# Supplementary material for: Genomic imprinted genes in reciprocal hybrid endosperm of Brassica napus
Source: BMC Plant Biol. 2021 Mar 16;21:140. doi: 10.1186/s12870-021-02908-8 (PMC7968328; doi:10.1186/s12870-021-02908-8)
Supplement: Supplementary file 2 — Additional file 2: Table S1. SNPs between 20 DAP endosperm of Y6 and ZS11. [file 12870_2021_2908_MOESM2_ESM.xlsx]

## Sheet: Table S1
Additional file 2: Table S1. SNPs between 20 DAP endosperm of Y6 and ZS11
Chromosome	Position	Y6_20 DAP	ZS11_20 DAP	Gene ID
chrA01	3824	G	T	BnaA01g00030D
chrA01	5290	T	G	BnaA01g00030D
chrA01	14449	T	C	BnaA01g00050D
chrA01	15244	A	G	BnaA01g00050D
chrA01	15400	G	A	BnaA01g00050D
chrA01	30778	T	C	BnaA01g00100D
chrA01	38284	G	A	BnaA01g00120D
chrA01	40647	G	A	BnaA01g00130D
chrA01	66203	T	G	BnaA01g00180D
chrA01	66434	C	T	BnaA01g00180D
chrA01	66560	G	A	BnaA01g00180D
chrA01	66569	G	A	BnaA01g00180D
chrA01	68041	G	A	BnaA01g00190D
chrA01	68489	G	A	BnaA01g00190D
chrA01	70207	A	G	BnaA01g00200D
chrA01	71037	A	G	BnaA01g00200D
chrA01	76367	C	T	BnaA01g00210D
chrA01	172941	A	G	BnaA01g00320D
chrA01	174136	A	G	BnaA01g00320D
chrA01	215433	C	T	BnaA01g00390D
chrA01	215523	C	G	BnaA01g00390D
chrA01	216201	G	T	BnaA01g00390D
chrA01	233956	T	C	BnaA01g00420D
chrA01	234067	G	T	BnaA01g00420D
chrA01	235304	C	T	BnaA01g00420D
chrA01	235316	T	A	BnaA01g00420D
chrA01	237194	G	A	BnaA01g00430D
chrA01	237456	T	C	BnaA01g00430D
chrA01	237690	G	A	BnaA01g00430D
chrA01	243659	T	A	BnaA01g00440D
chrA01	243819	T	A	BnaA01g00440D
chrA01	244540	G	T	BnaA01g00440D
chrA01	245736	A	G	BnaA01g00440D
chrA01	248557	A	T	BnaA01g00440D
chrA01	249535	A	T	BnaA01g00440D
chrA01	264818	T	C	BnaA01g00500D
chrA01	265644	C	T	BnaA01g00500D
chrA01	265680	C	T	BnaA01g00500D
chrA01	279206	G	A	BnaA01g00510D
chrA01	279965	A	G	BnaA01g00510D
chrA01	355254	C	T	BnaA01g00650D
chrA01	356012	C	A	BnaA01g00660D
chrA01	356036	C	T	BnaA01g00660D
chrA01	356078	C	A	BnaA01g00660D
chrA01	356862	G	C	BnaA01g00660D
chrA01	388618	A	T	BnaA01g00700D
chrA01	397022	C	A	BnaA01g00710D
chrA01	446138	A	G	BnaA01g00760D
chrA01	446217	A	G	BnaA01g00760D
chrA01	459067	C	T	BnaA01g00780D
chrA01	459759	A	G	BnaA01g00780D
chrA01	468602	C	T	BnaA01g00810D
chrA01	489371	G	A	BnaA01g00860D
chrA01	496502	C	T	BnaA01g00880D
chrA01	496539	A	G	BnaA01g00880D
chrA01	496711	C	T	BnaA01g00880D
chrA01	496717	C	T	BnaA01g00880D
chrA01	497017	T	G	BnaA01g00880D
chrA01	497026	T	A	BnaA01g00880D
chrA01	499421	A	G	BnaA01g00890D
chrA01	499423	T	C	BnaA01g00890D
chrA01	500528	A	G	BnaA01g00890D
chrA01	500617	A	C	BnaA01g00890D
chrA01	502286	T	C	BnaA01g00900D
chrA01	516995	G	T	BnaA01g00940D
chrA01	529788	T	C	BnaA01g00960D
chrA01	532697	C	T	BnaA01g00970D
chrA01	532874	C	T	BnaA01g00970D
chrA01	533716	T	C	BnaA01g00970D
chrA01	533867	T	G	BnaA01g00970D
chrA01	549925	T	A	BnaA01g00990D
chrA01	550257	A	T	BnaA01g00990D
chrA01	555413	T	A	BnaA01g01000D
chrA01	560662	C	T	BnaA01g01020D
chrA01	576432	A	T	BnaA01g01070D
chrA01	594726	C	T	BnaA01g01100D
chrA01	594759	G	A	BnaA01g01100D
chrA01	612539	G	T	BnaA01g01150D
chrA01	612560	G	A	BnaA01g01150D
chrA01	631242	T	A	BnaA01g01190D
chrA01	631894	G	A	BnaA01g01200D
chrA01	631899	T	C	BnaA01g01200D
chrA01	631968	G	T	BnaA01g01200D
chrA01	636371	T	C	BnaA01g01210D
chrA01	636836	A	G	BnaA01g01210D
chrA01	651754	C	T	BnaA01g01250D
chrA01	666936	A	G	BnaA01g01290D
chrA01	681646	C	T	BnaA01g01310D
chrA01	683053	C	T	BnaA01g01310D
chrA01	683074	T	A	BnaA01g01310D
chrA01	702847	A	G	BnaA01g01330D
chrA01	703192	T	G	BnaA01g01330D
chrA01	703833	G	A	BnaA01g01330D
chrA01	704182	C	T	BnaA01g01330D
chrA01	753277	C	T	BnaA01g01410D
chrA01	753560	A	G	BnaA01g01410D
chrA01	754698	A	T	BnaA01g01420D
chrA01	759442	G	C	BnaA01g01430D
chrA01	759759	A	C	BnaA01g01430D
chrA01	759853	A	T	BnaA01g01430D
chrA01	804498	T	C	BnaA01g01500D
chrA01	823900	C	G	BnaA01g01520D
chrA01	824040	C	A	BnaA01g01520D
chrA01	826026	A	G	BnaA01g01520D
chrA01	828487	C	T	BnaA01g01540D
chrA01	830380	A	T	BnaA01g01540D
chrA01	832689	C	A	BnaA01g01550D
chrA01	832938	C	T	BnaA01g01550D
chrA01	832947	C	T	BnaA01g01550D
chrA01	852743	A	G	BnaA01g01620D
chrA01	853144	G	A	BnaA01g01620D
chrA01	853249	C	A	BnaA01g01620D
chrA01	853312	T	C	BnaA01g01620D
chrA01	853402	C	T	BnaA01g01620D
chrA01	854060	T	G	BnaA01g01620D
chrA01	859560	G	A	BnaA01g01630D
chrA01	877410	C	G	BnaA01g01650D
chrA01	889144	A	G	BnaA01g01670D
chrA01	889150	G	A	BnaA01g01670D
chrA01	889601	T	G	BnaA01g01670D
chrA01	892680	T	C	BnaA01g01680D
chrA01	895835	T	C	BnaA01g01690D
chrA01	901650	A	G	BnaA01g01700D
chrA01	901659	T	C	BnaA01g01700D
chrA01	911883	T	G	BnaA01g01740D
chrA01	918788	G	A	BnaA01g01750D
chrA01	918793	T	C	BnaA01g01750D
chrA01	921097	C	T	BnaA01g01750D
chrA01	921313	T	G	BnaA01g01750D
chrA01	921343	A	G	BnaA01g01750D
chrA01	971960	A	C	BnaA01g01920D
chrA01	981483	C	T	BnaA01g01950D
chrA01	981501	C	T	BnaA01g01950D
chrA01	987697	C	T	BnaA01g01960D
chrA01	987736	T	C	BnaA01g01960D
chrA01	993458	T	A	BnaA01g01970D
chrA01	995051	G	A	BnaA01g01970D
chrA01	1036458	C	G	BnaA01g02090D
chrA01	1036492	T	A	BnaA01g02090D
chrA01	1037192	A	C	BnaA01g02090D
chrA01	1068963	T	A	BnaA01g02160D
chrA01	1150622	C	T	BnaA01g02240D
chrA01	1150929	A	T	BnaA01g02240D
chrA01	1232446	C	T	BnaA01g02430D
chrA01	1233095	A	G	BnaA01g02430D
chrA01	1260521	C	G	BnaA01g02500D
chrA01	1260718	T	C	BnaA01g02500D
chrA01	1261732	G	A	BnaA01g02500D
chrA01	1272997	A	G	BnaA01g02540D
chrA01	1296777	T	G	BnaA01g02590D
chrA01	1297004	T	C	BnaA01g02590D
chrA01	1305807	T	A	BnaA01g02610D
chrA01	1307733	C	G	BnaA01g02620D
chrA01	1307869	T	G	BnaA01g02620D
chrA01	1308699	T	C	BnaA01g02620D
chrA01	1308750	A	T	BnaA01g02620D
chrA01	1316501	G	T	BnaA01g02640D
chrA01	1323262	G	A	BnaA01g02650D
chrA01	1330369	T	C	BnaA01g02670D
chrA01	1356528	T	A	BnaA01g02740D
chrA01	1356752	T	C	BnaA01g02740D
chrA01	1364445	A	G	BnaA01g02770D
chrA01	1364448	A	G	BnaA01g02770D
chrA01	1365515	A	G	BnaA01g02770D
chrA01	1373631	C	T	BnaA01g02790D
chrA01	1373817	C	T	BnaA01g02790D
chrA01	1374136	C	G	BnaA01g02790D
chrA01	1374140	C	G	BnaA01g02790D
chrA01	1374246	C	T	BnaA01g02790D
chrA01	1380436	G	C	BnaA01g02800D
chrA01	1386020	C	T	BnaA01g02810D
chrA01	1388049	C	T	BnaA01g02820D
chrA01	1389189	A	G	BnaA01g02820D
chrA01	1393824	C	T	BnaA01g02840D
chrA01	1394159	A	T	BnaA01g02840D
chrA01	1394638	G	A	BnaA01g02840D
chrA01	1394983	C	T	BnaA01g02840D
chrA01	1394990	T	C	BnaA01g02840D
chrA01	1396247	G	T	BnaA01g02850D
chrA01	1399354	C	T	BnaA01g02860D
chrA01	1399434	A	C	BnaA01g02860D
chrA01	1400019	C	T	BnaA01g02860D
chrA01	1400092	C	G	BnaA01g02860D
chrA01	1400845	C	T	BnaA01g02860D
chrA01	1401080	G	A	BnaA01g02860D
chrA01	1402959	G	A	BnaA01g02860D
chrA01	1412372	G	T	BnaA01g02880D
chrA01	1412979	G	A	BnaA01g02880D
chrA01	1412982	C	G	BnaA01g02880D
chrA01	1413764	A	G	BnaA01g02880D
chrA01	1417829	C	T	BnaA01g02890D
chrA01	1433689	T	A	BnaA01g02930D
chrA01	1433761	A	C	BnaA01g02930D
chrA01	1434187	A	G	BnaA01g02930D
chrA01	1434190	C	T	BnaA01g02930D
chrA01	1435550	T	C	BnaA01g02940D
chrA01	1437886	C	T	BnaA01g02950D
chrA01	1454094	A	T	BnaA01g02980D
chrA01	1468074	A	T	BnaA01g03040D
chrA01	1468107	A	C	BnaA01g03040D
chrA01	1468119	A	C	BnaA01g03040D
chrA01	1469222	G	A	BnaA01g03040D
chrA01	1478106	A	G	BnaA01g03060D
chrA01	1478775	A	G	BnaA01g03060D
chrA01	1489518	T	A	BnaA01g03080D
chrA01	1489527	C	A	BnaA01g03080D
chrA01	1489583	C	T	BnaA01g03080D
chrA01	1489624	A	G	BnaA01g03080D
chrA01	1490305	T	G	BnaA01g03080D
chrA01	1490575	G	A	BnaA01g03080D
chrA01	1509800	A	C	BnaA01g03120D
chrA01	1510078	T	G	BnaA01g03120D
chrA01	1510125	A	C	BnaA01g03120D
chrA01	1510739	T	C	BnaA01g03120D
chrA01	1512071	C	A	BnaA01g03130D
chrA01	1512941	T	C	BnaA01g03130D
chrA01	1549204	A	G	BnaA01g03210D
chrA01	1556280	C	G	BnaA01g03230D
chrA01	1556962	A	C	BnaA01g03230D
chrA01	1557213	G	A	BnaA01g03230D
chrA01	1559654	G	T	BnaA01g03240D
chrA01	1559655	C	G	BnaA01g03240D
chrA01	1559861	C	T	BnaA01g03240D
chrA01	1560057	A	T	BnaA01g03240D
chrA01	1560380	A	T	BnaA01g03240D
chrA01	1569332	T	C	BnaA01g03270D
chrA01	1570062	T	C	BnaA01g03270D
chrA01	1570290	G	A	BnaA01g03270D
chrA01	1570990	T	C	BnaA01g03270D
chrA01	1570996	T	C	BnaA01g03270D
chrA01	1572563	T	C	BnaA01g03280D
chrA01	1572757	T	A	BnaA01g03280D
chrA01	1575635	G	A	BnaA01g03290D
chrA01	1575802	C	T	BnaA01g03290D
chrA01	1576144	C	A	BnaA01g03290D
chrA01	1581354	G	A	BnaA01g03320D
chrA01	1583949	G	A	BnaA01g03320D
chrA01	1584410	A	G	BnaA01g03320D
chrA01	1584494	A	G	BnaA01g03320D
chrA01	1584605	G	A	BnaA01g03320D
chrA01	1586028	T	C	BnaA01g03330D
chrA01	1590585	T	A	BnaA01g03350D
chrA01	1596549	A	C	BnaA01g03360D
chrA01	1602115	G	T	BnaA01g03380D
chrA01	1603400	G	T	BnaA01g03380D
chrA01	1604246	G	C	BnaA01g03380D
chrA01	1606430	G	C	BnaA01g03390D
chrA01	1611275	T	C	BnaA01g03400D
chrA01	1623456	A	T	BnaA01g03420D
chrA01	1625079	C	T	BnaA01g03430D
chrA01	1628866	T	G	BnaA01g03450D
chrA01	1634806	T	C	BnaA01g03480D
chrA01	1658510	T	C	BnaA01g03540D
chrA01	1659347	C	G	BnaA01g03540D
chrA01	1659536	T	C	BnaA01g03540D
chrA01	1659602	T	G	BnaA01g03540D
chrA01	1673919	G	C	BnaA01g03570D
chrA01	1678562	T	C	BnaA01g03580D
chrA01	1681015	C	T	BnaA01g03590D
chrA01	1683027	C	G	BnaA01g03600D
chrA01	1684080	A	G	BnaA01g03600D
chrA01	1684082	C	A	BnaA01g03600D
chrA01	1687344	A	C	BnaA01g03610D
chrA01	1690713	C	T	BnaA01g03610D
chrA01	1699229	T	C	BnaA01g03630D
chrA01	1699514	G	A	BnaA01g03630D
chrA01	1700590	C	T	BnaA01g03630D
chrA01	1701412	A	T	BnaA01g03630D
chrA01	1702454	C	T	BnaA01g03630D
chrA01	1702697	T	C	BnaA01g03630D
chrA01	1702702	T	G	BnaA01g03630D
chrA01	1703199	G	A	BnaA01g03630D
chrA01	1703200	C	A	BnaA01g03630D
chrA01	1741056	A	G	BnaA01g03730D
chrA01	1741113	A	G	BnaA01g03730D
chrA01	1745347	A	C	BnaA01g03740D
chrA01	1745368	C	T	BnaA01g03740D
chrA01	1754496	G	T	BnaA01g03780D
chrA01	1759678	G	T	BnaA01g03790D
chrA01	1767945	T	C	BnaA01g03810D
chrA01	1779983	G	A	BnaA01g03840D
chrA01	1780139	C	G	BnaA01g03840D
chrA01	1780682	A	T	BnaA01g03840D
chrA01	1780685	G	T	BnaA01g03840D
chrA01	1780954	G	T	BnaA01g03840D
chrA01	1781304	C	T	BnaA01g03840D
chrA01	1829827	C	A	BnaA01g04000D
chrA01	1830263	C	T	BnaA01g04000D
chrA01	1830266	T	C	BnaA01g04000D
chrA01	1830857	A	G	BnaA01g04000D
chrA01	1830923	G	A	BnaA01g04000D
chrA01	1839195	G	A	BnaA01g04010D
chrA01	1839243	A	G	BnaA01g04010D
chrA01	1852558	C	T	BnaA01g04030D
chrA01	1853495	C	G	BnaA01g04030D
chrA01	1853500	C	A	BnaA01g04030D
chrA01	1853902	C	G	BnaA01g04030D
chrA01	1854069	C	T	BnaA01g04030D
chrA01	1859291	A	C	BnaA01g04050D
chrA01	1859408	C	G	BnaA01g04050D
chrA01	1860185	T	G	BnaA01g04050D
chrA01	1894505	G	T	BnaA01g04110D
chrA01	1901189	A	G	BnaA01g04130D
chrA01	1901720	C	T	BnaA01g04130D
chrA01	1903949	C	A	BnaA01g04130D
chrA01	1903951	A	G	BnaA01g04130D
chrA01	1906925	T	C	BnaA01g04130D
chrA01	1908140	A	G	BnaA01g04130D
chrA01	1942152	C	A	BnaA01g04200D
chrA01	1952968	A	G	BnaA01g04210D
chrA01	1953810	C	T	BnaA01g04220D
chrA01	1978649	A	T	BnaA01g04290D
chrA01	1986971	T	G	BnaA01g04300D
chrA01	1990582	G	A	BnaA01g04310D
chrA01	2014467	T	A	BnaA01g04360D
chrA01	2015767	G	A	BnaA01g04360D
chrA01	2021591	T	A	BnaA01g04360D
chrA01	2022135	C	T	BnaA01g04360D
chrA01	2022331	C	T	BnaA01g04360D
chrA01	2063652	G	A	BnaA01g04420D
chrA01	2063657	A	G	BnaA01g04420D
chrA01	2063783	G	T	BnaA01g04420D
chrA01	2063789	G	T	BnaA01g04420D
chrA01	2064964	A	G	BnaA01g04430D
chrA01	2064997	A	C	BnaA01g04430D
chrA01	2066510	T	C	BnaA01g04440D
chrA01	2066635	C	A	BnaA01g04440D
chrA01	2066644	A	C	BnaA01g04440D
chrA01	2066821	T	C	BnaA01g04440D
chrA01	2067381	A	G	BnaA01g04440D
chrA01	2067644	A	C	BnaA01g04440D
chrA01	2067770	C	A	BnaA01g04440D
chrA01	2069405	A	C	BnaA01g04450D
chrA01	2070150	T	G	BnaA01g04450D
chrA01	2073095	T	G	BnaA01g04460D
chrA01	2073785	A	G	BnaA01g04460D
chrA01	2076420	A	C	BnaA01g04470D
chrA01	2076602	G	A	BnaA01g04470D
chrA01	2076787	C	T	BnaA01g04470D
chrA01	2078388	A	T	BnaA01g04480D
chrA01	2080694	T	G	BnaA01g04480D
chrA01	2106724	A	T	BnaA01g04510D
chrA01	2108817	T	C	BnaA01g04520D
chrA01	2108826	G	C	BnaA01g04520D
chrA01	2109211	C	T	BnaA01g04520D
chrA01	2109268	T	C	BnaA01g04520D
chrA01	2109847	T	G	BnaA01g04520D
chrA01	2109850	A	T	BnaA01g04520D
chrA01	2110403	G	A	BnaA01g04520D
chrA01	2110406	A	T	BnaA01g04520D
chrA01	2120456	G	C	BnaA01g04540D
chrA01	2127823	C	A	BnaA01g04550D
chrA01	2134078	T	A	BnaA01g04570D
chrA01	2134119	T	A	BnaA01g04570D
chrA01	2135163	C	G	BnaA01g04570D
chrA01	2135166	G	A	BnaA01g04570D
chrA01	2142468	C	T	BnaA01g04590D
chrA01	2143746	C	T	BnaA01g04590D
chrA01	2144730	T	C	BnaA01g04590D
chrA01	2146082	A	G	BnaA01g04590D
chrA01	2147988	G	A	BnaA01g04600D
chrA01	2148962	C	A	BnaA01g04600D
chrA01	2153374	C	T	BnaA01g04610D
chrA01	2154485	T	G	BnaA01g04610D
chrA01	2154488	A	G	BnaA01g04610D
chrA01	2160569	G	A	BnaA01g04630D
chrA01	2161688	G	A	BnaA01g04630D
chrA01	2163238	G	A	BnaA01g04640D
chrA01	2167133	A	G	BnaA01g04650D
chrA01	2169633	T	C	BnaA01g04660D
chrA01	2169639	T	A	BnaA01g04660D
chrA01	2195824	A	G	BnaA01g04700D
chrA01	2207818	A	T	BnaA01g04720D
chrA01	2207997	A	G	BnaA01g04720D
chrA01	2208715	A	G	BnaA01g04720D
chrA01	2209700	G	T	BnaA01g04730D
chrA01	2209706	C	T	BnaA01g04730D
chrA01	2210024	A	G	BnaA01g04730D
chrA01	2210370	A	G	BnaA01g04730D
chrA01	2210753	T	C	BnaA01g04730D
chrA01	2211253	C	G	BnaA01g04730D
chrA01	2213115	G	A	BnaA01g04740D
chrA01	2216031	A	G	BnaA01g04750D
chrA01	2216674	T	G	BnaA01g04750D
chrA01	2223700	G	T	BnaA01g04760D
chrA01	2224656	C	T	BnaA01g04760D
chrA01	2225167	A	T	BnaA01g04770D
chrA01	2225310	A	G	BnaA01g04770D
chrA01	2227626	A	T	BnaA01g04770D
chrA01	2231577	C	G	BnaA01g04780D
chrA01	2232238	G	A	BnaA01g04780D
chrA01	2234968	T	G	BnaA01g04790D
chrA01	2236830	G	T	BnaA01g04800D
chrA01	2241008	T	A	BnaA01g04810D
chrA01	2241009	T	C	BnaA01g04810D
chrA01	2241723	A	C	BnaA01g04810D
chrA01	2244459	T	C	BnaA01g04820D
chrA01	2244486	G	A	BnaA01g04820D
chrA01	2246428	G	A	BnaA01g04830D
chrA01	2247598	A	C	BnaA01g04840D
chrA01	2248108	T	A	BnaA01g04840D
chrA01	2248951	T	C	BnaA01g04840D
chrA01	2248975	T	C	BnaA01g04840D
chrA01	2251537	G	A	BnaA01g04850D
chrA01	2252650	G	A	BnaA01g04850D
chrA01	2252737	A	T	BnaA01g04850D
chrA01	2259250	G	C	BnaA01g04870D
chrA01	2259492	C	A	BnaA01g04870D
chrA01	2262252	G	T	BnaA01g04880D
chrA01	2263512	G	A	BnaA01g04880D
chrA01	2277122	C	G	BnaA01g04910D
chrA01	2377297	C	T	BnaA01g05070D
chrA01	2377454	A	T	BnaA01g05070D
chrA01	2377726	G	A	BnaA01g05070D
chrA01	2377741	A	C	BnaA01g05070D
chrA01	2377780	A	G	BnaA01g05070D
chrA01	2381606	G	A	BnaA01g05080D
chrA01	2404354	G	C	BnaA01g05130D
chrA01	2404407	G	C	BnaA01g05130D
chrA01	2406574	T	C	BnaA01g05140D
chrA01	2406864	C	A	BnaA01g05140D
chrA01	2441837	G	A	BnaA01g05220D
chrA01	2441858	G	T	BnaA01g05220D
chrA01	2442615	A	G	BnaA01g05220D
chrA01	2448486	T	A	BnaA01g05240D
chrA01	2463494	C	T	BnaA01g05270D
chrA01	2464832	A	T	BnaA01g05270D
chrA01	2495078	C	A	BnaA01g05300D
chrA01	2498871	C	T	BnaA01g05300D
chrA01	2499808	C	T	BnaA01g05300D
chrA01	2502359	G	A	BnaA01g05320D
chrA01	2503095	T	A	BnaA01g05320D
chrA01	2503312	T	G	BnaA01g05320D
chrA01	2517092	A	G	BnaA01g05380D
chrA01	2518469	G	A	BnaA01g05390D
chrA01	2524594	G	T	BnaA01g05420D
chrA01	2525829	T	C	BnaA01g05420D
chrA01	2527984	A	T	BnaA01g05440D
chrA01	2535692	T	G	BnaA01g05450D
chrA01	2539081	G	A	BnaA01g05450D
chrA01	2539244	C	T	BnaA01g05450D
chrA01	2555088	G	A	BnaA01g05490D
chrA01	2555802	T	C	BnaA01g05490D
chrA01	2555944	G	A	BnaA01g05490D
chrA01	2555973	T	G	BnaA01g05490D
chrA01	2557251	A	G	BnaA01g05490D
chrA01	2595805	G	A	BnaA01g05530D
chrA01	2595844	A	C	BnaA01g05530D
chrA01	2600501	G	A	BnaA01g05550D
chrA01	2601459	A	T	BnaA01g05560D
chrA01	2620860	C	T	BnaA01g05610D
chrA01	2626323	C	T	BnaA01g05620D
chrA01	2626676	G	C	BnaA01g05620D
chrA01	2636317	A	G	BnaA01g05660D
chrA01	2646326	T	G	BnaA01g05690D
chrA01	2647376	T	C	BnaA01g05690D
chrA01	2700069	T	C	BnaA01g05770D
chrA01	2701066	T	C	BnaA01g05770D
chrA01	2707016	T	C	BnaA01g05810D
chrA01	2711949	C	T	BnaA01g05820D
chrA01	2712424	A	G	BnaA01g05820D
chrA01	2713777	G	C	BnaA01g05830D
chrA01	2715659	C	G	BnaA01g05840D
chrA01	2715674	G	A	BnaA01g05840D
chrA01	2715882	A	G	BnaA01g05840D
chrA01	2743353	C	T	BnaA01g05920D
chrA01	2743378	G	C	BnaA01g05920D
chrA01	2746058	T	C	BnaA01g05920D
chrA01	2759348	A	G	BnaA01g05950D
chrA01	2759931	A	G	BnaA01g05950D
chrA01	2759935	T	C	BnaA01g05950D
chrA01	2775934	C	T	BnaA01g05990D
chrA01	2778604	C	T	BnaA01g05990D
chrA01	2778987	A	G	BnaA01g05990D
chrA01	2779258	C	T	BnaA01g05990D
chrA01	2787000	C	A	BnaA01g06010D
chrA01	2788418	C	T	BnaA01g06020D
chrA01	2788430	T	C	BnaA01g06020D
chrA01	2788727	T	C	BnaA01g06020D
chrA01	2798349	A	T	BnaA01g06040D
chrA01	2820163	C	T	BnaA01g06090D
chrA01	2820184	G	T	BnaA01g06090D
chrA01	2823666	A	G	BnaA01g06100D
chrA01	2823667	T	C	BnaA01g06100D
chrA01	2824023	A	G	BnaA01g06100D
chrA01	2824652	A	G	BnaA01g06100D
chrA01	2824658	A	G	BnaA01g06100D
chrA01	2833215	G	A	BnaA01g06130D
chrA01	2838856	C	T	BnaA01g06160D
chrA01	2839819	C	G	BnaA01g06160D
chrA01	2882142	C	G	BnaA01g06190D
chrA01	2887144	A	G	BnaA01g06210D
chrA01	2887323	C	T	BnaA01g06210D
chrA01	2889042	T	C	BnaA01g06220D
chrA01	2889427	C	T	BnaA01g06220D
chrA01	2894661	C	G	BnaA01g06250D
chrA01	2894664	A	C	BnaA01g06250D
chrA01	2894779	C	T	BnaA01g06250D
chrA01	2894793	C	G	BnaA01g06250D
chrA01	2896501	C	T	BnaA01g06250D
chrA01	2896984	C	G	BnaA01g06250D
chrA01	2945279	C	T	BnaA01g06390D
chrA01	3132933	T	C	BnaA01g06750D
chrA01	3406315	A	C	BnaA01g07220D
chrA01	3406669	A	T	BnaA01g07220D
chrA01	3406967	T	C	BnaA01g07220D
chrA01	3406973	A	C	BnaA01g07220D
chrA01	3428568	A	G	BnaA01g07270D
chrA01	3428700	A	G	BnaA01g07270D
chrA01	3429093	G	T	BnaA01g07270D
chrA01	3429162	A	G	BnaA01g07270D
chrA01	3430933	A	G	BnaA01g07280D
chrA01	3430996	G	A	BnaA01g07280D
chrA01	3445088	C	T	BnaA01g07320D
chrA01	3447723	G	T	BnaA01g07340D
chrA01	3447737	T	G	BnaA01g07340D
chrA01	3447777	A	G	BnaA01g07340D
chrA01	3448028	A	G	BnaA01g07340D
chrA01	3448595	G	A	BnaA01g07340D
chrA01	3448601	C	A	BnaA01g07340D
chrA01	3449011	A	C	BnaA01g07340D
chrA01	3450014	T	C	BnaA01g07350D
chrA01	3450551	A	T	BnaA01g07350D
chrA01	3450898	T	C	BnaA01g07350D
chrA01	3451067	A	T	BnaA01g07350D
chrA01	3453112	G	A	BnaA01g07350D
chrA01	3454633	G	A	BnaA01g07360D
chrA01	3454648	A	T	BnaA01g07360D
chrA01	3470229	T	G	BnaA01g07420D
chrA01	3471227	G	A	BnaA01g07430D
chrA01	3471230	A	G	BnaA01g07430D
chrA01	3471777	A	G	BnaA01g07430D
chrA01	3471785	C	T	BnaA01g07430D
chrA01	3475004	T	A	BnaA01g07450D
chrA01	3476822	C	G	BnaA01g07460D
chrA01	3480703	A	G	BnaA01g07480D
chrA01	3480841	C	A	BnaA01g07480D
chrA01	3480988	T	C	BnaA01g07480D
chrA01	3481957	G	T	BnaA01g07480D
chrA01	3482203	G	A	BnaA01g07480D
chrA01	3482461	A	G	BnaA01g07480D
chrA01	3482608	A	G	BnaA01g07480D
chrA01	3482803	A	G	BnaA01g07480D
chrA01	3483297	C	T	BnaA01g07480D
chrA01	3508886	C	T	BnaA01g07540D
chrA01	3563610	T	A	BnaA01g07610D
chrA01	3563611	T	C	BnaA01g07610D
chrA01	3593630	C	A	BnaA01g07640D
chrA01	3610843	G	A	BnaA01g07670D
chrA01	3680750	G	C	BnaA01g07750D
chrA01	3680849	A	G	BnaA01g07750D
chrA01	3682055	T	A	BnaA01g07750D
chrA01	3682569	C	T	BnaA01g07750D
chrA01	3685285	G	T	BnaA01g07750D
chrA01	3704853	C	A	BnaA01g07810D
chrA01	3705318	T	C	BnaA01g07810D
chrA01	3706696	C	T	BnaA01g07820D
chrA01	3708108	C	T	BnaA01g07830D
chrA01	3708138	C	T	BnaA01g07830D
chrA01	3708513	C	T	BnaA01g07830D
chrA01	3708945	A	G	BnaA01g07830D
chrA01	3710329	G	C	BnaA01g07830D
chrA01	3711230	A	G	BnaA01g07830D
chrA01	3712397	C	A	BnaA01g07840D
chrA01	3714017	T	C	BnaA01g07840D
chrA01	3742031	C	T	BnaA01g07920D
chrA01	3742035	A	C	BnaA01g07920D
chrA01	3742182	A	G	BnaA01g07920D
chrA01	3748081	T	C	BnaA01g07940D
chrA01	3748474	T	C	BnaA01g07940D
chrA01	3749296	T	A	BnaA01g07940D
chrA01	3751284	A	G	BnaA01g07950D
chrA01	3751436	A	G	BnaA01g07950D
chrA01	3778365	T	C	BnaA01g08000D
chrA01	3813806	A	C	BnaA01g08050D
chrA01	3814167	T	A	BnaA01g08050D
chrA01	3814967	G	A	BnaA01g08050D
chrA01	3850692	T	A	BnaA01g08130D
chrA01	3851548	A	T	BnaA01g08130D
chrA01	3851551	T	C	BnaA01g08130D
chrA01	3853330	C	T	BnaA01g08140D
chrA01	3853457	A	G	BnaA01g08140D
chrA01	3853703	T	G	BnaA01g08140D
chrA01	3853804	T	C	BnaA01g08140D
chrA01	3863778	C	A	BnaA01g08150D
chrA01	3863781	G	T	BnaA01g08150D
chrA01	3897912	T	A	BnaA01g08200D
chrA01	3901446	A	G	BnaA01g08200D
chrA01	3906761	T	A	BnaA01g08200D
chrA01	3907310	A	C	BnaA01g08200D
chrA01	3936087	T	A	BnaA01g08260D
chrA01	3936444	G	A	BnaA01g08260D
chrA01	3936445	A	T	BnaA01g08260D
chrA01	3939540	A	T	BnaA01g08270D
chrA01	3939545	C	G	BnaA01g08270D
chrA01	3940505	T	C	BnaA01g08270D
chrA01	3942108	T	C	BnaA01g08270D
chrA01	3949143	A	G	BnaA01g08300D
chrA01	3950933	T	C	BnaA01g08300D
chrA01	3951762	G	T	BnaA01g08310D
chrA01	3953668	G	A	BnaA01g08310D
chrA01	3954122	A	G	BnaA01g08310D
chrA01	4024895	A	G	BnaA01g08420D
chrA01	4030662	T	G	BnaA01g08440D
chrA01	4036864	T	C	BnaA01g08450D
chrA01	4045434	T	G	BnaA01g08480D
chrA01	4045663	G	T	BnaA01g08480D
chrA01	4045726	T	C	BnaA01g08480D
chrA01	4046435	A	G	BnaA01g08480D
chrA01	4052896	C	T	BnaA01g08490D
chrA01	4056699	T	C	BnaA01g08500D
chrA01	4057613	G	A	BnaA01g08500D
chrA01	4059447	C	T	BnaA01g08500D
chrA01	4075263	T	G	BnaA01g08510D
chrA01	4075581	G	C	BnaA01g08510D
chrA01	4076949	G	C	BnaA01g08520D
chrA01	4080981	G	T	BnaA01g08530D
chrA01	4085723	T	A	BnaA01g08550D
chrA01	4101929	A	C	BnaA01g08560D
chrA01	4140181	T	C	BnaA01g08620D
chrA01	4145241	C	T	BnaA01g08640D
chrA01	4192917	A	T	BnaA01g08700D
chrA01	4192965	G	A	BnaA01g08700D
chrA01	4195071	G	T	BnaA01g08710D
chrA01	4235792	C	T	BnaA01g08760D
chrA01	4252409	T	C	BnaA01g08790D
chrA01	4255315	A	C	BnaA01g08800D
chrA01	4255518	A	C	BnaA01g08800D
chrA01	4255520	A	G	BnaA01g08800D
chrA01	4256837	G	T	BnaA01g08810D
chrA01	4279346	A	G	BnaA01g08850D
chrA01	4288644	A	G	BnaA01g08860D
chrA01	4288814	T	G	BnaA01g08860D
chrA01	4289385	G	A	BnaA01g08860D
chrA01	4315008	G	A	BnaA01g08890D
chrA01	4315497	G	A	BnaA01g08890D
chrA01	4315567	G	A	BnaA01g08890D
chrA01	4315702	A	G	BnaA01g08890D
chrA01	4328777	C	T	BnaA01g08900D
chrA01	4328953	A	T	BnaA01g08900D
chrA01	4329130	C	T	BnaA01g08900D
chrA01	4329208	A	G	BnaA01g08900D
chrA01	4329472	T	G	BnaA01g08900D
chrA01	4329505	G	T	BnaA01g08900D
chrA01	4337625	A	C	BnaA01g08930D
chrA01	4338695	T	C	BnaA01g08930D
chrA01	4339044	T	C	BnaA01g08930D
chrA01	4339405	T	C	BnaA01g08930D
chrA01	4382212	G	T	BnaA01g09030D
chrA01	4497507	T	A	BnaA01g09220D
chrA01	4497517	T	C	BnaA01g09220D
chrA01	4499171	A	G	BnaA01g09220D
chrA01	4513084	C	T	BnaA01g09240D
chrA01	4521218	T	G	BnaA01g09260D
chrA01	4521235	C	T	BnaA01g09260D
chrA01	4521454	C	A	BnaA01g09260D
chrA01	4521460	T	C	BnaA01g09260D
chrA01	4531519	G	C	BnaA01g09280D
chrA01	4537156	G	A	BnaA01g09290D
chrA01	4537756	T	C	BnaA01g09290D
chrA01	4575445	T	C	BnaA01g09360D
chrA01	4576763	G	T	BnaA01g09360D
chrA01	4578042	G	C	BnaA01g09360D
chrA01	4602915	T	C	BnaA01g09380D
chrA01	4602931	G	T	BnaA01g09380D
chrA01	4611129	G	A	BnaA01g09420D
chrA01	4680243	T	C	BnaA01g09530D
chrA01	4681692	C	T	BnaA01g09530D
chrA01	4682981	T	C	BnaA01g09540D
chrA01	4683014	T	C	BnaA01g09540D
chrA01	4683208	G	A	BnaA01g09540D
chrA01	4771883	T	A	BnaA01g09700D
chrA01	4774269	A	G	BnaA01g09700D
chrA01	4777089	G	A	BnaA01g09710D
chrA01	4777252	A	G	BnaA01g09710D
chrA01	4777254	C	T	BnaA01g09710D
chrA01	4791849	G	T	BnaA01g09740D
chrA01	4824202	A	G	BnaA01g09810D
chrA01	4824203	G	A	BnaA01g09810D
chrA01	4860453	G	A	BnaA01g09860D
chrA01	4895050	C	T	BnaA01g09930D
chrA01	4895469	A	G	BnaA01g09930D
chrA01	4898636	G	A	BnaA01g09940D
chrA01	5021715	T	C	BnaA01g10070D
chrA01	5032232	G	A	BnaA01g10100D
chrA01	5033629	C	T	BnaA01g10100D
chrA01	5034167	C	G	BnaA01g10100D
chrA01	5034168	G	C	BnaA01g10100D
chrA01	5034572	T	C	BnaA01g10100D
chrA01	5276652	C	T	BnaA01g10540D
chrA01	5292283	C	G	BnaA01g10590D
chrA01	5292767	G	A	BnaA01g10590D
chrA01	5293478	G	A	BnaA01g10590D
chrA01	5294097	G	A	BnaA01g10590D
chrA01	5294310	T	C	BnaA01g10590D
chrA01	5295143	G	A	BnaA01g10590D
chrA01	5295173	C	T	BnaA01g10590D
chrA01	5296415	C	T	BnaA01g10600D
chrA01	5303003	A	C	BnaA01g10620D
chrA01	5345510	G	C	BnaA01g10720D
chrA01	5345512	G	T	BnaA01g10720D
chrA01	5345572	G	A	BnaA01g10720D
chrA01	5345626	T	C	BnaA01g10720D
chrA01	5345642	A	C	BnaA01g10720D
chrA01	5345811	T	A	BnaA01g10720D
chrA01	5346901	C	A	BnaA01g10730D
chrA01	5358549	G	A	BnaA01g10750D
chrA01	5404123	T	G	BnaA01g10810D
chrA01	5404124	T	C	BnaA01g10810D
chrA01	5405330	A	C	BnaA01g10810D
chrA01	5405335	T	G	BnaA01g10810D
chrA01	5405981	A	C	BnaA01g10810D
chrA01	5421505	A	G	BnaA01g10840D
chrA01	5421806	C	G	BnaA01g10840D
chrA01	5453478	C	T	BnaA01g10920D
chrA01	5453505	T	C	BnaA01g10920D
chrA01	5473459	T	A	BnaA01g10970D
chrA01	5473807	C	T	BnaA01g10970D
chrA01	5477680	A	G	BnaA01g10980D
chrA01	5480136	G	A	BnaA01g10990D
chrA01	5480608	A	G	BnaA01g10990D
chrA01	5480935	A	G	BnaA01g10990D
chrA01	5480978	T	A	BnaA01g10990D
chrA01	5482708	A	T	BnaA01g11000D
chrA01	5490667	A	T	BnaA01g11020D
chrA01	5492086	T	G	BnaA01g11030D
chrA01	5492213	T	C	BnaA01g11030D
chrA01	5502247	C	T	BnaA01g11060D
chrA01	5588814	A	T	BnaA01g11220D
chrA01	5589590	A	G	BnaA01g11220D
chrA01	5639329	G	C	BnaA01g11330D
chrA01	5653337	G	A	BnaA01g11350D
chrA01	5656111	A	C	BnaA01g11360D
chrA01	5661006	T	C	BnaA01g11370D
chrA01	5665336	T	G	BnaA01g11380D
chrA01	5669291	A	G	BnaA01g11390D
chrA01	5671933	T	G	BnaA01g11400D
chrA01	5676965	C	T	BnaA01g11410D
chrA01	5683090	T	C	BnaA01g11430D
chrA01	5737861	G	A	BnaA01g11520D
chrA01	5739449	A	C	BnaA01g11520D
chrA01	5739826	T	C	BnaA01g11520D
chrA01	5739933	G	C	BnaA01g11520D
chrA01	5825329	A	G	BnaA01g11650D
chrA01	5830204	A	G	BnaA01g11680D
chrA01	5831103	G	A	BnaA01g11680D
chrA01	5833230	G	C	BnaA01g11680D
chrA01	5840094	A	T	BnaA01g11700D
chrA01	5840212	G	T	BnaA01g11700D
chrA01	5840428	A	G	BnaA01g11700D
chrA01	5840560	A	G	BnaA01g11700D
chrA01	5863631	C	T	BnaA01g11760D
chrA01	5864273	C	G	BnaA01g11760D
chrA01	5885892	C	G	BnaA01g11790D
chrA01	5886232	G	A	BnaA01g11790D
chrA01	5913168	G	A	BnaA01g11840D
chrA01	5913228	T	C	BnaA01g11840D
chrA01	5913291	G	A	BnaA01g11840D
chrA01	5913510	C	T	BnaA01g11840D
chrA01	5971391	C	T	BnaA01g11920D
chrA01	5971393	G	A	BnaA01g11920D
chrA01	5971529	T	C	BnaA01g11920D
chrA01	5972731	A	C	BnaA01g11920D
chrA01	5996792	C	T	BnaA01g11940D
chrA01	5996990	T	C	BnaA01g11940D
chrA01	6016619	C	T	BnaA01g12010D
chrA01	6016894	T	G	BnaA01g12010D
chrA01	6017034	C	T	BnaA01g12010D
chrA01	6046483	C	A	BnaA01g12060D
chrA01	6050447	G	T	BnaA01g12080D
chrA01	6050448	A	G	BnaA01g12080D
chrA01	6065322	A	G	BnaA01g12110D
chrA01	6072094	C	G	BnaA01g12130D
chrA01	6072562	C	T	BnaA01g12130D
chrA01	6082381	A	T	BnaA01g12140D
chrA01	6082909	T	C	BnaA01g12150D
chrA01	6095423	C	G	BnaA01g12200D
chrA01	6119559	C	T	BnaA01g12270D
chrA01	6119561	T	G	BnaA01g12270D
chrA01	6120694	T	A	BnaA01g12280D
chrA01	6122795	T	C	BnaA01g12280D
chrA01	6125111	T	C	BnaA01g12280D
chrA01	6141305	T	C	BnaA01g12290D
chrA01	6141589	T	G	BnaA01g12290D
chrA01	6141734	C	T	BnaA01g12290D
chrA01	6141737	G	C	BnaA01g12290D
chrA01	6141740	G	C	BnaA01g12290D
chrA01	6148209	A	G	BnaA01g12310D
chrA01	6148431	T	C	BnaA01g12310D
chrA01	6148548	T	G	BnaA01g12310D
chrA01	6148695	C	G	BnaA01g12310D
chrA01	6149016	T	C	BnaA01g12310D
chrA01	6149360	A	G	BnaA01g12310D
chrA01	6150916	C	T	BnaA01g12320D
chrA01	6174367	G	A	BnaA01g12360D
chrA01	6190669	C	T	BnaA01g12390D
chrA01	6229534	G	A	BnaA01g12450D
chrA01	6230988	C	G	BnaA01g12450D
chrA01	6241672	C	T	BnaA01g12470D
chrA01	6288511	C	G	BnaA01g12520D
chrA01	6294876	A	C	BnaA01g12530D
chrA01	6295386	A	C	BnaA01g12530D
chrA01	6295768	T	C	BnaA01g12530D
chrA01	6295776	A	T	BnaA01g12530D
chrA01	6297898	T	A	BnaA01g12540D
chrA01	6303411	T	G	BnaA01g12560D
chrA01	6304221	A	G	BnaA01g12560D
chrA01	6304272	T	C	BnaA01g12560D
chrA01	6305757	C	T	BnaA01g12570D
chrA01	6407493	A	T	BnaA01g12810D
chrA01	6407611	A	C	BnaA01g12810D
chrA01	6436822	A	G	BnaA01g12860D
chrA01	6437055	A	G	BnaA01g12860D
chrA01	6444369	C	T	BnaA01g12870D
chrA01	6444390	G	C	BnaA01g12870D
chrA01	6444509	A	G	BnaA01g12870D
chrA01	6446088	T	C	BnaA01g12870D
chrA01	6446403	T	G	BnaA01g12870D
chrA01	6446512	C	T	BnaA01g12870D
chrA01	6527427	T	G	BnaA01g13040D
chrA01	6559583	C	G	BnaA01g13080D
chrA01	6561214	T	G	BnaA01g13080D
chrA01	6565622	C	T	BnaA01g13090D
chrA01	6565673	T	G	BnaA01g13090D
chrA01	6566834	T	C	BnaA01g13090D
chrA01	6594395	A	G	BnaA01g13130D
chrA01	6594650	C	T	BnaA01g13130D
chrA01	6594748	C	A	BnaA01g13130D
chrA01	6594939	C	G	BnaA01g13130D
chrA01	6648289	A	C	BnaA01g13220D
chrA01	6726142	G	A	BnaA01g13300D
chrA01	6726151	A	T	BnaA01g13300D
chrA01	6726268	T	G	BnaA01g13300D
chrA01	6732268	A	G	BnaA01g13320D
chrA01	6732394	G	A	BnaA01g13320D
chrA01	6734613	A	T	BnaA01g13320D
chrA01	6736481	C	T	BnaA01g13330D
chrA01	6736511	G	A	BnaA01g13330D
chrA01	6737168	A	G	BnaA01g13330D
chrA01	6738133	T	G	BnaA01g13330D
chrA01	6740065	A	T	BnaA01g13340D
chrA01	6740322	T	A	BnaA01g13340D
chrA01	6741659	C	G	BnaA01g13340D
chrA01	6741747	C	T	BnaA01g13340D
chrA01	6815881	T	A	BnaA01g13400D
chrA01	6816376	G	A	BnaA01g13400D
chrA01	6837560	A	C	BnaA01g13430D
chrA01	6837764	A	G	BnaA01g13430D
chrA01	6837788	T	G	BnaA01g13430D
chrA01	6847037	T	A	BnaA01g13460D
chrA01	6849522	C	A	BnaA01g13460D
chrA01	6849610	T	G	BnaA01g13460D
chrA01	6850975	G	A	BnaA01g13470D
chrA01	6853392	T	C	BnaA01g13470D
chrA01	6856962	T	C	BnaA01g13480D
chrA01	6857017	T	G	BnaA01g13480D
chrA01	6857022	G	C	BnaA01g13480D
chrA01	6873067	T	G	BnaA01g13510D
chrA01	6873436	G	C	BnaA01g13510D
chrA01	6885555	C	T	BnaA01g13540D
chrA01	6887080	T	A	BnaA01g13550D
chrA01	6887099	T	C	BnaA01g13550D
chrA01	6887293	G	T	BnaA01g13550D
chrA01	6888736	T	A	BnaA01g13560D
chrA01	6891569	C	A	BnaA01g13560D
chrA01	6892519	A	C	BnaA01g13560D
chrA01	6892885	A	G	BnaA01g13560D
chrA01	6906513	A	T	BnaA01g13580D
chrA01	6907352	T	C	BnaA01g13580D
chrA01	6908243	A	G	BnaA01g13580D
chrA01	6909214	A	G	BnaA01g13580D
chrA01	6965729	T	G	BnaA01g13670D
chrA01	6967698	A	C	BnaA01g13670D
chrA01	6967701	C	T	BnaA01g13670D
chrA01	6974583	C	T	BnaA01g13700D
chrA01	6974706	G	C	BnaA01g13700D
chrA01	7000672	C	T	BnaA01g13760D
chrA01	7014030	G	A	BnaA01g13770D
chrA01	7033608	T	C	BnaA01g13830D
chrA01	7033856	C	T	BnaA01g13830D
chrA01	7033862	A	G	BnaA01g13830D
chrA01	7035477	A	G	BnaA01g13830D
chrA01	7037800	A	C	BnaA01g13840D
chrA01	7038994	T	C	BnaA01g13840D
chrA01	7048072	G	T	BnaA01g13880D
chrA01	7048162	T	C	BnaA01g13880D
chrA01	7050873	G	A	BnaA01g13890D
chrA01	7060896	G	A	BnaA01g13910D
chrA01	7060984	G	T	BnaA01g13910D
chrA01	7062974	C	T	BnaA01g13910D
chrA01	7062980	A	C	BnaA01g13910D
chrA01	7066829	A	T	BnaA01g13920D
chrA01	7066835	T	C	BnaA01g13920D
chrA01	7078872	A	T	BnaA01g13930D
chrA01	7081377	A	G	BnaA01g13940D
chrA01	7082490	C	A	BnaA01g13940D
chrA01	7083254	G	T	BnaA01g13940D
chrA01	7083462	A	C	BnaA01g13940D
chrA01	7087742	T	C	BnaA01g13950D
chrA01	7107170	T	G	BnaA01g13990D
chrA01	7107185	G	A	BnaA01g13990D
chrA01	7107340	G	T	BnaA01g13990D
chrA01	7107496	C	A	BnaA01g13990D
chrA01	7107520	G	C	BnaA01g13990D
chrA01	7112649	A	G	BnaA01g14000D
chrA01	7113250	C	T	BnaA01g14000D
chrA01	7136740	A	G	BnaA01g14040D
chrA01	7156915	T	C	BnaA01g14070D
chrA01	7157240	C	T	BnaA01g14070D
chrA01	7158248	T	G	BnaA01g14070D
chrA01	7158249	C	G	BnaA01g14070D
chrA01	7162418	T	C	BnaA01g14090D
chrA01	7162619	C	G	BnaA01g14090D
chrA01	7163940	T	A	BnaA01g14100D
chrA01	7164925	G	T	BnaA01g14100D
chrA01	7167305	G	A	BnaA01g14100D
chrA01	7169551	A	T	BnaA01g14100D
chrA01	7173252	T	A	BnaA01g14110D
chrA01	7173369	G	A	BnaA01g14110D
chrA01	7173468	A	T	BnaA01g14110D
chrA01	7173631	T	A	BnaA01g14110D
chrA01	7177978	A	C	BnaA01g14120D
chrA01	7179220	A	G	BnaA01g14120D
chrA01	7179429	C	T	BnaA01g14120D
chrA01	7188621	G	A	BnaA01g14140D
chrA01	7188624	C	T	BnaA01g14140D
chrA01	7189091	G	T	BnaA01g14140D
chrA01	7189094	T	C	BnaA01g14140D
chrA01	7291487	G	T	BnaA01g14420D
chrA01	7293046	G	C	BnaA01g14430D
chrA01	7304509	A	G	BnaA01g14470D
chrA01	7334144	A	C	BnaA01g14510D
chrA01	7334250	T	C	BnaA01g14510D
chrA01	7334676	T	G	BnaA01g14510D
chrA01	7340846	G	A	BnaA01g14520D
chrA01	7343615	C	G	BnaA01g14530D
chrA01	7495659	T	A	BnaA01g14840D
chrA01	7514668	A	G	BnaA01g14900D
chrA01	7514736	A	G	BnaA01g14900D
chrA01	7515147	C	T	BnaA01g14900D
chrA01	7525207	G	A	BnaA01g14940D
chrA01	7526458	T	C	BnaA01g14940D
chrA01	7529827	C	T	BnaA01g14950D
chrA01	7534742	T	G	BnaA01g14960D
chrA01	7534786	G	A	BnaA01g14960D
chrA01	7633103	C	T	BnaA01g15010D
chrA01	7633115	A	G	BnaA01g15010D
chrA01	7633576	T	C	BnaA01g15010D
chrA01	7813046	C	A	BnaA01g15290D
chrA01	7832050	A	C	BnaA01g15310D
chrA01	7834264	G	T	BnaA01g15320D
chrA01	7898421	A	G	BnaA01g15410D
chrA01	7898603	C	T	BnaA01g15410D
chrA01	7898997	T	A	BnaA01g15410D
chrA01	7908827	T	G	BnaA01g15420D
chrA01	7925328	T	C	BnaA01g15450D
chrA01	7949340	T	G	BnaA01g15500D
chrA01	7949341	T	C	BnaA01g15500D
chrA01	7949694	C	T	BnaA01g15500D
chrA01	7952989	A	C	BnaA01g15510D
chrA01	7958176	G	A	BnaA01g15540D
chrA01	7962822	A	G	BnaA01g15550D
chrA01	7965962	A	T	BnaA01g15560D
chrA01	7966013	C	T	BnaA01g15560D
chrA01	7966019	T	C	BnaA01g15560D
chrA01	7983928	G	T	BnaA01g15590D
chrA01	7983984	G	A	BnaA01g15590D
chrA01	7984850	A	T	BnaA01g15590D
chrA01	7985063	G	C	BnaA01g15590D
chrA01	7985147	C	A	BnaA01g15590D
chrA01	7985315	C	T	BnaA01g15590D
chrA01	7986492	G	C	BnaA01g15590D
chrA01	7987649	T	C	BnaA01g15600D
chrA01	7987943	A	G	BnaA01g15600D
chrA01	7987947	A	G	BnaA01g15600D
chrA01	7988723	T	G	BnaA01g15600D
chrA01	7988993	C	A	BnaA01g15600D
chrA01	8012478	A	G	BnaA01g15620D
chrA01	8012482	C	G	BnaA01g15620D
chrA01	8012510	A	T	BnaA01g15620D
chrA01	8013118	T	A	BnaA01g15630D
chrA01	8015750	C	A	BnaA01g15630D
chrA01	8016484	C	T	BnaA01g15630D
chrA01	8016979	G	T	BnaA01g15630D
chrA01	8018338	T	C	BnaA01g15640D
chrA01	8053446	A	C	BnaA01g15710D
chrA01	8053644	T	G	BnaA01g15710D
chrA01	8053647	A	G	BnaA01g15710D
chrA01	8053695	A	G	BnaA01g15710D
chrA01	8053863	G	A	BnaA01g15710D
chrA01	8053887	C	T	BnaA01g15710D
chrA01	8055814	T	A	BnaA01g15710D
chrA01	8061399	G	A	BnaA01g15720D
chrA01	8061994	T	C	BnaA01g15720D
chrA01	8063787	T	C	BnaA01g15720D
chrA01	8064680	A	G	BnaA01g15720D
chrA01	8064695	C	T	BnaA01g15720D
chrA01	8064697	A	G	BnaA01g15720D
chrA01	8068087	C	T	BnaA01g15730D
chrA01	8068264	C	T	BnaA01g15730D
chrA01	8081496	C	A	BnaA01g15760D
chrA01	8081602	A	G	BnaA01g15760D
chrA01	8081635	G	A	BnaA01g15760D
chrA01	8083233	A	C	BnaA01g15760D
chrA01	8103107	C	A	BnaA01g15800D
chrA01	8103980	A	G	BnaA01g15800D
chrA01	8106442	A	C	BnaA01g15800D
chrA01	8110436	T	G	BnaA01g15810D
chrA01	8125382	A	T	BnaA01g15820D
chrA01	8125407	A	T	BnaA01g15820D
chrA01	8126134	G	A	BnaA01g15820D
chrA01	8126150	C	T	BnaA01g15820D
chrA01	8126634	G	A	BnaA01g15820D
chrA01	8145422	G	A	BnaA01g15840D
chrA01	8153448	T	C	BnaA01g15880D
chrA01	8245014	T	C	BnaA01g16110D
chrA01	8256066	C	T	BnaA01g16140D
chrA01	8256377	T	C	BnaA01g16140D
chrA01	8266993	C	G	BnaA01g16160D
chrA01	8267045	T	C	BnaA01g16160D
chrA01	8308299	G	A	BnaA01g16240D
chrA01	8310729	A	G	BnaA01g16240D
chrA01	8487684	C	T	BnaA01g16420D
chrA01	8488096	A	G	BnaA01g16420D
chrA01	8488099	C	T	BnaA01g16420D
chrA01	8489501	T	C	BnaA01g16420D
chrA01	8491019	T	G	BnaA01g16420D
chrA01	8491123	G	A	BnaA01g16420D
chrA01	8496213	A	T	BnaA01g16440D
chrA01	8496223	G	A	BnaA01g16440D
chrA01	8496370	C	T	BnaA01g16440D
chrA01	8496544	G	T	BnaA01g16440D
chrA01	8496547	A	C	BnaA01g16440D
chrA01	8496646	G	A	BnaA01g16440D
chrA01	8496999	T	A	BnaA01g16440D
chrA01	8497035	C	T	BnaA01g16440D
chrA01	8497209	T	C	BnaA01g16440D
chrA01	8497215	C	T	BnaA01g16440D
chrA01	8498372	G	A	BnaA01g16450D
chrA01	8498694	A	T	BnaA01g16450D
chrA01	8518167	A	G	BnaA01g16460D
chrA01	8518676	T	C	BnaA01g16460D
chrA01	8518895	T	C	BnaA01g16460D
chrA01	8519079	A	G	BnaA01g16460D
chrA01	8520893	C	T	BnaA01g16470D
chrA01	8554969	A	G	BnaA01g16520D
chrA01	8568463	A	G	BnaA01g16540D
chrA01	8573417	A	C	BnaA01g16560D
chrA01	8574355	C	A	BnaA01g16560D
chrA01	8576376	C	T	BnaA01g16570D
chrA01	8593494	A	G	BnaA01g16600D
chrA01	8593638	C	A	BnaA01g16600D
chrA01	8683528	T	C	BnaA01g16630D
chrA01	8685183	G	T	BnaA01g16640D
chrA01	8692510	A	C	BnaA01g16660D
chrA01	8692573	G	A	BnaA01g16660D
chrA01	8692574	G	C	BnaA01g16660D
chrA01	8721849	G	T	BnaA01g16710D
chrA01	8721984	C	A	BnaA01g16710D
chrA01	8781379	T	A	BnaA01g16780D
chrA01	8781401	C	G	BnaA01g16780D
chrA01	8781456	C	A	BnaA01g16780D
chrA01	8807324	A	G	BnaA01g16830D
chrA01	8813944	G	C	BnaA01g16860D
chrA01	8815402	T	C	BnaA01g16870D
chrA01	8815514	C	T	BnaA01g16870D
chrA01	8815517	C	T	BnaA01g16870D
chrA01	8816180	A	G	BnaA01g16870D
chrA01	8816576	C	A	BnaA01g16870D
chrA01	8817317	T	A	BnaA01g16870D
chrA01	8848531	A	T	BnaA01g16940D
chrA01	8850249	A	G	BnaA01g16960D
chrA01	8850825	G	A	BnaA01g16960D
chrA01	8850992	A	G	BnaA01g16960D
chrA01	8916973	C	T	BnaA01g17040D
chrA01	8919593	A	T	BnaA01g17050D
chrA01	8919952	T	C	BnaA01g17050D
chrA01	9429498	A	T	BnaA01g17780D
chrA01	9528528	G	A	BnaA01g18020D
chrA01	9528642	A	G	BnaA01g18020D
chrA01	9529607	T	G	BnaA01g18020D
chrA01	9529631	A	G	BnaA01g18020D
chrA01	9530591	C	T	BnaA01g18030D
chrA01	9540079	A	G	BnaA01g18040D
chrA01	9540806	G	A	BnaA01g18040D
chrA01	9554505	T	A	BnaA01g18070D
chrA01	9819364	G	C	BnaA01g18320D
chrA01	9822109	G	A	BnaA01g18320D
chrA01	9836233	C	T	BnaA01g18360D
chrA01	9836741	T	A	BnaA01g18360D
chrA01	9836744	G	A	BnaA01g18360D
chrA01	9839966	T	A	BnaA01g18360D
chrA01	9954239	C	T	BnaA01g18410D
chrA01	9996333	C	A	BnaA01g18460D
chrA01	9996610	C	G	BnaA01g18460D
chrA01	10176719	G	A	BnaA01g18670D
chrA01	10176992	T	C	BnaA01g18670D
chrA01	10177088	C	A	BnaA01g18670D
chrA01	10177274	T	G	BnaA01g18670D
chrA01	10213844	A	T	BnaA01g18730D
chrA01	10304453	C	T	BnaA01g18820D
chrA01	10306867	A	T	BnaA01g18820D
chrA01	10350542	T	C	BnaA01g18860D
chrA01	10350548	T	A	BnaA01g18860D
chrA01	10350788	G	T	BnaA01g18860D
chrA01	10350791	G	T	BnaA01g18860D
chrA01	10351472	A	T	BnaA01g18860D
chrA01	10353471	T	C	BnaA01g18870D
chrA01	10353590	T	G	BnaA01g18870D
chrA01	10356932	T	A	BnaA01g18890D
chrA01	10356975	G	C	BnaA01g18890D
chrA01	10388069	A	C	BnaA01g18930D
chrA01	10388574	C	G	BnaA01g18930D
chrA01	10389314	A	G	BnaA01g18930D
chrA01	10391321	C	G	BnaA01g18930D
chrA01	10394109	G	A	BnaA01g18940D
chrA01	10394257	G	T	BnaA01g18940D
chrA01	10419265	T	G	BnaA01g18960D
chrA01	10421155	A	C	BnaA01g18970D
chrA01	10421654	T	C	BnaA01g18970D
chrA01	10422370	G	A	BnaA01g18970D
chrA01	10422560	T	C	BnaA01g18970D
chrA01	10486345	G	C	BnaA01g19010D
chrA01	10512390	C	A	BnaA01g19040D
chrA01	10513688	C	A	BnaA01g19040D
chrA01	10606822	C	T	BnaA01g19090D
chrA01	10606824	T	A	BnaA01g19090D
chrA01	10607052	C	G	BnaA01g19090D
chrA01	10622723	G	T	BnaA01g19120D
chrA01	10633518	T	C	BnaA01g19130D
chrA01	10633523	C	A	BnaA01g19130D
chrA01	10633702	G	A	BnaA01g19130D
chrA01	10634275	T	A	BnaA01g19130D
chrA01	10636598	T	C	BnaA01g19130D
chrA01	10654581	G	T	BnaA01g19150D
chrA01	10654582	C	T	BnaA01g19150D
chrA01	10654666	A	T	BnaA01g19150D
chrA01	10683806	G	C	BnaA01g19170D
chrA01	10684115	T	C	BnaA01g19170D
chrA01	10684915	A	T	BnaA01g19170D
chrA01	10762586	C	A	BnaA01g19210D
chrA01	10762587	T	G	BnaA01g19210D
chrA01	10762626	G	A	BnaA01g19210D
chrA01	10774391	T	A	BnaA01g19220D
chrA01	10788010	A	G	BnaA01g19230D
chrA01	10817436	C	T	BnaA01g19260D
chrA01	10817492	C	T	BnaA01g19260D
chrA01	10818114	T	C	BnaA01g19270D
chrA01	10818340	A	G	BnaA01g19270D
chrA01	10818341	T	C	BnaA01g19270D
chrA01	10828993	G	A	BnaA01g19280D
chrA01	10867806	A	T	BnaA01g19330D
chrA01	10905169	C	G	BnaA01g19410D
chrA01	10917556	C	T	BnaA01g19450D
chrA01	10933246	A	C	BnaA01g19470D
chrA01	10933808	G	A	BnaA01g19470D
chrA01	10944724	G	A	BnaA01g19500D
chrA01	10944726	A	G	BnaA01g19500D
chrA01	10996189	C	G	BnaA01g19590D
chrA01	11046538	G	C	BnaA01g19650D
chrA01	11047218	A	C	BnaA01g19650D
chrA01	11111835	A	G	BnaA01g19710D
chrA01	11111874	T	C	BnaA01g19710D
chrA01	11112672	C	T	BnaA01g19710D
chrA01	11112700	T	C	BnaA01g19710D
chrA01	11641973	G	A	BnaA01g20050D
chrA01	12403205	A	G	BnaA01g20500D
chrA01	12444960	C	G	BnaA01g20550D
chrA01	12473019	A	G	BnaA01g20610D
chrA01	12473225	G	C	BnaA01g20610D
chrA01	12760490	A	C	BnaA01g20850D
chrA01	12801917	T	A	BnaA01g20890D
chrA01	12893720	G	C	BnaA01g20980D
chrA01	12943116	T	C	BnaA01g21040D
chrA01	13408494	A	C	BnaA01g21450D
chrA01	13714713	T	C	BnaA01g21540D
chrA01	13715673	A	G	BnaA01g21540D
chrA01	13716764	G	A	BnaA01g21540D
chrA01	14035959	G	A	BnaA01g21690D
chrA01	14052515	C	G	BnaA01g21720D
chrA01	14052759	T	C	BnaA01g21720D
chrA01	14054422	G	A	BnaA01g21730D
chrA01	14055033	C	T	BnaA01g21730D
chrA01	14146691	T	G	BnaA01g21860D
chrA01	14147476	G	C	BnaA01g21860D
chrA01	14147482	T	A	BnaA01g21860D
chrA01	14147887	T	A	BnaA01g21860D
chrA01	14158471	T	C	BnaA01g21870D
chrA01	14170451	G	A	BnaA01g21880D
chrA01	14170487	C	T	BnaA01g21880D
chrA01	14233173	G	T	BnaA01g21890D
chrA01	14239712	C	G	BnaA01g21890D
chrA01	14321504	C	A	BnaA01g21980D
chrA01	14327251	A	C	BnaA01g21980D
chrA01	14376731	C	G	BnaA01g22040D
chrA01	14377841	T	C	BnaA01g22050D
chrA01	14408422	A	G	BnaA01g22100D
chrA01	14568280	A	C	BnaA01g22200D
chrA01	14568577	A	G	BnaA01g22200D
chrA01	14568933	C	T	BnaA01g22200D
chrA01	14569357	A	G	BnaA01g22200D
chrA01	14569812	T	C	BnaA01g22200D
chrA01	14594412	A	G	BnaA01g22220D
chrA01	14595070	C	T	BnaA01g22220D
chrA01	14595307	C	A	BnaA01g22220D
chrA01	14595624	G	A	BnaA01g22220D
chrA01	14603555	T	C	BnaA01g22230D
chrA01	14609749	G	A	BnaA01g22240D
chrA01	14610596	C	G	BnaA01g22240D
chrA01	14611178	C	T	BnaA01g22240D
chrA01	14611394	G	C	BnaA01g22240D
chrA01	14611408	C	T	BnaA01g22240D
chrA01	14613355	T	G	BnaA01g22260D
chrA01	14634428	C	T	BnaA01g22280D
chrA01	14654122	G	T	BnaA01g22310D
chrA01	14654296	C	T	BnaA01g22310D
chrA01	14654428	G	A	BnaA01g22310D
chrA01	14655399	T	C	BnaA01g22310D
chrA01	14680172	T	A	BnaA01g22340D
chrA01	14680264	A	T	BnaA01g22340D
chrA01	14680410	C	T	BnaA01g22340D
chrA01	14680680	C	T	BnaA01g22340D
chrA01	14681935	C	G	BnaA01g22340D
chrA01	14807554	C	T	BnaA01g22430D
chrA01	14958221	G	A	BnaA01g22650D
chrA01	15003045	A	G	BnaA01g22690D
chrA01	15017274	T	G	BnaA01g22710D
chrA01	15017721	C	A	BnaA01g22710D
chrA01	15017874	A	T	BnaA01g22710D
chrA01	15018177	G	T	BnaA01g22710D
chrA01	15247184	C	T	BnaA01g22910D
chrA01	15247215	G	T	BnaA01g22910D
chrA01	15247454	G	C	BnaA01g22910D
chrA01	15247496	A	T	BnaA01g22910D
chrA01	15255524	C	T	BnaA01g22920D
chrA01	15302826	A	G	BnaA01g22930D
chrA01	15323899	A	G	BnaA01g22950D
chrA01	15324450	T	A	BnaA01g22950D
chrA01	15324636	C	G	BnaA01g22950D
chrA01	15334105	C	A	BnaA01g22970D
chrA01	15334151	G	A	BnaA01g22970D
chrA01	15357391	C	A	BnaA01g23010D
chrA01	15497177	A	G	BnaA01g23100D
chrA01	15497705	G	C	BnaA01g23100D
chrA01	15497804	T	C	BnaA01g23100D
chrA01	15498922	A	T	BnaA01g23100D
chrA01	15499066	A	C	BnaA01g23100D
chrA01	15553744	G	C	BnaA01g23150D
chrA01	15555633	C	T	BnaA01g23160D
chrA01	15561236	C	G	BnaA01g23170D
chrA01	15561237	G	A	BnaA01g23170D
chrA01	15561602	G	A	BnaA01g23170D
chrA01	15573997	C	T	BnaA01g23180D
chrA01	15574003	C	T	BnaA01g23180D
chrA01	15605128	A	C	BnaA01g23200D
chrA01	15605253	G	A	BnaA01g23200D
chrA01	15605548	G	T	BnaA01g23200D
chrA01	15606759	G	T	BnaA01g23200D
chrA01	15606952	T	C	BnaA01g23200D
chrA01	15618965	A	G	BnaA01g23220D
chrA01	15618978	A	T	BnaA01g23220D
chrA01	15619179	C	G	BnaA01g23220D
chrA01	15654190	C	G	BnaA01g23270D
chrA01	15654197	T	C	BnaA01g23270D
chrA01	15654261	G	A	BnaA01g23270D
chrA01	15654589	G	C	BnaA01g23280D
chrA01	15664961	G	A	BnaA01g23290D
chrA01	15664975	A	C	BnaA01g23290D
chrA01	15665098	G	A	BnaA01g23290D
chrA01	15665498	A	G	BnaA01g23290D
chrA01	15665614	T	C	BnaA01g23290D
chrA01	15676885	A	G	BnaA01g23310D
chrA01	15676886	A	G	BnaA01g23310D
chrA01	15677098	A	G	BnaA01g23310D
chrA01	15683254	G	T	BnaA01g23330D
chrA01	15773707	G	A	BnaA01g23390D
chrA01	15774165	T	A	BnaA01g23390D
chrA01	15848729	T	A	BnaA01g23480D
chrA01	15848839	G	C	BnaA01g23480D
chrA01	15849153	G	T	BnaA01g23480D
chrA01	15871918	G	A	BnaA01g23490D
chrA01	15871920	A	G	BnaA01g23490D
chrA01	15876989	C	G	BnaA01g23500D
chrA01	15886153	C	G	BnaA01g23520D
chrA01	15886397	C	G	BnaA01g23520D
chrA01	15906194	T	C	BnaA01g23540D
chrA01	15906901	G	T	BnaA01g23540D
chrA01	15912431	A	G	BnaA01g23550D
chrA01	15912662	G	C	BnaA01g23550D
chrA01	15912824	C	A	BnaA01g23550D
chrA01	15914346	T	C	BnaA01g23560D
chrA01	15915748	A	G	BnaA01g23560D
chrA01	15915776	T	C	BnaA01g23560D
chrA01	15915851	A	G	BnaA01g23560D
chrA01	15916032	T	G	BnaA01g23560D
chrA01	15916033	T	A	BnaA01g23560D
chrA01	15916207	G	C	BnaA01g23560D
chrA01	15935860	T	C	BnaA01g23600D
chrA01	15936300	G	C	BnaA01g23600D
chrA01	15936476	A	G	BnaA01g23600D
chrA01	15937766	T	C	BnaA01g23610D
chrA01	15937787	T	A	BnaA01g23610D
chrA01	15937934	G	A	BnaA01g23610D
chrA01	15938766	C	T	BnaA01g23610D
chrA01	15939465	G	A	BnaA01g23610D
chrA01	15940061	G	A	BnaA01g23610D
chrA01	15944550	C	T	BnaA01g23620D
chrA01	15945080	G	A	BnaA01g23620D
chrA01	15945749	T	C	BnaA01g23620D
chrA01	16094717	A	G	BnaA01g23660D
chrA01	16094780	A	T	BnaA01g23660D
chrA01	16099663	G	A	BnaA01g23680D
chrA01	16112818	T	A	BnaA01g23700D
chrA01	16113825	A	C	BnaA01g23700D
chrA01	16300250	A	G	BnaA01g23880D
chrA01	16332254	G	A	BnaA01g23900D
chrA01	16370109	C	T	BnaA01g23920D
chrA01	16370469	A	G	BnaA01g23920D
chrA01	16564839	T	C	BnaA01g24160D
chrA01	16656644	C	A	BnaA01g24250D
chrA01	16656752	T	C	BnaA01g24250D
chrA01	16657675	C	T	BnaA01g24250D
chrA01	16682331	G	A	BnaA01g24280D
chrA01	16696165	T	C	BnaA01g24310D
chrA01	16696407	T	A	BnaA01g24310D
chrA01	16756250	C	T	BnaA01g24360D
chrA01	16953721	C	T	BnaA01g24550D
chrA01	16953841	A	G	BnaA01g24550D
chrA01	16953887	G	A	BnaA01g24550D
chrA01	16985955	T	G	BnaA01g24630D
chrA01	16986101	G	T	BnaA01g24630D
chrA01	16986121	C	T	BnaA01g24630D
chrA01	16986813	T	C	BnaA01g24630D
chrA01	16987068	T	A	BnaA01g24630D
chrA01	16991702	T	C	BnaA01g24640D
chrA01	16992060	C	T	BnaA01g24640D
chrA01	16993262	T	C	BnaA01g24650D
chrA01	16993319	A	T	BnaA01g24650D
chrA01	17016004	T	A	BnaA01g24700D
chrA01	17016223	C	G	BnaA01g24700D
chrA01	17016292	T	C	BnaA01g24700D
chrA01	17119986	G	C	BnaA01g24730D
chrA01	17120105	A	T	BnaA01g24730D
chrA01	17141740	A	G	BnaA01g24760D
chrA01	17142274	T	C	BnaA01g24760D
chrA01	17142283	A	C	BnaA01g24760D
chrA01	17142409	A	T	BnaA01g24760D
chrA01	17142412	G	T	BnaA01g24760D
chrA01	17142661	T	A	BnaA01g24760D
chrA01	17142697	A	G	BnaA01g24760D
chrA01	17143014	T	G	BnaA01g24760D
chrA01	17143152	A	G	BnaA01g24760D
chrA01	17174043	T	C	BnaA01g24800D
chrA01	17183652	C	T	BnaA01g24820D
chrA01	17183822	T	G	BnaA01g24820D
chrA01	17185199	T	A	BnaA01g24820D
chrA01	17185208	C	T	BnaA01g24820D
chrA01	17186072	G	A	BnaA01g24820D
chrA01	17190248	G	T	BnaA01g24840D
chrA01	17368684	C	G	BnaA01g24930D
chrA01	17466919	T	A	BnaA01g24990D
chrA01	17678597	C	T	BnaA01g25240D
chrA01	17685547	G	T	BnaA01g25250D
chrA01	17685669	T	C	BnaA01g25250D
chrA01	17686209	C	G	BnaA01g25250D
chrA01	17766591	C	T	BnaA01g25400D
chrA01	17768825	T	C	BnaA01g25410D
chrA01	17768826	T	C	BnaA01g25410D
chrA01	17769776	T	C	BnaA01g25410D
chrA01	17795395	C	G	BnaA01g25490D
chrA01	17797926	C	T	BnaA01g25500D
chrA01	17866587	A	T	BnaA01g25610D
chrA01	17878610	T	C	BnaA01g25630D
chrA01	17878863	T	G	BnaA01g25630D
chrA01	17992436	G	A	BnaA01g25740D
chrA01	18073935	A	G	BnaA01g25920D
chrA01	18154595	T	G	BnaA01g26050D
chrA01	18191925	G	T	BnaA01g26090D
chrA01	18192265	A	G	BnaA01g26090D
chrA01	18193174	A	T	BnaA01g26090D
chrA01	18193303	A	G	BnaA01g26090D
chrA01	18193448	T	A	BnaA01g26090D
chrA01	18210147	G	A	BnaA01g26130D
chrA01	18211422	T	C	BnaA01g26130D
chrA01	18212472	G	A	BnaA01g26130D
chrA01	18260271	T	C	BnaA01g26190D
chrA01	18272226	G	C	BnaA01g26200D
chrA01	18272227	A	T	BnaA01g26200D
chrA01	18272646	T	C	BnaA01g26200D
chrA01	18272649	C	T	BnaA01g26200D
chrA01	18295727	T	G	BnaA01g26220D
chrA01	18298819	G	A	BnaA01g26220D
chrA01	18299113	T	C	BnaA01g26220D
chrA01	18303500	T	G	BnaA01g26230D
chrA01	18304131	T	C	BnaA01g26230D
chrA01	18308044	T	A	BnaA01g26230D
chrA01	18309181	A	G	BnaA01g26230D
chrA01	18316332	T	C	BnaA01g26250D
chrA01	18316704	T	C	BnaA01g26250D
chrA01	18322296	A	G	BnaA01g26270D
chrA01	18403596	C	T	BnaA01g26330D
chrA01	18403680	T	C	BnaA01g26330D
chrA01	18403743	C	T	BnaA01g26330D
chrA01	18404671	A	G	BnaA01g26330D
chrA01	18410140	C	A	BnaA01g26340D
chrA01	18484750	T	C	BnaA01g26410D
chrA01	18562711	T	G	BnaA01g26500D
chrA01	18562891	G	A	BnaA01g26500D
chrA01	18562905	T	A	BnaA01g26500D
chrA01	18588923	G	C	BnaA01g26540D
chrA01	18589436	G	C	BnaA01g26540D
chrA01	18589553	G	A	BnaA01g26540D
chrA01	18589832	G	T	BnaA01g26540D
chrA01	18590258	A	G	BnaA01g26540D
chrA01	18592149	G	A	BnaA01g26550D
chrA01	18592158	A	T	BnaA01g26550D
chrA01	18593110	T	C	BnaA01g26550D
chrA01	18593349	A	G	BnaA01g26550D
chrA01	18593696	T	C	BnaA01g26550D
chrA01	18593892	G	A	BnaA01g26550D
chrA01	18594391	C	T	BnaA01g26550D
chrA01	18594847	A	G	BnaA01g26550D
chrA01	18656548	G	A	BnaA01g26650D
chrA01	18659559	T	C	BnaA01g26650D
chrA01	18739947	A	T	BnaA01g26730D
chrA01	18747563	G	T	BnaA01g26740D
chrA01	18761303	A	G	BnaA01g26770D
chrA01	18874588	G	A	BnaA01g26950D
chrA01	18891144	C	A	BnaA01g26980D
chrA01	18895551	T	C	BnaA01g27000D
chrA01	18901219	T	C	BnaA01g27010D
chrA01	18903370	C	A	BnaA01g27010D
chrA01	18940495	C	A	BnaA01g27090D
chrA01	18958268	A	T	BnaA01g27130D
chrA01	18958274	G	T	BnaA01g27130D
chrA01	18967590	A	T	BnaA01g27160D
chrA01	18967591	G	T	BnaA01g27160D
chrA01	18968001	G	A	BnaA01g27160D
chrA01	18968053	C	T	BnaA01g27160D
chrA01	18969959	T	C	BnaA01g27160D
chrA01	19066804	T	C	BnaA01g27300D
chrA01	19066810	T	G	BnaA01g27300D
chrA01	19075411	A	G	BnaA01g27320D
chrA01	19075447	C	T	BnaA01g27320D
chrA01	19075486	A	C	BnaA01g27320D
chrA01	19075633	C	A	BnaA01g27320D
chrA01	19075671	G	C	BnaA01g27320D
chrA01	19098168	A	G	BnaA01g27360D
chrA01	19167570	A	T	BnaA01g27420D
chrA01	19167657	C	T	BnaA01g27420D
chrA01	19230922	A	C	BnaA01g27540D
chrA01	19233725	C	G	BnaA01g27550D
chrA01	19234261	T	C	BnaA01g27550D
chrA01	19235215	C	T	BnaA01g27550D
chrA01	19235669	G	A	BnaA01g27550D
chrA01	19278521	T	C	BnaA01g27570D
chrA01	19297964	A	G	BnaA01g27600D
chrA01	19298255	T	C	BnaA01g27600D
chrA01	19298265	A	G	BnaA01g27600D
chrA01	19298297	A	G	BnaA01g27600D
chrA01	19308505	C	T	BnaA01g27620D
chrA01	19308766	T	G	BnaA01g27620D
chrA01	19314850	T	A	BnaA01g27660D
chrA01	19315428	G	A	BnaA01g27660D
chrA01	19315436	T	C	BnaA01g27660D
chrA01	19316058	T	G	BnaA01g27660D
chrA01	19316064	T	C	BnaA01g27660D
chrA01	19346605	G	T	BnaA01g27710D
chrA01	19352382	T	G	BnaA01g27720D
chrA01	19352497	C	A	BnaA01g27720D
chrA01	19441083	A	T	BnaA01g27900D
chrA01	19477631	G	C	BnaA01g27930D
chrA01	19479666	T	C	BnaA01g27930D
chrA01	19480085	G	C	BnaA01g27930D
chrA01	19480088	A	T	BnaA01g27930D
chrA01	19685026	G	T	BnaA01g28190D
chrA01	19704202	C	A	BnaA01g28220D
chrA01	19704478	G	A	BnaA01g28220D
chrA01	19735740	T	G	BnaA01g28290D
chrA01	19824382	G	A	BnaA01g28410D
chrA01	19857259	T	A	BnaA01g28500D
chrA01	19863414	G	A	BnaA01g28530D
chrA01	19864617	T	C	BnaA01g28540D
chrA01	19864938	C	A	BnaA01g28540D
chrA01	19902057	A	G	BnaA01g28630D
chrA01	19908407	C	G	BnaA01g28640D
chrA01	19910553	T	A	BnaA01g28640D
chrA01	19910844	C	T	BnaA01g28640D
chrA01	19954703	A	G	BnaA01g28710D
chrA01	20036166	G	A	BnaA01g28890D
chrA01	20039562	C	T	BnaA01g28910D
chrA01	20041359	T	G	BnaA01g28910D
chrA01	20041408	A	G	BnaA01g28910D
chrA01	20117355	T	A	BnaA01g29010D
chrA01	20117412	G	T	BnaA01g29010D
chrA01	20231566	C	T	BnaA01g29290D
chrA01	20231743	T	C	BnaA01g29290D
chrA01	20232088	A	T	BnaA01g29290D
chrA01	20232241	T	G	BnaA01g29290D
chrA01	20232248	G	A	BnaA01g29290D
chrA01	20232364	G	A	BnaA01g29290D
chrA01	20232665	C	A	BnaA01g29290D
chrA01	20302801	A	G	BnaA01g29370D
chrA01	20329450	T	A	BnaA01g29390D
chrA01	20330462	G	C	BnaA01g29390D
chrA01	20387663	C	T	BnaA01g29460D
chrA01	20398713	G	A	BnaA01g29470D
chrA01	20435283	T	A	BnaA01g29490D
chrA01	20449918	T	C	BnaA01g29510D
chrA01	20453900	C	T	BnaA01g29520D
chrA01	20465591	T	C	BnaA01g29560D
chrA01	20467223	G	A	BnaA01g29560D
chrA01	20471620	A	T	BnaA01g29580D
chrA01	20473482	G	A	BnaA01g29590D
chrA01	20475659	A	G	BnaA01g29590D
chrA01	20476686	A	C	BnaA01g29590D
chrA01	20478175	C	T	BnaA01g29590D
chrA01	20478864	C	T	BnaA01g29590D
chrA01	20483390	G	C	BnaA01g29610D
chrA01	20483573	T	C	BnaA01g29610D
chrA01	20509400	A	G	BnaA01g29680D
chrA01	20510700	T	C	BnaA01g29690D
chrA01	20511525	T	C	BnaA01g29690D
chrA01	20511569	C	T	BnaA01g29690D
chrA01	20513310	T	C	BnaA01g29690D
chrA01	20514852	A	G	BnaA01g29690D
chrA01	20626547	C	T	BnaA01g29850D
chrA01	20627201	A	G	BnaA01g29850D
chrA01	20706410	G	T	BnaA01g30090D
chrA01	20744219	T	G	BnaA01g30180D
chrA01	20744324	T	C	BnaA01g30180D
chrA01	20908607	C	T	BnaA01g30470D
chrA01	20909510	A	C	BnaA01g30470D
chrA01	20918382	A	G	BnaA01g30480D
chrA01	20928463	C	A	BnaA01g30500D
chrA01	20929340	G	A	BnaA01g30500D
chrA01	20933758	T	G	BnaA01g30510D
chrA01	20939158	A	G	BnaA01g30530D
chrA01	20939259	A	T	BnaA01g30530D
chrA01	20939294	T	G	BnaA01g30530D
chrA01	20947352	A	G	BnaA01g30570D
chrA01	20947364	G	A	BnaA01g30570D
chrA01	20974533	A	C	BnaA01g30630D
chrA01	20975391	G	A	BnaA01g30630D
chrA01	20976732	A	G	BnaA01g30640D
chrA01	20977982	T	A	BnaA01g30650D
chrA01	21005992	A	G	BnaA01g30730D
chrA01	21006499	T	A	BnaA01g30730D
chrA01	21006811	A	T	BnaA01g30730D
chrA01	21008276	A	G	BnaA01g30730D
chrA01	21008827	G	A	BnaA01g30730D
chrA01	21008860	G	C	BnaA01g30730D
chrA01	21010696	T	C	BnaA01g30730D
chrA01	21012354	C	T	BnaA01g30750D
chrA01	21014195	G	A	BnaA01g30760D
chrA01	21024800	C	T	BnaA01g30780D
chrA01	21024892	G	A	BnaA01g30780D
chrA01	21042841	G	A	BnaA01g30830D
chrA01	21042927	G	A	BnaA01g30830D
chrA01	21056732	A	G	BnaA01g30850D
chrA01	21064829	G	A	BnaA01g30870D
chrA01	21064856	A	C	BnaA01g30870D
chrA01	21077263	G	A	BnaA01g30910D
chrA01	21077312	C	T	BnaA01g30910D
chrA01	21082634	C	G	BnaA01g30930D
chrA01	21082769	G	A	BnaA01g30930D
chrA01	21083189	C	T	BnaA01g30930D
chrA01	21083585	C	G	BnaA01g30930D
chrA01	21083596	A	T	BnaA01g30930D
chrA01	21092728	A	G	BnaA01g30960D
chrA01	21092739	T	C	BnaA01g30960D
chrA01	21092832	T	C	BnaA01g30960D
chrA01	21094640	T	C	BnaA01g30960D
chrA01	21108250	A	G	BnaA01g31000D
chrA01	21108451	G	T	BnaA01g31000D
chrA01	21109206	C	T	BnaA01g31000D
chrA01	21116195	T	C	BnaA01g31020D
chrA01	21116671	G	T	BnaA01g31020D
chrA01	21116812	G	T	BnaA01g31020D
chrA01	21116887	A	G	BnaA01g31020D
chrA01	21155523	A	G	BnaA01g31070D
chrA01	21162223	C	G	BnaA01g31090D
chrA01	21162316	T	C	BnaA01g31090D
chrA01	21176052	G	T	BnaA01g31130D
chrA01	21176121	T	C	BnaA01g31130D
chrA01	21189277	T	A	BnaA01g31170D
chrA01	21191781	T	C	BnaA01g31170D
chrA01	21192127	C	G	BnaA01g31170D
chrA01	21192133	A	G	BnaA01g31170D
chrA01	21193503	C	A	BnaA01g31170D
chrA01	21197200	T	C	BnaA01g31170D
chrA01	21198952	A	C	BnaA01g31180D
chrA01	21208541	G	T	BnaA01g31200D
chrA01	21232296	A	G	BnaA01g31230D
chrA01	21279052	T	A	BnaA01g31290D
chrA01	21279170	C	T	BnaA01g31290D
chrA01	21344603	G	T	BnaA01g31340D
chrA01	21370515	T	A	BnaA01g31410D
chrA01	21372230	T	G	BnaA01g31410D
chrA01	21372345	T	C	BnaA01g31410D
chrA01	21372579	A	T	BnaA01g31410D
chrA01	21373021	A	G	BnaA01g31420D
chrA01	21374534	C	T	BnaA01g31420D
chrA01	21374785	T	A	BnaA01g31420D
chrA01	21374966	C	T	BnaA01g31420D
chrA01	21379688	G	A	BnaA01g31440D
chrA01	21379922	C	T	BnaA01g31440D
chrA01	21382218	T	C	BnaA01g31450D
chrA01	21382425	G	T	BnaA01g31450D
chrA01	21422080	A	C	BnaA01g31520D
chrA01	21422129	G	C	BnaA01g31520D
chrA01	21449827	G	T	BnaA01g31570D
chrA01	21463817	A	G	BnaA01g31610D
chrA01	21465067	G	A	BnaA01g31610D
chrA01	21473905	G	T	BnaA01g31620D
chrA01	21481635	T	A	BnaA01g31640D
chrA01	21490451	G	C	BnaA01g31660D
chrA01	21509532	C	T	BnaA01g31730D
chrA01	21509925	T	C	BnaA01g31730D
chrA01	21509929	C	G	BnaA01g31730D
chrA01	21556678	T	G	BnaA01g31830D
chrA01	21556764	G	T	BnaA01g31830D
chrA01	21559355	T	C	BnaA01g31840D
chrA01	21583507	T	A	BnaA01g31890D
chrA01	21616113	G	C	BnaA01g31970D
chrA01	21666799	A	T	BnaA01g32050D
chrA01	21666880	C	T	BnaA01g32050D
chrA01	21669372	G	A	BnaA01g32060D
chrA01	21684325	T	A	BnaA01g32110D
chrA01	21700872	G	A	BnaA01g32170D
chrA01	21720126	C	A	BnaA01g32210D
chrA01	21732719	T	C	BnaA01g32240D
chrA01	21732725	G	A	BnaA01g32240D
chrA01	21733321	C	T	BnaA01g32240D
chrA01	21733327	G	A	BnaA01g32240D
chrA01	21753909	T	C	BnaA01g32280D
chrA01	21756569	C	T	BnaA01g32290D
chrA01	21757320	A	G	BnaA01g32290D
chrA01	21809122	G	C	BnaA01g32370D
chrA01	21809123	A	G	BnaA01g32370D
chrA01	21813045	T	C	BnaA01g32380D
chrA01	21818681	C	T	BnaA01g32400D
chrA01	21863724	A	T	BnaA01g32450D
chrA01	21863733	G	T	BnaA01g32450D
chrA01	21872193	T	C	BnaA01g32460D
chrA01	21878654	G	C	BnaA01g32490D
chrA01	21879696	T	C	BnaA01g32490D
chrA01	21880811	G	A	BnaA01g32490D
chrA01	21881002	C	G	BnaA01g32490D
chrA01	21887190	T	A	BnaA01g32510D
chrA01	21887199	C	T	BnaA01g32510D
chrA01	21970552	C	A	BnaA01g32550D
chrA01	21972452	G	A	BnaA01g32550D
chrA01	21985526	T	C	BnaA01g32610D
chrA01	21985529	G	C	BnaA01g32610D
chrA01	21993963	A	T	BnaA01g32640D
chrA01	21994206	T	C	BnaA01g32640D
chrA01	21995022	T	C	BnaA01g32650D
chrA01	21998168	A	T	BnaA01g32670D
chrA01	21998169	C	A	BnaA01g32670D
chrA01	22106201	C	T	BnaA01g32680D
chrA01	22124762	C	A	BnaA01g32740D
chrA01	22139210	T	C	BnaA01g32780D
chrA01	22140796	A	C	BnaA01g32780D
chrA01	22141172	A	G	BnaA01g32780D
chrA01	22142874	G	A	BnaA01g32790D
chrA01	22198734	C	T	BnaA01g32870D
chrA01	22198749	A	T	BnaA01g32870D
chrA01	22198823	C	T	BnaA01g32870D
chrA01	22204576	T	G	BnaA01g32900D
chrA01	22208556	C	G	BnaA01g32910D
chrA01	22210376	T	C	BnaA01g32910D
chrA01	22210616	T	C	BnaA01g32910D
chrA01	22210624	G	T	BnaA01g32910D
chrA01	22210625	T	C	BnaA01g32910D
chrA01	22357991	T	G	BnaA01g33020D
chrA01	22370951	C	T	BnaA01g33060D
chrA01	22372502	A	G	BnaA01g33060D
chrA01	22400640	C	T	BnaA01g33130D
chrA01	22530281	G	A	BnaA01g33140D
chrA01	22531874	C	A	BnaA01g33140D
chrA01	22531943	G	C	BnaA01g33140D
chrA01	22532443	A	G	BnaA01g33140D
chrA01	22553165	C	T	BnaA01g33220D
chrA01	22553492	A	T	BnaA01g33220D
chrA01	22570136	G	A	BnaA01g33280D
chrA01	22572889	T	G	BnaA01g33290D
chrA01	22610136	A	T	BnaA01g33350D
chrA01	22612110	C	T	BnaA01g33360D
chrA01	22615653	C	G	BnaA01g33370D
chrA01	22616810	G	A	BnaA01g33370D
chrA01	22627094	T	C	BnaA01g33400D
chrA01	22643978	A	G	BnaA01g33430D
chrA01	22646548	A	C	BnaA01g33450D
chrA01	22646939	A	T	BnaA01g33460D
chrA01	22654912	T	A	BnaA01g33470D
chrA01	22654914	G	T	BnaA01g33470D
chrA01	22655453	C	G	BnaA01g33470D
chrA01	22655547	T	G	BnaA01g33470D
chrA01	22699637	A	C	BnaA01g33500D
chrA01	22700940	T	C	BnaA01g33500D
chrA01	22701186	G	A	BnaA01g33500D
chrA01	22708315	C	T	BnaA01g33520D
chrA01	22710641	A	C	BnaA01g33530D
chrA01	22714305	T	C	BnaA01g33540D
chrA01	22725012	G	C	BnaA01g33560D
chrA01	22725062	C	T	BnaA01g33560D
chrA01	22725779	G	T	BnaA01g33560D
chrA01	22744093	G	A	BnaA01g33590D
chrA01	22770184	G	A	BnaA01g33640D
chrA01	22773383	T	G	BnaA01g33640D
chrA01	22789900	C	A	BnaA01g33700D
chrA01	22874438	G	C	BnaA01g33710D
chrA01	22875519	A	G	BnaA01g33720D
chrA01	22876002	T	A	BnaA01g33720D
chrA01	22877312	T	A	BnaA01g33740D
chrA01	22877330	T	C	BnaA01g33740D
chrA01	22926570	G	T	BnaA01g33850D
chrA01	22927534	A	G	BnaA01g33850D
chrA01	22931718	A	G	BnaA01g33860D
chrA01	22936453	A	C	BnaA01g33870D
chrA01	23212173	A	G	BnaA01g34380D
chrA01	23223169	C	T	BnaA01g34400D
chrA01_random	23211	T	G	BnaA01g34520D
chrA01_random	43872	T	A	BnaA01g34570D
chrA01_random	44207	G	A	BnaA01g34570D
chrA01_random	44410	T	C	BnaA01g34570D
chrA01_random	45242	A	G	BnaA01g34570D
chrA01_random	45470	A	G	BnaA01g34570D
chrA01_random	50979	C	T	BnaA01g34580D
chrA01_random	56199	G	A	BnaA01g34610D
chrA01_random	71345	A	G	BnaA01g34650D
chrA01_random	75242	C	T	BnaA01g34670D
chrA01_random	78069	T	C	BnaA01g34680D
chrA01_random	78287	C	T	BnaA01g34680D
chrA01_random	88031	A	G	BnaA01g34720D
chrA01_random	88308	G	A	BnaA01g34720D
chrA01_random	88422	T	C	BnaA01g34720D
chrA01_random	92442	G	C	BnaA01g34730D
chrA01_random	115473	T	G	BnaA01g34750D
chrA01_random	115476	G	A	BnaA01g34750D
chrA01_random	125960	A	G	BnaA01g34780D
chrA01_random	131274	A	T	BnaA01g34790D
chrA01_random	131289	T	C	BnaA01g34790D
chrA01_random	131656	G	A	BnaA01g34790D
chrA01_random	142754	C	T	BnaA01g34800D
chrA01_random	146884	A	G	BnaA01g34810D
chrA01_random	147309	C	T	BnaA01g34810D
chrA01_random	148417	C	T	BnaA01g34810D
chrA01_random	148968	T	C	BnaA01g34810D
chrA01_random	148980	G	A	BnaA01g34810D
chrA01_random	149263	C	G	BnaA01g34810D
chrA01_random	149274	T	C	BnaA01g34810D
chrA01_random	149382	A	G	BnaA01g34810D
chrA01_random	381783	C	T	BnaA01g35070D
chrA01_random	382352	C	T	BnaA01g35070D
chrA01_random	383877	A	G	BnaA01g35070D
chrA01_random	386042	T	C	BnaA01g35080D
chrA01_random	387278	G	A	BnaA01g35090D
chrA01_random	387995	A	C	BnaA01g35090D
chrA01_random	388019	G	A	BnaA01g35090D
chrA01_random	395780	G	A	BnaA01g35100D
chrA01_random	400194	A	G	BnaA01g35110D
chrA01_random	400279	C	A	BnaA01g35110D
chrA01_random	400549	C	T	BnaA01g35110D
chrA01_random	401195	C	G	BnaA01g35110D
chrA01_random	425981	G	A	BnaA01g35130D
chrA01_random	432715	C	G	BnaA01g35150D
chrA01_random	439064	G	C	BnaA01g35160D
chrA01_random	443776	A	G	BnaA01g35170D
chrA01_random	443799	A	G	BnaA01g35170D
chrA01_random	446279	G	A	BnaA01g35180D
chrA01_random	446309	T	C	BnaA01g35180D
chrA01_random	446520	T	A	BnaA01g35180D
chrA01_random	546615	A	C	BnaA01g35310D
chrA01_random	588506	T	C	BnaA01g35400D
chrA01_random	626558	G	A	BnaA01g35450D
chrA01_random	626684	T	A	BnaA01g35450D
chrA01_random	628086	T	C	BnaA01g35450D
chrA01_random	874064	T	C	BnaA01g35650D
chrA01_random	874305	T	C	BnaA01g35650D
chrA01_random	1299752	C	T	BnaA01g35820D
chrA01_random	1300788	C	A	BnaA01g35820D
chrA01_random	1302571	C	T	BnaA01g35830D
chrA01_random	1303928	A	G	BnaA01g35830D
chrA01_random	1340220	A	T	BnaA01g35850D
chrA01_random	1352802	C	A	BnaA01g35870D
chrA01_random	1352823	C	T	BnaA01g35870D
chrA01_random	1412339	G	A	BnaA01g35910D
chrA01_random	1419173	G	C	BnaA01g35920D
chrA01_random	1419290	G	C	BnaA01g35920D
chrA01_random	1419610	A	T	BnaA01g35920D
chrA01_random	1419768	T	G	BnaA01g35920D
chrA01_random	1420128	A	C	BnaA01g35920D
chrA01_random	1420527	C	T	BnaA01g35920D
chrA01_random	1430679	T	C	BnaA01g35940D
chrA01_random	1432923	T	C	BnaA01g35940D
chrA01_random	1432977	T	C	BnaA01g35940D
chrA01_random	1434828	G	A	BnaA01g35940D
chrA01_random	1477693	A	G	BnaA01g35990D
chrA01_random	1477789	C	A	BnaA01g35990D
chrA01_random	1477946	A	T	BnaA01g35990D
chrA01_random	1478152	T	A	BnaA01g35990D
chrA01_random	1478161	C	A	BnaA01g35990D
chrA01_random	1480078	A	G	BnaA01g36000D
chrA01_random	1480416	C	T	BnaA01g36000D
chrA01_random	1492538	T	C	BnaA01g36010D
chrA01_random	1492554	A	T	BnaA01g36010D
chrA01_random	1492917	G	T	BnaA01g36010D
chrA01_random	1492949	A	T	BnaA01g36010D
chrA01_random	1494129	G	A	BnaA01g36010D
chrA01_random	1494969	G	C	BnaA01g36010D
chrA01_random	1529924	A	T	BnaA01g36060D
chrA01_random	1596678	A	T	BnaA01g36110D
chrA01_random	1625404	G	C	BnaA01g36180D
chrA01_random	1629003	G	C	BnaA01g36180D
chrA01_random	1630411	G	T	BnaA01g36200D
chrA01_random	1630428	A	C	BnaA01g36200D
chrA01_random	1631097	T	A	BnaA01g36200D
chrA01_random	1696744	A	G	BnaA01g36280D
chrA01_random	1748515	C	A	BnaA01g36300D
chrA01_random	1748822	G	C	BnaA01g36300D
chrA01_random	1748902	G	A	BnaA01g36300D
chrA01_random	1749148	A	C	BnaA01g36300D
chrA01_random	2000930	C	T	BnaA01g36440D
chrA01_random	2007568	G	A	BnaA01g36460D
chrA01_random	2007949	T	C	BnaA01g36460D
chrA01_random	2129403	C	T	BnaA01g36620D
chrA01_random	2129556	C	G	BnaA01g36620D
chrA01_random	2129711	C	G	BnaA01g36620D
chrA01_random	2129833	G	A	BnaA01g36620D
chrA01_random	2133203	A	T	BnaA01g36620D
chrA01_random	2133232	A	T	BnaA01g36620D
chrA01_random	2133529	C	G	BnaA01g36620D
chrA01_random	2133717	C	T	BnaA01g36620D
chrA01_random	2133718	T	A	BnaA01g36620D
chrA01_random	2134123	C	A	BnaA01g36620D
chrA01_random	2134135	G	A	BnaA01g36620D
chrA01_random	2134275	A	T	BnaA01g36620D
chrA01_random	2134465	C	T	BnaA01g36620D
chrA01_random	2221848	G	A	BnaA01g36710D
chrA01_random	2309110	A	G	BnaA01g36840D
chrA01_random	2309664	A	G	BnaA01g36840D
chrA01_random	2309750	C	T	BnaA01g36840D
chrA01_random	2318934	T	G	BnaA01g36860D
chrA01_random	2319089	A	G	BnaA01g36860D
chrA01_random	2319105	T	C	BnaA01g36860D
chrA01_random	2319145	T	A	BnaA01g36860D
chrA01_random	2354317	G	C	BnaA01g36890D
chrA01_random	2355311	T	C	BnaA01g36890D
chrA01_random	2355356	G	T	BnaA01g36890D
chrA01_random	2355473	A	G	BnaA01g36890D
chrA01_random	2360887	G	A	BnaA01g36900D
chrA01_random	2368702	A	C	BnaA01g36910D
chrA01_random	2368988	G	A	BnaA01g36910D
chrA01_random	2380839	A	G	BnaA01g36920D
chrA01_random	2381016	G	A	BnaA01g36920D
chrA01_random	2408637	A	G	BnaA01g36970D
chrA01_random	2411297	T	G	BnaA01g36980D
chrA01_random	2413288	C	G	BnaA01g36980D
chrA01_random	2414158	C	G	BnaA01g36980D
chrA01_random	2432661	T	G	BnaA01g37020D
chrA01_random	2432861	C	A	BnaA01g37020D
chrA01_random	2433234	G	T	BnaA01g37020D
chrA01_random	2433478	G	C	BnaA01g37020D
chrA01_random	2434344	G	A	BnaA01g37020D
chrA01_random	2444884	C	T	BnaA01g37040D
chrA01_random	2450763	G	T	BnaA01g37040D
chrA01_random	2469599	A	G	BnaA01g37090D
chrA01_random	2501998	C	T	BnaA01g37130D
chrA01_random	2516461	C	T	BnaA01g37150D
chrA01_random	2516674	A	G	BnaA01g37150D
chrA01_random	2517341	C	T	BnaA01g37150D
chrA01_random	2517817	A	C	BnaA01g37150D
chrA01_random	2642571	C	A	BnaA01g37340D
chrA01_random	2642619	C	T	BnaA01g37340D
chrA01_random	2642661	A	C	BnaA01g37340D
chrA01_random	2650274	T	C	BnaA01g37370D
chrA01_random	2650398	A	C	BnaA01g37370D
chrA01_random	2650796	T	C	BnaA01g37370D
chrA01_random	2650823	G	T	BnaA01g37370D
chrA01_random	2651171	T	C	BnaA01g37370D
chrA01_random	2651192	T	C	BnaA01g37370D
chrA01_random	2651381	C	G	BnaA01g37370D
chrA02	14110	A	C	BnaA02g00020D
chrA02	15164	A	G	BnaA02g00030D
chrA02	15325	C	T	BnaA02g00030D
chrA02	15798	A	G	BnaA02g00030D
chrA02	15807	A	T	BnaA02g00030D
chrA02	15912	A	G	BnaA02g00030D
chrA02	15936	A	G	BnaA02g00030D
chrA02	15939	G	A	BnaA02g00030D
chrA02	34196	C	T	BnaA02g00110D
chrA02	34219	C	T	BnaA02g00110D
chrA02	36428	C	G	BnaA02g00120D
chrA02	75114	G	A	BnaA02g00190D
chrA02	75985	C	T	BnaA02g00190D
chrA02	82609	G	A	BnaA02g00210D
chrA02	84929	C	T	BnaA02g00210D
chrA02	87358	C	T	BnaA02g00220D
chrA02	87605	G	A	BnaA02g00220D
chrA02	87701	A	G	BnaA02g00220D
chrA02	89273	C	T	BnaA02g00220D
chrA02	90321	A	C	BnaA02g00230D
chrA02	109127	C	T	BnaA02g00300D
chrA02	124115	T	C	BnaA02g00330D
chrA02	143943	A	G	BnaA02g00390D
chrA02	175708	A	C	BnaA02g00450D
chrA02	176088	A	G	BnaA02g00450D
chrA02	178645	A	G	BnaA02g00450D
chrA02	185706	G	C	BnaA02g00480D
chrA02	195268	G	A	BnaA02g00520D
chrA02	217483	G	A	BnaA02g00560D
chrA02	217741	C	T	BnaA02g00560D
chrA02	217775	A	G	BnaA02g00560D
chrA02	227487	T	A	BnaA02g00600D
chrA02	227824	G	A	BnaA02g00600D
chrA02	235313	A	T	BnaA02g00620D
chrA02	235418	G	C	BnaA02g00620D
chrA02	236067	G	A	BnaA02g00620D
chrA02	237818	T	C	BnaA02g00620D
chrA02	239038	T	C	BnaA02g00620D
chrA02	247404	C	T	BnaA02g00650D
chrA02	261980	C	T	BnaA02g00690D
chrA02	268782	C	T	BnaA02g00720D
chrA02	269181	A	G	BnaA02g00720D
chrA02	278813	T	G	BnaA02g00770D
chrA02	278866	G	A	BnaA02g00770D
chrA02	278884	A	T	BnaA02g00770D
chrA02	279277	G	A	BnaA02g00770D
chrA02	279295	T	C	BnaA02g00770D
chrA02	292273	A	G	BnaA02g00780D
chrA02	306581	T	C	BnaA02g00810D
chrA02	309757	G	T	BnaA02g00820D
chrA02	314001	A	C	BnaA02g00830D
chrA02	314009	C	T	BnaA02g00830D
chrA02	314117	T	G	BnaA02g00830D
chrA02	336417	A	C	BnaA02g00870D
chrA02	338613	T	G	BnaA02g00880D
chrA02	339304	A	T	BnaA02g00880D
chrA02	348433	G	C	BnaA02g00910D
chrA02	348877	A	G	BnaA02g00910D
chrA02	348888	A	G	BnaA02g00910D
chrA02	350705	C	A	BnaA02g00910D
chrA02	350763	T	C	BnaA02g00910D
chrA02	350936	T	C	BnaA02g00910D
chrA02	351187	A	G	BnaA02g00910D
chrA02	351306	G	A	BnaA02g00910D
chrA02	409180	G	T	BnaA02g01030D
chrA02	410213	G	A	BnaA02g01030D
chrA02	413235	T	C	BnaA02g01030D
chrA02	413409	G	T	BnaA02g01030D
chrA02	429070	G	A	BnaA02g01070D
chrA02	430509	C	T	BnaA02g01070D
chrA02	430591	T	C	BnaA02g01070D
chrA02	430914	G	A	BnaA02g01070D
chrA02	430995	C	T	BnaA02g01070D
chrA02	430998	T	A	BnaA02g01070D
chrA02	431124	G	T	BnaA02g01070D
chrA02	492836	T	C	BnaA02g01120D
chrA02	492968	A	G	BnaA02g01120D
chrA02	493826	C	A	BnaA02g01120D
chrA02	497506	A	G	BnaA02g01130D
chrA02	556263	T	G	BnaA02g01250D
chrA02	608108	T	A	BnaA02g01340D
chrA02	609500	T	C	BnaA02g01340D
chrA02	609583	G	T	BnaA02g01340D
chrA02	609681	C	T	BnaA02g01340D
chrA02	609682	A	G	BnaA02g01340D
chrA02	611548	C	T	BnaA02g01360D
chrA02	612602	A	G	BnaA02g01360D
chrA02	612920	A	G	BnaA02g01360D
chrA02	613010	A	G	BnaA02g01360D
chrA02	613483	G	A	BnaA02g01360D
chrA02	613549	C	A	BnaA02g01360D
chrA02	614105	C	T	BnaA02g01360D
chrA02	619402	A	G	BnaA02g01360D
chrA02	621164	T	G	BnaA02g01360D
chrA02	640838	C	G	BnaA02g01410D
chrA02	649048	T	A	BnaA02g01440D
chrA02	649186	C	T	BnaA02g01440D
chrA02	650397	C	T	BnaA02g01440D
chrA02	650415	C	T	BnaA02g01440D
chrA02	650433	C	T	BnaA02g01440D
chrA02	653334	C	A	BnaA02g01450D
chrA02	654367	A	G	BnaA02g01450D
chrA02	681811	T	C	BnaA02g01470D
chrA02	681814	T	A	BnaA02g01470D
chrA02	694964	G	C	BnaA02g01510D
chrA02	725579	A	G	BnaA02g01540D
chrA02	752143	T	C	BnaA02g01610D
chrA02	752719	G	A	BnaA02g01610D
chrA02	752725	G	A	BnaA02g01610D
chrA02	757940	C	T	BnaA02g01630D
chrA02	758279	A	G	BnaA02g01630D
chrA02	759727	T	C	BnaA02g01640D
chrA02	759896	C	T	BnaA02g01640D
chrA02	773027	C	A	BnaA02g01660D
[truncated: 33,930 more rows]
