# Supplementary material for: Genomic imprinted genes in reciprocal hybrid endosperm of Brassica napus
Source: BMC Plant Biol. 2021 Mar 16;21:140. doi: 10.1186/s12870-021-02908-8 (PMC7968328; doi:10.1186/s12870-021-02908-8)
Supplement: Supplementary file 3 — Additional file 3: Table S2. SNPs between 25 DAP endosperm of Y6 and ZS11. [file 12870_2021_2908_MOESM3_ESM.xlsx]

## Sheet: Table S2
Additional file 3: Table S2. SNPs between 25 DAP endosperm of Y6 and ZS11
Chromosome	Position	Y6_25 DAP	ZS11_25 DAP	Gene ID
chrA01	2925	A	G	BnaA01g00030D
chrA01	5290	T	G	BnaA01g00030D
chrA01	5386	T	C	BnaA01g00030D
chrA01	14449	T	C	BnaA01g00050D
chrA01	15244	A	G	BnaA01g00050D
chrA01	15400	G	A	BnaA01g00050D
chrA01	30778	T	C	BnaA01g00100D
chrA01	40647	G	A	BnaA01g00130D
chrA01	68142	T	C	BnaA01g00190D
chrA01	76393	G	T	BnaA01g00210D
chrA01	172941	A	G	BnaA01g00320D
chrA01	174220	A	C	BnaA01g00320D
chrA01	202527	A	G	BnaA01g00370D
chrA01	203332	C	T	BnaA01g00370D
chrA01	215433	C	T	BnaA01g00390D
chrA01	216201	G	T	BnaA01g00390D
chrA01	237690	G	A	BnaA01g00430D
chrA01	243713	G	A	BnaA01g00440D
chrA01	244540	G	T	BnaA01g00440D
chrA01	245736	A	G	BnaA01g00440D
chrA01	263643	G	C	BnaA01g00490D
chrA01	263826	T	A	BnaA01g00490D
chrA01	263979	A	G	BnaA01g00490D
chrA01	264818	T	C	BnaA01g00500D
chrA01	354535	G	A	BnaA01g00650D
chrA01	355254	C	T	BnaA01g00650D
chrA01	357096	T	C	BnaA01g00660D
chrA01	379095	A	G	BnaA01g00680D
chrA01	379202	T	A	BnaA01g00680D
chrA01	388618	A	T	BnaA01g00700D
chrA01	388906	C	T	BnaA01g00700D
chrA01	445112	A	G	BnaA01g00760D
chrA01	446138	G	A	BnaA01g00760D
chrA01	464740	T	C	BnaA01g00800D
chrA01	464923	T	C	BnaA01g00800D
chrA01	465195	C	T	BnaA01g00800D
chrA01	465608	C	A	BnaA01g00800D
chrA01	468176	G	C	BnaA01g00810D
chrA01	487945	A	G	BnaA01g00850D
chrA01	489371	G	A	BnaA01g00860D
chrA01	489683	G	A	BnaA01g00860D
chrA01	489810	G	T	BnaA01g00860D
chrA01	496460	G	T	BnaA01g00880D
chrA01	497017	T	G	BnaA01g00880D
chrA01	497375	C	G	BnaA01g00880D
chrA01	500488	C	T	BnaA01g00890D
chrA01	500606	G	A	BnaA01g00890D
chrA01	500767	G	T	BnaA01g00890D
chrA01	500768	G	A	BnaA01g00890D
chrA01	516995	T	G	BnaA01g00940D
chrA01	517253	C	G	BnaA01g00940D
chrA01	530143	G	A	BnaA01g00960D
chrA01	532697	C	T	BnaA01g00970D
chrA01	532874	C	T	BnaA01g00970D
chrA01	548951	G	A	BnaA01g00990D
chrA01	549250	A	G	BnaA01g00990D
chrA01	549609	A	G	BnaA01g00990D
chrA01	550248	C	T	BnaA01g00990D
chrA01	550731	T	A	BnaA01g00990D
chrA01	550812	G	A	BnaA01g00990D
chrA01	554210	T	G	BnaA01g01000D
chrA01	554902	C	A	BnaA01g01000D
chrA01	560659	A	G	BnaA01g01020D
chrA01	560782	T	G	BnaA01g01020D
chrA01	575107	A	T	BnaA01g01070D
chrA01	575767	A	G	BnaA01g01070D
chrA01	598394	G	T	BnaA01g01120D
chrA01	612539	G	T	BnaA01g01150D
chrA01	636784	T	C	BnaA01g01210D
chrA01	638603	T	C	BnaA01g01210D
chrA01	639376	C	T	BnaA01g01210D
chrA01	649217	T	C	BnaA01g01250D
chrA01	649597	A	C	BnaA01g01250D
chrA01	650984	T	G	BnaA01g01250D
chrA01	651754	C	T	BnaA01g01250D
chrA01	666936	A	G	BnaA01g01290D
chrA01	683053	C	T	BnaA01g01310D
chrA01	708015	T	G	BnaA01g01340D
chrA01	744532	C	T	BnaA01g01400D
chrA01	744947	T	G	BnaA01g01400D
chrA01	745025	G	A	BnaA01g01400D
chrA01	753560	G	A	BnaA01g01410D
chrA01	754698	A	T	BnaA01g01420D
chrA01	759759	C	A	BnaA01g01430D
chrA01	786728	G	T	BnaA01g01460D
chrA01	787973	T	C	BnaA01g01470D
chrA01	788003	T	C	BnaA01g01470D
chrA01	789075	A	G	BnaA01g01470D
chrA01	790511	T	C	BnaA01g01480D
chrA01	791401	T	A	BnaA01g01480D
chrA01	791408	T	C	BnaA01g01480D
chrA01	792422	G	A	BnaA01g01480D
chrA01	792970	A	G	BnaA01g01480D
chrA01	793595	T	A	BnaA01g01480D
chrA01	804364	C	T	BnaA01g01500D
chrA01	829419	G	A	BnaA01g01540D
chrA01	832689	A	C	BnaA01g01550D
chrA01	832721	T	G	BnaA01g01550D
chrA01	832878	C	T	BnaA01g01550D
chrA01	852743	A	G	BnaA01g01620D
chrA01	853043	C	T	BnaA01g01620D
chrA01	853249	C	A	BnaA01g01620D
chrA01	853312	T	C	BnaA01g01620D
chrA01	853552	C	G	BnaA01g01620D
chrA01	860409	A	C	BnaA01g01630D
chrA01	886099	G	A	BnaA01g01660D
chrA01	886310	C	A	BnaA01g01660D
chrA01	889138	T	A	BnaA01g01670D
chrA01	892680	T	C	BnaA01g01680D
chrA01	899227	A	G	BnaA01g01700D
chrA01	899229	A	G	BnaA01g01700D
chrA01	899973	T	A	BnaA01g01700D
chrA01	911578	T	A	BnaA01g01740D
chrA01	922814	T	C	BnaA01g01750D
chrA01	923997	T	C	BnaA01g01750D
chrA01	923998	C	T	BnaA01g01750D
chrA01	924098	T	C	BnaA01g01750D
chrA01	925195	A	C	BnaA01g01760D
chrA01	925198	G	A	BnaA01g01760D
chrA01	972395	A	G	BnaA01g01920D
chrA01	972398	A	T	BnaA01g01920D
chrA01	994557	G	C	BnaA01g01970D
chrA01	1151422	C	G	BnaA01g02240D
chrA01	1151619	C	T	BnaA01g02240D
chrA01	1154241	G	C	BnaA01g02250D
chrA01	1158380	A	G	BnaA01g02260D
chrA01	1158384	G	A	BnaA01g02260D
chrA01	1297004	T	C	BnaA01g02590D
chrA01	1298115	T	C	BnaA01g02590D
chrA01	1305807	A	T	BnaA01g02610D
chrA01	1307733	C	G	BnaA01g02620D
chrA01	1307869	T	G	BnaA01g02620D
chrA01	1316501	G	T	BnaA01g02640D
chrA01	1320941	A	G	BnaA01g02650D
chrA01	1323262	G	A	BnaA01g02650D
chrA01	1328651	G	C	BnaA01g02670D
chrA01	1331640	G	A	BnaA01g02670D
chrA01	1356752	C	T	BnaA01g02740D
chrA01	1364577	A	G	BnaA01g02770D
chrA01	1365515	G	A	BnaA01g02770D
chrA01	1365557	T	C	BnaA01g02770D
chrA01	1374246	C	T	BnaA01g02790D
chrA01	1376762	G	T	BnaA01g02800D
chrA01	1380436	G	C	BnaA01g02800D
chrA01	1386020	C	T	BnaA01g02810D
chrA01	1387625	A	G	BnaA01g02820D
chrA01	1388049	C	T	BnaA01g02820D
chrA01	1389189	A	G	BnaA01g02820D
chrA01	1393824	C	T	BnaA01g02840D
chrA01	1394159	A	T	BnaA01g02840D
chrA01	1394638	G	A	BnaA01g02840D
chrA01	1394983	C	T	BnaA01g02840D
chrA01	1394990	T	C	BnaA01g02840D
chrA01	1416356	T	C	BnaA01g02890D
chrA01	1417829	C	T	BnaA01g02890D
chrA01	1433689	T	A	BnaA01g02930D
chrA01	1436732	C	T	BnaA01g02950D
chrA01	1437422	A	G	BnaA01g02950D
chrA01	1437886	C	T	BnaA01g02950D
chrA01	1453288	T	C	BnaA01g02980D
chrA01	1454094	A	T	BnaA01g02980D
chrA01	1454287	G	A	BnaA01g02980D
chrA01	1454443	T	G	BnaA01g02980D
chrA01	1454444	G	T	BnaA01g02980D
chrA01	1469222	A	G	BnaA01g03040D
chrA01	1470388	G	A	BnaA01g03050D
chrA01	1478106	A	G	BnaA01g03060D
chrA01	1478775	A	G	BnaA01g03060D
chrA01	1478881	G	A	BnaA01g03060D
chrA01	1489518	T	A	BnaA01g03080D
chrA01	1489527	C	A	BnaA01g03080D
chrA01	1489612	C	T	BnaA01g03080D
chrA01	1489624	A	G	BnaA01g03080D
chrA01	1490305	T	G	BnaA01g03080D
chrA01	1510078	G	T	BnaA01g03120D
chrA01	1510739	T	C	BnaA01g03120D
chrA01	1510751	G	A	BnaA01g03120D
chrA01	1512071	C	A	BnaA01g03130D
chrA01	1512941	C	T	BnaA01g03130D
chrA01	1556280	C	G	BnaA01g03230D
chrA01	1556962	A	C	BnaA01g03230D
chrA01	1557213	G	A	BnaA01g03230D
chrA01	1569332	T	C	BnaA01g03270D
chrA01	1572563	T	C	BnaA01g03280D
chrA01	1580796	T	C	BnaA01g03320D
chrA01	1583949	G	A	BnaA01g03320D
chrA01	1584410	A	G	BnaA01g03320D
chrA01	1584494	A	G	BnaA01g03320D
chrA01	1584680	G	T	BnaA01g03320D
chrA01	1586028	T	C	BnaA01g03330D
chrA01	1586034	A	G	BnaA01g03330D
chrA01	1587367	C	T	BnaA01g03340D
chrA01	1587376	T	C	BnaA01g03340D
chrA01	1587421	C	T	BnaA01g03340D
chrA01	1587644	T	A	BnaA01g03340D
chrA01	1590585	A	T	BnaA01g03350D
chrA01	1601464	A	T	BnaA01g03380D
chrA01	1611239	T	C	BnaA01g03400D
chrA01	1611272	T	G	BnaA01g03400D
chrA01	1613443	G	A	BnaA01g03400D
chrA01	1618544	A	C	BnaA01g03410D
chrA01	1627522	T	C	BnaA01g03440D
chrA01	1651087	C	G	BnaA01g03510D
chrA01	1659347	C	G	BnaA01g03540D
chrA01	1659809	T	C	BnaA01g03540D
chrA01	1686053	G	A	BnaA01g03610D
chrA01	1686486	T	C	BnaA01g03610D
chrA01	1687344	A	C	BnaA01g03610D
chrA01	1690713	C	T	BnaA01g03610D
chrA01	1691157	G	A	BnaA01g03610D
chrA01	1691643	T	C	BnaA01g03610D
chrA01	1691658	T	A	BnaA01g03610D
chrA01	1691697	A	G	BnaA01g03610D
chrA01	1698637	C	T	BnaA01g03630D
chrA01	1699514	G	A	BnaA01g03630D
chrA01	1700590	C	T	BnaA01g03630D
chrA01	1702697	T	C	BnaA01g03630D
chrA01	1702702	T	G	BnaA01g03630D
chrA01	1703199	G	A	BnaA01g03630D
chrA01	1703200	C	A	BnaA01g03630D
chrA01	1730071	G	A	BnaA01g03680D
chrA01	1734574	C	T	BnaA01g03680D
chrA01	1734623	A	G	BnaA01g03680D
chrA01	1741056	A	G	BnaA01g03730D
chrA01	1745347	A	C	BnaA01g03740D
chrA01	1758629	G	A	BnaA01g03790D
chrA01	1765839	T	C	BnaA01g03810D
chrA01	1779051	A	C	BnaA01g03840D
chrA01	1779983	G	A	BnaA01g03840D
chrA01	1780058	G	C	BnaA01g03840D
chrA01	1780139	C	G	BnaA01g03840D
chrA01	1780941	T	A	BnaA01g03840D
chrA01	1789195	T	C	BnaA01g03860D
chrA01	1789273	A	G	BnaA01g03860D
chrA01	1794201	A	G	BnaA01g03880D
chrA01	1829827	C	A	BnaA01g04000D
chrA01	1840266	G	A	BnaA01g04010D
chrA01	1840311	A	T	BnaA01g04010D
chrA01	1853902	C	G	BnaA01g04030D
chrA01	1859437	T	C	BnaA01g04050D
chrA01	1860185	T	G	BnaA01g04050D
chrA01	1878964	G	C	BnaA01g04080D
chrA01	1894326	T	C	BnaA01g04110D
chrA01	1894329	T	C	BnaA01g04110D
chrA01	1894505	G	T	BnaA01g04110D
chrA01	1901189	A	G	BnaA01g04130D
chrA01	1901720	C	T	BnaA01g04130D
chrA01	1903949	C	A	BnaA01g04130D
chrA01	1903951	A	G	BnaA01g04130D
chrA01	1906925	T	C	BnaA01g04130D
chrA01	1933232	G	A	BnaA01g04170D
chrA01	1952968	A	G	BnaA01g04210D
chrA01	1986971	T	G	BnaA01g04300D
chrA01	2014467	T	A	BnaA01g04360D
chrA01	2015767	G	A	BnaA01g04360D
chrA01	2021591	T	A	BnaA01g04360D
chrA01	2022135	C	T	BnaA01g04360D
chrA01	2022331	C	T	BnaA01g04360D
chrA01	2022348	A	G	BnaA01g04360D
chrA01	2063652	G	A	BnaA01g04420D
chrA01	2063657	A	G	BnaA01g04420D
chrA01	2064964	A	G	BnaA01g04430D
chrA01	2064997	A	C	BnaA01g04430D
chrA01	2066821	T	C	BnaA01g04440D
chrA01	2067644	A	C	BnaA01g04440D
chrA01	2069405	A	C	BnaA01g04450D
chrA01	2073095	T	G	BnaA01g04460D
chrA01	2073785	A	G	BnaA01g04460D
chrA01	2076787	C	T	BnaA01g04470D
chrA01	2080475	G	A	BnaA01g04480D
chrA01	2080694	T	G	BnaA01g04480D
chrA01	2106724	A	T	BnaA01g04510D
chrA01	2107215	A	T	BnaA01g04510D
chrA01	2109850	A	T	BnaA01g04520D
chrA01	2120456	G	C	BnaA01g04540D
chrA01	2129429	A	C	BnaA01g04560D
chrA01	2129573	T	C	BnaA01g04560D
chrA01	2130299	G	C	BnaA01g04560D
chrA01	2133373	T	G	BnaA01g04570D
chrA01	2135163	C	G	BnaA01g04570D
chrA01	2135166	G	A	BnaA01g04570D
chrA01	2135748	T	A	BnaA01g04570D
chrA01	2135749	A	T	BnaA01g04570D
chrA01	2143746	C	T	BnaA01g04590D
chrA01	2146082	A	G	BnaA01g04590D
chrA01	2148962	C	A	BnaA01g04600D
chrA01	2149794	T	C	BnaA01g04600D
chrA01	2149799	T	C	BnaA01g04600D
chrA01	2153374	C	T	BnaA01g04610D
chrA01	2154485	T	G	BnaA01g04610D
chrA01	2163238	G	A	BnaA01g04640D
chrA01	2163322	A	G	BnaA01g04640D
chrA01	2165210	C	T	BnaA01g04640D
chrA01	2195824	A	G	BnaA01g04700D
chrA01	2207818	A	T	BnaA01g04720D
chrA01	2208950	C	A	BnaA01g04720D
chrA01	2209700	G	T	BnaA01g04730D
chrA01	2209706	C	T	BnaA01g04730D
chrA01	2210370	A	G	BnaA01g04730D
chrA01	2216031	A	G	BnaA01g04750D
chrA01	2216674	T	G	BnaA01g04750D
chrA01	2220054	T	C	BnaA01g04760D
chrA01	2223700	G	T	BnaA01g04760D
chrA01	2223902	T	A	BnaA01g04760D
chrA01	2223905	C	T	BnaA01g04760D
chrA01	2224656	C	T	BnaA01g04760D
chrA01	2225310	A	G	BnaA01g04770D
chrA01	2227626	A	T	BnaA01g04770D
chrA01	2232238	G	A	BnaA01g04780D
chrA01	2234968	T	G	BnaA01g04790D
chrA01	2236393	G	A	BnaA01g04800D
chrA01	2236830	G	T	BnaA01g04800D
chrA01	2241008	T	A	BnaA01g04810D
chrA01	2241009	T	C	BnaA01g04810D
chrA01	2241607	C	T	BnaA01g04810D
chrA01	2247598	A	C	BnaA01g04840D
chrA01	2248108	T	A	BnaA01g04840D
chrA01	2248131	A	G	BnaA01g04840D
chrA01	2248609	C	T	BnaA01g04840D
chrA01	2248951	T	C	BnaA01g04840D
chrA01	2248975	T	C	BnaA01g04840D
chrA01	2251537	G	A	BnaA01g04850D
chrA01	2251909	T	G	BnaA01g04850D
chrA01	2251911	C	G	BnaA01g04850D
chrA01	2252650	G	A	BnaA01g04850D
chrA01	2259492	C	A	BnaA01g04870D
chrA01	2262252	G	T	BnaA01g04880D
chrA01	2263512	G	A	BnaA01g04880D
chrA01	2277122	C	G	BnaA01g04910D
chrA01	2333165	T	A	BnaA01g04980D
chrA01	2377454	A	T	BnaA01g05070D
chrA01	2377726	G	A	BnaA01g05070D
chrA01	2404354	G	C	BnaA01g05130D
chrA01	2405284	G	C	BnaA01g05140D
chrA01	2406574	T	C	BnaA01g05140D
chrA01	2406864	C	A	BnaA01g05140D
chrA01	2442615	A	G	BnaA01g05220D
chrA01	2446198	G	T	BnaA01g05230D
chrA01	2446254	T	G	BnaA01g05230D
chrA01	2447769	A	G	BnaA01g05240D
chrA01	2448486	T	A	BnaA01g05240D
chrA01	2463449	C	G	BnaA01g05270D
chrA01	2463494	C	T	BnaA01g05270D
chrA01	2464832	A	T	BnaA01g05270D
chrA01	2518469	G	A	BnaA01g05390D
chrA01	2524570	C	T	BnaA01g05420D
chrA01	2524594	G	T	BnaA01g05420D
chrA01	2524777	G	T	BnaA01g05420D
chrA01	2527861	C	T	BnaA01g05440D
chrA01	2527878	A	T	BnaA01g05440D
chrA01	2527984	A	T	BnaA01g05440D
chrA01	2528198	C	G	BnaA01g05440D
chrA01	2537361	A	G	BnaA01g05450D
chrA01	2538030	C	T	BnaA01g05450D
chrA01	2538081	C	T	BnaA01g05450D
chrA01	2538752	G	C	BnaA01g05450D
chrA01	2539081	G	A	BnaA01g05450D
chrA01	2539136	G	T	BnaA01g05450D
chrA01	2539244	C	T	BnaA01g05450D
chrA01	2539526	G	T	BnaA01g05450D
chrA01	2539871	C	T	BnaA01g05450D
chrA01	2539883	C	T	BnaA01g05450D
chrA01	2540273	G	C	BnaA01g05450D
chrA01	2540274	A	G	BnaA01g05450D
chrA01	2546019	T	C	BnaA01g05480D
chrA01	2546430	G	T	BnaA01g05480D
chrA01	2546691	A	C	BnaA01g05480D
chrA01	2555802	T	C	BnaA01g05490D
chrA01	2557251	A	G	BnaA01g05490D
chrA01	2595805	G	A	BnaA01g05530D
chrA01	2595844	A	C	BnaA01g05530D
chrA01	2602066	A	T	BnaA01g05560D
chrA01	2626676	G	C	BnaA01g05620D
chrA01	2646286	T	C	BnaA01g05690D
chrA01	2646326	T	G	BnaA01g05690D
chrA01	2647376	T	C	BnaA01g05690D
chrA01	2706683	T	A	BnaA01g05810D
chrA01	2707016	T	C	BnaA01g05810D
chrA01	2707037	A	T	BnaA01g05810D
chrA01	2711856	C	T	BnaA01g05820D
chrA01	2713777	G	C	BnaA01g05830D
chrA01	2715659	C	G	BnaA01g05840D
chrA01	2716028	C	T	BnaA01g05840D
chrA01	2718092	T	C	BnaA01g05840D
chrA01	2743353	C	T	BnaA01g05920D
chrA01	2745949	T	C	BnaA01g05920D
chrA01	2746058	T	C	BnaA01g05920D
chrA01	2759348	A	G	BnaA01g05950D
chrA01	2759931	A	G	BnaA01g05950D
chrA01	2759935	T	C	BnaA01g05950D
chrA01	2775934	C	T	BnaA01g05990D
chrA01	2778987	A	G	BnaA01g05990D
chrA01	2779258	C	T	BnaA01g05990D
chrA01	2788418	C	T	BnaA01g06020D
chrA01	2788430	T	C	BnaA01g06020D
chrA01	2788727	T	C	BnaA01g06020D
chrA01	2798349	A	T	BnaA01g06040D
chrA01	2820163	C	T	BnaA01g06090D
chrA01	2820184	G	T	BnaA01g06090D
chrA01	2820304	A	T	BnaA01g06090D
chrA01	2820322	T	C	BnaA01g06090D
chrA01	2823599	G	T	BnaA01g06100D
chrA01	2824652	A	G	BnaA01g06100D
chrA01	2824658	A	G	BnaA01g06100D
chrA01	2838856	C	T	BnaA01g06160D
chrA01	2839819	C	G	BnaA01g06160D
chrA01	2882142	C	G	BnaA01g06190D
chrA01	2883540	G	A	BnaA01g06190D
chrA01	2887144	A	G	BnaA01g06210D
chrA01	2889528	T	A	BnaA01g06220D
chrA01	2890020	A	C	BnaA01g06220D
chrA01	2894661	C	G	BnaA01g06250D
chrA01	2894664	A	C	BnaA01g06250D
chrA01	2894779	C	T	BnaA01g06250D
chrA01	2894793	C	G	BnaA01g06250D
chrA01	2896285	T	G	BnaA01g06250D
chrA01	2896972	C	T	BnaA01g06250D
chrA01	2919122	T	G	BnaA01g06330D
chrA01	2919125	A	T	BnaA01g06330D
chrA01	2919179	G	C	BnaA01g06330D
chrA01	2945279	C	T	BnaA01g06390D
chrA01	3132933	C	T	BnaA01g06750D
chrA01	3406315	A	C	BnaA01g07220D
chrA01	3406616	C	G	BnaA01g07220D
chrA01	3406669	A	T	BnaA01g07220D
chrA01	3428700	A	G	BnaA01g07270D
chrA01	3429093	G	T	BnaA01g07270D
chrA01	3429162	A	G	BnaA01g07270D
chrA01	3432852	C	G	BnaA01g07290D
chrA01	3445088	C	T	BnaA01g07320D
chrA01	3447777	A	G	BnaA01g07340D
chrA01	3448028	A	G	BnaA01g07340D
chrA01	3449011	A	C	BnaA01g07340D
chrA01	3450014	T	C	BnaA01g07350D
chrA01	3450551	A	T	BnaA01g07350D
chrA01	3451126	A	T	BnaA01g07350D
chrA01	3454633	G	A	BnaA01g07360D
chrA01	3454648	A	T	BnaA01g07360D
chrA01	3470229	T	G	BnaA01g07420D
chrA01	3475004	T	A	BnaA01g07450D
chrA01	3476822	C	G	BnaA01g07460D
chrA01	3480703	A	G	BnaA01g07480D
chrA01	3480841	C	A	BnaA01g07480D
chrA01	3481957	G	T	BnaA01g07480D
chrA01	3482203	G	A	BnaA01g07480D
chrA01	3482461	A	G	BnaA01g07480D
chrA01	3482608	A	G	BnaA01g07480D
chrA01	3483229	A	G	BnaA01g07480D
chrA01	3483297	C	T	BnaA01g07480D
chrA01	3508169	C	A	BnaA01g07540D
chrA01	3508886	C	T	BnaA01g07540D
chrA01	3564059	C	T	BnaA01g07620D
chrA01	3564681	T	A	BnaA01g07620D
chrA01	3565005	C	A	BnaA01g07620D
chrA01	3593630	C	A	BnaA01g07640D
chrA01	3610843	G	A	BnaA01g07670D
chrA01	3610988	A	C	BnaA01g07670D
chrA01	3682055	T	A	BnaA01g07750D
chrA01	3685267	T	C	BnaA01g07750D
chrA01	3685285	G	T	BnaA01g07750D
chrA01	3699353	A	T	BnaA01g07790D
chrA01	3708108	C	T	BnaA01g07830D
chrA01	3708513	C	T	BnaA01g07830D
chrA01	3711230	A	G	BnaA01g07830D
chrA01	3712397	C	A	BnaA01g07840D
chrA01	3742031	C	T	BnaA01g07920D
chrA01	3742035	A	C	BnaA01g07920D
chrA01	3744942	G	A	BnaA01g07920D
chrA01	3745904	A	G	BnaA01g07930D
chrA01	3748081	T	C	BnaA01g07940D
chrA01	3748180	G	A	BnaA01g07940D
chrA01	3748474	T	C	BnaA01g07940D
chrA01	3749296	T	A	BnaA01g07940D
chrA01	3751284	A	G	BnaA01g07950D
chrA01	3751436	A	G	BnaA01g07950D
chrA01	3753534	A	G	BnaA01g07960D
chrA01	3755742	C	T	BnaA01g07960D
chrA01	3755778	T	C	BnaA01g07960D
chrA01	3756387	T	G	BnaA01g07960D
chrA01	3757693	G	A	BnaA01g07960D
chrA01	3757696	T	A	BnaA01g07960D
chrA01	3757762	G	C	BnaA01g07960D
chrA01	3758685	G	A	BnaA01g07960D
chrA01	3773026	G	T	BnaA01g07980D
chrA01	3773734	C	T	BnaA01g07980D
chrA01	3813806	A	C	BnaA01g08050D
chrA01	3814167	T	A	BnaA01g08050D
chrA01	3820935	T	A	BnaA01g08080D
chrA01	3851548	A	T	BnaA01g08130D
chrA01	3851551	T	C	BnaA01g08130D
chrA01	3853457	A	G	BnaA01g08140D
chrA01	3853703	T	G	BnaA01g08140D
chrA01	3853804	T	C	BnaA01g08140D
chrA01	3863781	G	T	BnaA01g08150D
chrA01	3897912	T	A	BnaA01g08200D
chrA01	3901446	A	G	BnaA01g08200D
chrA01	3906761	T	A	BnaA01g08200D
chrA01	3907310	A	C	BnaA01g08200D
chrA01	3936444	G	A	BnaA01g08260D
chrA01	3936445	A	T	BnaA01g08260D
chrA01	3939540	A	T	BnaA01g08270D
chrA01	3939545	C	G	BnaA01g08270D
chrA01	3940505	T	C	BnaA01g08270D
chrA01	3940622	C	G	BnaA01g08270D
chrA01	3940697	C	G	BnaA01g08270D
chrA01	3940745	C	T	BnaA01g08270D
chrA01	3940946	C	A	BnaA01g08270D
chrA01	3940949	T	C	BnaA01g08270D
chrA01	3941925	A	C	BnaA01g08270D
chrA01	3942003	G	T	BnaA01g08270D
chrA01	3942132	A	G	BnaA01g08270D
chrA01	3943226	G	C	BnaA01g08280D
chrA01	3943234	C	T	BnaA01g08280D
chrA01	3949143	A	G	BnaA01g08300D
chrA01	3951537	A	T	BnaA01g08310D
chrA01	3951762	G	T	BnaA01g08310D
chrA01	3953668	G	A	BnaA01g08310D
chrA01	3954176	C	G	BnaA01g08310D
chrA01	3956867	C	A	BnaA01g08320D
chrA01	3956877	T	G	BnaA01g08320D
chrA01	4024895	A	G	BnaA01g08420D
chrA01	4026068	A	G	BnaA01g08430D
chrA01	4030050	C	T	BnaA01g08440D
chrA01	4046435	A	G	BnaA01g08480D
chrA01	4052346	A	T	BnaA01g08490D
chrA01	4052896	C	T	BnaA01g08490D
chrA01	4056699	T	C	BnaA01g08500D
chrA01	4076835	C	T	BnaA01g08520D
chrA01	4080981	G	T	BnaA01g08530D
chrA01	4086085	G	A	BnaA01g08550D
chrA01	4102535	A	T	BnaA01g08560D
chrA01	4140181	T	C	BnaA01g08620D
chrA01	4145241	C	T	BnaA01g08640D
chrA01	4192917	A	T	BnaA01g08700D
chrA01	4192965	G	A	BnaA01g08700D
chrA01	4235471	A	T	BnaA01g08760D
chrA01	4256837	G	T	BnaA01g08810D
chrA01	4278262	T	C	BnaA01g08850D
chrA01	4315008	G	A	BnaA01g08890D
chrA01	4328932	T	G	BnaA01g08900D
chrA01	4328953	A	T	BnaA01g08900D
chrA01	4329130	C	T	BnaA01g08900D
chrA01	4329208	A	G	BnaA01g08900D
chrA01	4329472	T	G	BnaA01g08900D
chrA01	4329502	A	G	BnaA01g08900D
chrA01	4329505	G	T	BnaA01g08900D
chrA01	4330839	T	G	BnaA01g08900D
chrA01	4330972	A	G	BnaA01g08900D
chrA01	4346766	A	C	BnaA01g08950D
chrA01	4348390	A	C	BnaA01g08950D
chrA01	4348540	T	A	BnaA01g08950D
chrA01	4457474	C	T	BnaA01g09120D
chrA01	4465435	G	C	BnaA01g09140D
chrA01	4497507	T	A	BnaA01g09220D
chrA01	4497517	T	C	BnaA01g09220D
chrA01	4499171	A	G	BnaA01g09220D
chrA01	4537156	G	A	BnaA01g09290D
chrA01	4537756	T	C	BnaA01g09290D
chrA01	4672922	A	C	BnaA01g09520D
chrA01	4672931	A	G	BnaA01g09520D
chrA01	4680018	C	T	BnaA01g09530D
chrA01	4680021	A	T	BnaA01g09530D
chrA01	4681692	C	T	BnaA01g09530D
chrA01	4683208	G	A	BnaA01g09540D
chrA01	4772075	G	A	BnaA01g09700D
chrA01	4776279	T	G	BnaA01g09710D
chrA01	4777252	A	G	BnaA01g09710D
chrA01	4777254	C	T	BnaA01g09710D
chrA01	4858985	T	C	BnaA01g09860D
chrA01	4859297	T	G	BnaA01g09860D
chrA01	4860090	T	A	BnaA01g09860D
chrA01	4860156	G	T	BnaA01g09860D
chrA01	4860372	T	C	BnaA01g09860D
chrA01	4860417	G	C	BnaA01g09860D
chrA01	4860453	G	A	BnaA01g09860D
chrA01	4888793	A	C	BnaA01g09910D
chrA01	4895539	C	T	BnaA01g09930D
chrA01	4895803	A	G	BnaA01g09930D
chrA01	5033629	C	T	BnaA01g10100D
chrA01	5034572	T	C	BnaA01g10100D
chrA01	5295143	G	A	BnaA01g10590D
chrA01	5296415	C	T	BnaA01g10600D
chrA01	5300781	T	A	BnaA01g10620D
chrA01	5300970	A	G	BnaA01g10620D
chrA01	5301324	T	C	BnaA01g10620D
chrA01	5302458	T	A	BnaA01g10620D
chrA01	5302470	A	C	BnaA01g10620D
chrA01	5302914	A	T	BnaA01g10620D
chrA01	5404123	T	G	BnaA01g10810D
chrA01	5404124	T	C	BnaA01g10810D
chrA01	5405330	A	C	BnaA01g10810D
chrA01	5405335	T	G	BnaA01g10810D
chrA01	5405981	A	C	BnaA01g10810D
chrA01	5420183	C	G	BnaA01g10840D
chrA01	5438739	G	A	BnaA01g10890D
chrA01	5445510	A	G	BnaA01g10910D
chrA01	5453099	A	G	BnaA01g10920D
chrA01	5453377	A	G	BnaA01g10920D
chrA01	5453587	G	T	BnaA01g10920D
chrA01	5456223	A	C	BnaA01g10930D
chrA01	5456526	A	T	BnaA01g10930D
chrA01	5456724	A	G	BnaA01g10930D
chrA01	5456832	T	A	BnaA01g10930D
chrA01	5456835	G	T	BnaA01g10930D
chrA01	5473459	T	A	BnaA01g10970D
chrA01	5477680	A	G	BnaA01g10980D
chrA01	5480608	A	G	BnaA01g10990D
chrA01	5480978	T	A	BnaA01g10990D
chrA01	5482708	A	T	BnaA01g11000D
chrA01	5492086	T	G	BnaA01g11030D
chrA01	5495935	C	A	BnaA01g11040D
chrA01	5502247	C	T	BnaA01g11060D
chrA01	5588814	A	T	BnaA01g11220D
chrA01	5636130	A	T	BnaA01g11310D
chrA01	5656111	A	C	BnaA01g11360D
chrA01	5661513	C	A	BnaA01g11370D
chrA01	5664735	C	T	BnaA01g11380D
chrA01	5665295	G	A	BnaA01g11380D
chrA01	5665336	T	G	BnaA01g11380D
chrA01	5666776	C	T	BnaA01g11380D
chrA01	5669189	A	G	BnaA01g11390D
chrA01	5669291	A	G	BnaA01g11390D
chrA01	5669365	T	G	BnaA01g11390D
chrA01	5671933	G	T	BnaA01g11400D
chrA01	5672050	A	G	BnaA01g11400D
chrA01	5676965	T	C	BnaA01g11410D
chrA01	5677581	T	G	BnaA01g11410D
chrA01	5683090	T	C	BnaA01g11430D
chrA01	5717929	G	A	BnaA01g11510D
chrA01	5717937	G	T	BnaA01g11510D
chrA01	5739826	T	C	BnaA01g11520D
chrA01	5739933	G	C	BnaA01g11520D
chrA01	5816390	G	A	BnaA01g11630D
chrA01	5820600	A	C	BnaA01g11650D
chrA01	5830204	A	G	BnaA01g11680D
chrA01	5830920	A	G	BnaA01g11680D
chrA01	5833463	A	T	BnaA01g11680D
chrA01	5839798	C	A	BnaA01g11700D
chrA01	5840212	G	T	BnaA01g11700D
chrA01	5858664	C	T	BnaA01g11740D
chrA01	5864747	G	A	BnaA01g11760D
chrA01	5865104	G	A	BnaA01g11760D
chrA01	5865128	G	A	BnaA01g11760D
chrA01	5865184	G	A	BnaA01g11760D
chrA01	5885947	T	C	BnaA01g11790D
chrA01	5886037	T	C	BnaA01g11790D
chrA01	5913291	G	A	BnaA01g11840D
chrA01	5913510	C	T	BnaA01g11840D
chrA01	5971391	C	T	BnaA01g11920D
chrA01	5971393	G	A	BnaA01g11920D
chrA01	5972731	A	C	BnaA01g11920D
chrA01	5973159	C	A	BnaA01g11920D
chrA01	5996990	T	C	BnaA01g11940D
chrA01	6016619	C	T	BnaA01g12010D
chrA01	6017034	C	T	BnaA01g12010D
chrA01	6025986	A	G	BnaA01g12030D
chrA01	6045777	T	A	BnaA01g12060D
chrA01	6050496	G	A	BnaA01g12080D
chrA01	6065322	A	G	BnaA01g12110D
chrA01	6072094	C	G	BnaA01g12130D
chrA01	6072562	C	T	BnaA01g12130D
chrA01	6080984	G	C	BnaA01g12140D
chrA01	6081899	C	T	BnaA01g12140D
chrA01	6082381	A	T	BnaA01g12140D
chrA01	6082909	T	C	BnaA01g12150D
chrA01	6120095	T	C	BnaA01g12270D
chrA01	6122795	T	C	BnaA01g12280D
chrA01	6141734	C	T	BnaA01g12290D
chrA01	6141740	G	C	BnaA01g12290D
chrA01	6148467	A	T	BnaA01g12310D
chrA01	6149016	T	C	BnaA01g12310D
chrA01	6149360	A	G	BnaA01g12310D
chrA01	6150607	A	C	BnaA01g12320D
chrA01	6173623	G	A	BnaA01g12360D
chrA01	6174057	G	A	BnaA01g12360D
chrA01	6174248	T	A	BnaA01g12360D
chrA01	6190669	C	T	BnaA01g12390D
chrA01	6190690	C	T	BnaA01g12390D
chrA01	6191326	A	T	BnaA01g12390D
chrA01	6191435	T	G	BnaA01g12390D
chrA01	6230694	C	G	BnaA01g12450D
chrA01	6230695	T	A	BnaA01g12450D
chrA01	6241458	G	C	BnaA01g12470D
chrA01	6241893	T	C	BnaA01g12470D
chrA01	6289558	G	A	BnaA01g12520D
chrA01	6294876	A	C	BnaA01g12530D
chrA01	6295386	A	C	BnaA01g12530D
chrA01	6295768	T	C	BnaA01g12530D
chrA01	6295776	A	T	BnaA01g12530D
chrA01	6305757	C	T	BnaA01g12570D
chrA01	6305790	C	T	BnaA01g12570D
chrA01	6313660	T	A	BnaA01g12590D
chrA01	6407571	G	A	BnaA01g12810D
chrA01	6409984	G	C	BnaA01g12810D
chrA01	6436661	T	G	BnaA01g12860D
chrA01	6436822	A	G	BnaA01g12860D
chrA01	6444252	A	T	BnaA01g12870D
chrA01	6458563	C	G	BnaA01g12900D
chrA01	6559583	C	G	BnaA01g13080D
chrA01	6561214	T	G	BnaA01g13080D
chrA01	6565673	T	G	BnaA01g13090D
chrA01	6566834	T	C	BnaA01g13090D
chrA01	6594395	A	G	BnaA01g13130D
chrA01	6594650	C	T	BnaA01g13130D
chrA01	6594748	C	A	BnaA01g13130D
chrA01	6594939	C	G	BnaA01g13130D
chrA01	6595360	G	C	BnaA01g13130D
chrA01	6648289	A	C	BnaA01g13220D
chrA01	6726142	G	A	BnaA01g13300D
chrA01	6732268	A	G	BnaA01g13320D
chrA01	6732394	G	A	BnaA01g13320D
chrA01	6732406	T	C	BnaA01g13320D
chrA01	6734613	A	T	BnaA01g13320D
chrA01	6736481	C	T	BnaA01g13330D
chrA01	6736511	G	A	BnaA01g13330D
chrA01	6738133	T	G	BnaA01g13330D
chrA01	6740065	A	T	BnaA01g13340D
chrA01	6741747	C	T	BnaA01g13340D
chrA01	6815881	T	A	BnaA01g13400D
chrA01	6816376	G	A	BnaA01g13400D
chrA01	6837560	A	C	BnaA01g13430D
chrA01	6838057	G	A	BnaA01g13430D
chrA01	6838239	T	G	BnaA01g13430D
chrA01	6847037	T	A	BnaA01g13460D
chrA01	6848545	G	A	BnaA01g13460D
chrA01	6849522	C	A	BnaA01g13460D
chrA01	6849610	T	G	BnaA01g13460D
chrA01	6853392	T	C	BnaA01g13470D
chrA01	6856962	T	C	BnaA01g13480D
chrA01	6878794	A	G	BnaA01g13530D
chrA01	6879001	A	G	BnaA01g13530D
chrA01	6884449	C	T	BnaA01g13540D
chrA01	6885555	C	T	BnaA01g13540D
chrA01	6885657	T	C	BnaA01g13540D
chrA01	6885660	A	C	BnaA01g13540D
chrA01	6886781	T	A	BnaA01g13540D
chrA01	6887099	T	C	BnaA01g13550D
chrA01	6887293	G	T	BnaA01g13550D
chrA01	6891569	C	A	BnaA01g13560D
chrA01	6892519	A	C	BnaA01g13560D
chrA01	6892885	A	G	BnaA01g13560D
chrA01	6906513	A	T	BnaA01g13580D
chrA01	6907352	T	C	BnaA01g13580D
chrA01	6907554	G	C	BnaA01g13580D
chrA01	6907557	G	A	BnaA01g13580D
chrA01	6908243	A	G	BnaA01g13580D
chrA01	6908487	G	A	BnaA01g13580D
chrA01	6909214	A	G	BnaA01g13580D
chrA01	6909283	C	G	BnaA01g13580D
chrA01	6909479	T	A	BnaA01g13580D
chrA01	6974583	C	T	BnaA01g13700D
chrA01	6974706	G	C	BnaA01g13700D
chrA01	6997677	A	G	BnaA01g13760D
chrA01	6999179	T	C	BnaA01g13760D
chrA01	7024168	T	C	BnaA01g13790D
chrA01	7024418	C	T	BnaA01g13790D
chrA01	7033856	C	T	BnaA01g13830D
chrA01	7033862	A	G	BnaA01g13830D
chrA01	7035477	A	G	BnaA01g13830D
chrA01	7037800	A	C	BnaA01g13840D
chrA01	7048072	G	T	BnaA01g13880D
chrA01	7048162	T	C	BnaA01g13880D
chrA01	7050873	G	A	BnaA01g13890D
chrA01	7051012	T	C	BnaA01g13890D
chrA01	7060896	G	A	BnaA01g13910D
chrA01	7060984	G	T	BnaA01g13910D
chrA01	7062974	C	T	BnaA01g13910D
chrA01	7062980	A	C	BnaA01g13910D
chrA01	7067117	G	A	BnaA01g13920D
chrA01	7077835	A	G	BnaA01g13930D
chrA01	7078872	A	T	BnaA01g13930D
chrA01	7082490	C	A	BnaA01g13940D
chrA01	7083462	A	C	BnaA01g13940D
chrA01	7107170	T	G	BnaA01g13990D
chrA01	7112649	A	G	BnaA01g14000D
chrA01	7113250	C	T	BnaA01g14000D
chrA01	7157240	C	T	BnaA01g14070D
chrA01	7158248	T	G	BnaA01g14070D
chrA01	7158249	C	G	BnaA01g14070D
chrA01	7162418	T	C	BnaA01g14090D
chrA01	7162619	C	G	BnaA01g14090D
chrA01	7164925	G	T	BnaA01g14100D
chrA01	7169316	C	T	BnaA01g14100D
chrA01	7169551	A	T	BnaA01g14100D
chrA01	7172276	T	C	BnaA01g14110D
chrA01	7173252	T	A	BnaA01g14110D
chrA01	7177978	A	C	BnaA01g14120D
chrA01	7179220	A	G	BnaA01g14120D
chrA01	7179429	C	T	BnaA01g14120D
chrA01	7297899	T	G	BnaA01g14450D
chrA01	7304509	A	G	BnaA01g14470D
chrA01	7334144	A	C	BnaA01g14510D
chrA01	7334250	T	C	BnaA01g14510D
chrA01	7334676	T	G	BnaA01g14510D
chrA01	7335791	G	A	BnaA01g14510D
chrA01	7335854	C	G	BnaA01g14510D
chrA01	7336074	C	A	BnaA01g14510D
chrA01	7343615	C	G	BnaA01g14530D
chrA01	7514736	A	G	BnaA01g14900D
chrA01	7515147	C	T	BnaA01g14900D
chrA01	7516697	T	C	BnaA01g14910D
chrA01	7525207	G	A	BnaA01g14940D
chrA01	7526458	T	C	BnaA01g14940D
chrA01	7529827	C	T	BnaA01g14950D
chrA01	7530216	T	A	BnaA01g14950D
chrA01	7534742	T	G	BnaA01g14960D
chrA01	7617798	T	C	BnaA01g14990D
chrA01	7826411	C	G	BnaA01g15300D
chrA01	7829966	T	A	BnaA01g15310D
chrA01	7832050	A	C	BnaA01g15310D
chrA01	7838691	T	C	BnaA01g15330D
chrA01	7838736	C	G	BnaA01g15330D
chrA01	7839068	C	A	BnaA01g15330D
chrA01	7839247	C	G	BnaA01g15330D
chrA01	7839249	A	G	BnaA01g15330D
chrA01	7925328	T	C	BnaA01g15450D
chrA01	7949694	C	T	BnaA01g15500D
chrA01	7958176	G	A	BnaA01g15540D
chrA01	7958366	G	C	BnaA01g15540D
chrA01	7965962	A	T	BnaA01g15560D
chrA01	7983984	G	A	BnaA01g15590D
chrA01	7986492	G	C	BnaA01g15590D
chrA01	7987275	G	A	BnaA01g15600D
chrA01	7987943	A	G	BnaA01g15600D
chrA01	7987947	A	G	BnaA01g15600D
chrA01	7988723	T	G	BnaA01g15600D
chrA01	7988993	C	A	BnaA01g15600D
chrA01	8012478	A	G	BnaA01g15620D
chrA01	8012482	C	G	BnaA01g15620D
chrA01	8013118	T	A	BnaA01g15630D
chrA01	8015750	C	A	BnaA01g15630D
chrA01	8053644	T	G	BnaA01g15710D
chrA01	8053647	A	G	BnaA01g15710D
chrA01	8053695	A	G	BnaA01g15710D
chrA01	8061399	G	A	BnaA01g15720D
chrA01	8061994	T	C	BnaA01g15720D
chrA01	8063787	T	C	BnaA01g15720D
chrA01	8069086	C	G	BnaA01g15730D
chrA01	8069209	C	T	BnaA01g15730D
chrA01	8081496	C	A	BnaA01g15760D
chrA01	8081602	A	G	BnaA01g15760D
chrA01	8081635	G	A	BnaA01g15760D
chrA01	8083233	A	C	BnaA01g15760D
chrA01	8103980	A	G	BnaA01g15800D
chrA01	8111045	C	T	BnaA01g15810D
chrA01	8113004	A	T	BnaA01g15810D
chrA01	8122825	T	G	BnaA01g15820D
chrA01	8122826	T	C	BnaA01g15820D
chrA01	8124065	T	C	BnaA01g15820D
chrA01	8135005	A	T	BnaA01g15830D
chrA01	8145402	T	A	BnaA01g15840D
chrA01	8145422	A	G	BnaA01g15840D
chrA01	8147216	G	T	BnaA01g15840D
chrA01	8149088	A	G	BnaA01g15860D
chrA01	8254957	T	A	BnaA01g16140D
chrA01	8256066	T	C	BnaA01g16140D
chrA01	8309668	T	G	BnaA01g16240D
chrA01	8310729	G	A	BnaA01g16240D
chrA01	8461792	A	C	BnaA01g16400D
chrA01	8461939	C	A	BnaA01g16400D
chrA01	8491019	T	G	BnaA01g16420D
chrA01	8491123	G	A	BnaA01g16420D
chrA01	8496646	G	A	BnaA01g16440D
chrA01	8497209	T	C	BnaA01g16440D
chrA01	8498372	G	A	BnaA01g16450D
chrA01	8520610	G	A	BnaA01g16470D
chrA01	8520611	G	C	BnaA01g16470D
chrA01	8520893	C	T	BnaA01g16470D
chrA01	8546240	G	A	BnaA01g16510D
chrA01	8568463	A	G	BnaA01g16540D
chrA01	8575914	T	A	BnaA01g16560D
chrA01	8683528	T	C	BnaA01g16630D
chrA01	8685183	G	T	BnaA01g16640D
chrA01	8692510	A	C	BnaA01g16660D
chrA01	8692513	A	C	BnaA01g16660D
chrA01	8698324	C	A	BnaA01g16680D
chrA01	8698997	T	A	BnaA01g16680D
chrA01	8699009	C	T	BnaA01g16680D
chrA01	8721816	A	C	BnaA01g16710D
chrA01	8721849	G	T	BnaA01g16710D
chrA01	8781379	T	A	BnaA01g16780D
chrA01	8805660	A	C	BnaA01g16830D
chrA01	8806165	A	T	BnaA01g16830D
chrA01	8813944	G	C	BnaA01g16860D
chrA01	8815402	T	C	BnaA01g16870D
chrA01	8816877	G	A	BnaA01g16870D
chrA01	8848531	A	T	BnaA01g16940D
chrA01	8850249	A	G	BnaA01g16960D
chrA01	8850992	A	G	BnaA01g16960D
chrA01	8860847	G	T	BnaA01g17000D
chrA01	8916973	C	T	BnaA01g17040D
chrA01	8919952	T	C	BnaA01g17050D
chrA01	8930104	A	C	BnaA01g17060D
chrA01	8930110	A	T	BnaA01g17060D
chrA01	8930918	G	A	BnaA01g17060D
chrA01	8978131	G	C	BnaA01g17110D
chrA01	9054900	C	T	BnaA01g17260D
chrA01	9054914	C	T	BnaA01g17260D
chrA01	9059173	C	T	BnaA01g17280D
chrA01	9226102	A	G	BnaA01g17490D
chrA01	9530591	C	T	BnaA01g18030D
chrA01	9540079	A	G	BnaA01g18040D
chrA01	9540752	G	A	BnaA01g18040D
chrA01	9540806	G	A	BnaA01g18040D
chrA01	9552075	T	C	BnaA01g18060D
chrA01	9554181	A	T	BnaA01g18070D
chrA01	9554385	T	C	BnaA01g18070D
chrA01	9836233	C	T	BnaA01g18360D
chrA01	9954239	C	T	BnaA01g18410D
chrA01	10306867	A	T	BnaA01g18820D
chrA01	10350542	T	C	BnaA01g18860D
chrA01	10350548	T	A	BnaA01g18860D
chrA01	10350782	T	G	BnaA01g18860D
chrA01	10351454	T	C	BnaA01g18860D
chrA01	10351472	A	T	BnaA01g18860D
chrA01	10388335	C	T	BnaA01g18930D
chrA01	10388574	C	G	BnaA01g18930D
chrA01	10388628	T	C	BnaA01g18930D
chrA01	10390368	A	T	BnaA01g18930D
chrA01	10390886	A	T	BnaA01g18930D
chrA01	10391321	C	G	BnaA01g18930D
chrA01	10394212	T	G	BnaA01g18940D
chrA01	10417217	T	C	BnaA01g18960D
chrA01	10417335	T	G	BnaA01g18960D
chrA01	10418070	C	T	BnaA01g18960D
chrA01	10419368	T	C	BnaA01g18960D
chrA01	10422247	G	A	BnaA01g18970D
chrA01	10422560	C	T	BnaA01g18970D
chrA01	10486345	G	C	BnaA01g19010D
chrA01	10507460	A	G	BnaA01g19020D
chrA01	10512390	C	A	BnaA01g19040D
chrA01	10513688	C	A	BnaA01g19040D
chrA01	10606822	T	C	BnaA01g19090D
chrA01	10606824	A	T	BnaA01g19090D
chrA01	10633518	T	C	BnaA01g19130D
chrA01	10633523	C	A	BnaA01g19130D
chrA01	10634203	C	T	BnaA01g19130D
chrA01	10634275	T	A	BnaA01g19130D
chrA01	10683875	T	A	BnaA01g19170D
chrA01	10762586	C	A	BnaA01g19210D
chrA01	10762587	T	G	BnaA01g19210D
chrA01	10775243	A	G	BnaA01g19220D
chrA01	10788010	A	G	BnaA01g19230D
chrA01	10815985	C	T	BnaA01g19260D
chrA01	10817492	C	T	BnaA01g19260D
chrA01	10818665	A	C	BnaA01g19270D
chrA01	10828993	G	A	BnaA01g19280D
chrA01	10829523	C	G	BnaA01g19280D
chrA01	10867806	T	A	BnaA01g19330D
chrA01	10916554	C	G	BnaA01g19450D
chrA01	10932927	A	G	BnaA01g19470D
chrA01	10933027	A	T	BnaA01g19470D
chrA01	10933237	C	T	BnaA01g19470D
chrA01	10984675	C	T	BnaA01g19550D
chrA01	11105830	T	A	BnaA01g19700D
chrA01	11600260	T	A	BnaA01g19970D
chrA01	11600261	C	A	BnaA01g19970D
chrA01	11641973	G	A	BnaA01g20050D
chrA01	12396939	G	C	BnaA01g20490D
chrA01	12419048	G	A	BnaA01g20530D
chrA01	12760490	A	C	BnaA01g20850D
chrA01	12761647	C	T	BnaA01g20850D
chrA01	12853885	G	A	BnaA01g20950D
chrA01	12892879	A	T	BnaA01g20980D
chrA01	12894023	G	C	BnaA01g20980D
chrA01	12894102	C	G	BnaA01g20980D
chrA01	13017445	T	C	BnaA01g21170D
chrA01	13714707	G	C	BnaA01g21540D
chrA01	13714713	T	C	BnaA01g21540D
chrA01	13715673	A	G	BnaA01g21540D
chrA01	13716054	T	C	BnaA01g21540D
chrA01	13716060	T	C	BnaA01g21540D
chrA01	13716764	G	A	BnaA01g21540D
chrA01	14052404	G	C	BnaA01g21720D
chrA01	14052515	C	G	BnaA01g21720D
chrA01	14055033	C	T	BnaA01g21730D
chrA01	14146691	T	G	BnaA01g21860D
chrA01	14147887	T	A	BnaA01g21860D
chrA01	14158471	T	C	BnaA01g21870D
chrA01	14161551	C	T	BnaA01g21870D
chrA01	14233173	G	T	BnaA01g21890D
chrA01	14239712	C	G	BnaA01g21890D
chrA01	14321504	C	A	BnaA01g21980D
chrA01	14323908	G	T	BnaA01g21980D
chrA01	14376731	C	G	BnaA01g22040D
chrA01	14377841	T	C	BnaA01g22050D
chrA01	14408422	A	G	BnaA01g22100D
chrA01	14460743	T	G	BnaA01g22120D
chrA01	14461264	C	A	BnaA01g22120D
chrA01	14461282	G	A	BnaA01g22120D
chrA01	14461691	T	A	BnaA01g22120D
chrA01	14483692	T	G	BnaA01g22130D
chrA01	14568280	A	C	BnaA01g22200D
chrA01	14595070	C	T	BnaA01g22220D
chrA01	14595307	C	A	BnaA01g22220D
chrA01	14595624	G	A	BnaA01g22220D
chrA01	14603555	T	C	BnaA01g22230D
chrA01	14613355	T	G	BnaA01g22260D
chrA01	14631738	G	A	BnaA01g22270D
chrA01	14631740	C	A	BnaA01g22270D
chrA01	14654122	G	T	BnaA01g22310D
chrA01	14654296	C	T	BnaA01g22310D
chrA01	14654428	G	A	BnaA01g22310D
chrA01	14654557	C	T	BnaA01g22310D
chrA01	14654598	G	C	BnaA01g22310D
chrA01	14654617	G	T	BnaA01g22310D
chrA01	14655399	T	C	BnaA01g22310D
chrA01	14680264	A	T	BnaA01g22340D
chrA01	14680680	C	T	BnaA01g22340D
chrA01	14805429	A	T	BnaA01g22430D
chrA01	14832994	C	G	BnaA01g22460D
chrA01	14840590	A	T	BnaA01g22480D
chrA01	14957826	G	A	BnaA01g22650D
chrA01	15003045	A	G	BnaA01g22690D
chrA01	15017274	T	G	BnaA01g22710D
chrA01	15017721	C	A	BnaA01g22710D
chrA01	15017874	A	T	BnaA01g22710D
chrA01	15247215	G	T	BnaA01g22910D
chrA01	15255524	C	T	BnaA01g22920D
chrA01	15302826	A	G	BnaA01g22930D
chrA01	15324636	C	G	BnaA01g22950D
chrA01	15497705	G	C	BnaA01g23100D
chrA01	15497804	T	C	BnaA01g23100D
chrA01	15498922	A	T	BnaA01g23100D
chrA01	15499066	A	C	BnaA01g23100D
chrA01	15553744	G	C	BnaA01g23150D
chrA01	15555633	C	T	BnaA01g23160D
chrA01	15561236	C	G	BnaA01g23170D
chrA01	15561237	G	A	BnaA01g23170D
chrA01	15561602	G	A	BnaA01g23170D
chrA01	15562385	C	G	BnaA01g23170D
chrA01	15574003	C	T	BnaA01g23180D
chrA01	15605253	G	A	BnaA01g23200D
chrA01	15605548	G	T	BnaA01g23200D
chrA01	15606759	G	T	BnaA01g23200D
chrA01	15617779	A	G	BnaA01g23220D
chrA01	15619175	T	A	BnaA01g23220D
chrA01	15619179	C	G	BnaA01g23220D
chrA01	15653667	G	C	BnaA01g23260D
chrA01	15654190	C	G	BnaA01g23270D
chrA01	15654197	T	C	BnaA01g23270D
chrA01	15654589	G	C	BnaA01g23280D
chrA01	15664961	G	A	BnaA01g23290D
chrA01	15664975	A	C	BnaA01g23290D
chrA01	15678493	T	A	BnaA01g23320D
chrA01	15683254	G	T	BnaA01g23330D
chrA01	15683313	C	T	BnaA01g23330D
chrA01	15773686	T	A	BnaA01g23390D
chrA01	15773707	G	A	BnaA01g23390D
chrA01	15774165	T	A	BnaA01g23390D
chrA01	15848638	T	A	BnaA01g23480D
chrA01	15848729	T	A	BnaA01g23480D
chrA01	15848839	G	C	BnaA01g23480D
chrA01	15876989	C	G	BnaA01g23500D
chrA01	15905887	A	G	BnaA01g23540D
chrA01	15906194	T	C	BnaA01g23540D
chrA01	15906862	C	G	BnaA01g23540D
chrA01	15906901	G	T	BnaA01g23540D
chrA01	15907291	C	G	BnaA01g23540D
chrA01	15915748	A	G	BnaA01g23560D
chrA01	15915776	T	C	BnaA01g23560D
chrA01	15916032	T	G	BnaA01g23560D
chrA01	15916033	T	A	BnaA01g23560D
chrA01	15935860	T	C	BnaA01g23600D
chrA01	15936300	G	C	BnaA01g23600D
chrA01	15936476	A	G	BnaA01g23600D
chrA01	15937766	T	C	BnaA01g23610D
chrA01	15937787	T	A	BnaA01g23610D
chrA01	15937934	G	A	BnaA01g23610D
chrA01	15938766	C	T	BnaA01g23610D
chrA01	15938858	A	C	BnaA01g23610D
chrA01	15939235	C	T	BnaA01g23610D
chrA01	15939250	G	A	BnaA01g23610D
chrA01	15939879	T	C	BnaA01g23610D
chrA01	15940061	G	A	BnaA01g23610D
chrA01	15945749	T	C	BnaA01g23620D
chrA01	16112818	T	A	BnaA01g23700D
chrA01	16370469	A	G	BnaA01g23920D
chrA01	16375241	T	C	BnaA01g23920D
chrA01	16482848	G	A	BnaA01g24060D
chrA01	16482867	A	C	BnaA01g24060D
chrA01	16682331	G	A	BnaA01g24280D
chrA01	16682643	C	G	BnaA01g24280D
chrA01	16682646	C	A	BnaA01g24280D
chrA01	16696165	T	C	BnaA01g24310D
chrA01	16696407	T	A	BnaA01g24310D
chrA01	16756250	C	T	BnaA01g24360D
chrA01	16756439	T	C	BnaA01g24360D
chrA01	16756490	A	C	BnaA01g24360D
chrA01	16986813	T	C	BnaA01g24630D
chrA01	16987068	T	A	BnaA01g24630D
chrA01	16991702	T	C	BnaA01g24640D
chrA01	16992060	C	T	BnaA01g24640D
chrA01	16993319	A	T	BnaA01g24650D
chrA01	17016223	C	G	BnaA01g24700D
chrA01	17016292	T	C	BnaA01g24700D
chrA01	17120105	A	T	BnaA01g24730D
chrA01	17142283	A	C	BnaA01g24760D
chrA01	17142661	T	A	BnaA01g24760D
chrA01	17142697	A	G	BnaA01g24760D
chrA01	17143014	T	G	BnaA01g24760D
chrA01	17147294	G	A	BnaA01g24770D
chrA01	17466919	T	A	BnaA01g24990D
chrA01	17467869	T	C	BnaA01g24990D
chrA01	17678597	C	T	BnaA01g25240D
chrA01	17679346	G	A	BnaA01g25240D
chrA01	17684636	C	T	BnaA01g25250D
chrA01	17685547	G	T	BnaA01g25250D
chrA01	17686209	C	G	BnaA01g25250D
chrA01	17766591	C	T	BnaA01g25400D
chrA01	17766605	C	A	BnaA01g25400D
chrA01	17766850	T	C	BnaA01g25400D
chrA01	17768712	C	G	BnaA01g25410D
chrA01	17795865	C	A	BnaA01g25490D
chrA01	17797104	T	A	BnaA01g25490D
chrA01	17831896	T	G	BnaA01g25550D
chrA01	17866370	C	T	BnaA01g25610D
chrA01	17866587	A	T	BnaA01g25610D
chrA01	17878610	T	C	BnaA01g25630D
chrA01	17878863	T	G	BnaA01g25630D
chrA01	17898619	A	C	BnaA01g25680D
chrA01	18073935	A	G	BnaA01g25920D
chrA01	18173702	T	C	BnaA01g26070D
chrA01	18173865	A	G	BnaA01g26070D
chrA01	18173871	C	A	BnaA01g26070D
chrA01	18174441	A	T	BnaA01g26070D
chrA01	18193249	A	G	BnaA01g26090D
chrA01	18193303	A	G	BnaA01g26090D
chrA01	18193813	G	T	BnaA01g26090D
chrA01	18213158	T	A	BnaA01g26130D
chrA01	18299113	T	C	BnaA01g26220D
chrA01	18299124	G	A	BnaA01g26220D
chrA01	18299125	A	G	BnaA01g26220D
chrA01	18303500	T	G	BnaA01g26230D
chrA01	18304131	T	C	BnaA01g26230D
chrA01	18305105	C	A	BnaA01g26230D
chrA01	18305431	G	C	BnaA01g26230D
chrA01	18305910	G	T	BnaA01g26230D
chrA01	18308044	T	A	BnaA01g26230D
chrA01	18309181	A	G	BnaA01g26230D
chrA01	18316388	C	T	BnaA01g26250D
chrA01	18316497	A	G	BnaA01g26250D
chrA01	18316704	T	C	BnaA01g26250D
chrA01	18322296	A	G	BnaA01g26270D
chrA01	18403596	C	T	BnaA01g26330D
chrA01	18404671	A	G	BnaA01g26330D
chrA01	18408930	G	A	BnaA01g26340D
chrA01	18409026	T	A	BnaA01g26340D
chrA01	18409236	G	C	BnaA01g26340D
chrA01	18410140	C	A	BnaA01g26340D
chrA01	18588923	G	C	BnaA01g26540D
chrA01	18589436	G	C	BnaA01g26540D
chrA01	18589553	G	A	BnaA01g26540D
chrA01	18589832	G	T	BnaA01g26540D
chrA01	18590258	A	G	BnaA01g26540D
chrA01	18593110	T	C	BnaA01g26550D
chrA01	18593349	A	G	BnaA01g26550D
chrA01	18593696	T	C	BnaA01g26550D
chrA01	18594847	A	G	BnaA01g26550D
chrA01	18656548	G	A	BnaA01g26650D
chrA01	18659559	T	C	BnaA01g26650D
chrA01	18739947	A	T	BnaA01g26730D
chrA01	18747560	G	T	BnaA01g26740D
chrA01	18747563	G	T	BnaA01g26740D
chrA01	18874588	G	A	BnaA01g26950D
chrA01	18874591	T	G	BnaA01g26950D
chrA01	18903370	C	A	BnaA01g27010D
chrA01	18940495	C	A	BnaA01g27090D
chrA01	18958274	G	T	BnaA01g27130D
chrA01	18966796	G	A	BnaA01g27160D
chrA01	18968001	G	A	BnaA01g27160D
chrA01	18990193	A	G	BnaA01g27190D
chrA01	18990704	A	G	BnaA01g27190D
chrA01	18991206	T	G	BnaA01g27190D
chrA01	19066804	T	C	BnaA01g27300D
chrA01	19075486	A	C	BnaA01g27320D
chrA01	19075633	C	A	BnaA01g27320D
chrA01	19077668	G	C	BnaA01g27330D
chrA01	19167570	A	T	BnaA01g27420D
chrA01	19167657	C	T	BnaA01g27420D
chrA01	19201182	G	C	BnaA01g27460D
chrA01	19203949	C	T	BnaA01g27470D
chrA01	19235215	C	T	BnaA01g27550D
chrA01	19278521	T	C	BnaA01g27570D
chrA01	19280949	A	G	BnaA01g27580D
chrA01	19308505	C	T	BnaA01g27620D
chrA01	19308766	T	G	BnaA01g27620D
chrA01	19316058	T	G	BnaA01g27660D
chrA01	19316064	T	C	BnaA01g27660D
chrA01	19348516	T	C	BnaA01g27720D
chrA01	19348945	G	A	BnaA01g27720D
chrA01	19349712	T	A	BnaA01g27720D
chrA01	19351693	A	G	BnaA01g27720D
chrA01	19351702	A	C	BnaA01g27720D
chrA01	19352382	T	G	BnaA01g27720D
chrA01	19352497	C	A	BnaA01g27720D
chrA01	19352704	G	T	BnaA01g27720D
chrA01	19402566	T	A	BnaA01g27820D
chrA01	19403436	C	T	BnaA01g27820D
chrA01	19438707	T	A	BnaA01g27890D
chrA01	19477078	T	C	BnaA01g27930D
chrA01	19477631	G	C	BnaA01g27930D
chrA01	19477639	A	G	BnaA01g27930D
chrA01	19478060	A	G	BnaA01g27930D
chrA01	19478954	A	G	BnaA01g27930D
chrA01	19479666	T	C	BnaA01g27930D
chrA01	19479692	C	A	BnaA01g27930D
chrA01	19479734	C	G	BnaA01g27930D
chrA01	19480085	G	C	BnaA01g27930D
chrA01	19480088	A	T	BnaA01g27930D
chrA01	19601101	G	A	BnaA01g28080D
chrA01	19614019	C	G	BnaA01g28090D
chrA01	19659239	G	T	BnaA01g28140D
chrA01	19659294	T	C	BnaA01g28140D
chrA01	19660874	G	A	BnaA01g28140D
chrA01	19704478	A	G	BnaA01g28220D
chrA01	19704971	A	C	BnaA01g28220D
chrA01	19807400	G	C	BnaA01g28370D
chrA01	19811377	G	A	BnaA01g28390D
chrA01	19812674	T	C	BnaA01g28400D
chrA01	19822239	A	G	BnaA01g28410D
chrA01	19824596	C	T	BnaA01g28410D
chrA01	19825295	A	G	BnaA01g28410D
chrA01	19857081	T	C	BnaA01g28500D
chrA01	19863414	G	A	BnaA01g28530D
chrA01	19887699	C	T	BnaA01g28610D
chrA01	19887716	C	A	BnaA01g28610D
chrA01	19888577	A	G	BnaA01g28610D
chrA01	19902057	A	G	BnaA01g28630D
chrA01	19903902	C	T	BnaA01g28630D
chrA01	19908407	C	G	BnaA01g28640D
chrA01	19908422	T	G	BnaA01g28640D
chrA01	19910553	T	A	BnaA01g28640D
chrA01	19910844	T	C	BnaA01g28640D
chrA01	19911046	A	G	BnaA01g28640D
chrA01	19911047	G	A	BnaA01g28640D
chrA01	19911278	A	G	BnaA01g28640D
chrA01	19954703	A	G	BnaA01g28710D
chrA01	19954736	G	A	BnaA01g28710D
chrA01	20013020	C	T	BnaA01g28820D
chrA01	20016079	T	A	BnaA01g28840D
chrA01	20016121	T	G	BnaA01g28840D
chrA01	20036166	G	A	BnaA01g28890D
chrA01	20039568	C	T	BnaA01g28910D
chrA01	20039576	C	T	BnaA01g28910D
chrA01	20041408	A	G	BnaA01g28910D
chrA01	20101734	G	A	BnaA01g28970D
chrA01	20117412	G	T	BnaA01g29010D
chrA01	20125656	G	A	BnaA01g29050D
chrA01	20231743	T	C	BnaA01g29290D
chrA01	20302526	T	C	BnaA01g29370D
chrA01	20302561	C	T	BnaA01g29370D
chrA01	20304418	T	C	BnaA01g29370D
chrA01	20329450	T	A	BnaA01g29390D
chrA01	20330462	G	C	BnaA01g29390D
chrA01	20434477	C	T	BnaA01g29490D
chrA01	20434567	G	A	BnaA01g29490D
chrA01	20449918	T	C	BnaA01g29510D
chrA01	20452579	T	A	BnaA01g29520D
chrA01	20452671	T	A	BnaA01g29520D
chrA01	20453900	T	C	BnaA01g29520D
chrA01	20465591	T	C	BnaA01g29560D
chrA01	20466500	G	C	BnaA01g29560D
chrA01	20473233	G	A	BnaA01g29590D
chrA01	20478175	C	T	BnaA01g29590D
chrA01	20478770	A	T	BnaA01g29590D
chrA01	20478864	T	C	BnaA01g29590D
chrA01	20483654	T	C	BnaA01g29610D
chrA01	20510896	A	G	BnaA01g29690D
chrA01	20511525	T	C	BnaA01g29690D
chrA01	20511569	C	T	BnaA01g29690D
chrA01	20511573	G	C	BnaA01g29690D
chrA01	20557031	C	A	BnaA01g29770D
chrA01	20610840	T	C	BnaA01g29820D
chrA01	20611472	G	T	BnaA01g29820D
chrA01	20611474	G	T	BnaA01g29820D
chrA01	20642408	A	G	BnaA01g29890D
chrA01	20643576	G	A	BnaA01g29890D
chrA01	20706410	G	T	BnaA01g30090D
chrA01	20706440	G	A	BnaA01g30090D
chrA01	20744324	T	C	BnaA01g30180D
chrA01	20745030	A	G	BnaA01g30180D
chrA01	20745042	A	G	BnaA01g30180D
chrA01	20908607	C	T	BnaA01g30470D
chrA01	20928463	C	A	BnaA01g30500D
chrA01	20929164	T	G	BnaA01g30500D
chrA01	20933250	A	T	BnaA01g30510D
chrA01	20933442	T	C	BnaA01g30510D
chrA01	20933645	A	G	BnaA01g30510D
chrA01	20933758	T	G	BnaA01g30510D
chrA01	20934133	C	G	BnaA01g30510D
chrA01	20934163	T	C	BnaA01g30510D
chrA01	20939158	A	G	BnaA01g30530D
chrA01	20939294	T	G	BnaA01g30530D
chrA01	20947352	A	G	BnaA01g30570D
chrA01	20947364	G	A	BnaA01g30570D
chrA01	20973417	A	G	BnaA01g30620D
chrA01	20976732	A	G	BnaA01g30640D
chrA01	20977085	T	C	BnaA01g30640D
chrA01	21006272	C	T	BnaA01g30730D
chrA01	21007895	T	A	BnaA01g30730D
chrA01	21008827	G	A	BnaA01g30730D
chrA01	21012354	C	T	BnaA01g30750D
chrA01	21024800	C	T	BnaA01g30780D
chrA01	21024892	G	A	BnaA01g30780D
chrA01	21033589	G	A	BnaA01g30790D
chrA01	21056732	A	G	BnaA01g30850D
chrA01	21064829	G	A	BnaA01g30870D
chrA01	21064856	A	C	BnaA01g30870D
chrA01	21065779	T	C	BnaA01g30870D
chrA01	21077483	C	T	BnaA01g30910D
chrA01	21082634	C	G	BnaA01g30930D
chrA01	21082769	G	A	BnaA01g30930D
chrA01	21083189	C	T	BnaA01g30930D
chrA01	21084206	A	T	BnaA01g30930D
chrA01	21084209	A	G	BnaA01g30930D
chrA01	21092728	A	G	BnaA01g30960D
chrA01	21092832	T	C	BnaA01g30960D
chrA01	21094366	A	T	BnaA01g30960D
chrA01	21094640	T	C	BnaA01g30960D
chrA01	21107611	C	G	BnaA01g31000D
chrA01	21108199	T	C	BnaA01g31000D
chrA01	21108250	A	G	BnaA01g31000D
chrA01	21109206	C	T	BnaA01g31000D
chrA01	21116671	G	T	BnaA01g31020D
chrA01	21116812	G	T	BnaA01g31020D
chrA01	21116887	A	G	BnaA01g31020D
chrA01	21154521	C	T	BnaA01g31070D
chrA01	21155464	G	T	BnaA01g31070D
chrA01	21162223	C	G	BnaA01g31090D
chrA01	21174749	C	T	BnaA01g31130D
chrA01	21176121	T	C	BnaA01g31130D
chrA01	21188668	T	A	BnaA01g31170D
chrA01	21190793	C	T	BnaA01g31170D
chrA01	21191781	T	C	BnaA01g31170D
chrA01	21192133	A	G	BnaA01g31170D
chrA01	21198952	A	C	BnaA01g31180D
chrA01	21208403	G	C	BnaA01g31200D
chrA01	21208789	G	C	BnaA01g31200D
chrA01	21232296	A	G	BnaA01g31230D
chrA01	21279083	C	T	BnaA01g31290D
chrA01	21292925	C	G	BnaA01g31320D
chrA01	21292927	T	G	BnaA01g31320D
chrA01	21292969	G	T	BnaA01g31320D
chrA01	21344603	G	T	BnaA01g31340D
chrA01	21344687	A	G	BnaA01g31340D
chrA01	21345056	T	G	BnaA01g31340D
chrA01	21370347	C	T	BnaA01g31410D
chrA01	21370515	T	A	BnaA01g31410D
chrA01	21372345	T	C	BnaA01g31410D
chrA01	21374534	C	T	BnaA01g31420D
chrA01	21374785	T	A	BnaA01g31420D
chrA01	21374966	C	T	BnaA01g31420D
chrA01	21379688	G	A	BnaA01g31440D
chrA01	21379922	C	T	BnaA01g31440D
chrA01	21382425	G	T	BnaA01g31450D
chrA01	21449469	A	G	BnaA01g31570D
chrA01	21464039	G	A	BnaA01g31610D
chrA01	21465067	G	A	BnaA01g31610D
chrA01	21465795	A	G	BnaA01g31610D
chrA01	21473905	T	G	BnaA01g31620D
chrA01	21481421	A	G	BnaA01g31640D
chrA01	21490451	G	C	BnaA01g31660D
chrA01	21492186	C	G	BnaA01g31670D
chrA01	21556093	C	T	BnaA01g31830D
chrA01	21556678	T	G	BnaA01g31830D
chrA01	21562740	G	C	BnaA01g31850D
chrA01	21583507	T	A	BnaA01g31890D
chrA01	21666799	A	T	BnaA01g32050D
chrA01	21666880	C	T	BnaA01g32050D
chrA01	21669372	G	A	BnaA01g32060D
chrA01	21733327	G	A	BnaA01g32240D
chrA01	21753909	T	C	BnaA01g32280D
chrA01	21754326	T	G	BnaA01g32280D
chrA01	21757320	A	G	BnaA01g32290D
chrA01	21760420	T	C	BnaA01g32300D
chrA01	21771660	C	A	BnaA01g32320D
chrA01	21772249	G	T	BnaA01g32320D
chrA01	21809122	G	C	BnaA01g32370D
chrA01	21809123	A	G	BnaA01g32370D
chrA01	21818681	C	T	BnaA01g32400D
chrA01	21835107	T	G	BnaA01g32410D
chrA01	21840740	A	G	BnaA01g32440D
chrA01	21863724	A	T	BnaA01g32450D
chrA01	21863733	G	T	BnaA01g32450D
chrA01	21863781	A	G	BnaA01g32450D
chrA01	21880811	G	A	BnaA01g32490D
chrA01	21887190	T	A	BnaA01g32510D
chrA01	21970507	C	T	BnaA01g32550D
chrA01	21972452	G	A	BnaA01g32550D
chrA01	21978189	T	C	BnaA01g32570D
chrA01	21985526	T	C	BnaA01g32610D
chrA01	21985529	G	C	BnaA01g32610D
chrA01	21990556	C	A	BnaA01g32630D
chrA01	21993963	A	T	BnaA01g32640D
chrA01	21995022	T	C	BnaA01g32650D
chrA01	21998168	A	T	BnaA01g32670D
chrA01	21998169	C	A	BnaA01g32670D
chrA01	22106201	C	T	BnaA01g32680D
chrA01	22119293	A	G	BnaA01g32720D
chrA01	22132489	C	T	BnaA01g32760D
chrA01	22132497	G	T	BnaA01g32760D
chrA01	22132914	C	T	BnaA01g32760D
chrA01	22139210	T	C	BnaA01g32780D
chrA01	22140796	A	C	BnaA01g32780D
chrA01	22141172	A	G	BnaA01g32780D
chrA01	22204576	T	G	BnaA01g32900D
chrA01	22207862	T	G	BnaA01g32910D
chrA01	22208556	C	G	BnaA01g32910D
chrA01	22353497	G	A	BnaA01g33010D
chrA01	22354581	A	T	BnaA01g33010D
chrA01	22370951	C	T	BnaA01g33060D
chrA01	22372502	A	G	BnaA01g33060D
chrA01	22534303	A	T	BnaA01g33140D
chrA01	22560116	T	A	BnaA01g33260D
chrA01	22561108	A	T	BnaA01g33260D
chrA01	22561116	G	A	BnaA01g33260D
chrA01	22570136	G	A	BnaA01g33280D
chrA01	22612110	C	T	BnaA01g33360D
chrA01	22627094	T	C	BnaA01g33400D
chrA01	22627466	C	T	BnaA01g33400D
chrA01	22646548	A	C	BnaA01g33450D
chrA01	22699637	A	C	BnaA01g33500D
chrA01	22701186	G	A	BnaA01g33500D
chrA01	22706155	A	G	BnaA01g33520D
chrA01	22708315	C	T	BnaA01g33520D
chrA01	22710641	A	C	BnaA01g33530D
chrA01	22714305	T	C	BnaA01g33540D
chrA01	22744093	G	A	BnaA01g33590D
chrA01	22744166	C	T	BnaA01g33590D
chrA01	22789900	C	A	BnaA01g33700D
chrA01	22876002	T	A	BnaA01g33720D
chrA01	22877330	T	C	BnaA01g33740D
chrA01	22923155	C	T	BnaA01g33840D
chrA01	22931668	G	A	BnaA01g33860D
chrA01	23046456	C	T	BnaA01g34090D
chrA01	23047226	C	T	BnaA01g34090D
chrA01	23212173	A	G	BnaA01g34380D
chrA01	23212293	C	T	BnaA01g34380D
chrA01	23212496	C	T	BnaA01g34380D
chrA01	23223169	C	T	BnaA01g34400D
chrA01_random	44207	G	A	BnaA01g34570D
chrA01_random	45242	A	G	BnaA01g34570D
chrA01_random	50979	C	T	BnaA01g34580D
chrA01_random	87602	C	T	BnaA01g34720D
chrA01_random	88031	A	G	BnaA01g34720D
chrA01_random	88308	G	A	BnaA01g34720D
chrA01_random	88422	T	C	BnaA01g34720D
chrA01_random	92442	G	C	BnaA01g34730D
chrA01_random	107849	A	T	BnaA01g34740D
chrA01_random	125960	A	G	BnaA01g34780D
chrA01_random	127679	G	A	BnaA01g34780D
chrA01_random	131656	G	A	BnaA01g34790D
chrA01_random	138931	T	G	BnaA01g34800D
chrA01_random	140259	G	A	BnaA01g34800D
chrA01_random	142754	C	T	BnaA01g34800D
chrA01_random	142947	T	C	BnaA01g34800D
chrA01_random	143389	G	C	BnaA01g34800D
chrA01_random	146884	A	G	BnaA01g34810D
chrA01_random	147585	T	G	BnaA01g34810D
chrA01_random	148417	C	T	BnaA01g34810D
chrA01_random	149263	C	G	BnaA01g34810D
chrA01_random	149382	A	G	BnaA01g34810D
chrA01_random	199075	A	T	BnaA01g34880D
chrA01_random	381783	C	T	BnaA01g35070D
chrA01_random	386042	T	C	BnaA01g35080D
chrA01_random	386177	A	C	BnaA01g35080D
chrA01_random	387278	G	A	BnaA01g35090D
chrA01_random	387995	A	C	BnaA01g35090D
chrA01_random	388019	G	A	BnaA01g35090D
chrA01_random	395554	G	A	BnaA01g35100D
chrA01_random	395757	G	A	BnaA01g35100D
chrA01_random	395780	G	A	BnaA01g35100D
chrA01_random	400194	A	G	BnaA01g35110D
chrA01_random	400219	C	G	BnaA01g35110D
chrA01_random	401195	C	G	BnaA01g35110D
chrA01_random	414782	A	T	BnaA01g35120D
chrA01_random	414914	A	G	BnaA01g35120D
chrA01_random	418709	T	C	BnaA01g35130D
chrA01_random	432715	C	G	BnaA01g35150D
chrA01_random	439064	G	C	BnaA01g35160D
chrA01_random	446309	T	C	BnaA01g35180D
chrA01_random	446325	A	C	BnaA01g35180D
chrA01_random	446520	T	A	BnaA01g35180D
chrA01_random	587482	G	A	BnaA01g35400D
chrA01_random	628086	T	C	BnaA01g35450D
chrA01_random	635113	A	G	BnaA01g35460D
chrA01_random	873879	T	C	BnaA01g35650D
chrA01_random	873960	C	T	BnaA01g35650D
chrA01_random	874064	T	C	BnaA01g35650D
chrA01_random	874305	T	C	BnaA01g35650D
chrA01_random	1302571	C	T	BnaA01g35830D
chrA01_random	1302662	C	T	BnaA01g35830D
chrA01_random	1303928	A	G	BnaA01g35830D
chrA01_random	1305275	A	G	BnaA01g35830D
chrA01_random	1412339	G	A	BnaA01g35910D
chrA01_random	1418798	G	A	BnaA01g35920D
chrA01_random	1419290	G	C	BnaA01g35920D
chrA01_random	1420527	C	T	BnaA01g35920D
chrA01_random	1430679	T	C	BnaA01g35940D
chrA01_random	1432977	T	C	BnaA01g35940D
chrA01_random	1477789	C	A	BnaA01g35990D
chrA01_random	1477946	A	T	BnaA01g35990D
chrA01_random	1492538	T	C	BnaA01g36010D
chrA01_random	1492554	A	T	BnaA01g36010D
chrA01_random	1569655	C	A	BnaA01g36080D
chrA01_random	1611034	A	T	BnaA01g36130D
chrA01_random	1625810	T	A	BnaA01g36180D
chrA01_random	1625811	G	C	BnaA01g36180D
chrA01_random	1629003	G	C	BnaA01g36180D
chrA01_random	1630411	G	T	BnaA01g36200D
chrA01_random	1630428	A	C	BnaA01g36200D
chrA01_random	1631097	T	A	BnaA01g36200D
chrA01_random	1748822	G	C	BnaA01g36300D
chrA01_random	1748902	G	A	BnaA01g36300D
chrA01_random	1748928	C	A	BnaA01g36300D
chrA01_random	1748935	C	G	BnaA01g36300D
chrA01_random	1749148	A	C	BnaA01g36300D
chrA01_random	2000930	C	T	BnaA01g36440D
chrA01_random	2007568	G	A	BnaA01g36460D
chrA01_random	2007949	T	C	BnaA01g36460D
chrA01_random	2022931	G	C	BnaA01g36480D
chrA01_random	2023452	T	C	BnaA01g36480D
chrA01_random	2129189	G	T	BnaA01g36620D
chrA01_random	2129556	C	G	BnaA01g36620D
chrA01_random	2129711	C	G	BnaA01g36620D
chrA01_random	2130876	C	G	BnaA01g36620D
chrA01_random	2133529	C	G	BnaA01g36620D
chrA01_random	2134123	C	A	BnaA01g36620D
chrA01_random	2134275	A	T	BnaA01g36620D
chrA01_random	2309110	A	G	BnaA01g36840D
chrA01_random	2309750	T	C	BnaA01g36840D
chrA01_random	2318934	G	T	BnaA01g36860D
chrA01_random	2319089	A	G	BnaA01g36860D
chrA01_random	2319145	T	A	BnaA01g36860D
chrA01_random	2354317	G	C	BnaA01g36890D
chrA01_random	2355356	G	T	BnaA01g36890D
chrA01_random	2360878	C	G	BnaA01g36900D
chrA01_random	2360887	A	G	BnaA01g36900D
chrA01_random	2368763	C	T	BnaA01g36910D
chrA01_random	2368988	A	G	BnaA01g36910D
chrA01_random	2369382	G	C	BnaA01g36910D
chrA01_random	2381418	G	A	BnaA01g36920D
chrA01_random	2381445	G	A	BnaA01g36920D
chrA01_random	2394677	C	A	BnaA01g36950D
chrA01_random	2408637	A	G	BnaA01g36970D
chrA01_random	2409826	C	A	BnaA01g36970D
chrA01_random	2409832	A	G	BnaA01g36970D
chrA01_random	2410016	A	G	BnaA01g36970D
chrA01_random	2411297	T	G	BnaA01g36980D
chrA01_random	2412615	A	C	BnaA01g36980D
chrA01_random	2413288	C	G	BnaA01g36980D
chrA01_random	2432861	C	A	BnaA01g37020D
chrA01_random	2433492	A	T	BnaA01g37020D
chrA01_random	2434344	G	A	BnaA01g37020D
chrA01_random	2444884	T	C	BnaA01g37040D
chrA01_random	2515393	T	C	BnaA01g37150D
chrA01_random	2516461	C	T	BnaA01g37150D
chrA01_random	2516674	A	G	BnaA01g37150D
chrA01_random	2517348	C	A	BnaA01g37150D
chrA01_random	2610400	C	T	BnaA01g37320D
chrA01_random	2610433	T	G	BnaA01g37320D
chrA01_random	2642619	T	C	BnaA01g37340D
chrA01_random	2650274	T	C	BnaA01g37370D
chrA01_random	2650398	C	A	BnaA01g37370D
chrA02	14110	A	C	BnaA02g00020D
chrA02	15164	A	G	BnaA02g00030D
chrA02	15798	A	G	BnaA02g00030D
chrA02	15807	A	T	BnaA02g00030D
chrA02	15912	A	G	BnaA02g00030D
chrA02	34058	C	A	BnaA02g00110D
chrA02	34080	T	C	BnaA02g00110D
chrA02	34571	A	G	BnaA02g00110D
chrA02	36428	C	G	BnaA02g00120D
chrA02	56377	T	C	BnaA02g00150D
chrA02	75826	T	C	BnaA02g00190D
chrA02	75985	C	T	BnaA02g00190D
chrA02	82609	G	A	BnaA02g00210D
chrA02	84929	C	T	BnaA02g00210D
chrA02	87689	G	A	BnaA02g00220D
chrA02	87701	A	G	BnaA02g00220D
chrA02	89166	C	T	BnaA02g00220D
chrA02	89273	C	T	BnaA02g00220D
chrA02	101309	T	C	BnaA02g00270D
chrA02	124115	T	C	BnaA02g00330D
chrA02	124605	G	A	BnaA02g00330D
chrA02	124608	T	C	BnaA02g00330D
chrA02	148395	A	G	BnaA02g00400D
chrA02	176052	C	A	BnaA02g00450D
chrA02	185706	G	C	BnaA02g00480D
chrA02	217483	G	A	BnaA02g00560D
chrA02	217741	C	T	BnaA02g00560D
chrA02	217775	A	G	BnaA02g00560D
chrA02	227098	A	G	BnaA02g00600D
chrA02	227487	T	A	BnaA02g00600D
chrA02	235247	C	A	BnaA02g00620D
chrA02	235313	A	T	BnaA02g00620D
chrA02	237818	T	C	BnaA02g00620D
chrA02	237844	A	G	BnaA02g00620D
chrA02	237967	G	A	BnaA02g00620D
chrA02	238000	T	C	BnaA02g00620D
chrA02	238522	T	G	BnaA02g00620D
chrA02	238525	A	G	BnaA02g00620D
chrA02	239038	T	C	BnaA02g00620D
chrA02	247404	C	T	BnaA02g00650D
chrA02	247632	A	T	BnaA02g00650D
chrA02	261662	T	C	BnaA02g00690D
chrA02	261980	C	T	BnaA02g00690D
chrA02	262064	T	C	BnaA02g00690D
chrA02	266456	G	C	BnaA02g00710D
chrA02	268782	C	T	BnaA02g00720D
chrA02	269160	T	G	BnaA02g00720D
chrA02	269214	A	C	BnaA02g00720D
chrA02	278813	T	G	BnaA02g00770D
chrA02	278866	G	A	BnaA02g00770D
chrA02	278884	A	T	BnaA02g00770D
chrA02	292273	A	G	BnaA02g00780D
chrA02	314105	T	G	BnaA02g00830D
chrA02	338613	T	G	BnaA02g00880D
chrA02	340974	C	A	BnaA02g00880D
chrA02	348433	G	C	BnaA02g00910D
chrA02	350705	C	A	BnaA02g00910D
chrA02	410563	C	T	BnaA02g01030D
chrA02	413235	T	C	BnaA02g01030D
chrA02	430995	C	T	BnaA02g01070D
chrA02	430998	T	A	BnaA02g01070D
chrA02	491049	A	T	BnaA02g01110D
chrA02	491051	C	T	BnaA02g01110D
chrA02	492836	T	C	BnaA02g01120D
chrA02	492968	A	G	BnaA02g01120D
chrA02	547755	G	A	BnaA02g01240D
chrA02	556263	T	G	BnaA02g01250D
chrA02	592946	A	C	BnaA02g01310D
chrA02	609500	T	C	BnaA02g01340D
chrA02	611548	C	T	BnaA02g01360D
chrA02	612602	A	G	BnaA02g01360D
chrA02	612920	A	G	BnaA02g01360D
chrA02	613010	A	G	BnaA02g01360D
chrA02	613016	C	T	BnaA02g01360D
chrA02	615658	A	G	BnaA02g01360D
chrA02	618093	A	G	BnaA02g01360D
chrA02	618174	C	T	BnaA02g01360D
chrA02	619402	A	G	BnaA02g01360D
chrA02	621164	T	G	BnaA02g01360D
chrA02	649048	T	A	BnaA02g01440D
chrA02	649186	C	T	BnaA02g01440D
chrA02	649309	T	C	BnaA02g01440D
chrA02	650397	C	T	BnaA02g01440D
chrA02	650433	C	T	BnaA02g01440D
chrA02	653334	C	A	BnaA02g01450D
chrA02	653343	T	A	BnaA02g01450D
chrA02	653588	T	G	BnaA02g01450D
chrA02	725579	A	G	BnaA02g01540D
chrA02	751337	A	T	BnaA02g01600D
chrA02	752143	T	C	BnaA02g01610D
chrA02	752719	G	A	BnaA02g01610D
chrA02	752725	G	A	BnaA02g01610D
chrA02	757937	T	C	BnaA02g01630D
chrA02	757940	C	T	BnaA02g01630D
chrA02	758075	A	T	BnaA02g01630D
chrA02	758207	A	G	BnaA02g01630D
chrA02	758279	A	G	BnaA02g01630D
chrA02	760620	T	G	BnaA02g01640D
chrA02	773027	C	A	BnaA02g01660D
chrA02	786289	A	C	BnaA02g01700D
chrA02	786307	G	A	BnaA02g01700D
chrA02	786352	T	A	BnaA02g01700D
chrA02	786488	G	T	BnaA02g01700D
chrA02	786562	A	C	BnaA02g01700D
chrA02	786894	T	G	BnaA02g01700D
chrA02	790008	T	C	BnaA02g01710D
chrA02	792184	G	C	BnaA02g01710D
chrA02	827664	C	T	BnaA02g01810D
chrA02	831093	C	A	BnaA02g01810D
chrA02	857079	G	T	BnaA02g01880D
chrA02	857102	C	T	BnaA02g01880D
chrA02	857305	A	C	BnaA02g01880D
chrA02	857605	A	T	BnaA02g01880D
chrA02	866445	G	A	BnaA02g01890D
chrA02	866487	C	T	BnaA02g01890D
chrA02	871371	G	T	BnaA02g01910D
chrA02	871830	A	T	BnaA02g01910D
chrA02	958592	A	G	BnaA02g02190D
chrA02	960165	C	T	BnaA02g02190D
chrA02	1006587	G	A	BnaA02g02280D
chrA02	1022041	T	C	BnaA02g02310D
chrA02	1022088	C	T	BnaA02g02310D
chrA02	1028796	A	G	BnaA02g02320D
chrA02	1029059	C	T	BnaA02g02320D
chrA02	1038309	C	T	BnaA02g02340D
chrA02	1057836	A	C	BnaA02g02390D
chrA02	1058204	G	T	BnaA02g02390D
chrA02	1058262	A	C	BnaA02g02390D
chrA02	1059087	G	A	BnaA02g02390D
chrA02	1061432	T	G	BnaA02g02390D
chrA02	1061507	C	T	BnaA02g02390D
chrA02	1075689	G	T	BnaA02g02440D
chrA02	1076508	C	T	BnaA02g02450D
chrA02	1279102	T	G	BnaA02g02850D
chrA02	1289760	G	A	BnaA02g02880D
chrA02	1390354	G	T	BnaA02g03150D
chrA02	1390780	T	G	BnaA02g03150D
chrA02	1390828	C	T	BnaA02g03150D
chrA02	1391350	G	T	BnaA02g03150D
chrA02	1398239	C	G	BnaA02g03160D
chrA02	1398260	C	T	BnaA02g03160D
chrA02	1409788	G	A	BnaA02g03180D
chrA02	1410382	T	A	BnaA02g03180D
chrA02	1416009	C	G	BnaA02g03190D
chrA02	1443020	T	A	BnaA02g03250D
chrA02	1443229	A	G	BnaA02g03250D
chrA02	1443545	C	T	BnaA02g03250D
chrA02	1443577	A	G	BnaA02g03250D
chrA02	1444963	C	T	BnaA02g03250D
chrA02	1445593	A	G	BnaA02g03250D
chrA02	1455017	G	A	BnaA02g03270D
chrA02	1455500	G	A	BnaA02g03270D
chrA02	1455575	C	A	BnaA02g03270D
chrA02	1459378	T	A	BnaA02g03280D
chrA02	1476108	A	G	BnaA02g03320D
chrA02	1478866	T	C	BnaA02g03330D
chrA02	1483232	C	A	BnaA02g03350D
chrA02	1484816	T	C	BnaA02g03350D
chrA02	1485109	T	C	BnaA02g03350D
chrA02	1485253	A	C	BnaA02g03350D
chrA02	1485457	A	G	BnaA02g03350D
chrA02	1486303	A	C	BnaA02g03350D
chrA02	1499062	A	G	BnaA02g03360D
chrA02	1499068	C	T	BnaA02g03360D
chrA02	1499697	T	C	BnaA02g03360D
chrA02	1500034	G	A	BnaA02g03360D
chrA02	1500040	G	A	BnaA02g03360D
chrA02	1500266	G	A	BnaA02g03360D
chrA02	1501932	A	C	BnaA02g03370D
chrA02	1501935	T	C	BnaA02g03370D
chrA02	1502266	C	G	BnaA02g03370D
chrA02	1506131	A	T	BnaA02g03380D
chrA02	1708500	G	T	BnaA02g03720D
chrA02	1732271	T	C	BnaA02g03770D
chrA02	1740293	T	C	BnaA02g03780D
chrA02	1788291	G	C	BnaA02g03970D
chrA02	1794765	T	A	BnaA02g04000D
chrA02	1796382	A	G	BnaA02g04010D
chrA02	1796619	C	G	BnaA02g04010D
chrA02	1796620	T	A	BnaA02g04010D
chrA02	1797306	C	T	BnaA02g04010D
chrA02	1799028	C	T	BnaA02g04010D
chrA02	1799163	A	T	BnaA02g04010D
chrA02	1836738	A	C	BnaA02g04080D
chrA02	1857149	C	G	BnaA02g04130D
chrA02	1868799	A	T	BnaA02g04180D
chrA02	1869489	G	A	BnaA02g04180D
chrA02	1869490	C	T	BnaA02g04180D
chrA02	1869565	A	T	BnaA02g04180D
chrA02	1869568	T	C	BnaA02g04180D
chrA02	1871338	G	C	BnaA02g04190D
chrA02	1881266	A	T	BnaA02g04200D
chrA02	1882547	G	A	BnaA02g04200D
chrA02	1882565	G	A	BnaA02g04200D
chrA02	1882929	T	G	BnaA02g04200D
chrA02	1883024	G	C	BnaA02g04200D
chrA02	1886465	C	T	BnaA02g04210D
chrA02	1889907	C	T	BnaA02g04210D
chrA02	1895385	C	T	BnaA02g04230D
chrA02	1896392	T	A	BnaA02g04230D
chrA02	1898394	A	G	BnaA02g04240D
chrA02	1899056	G	A	BnaA02g04240D
chrA02	1900138	C	T	BnaA02g04240D
chrA02	1900822	A	G	BnaA02g04240D
chrA02	1910486	G	A	BnaA02g04260D
chrA02	1962203	G	A	BnaA02g04390D
chrA02	1993860	G	A	BnaA02g04440D
chrA02	2000504	C	A	BnaA02g04460D
chrA02	2071004	A	C	BnaA02g04630D
chrA02	2071006	C	G	BnaA02g04630D
chrA02	2115705	G	A	BnaA02g04770D
chrA02	2117484	G	A	BnaA02g04770D
chrA02	2117795	A	G	BnaA02g04770D
chrA02	2148813	A	T	BnaA02g04850D
chrA02	2149399	T	G	BnaA02g04850D
chrA02	2152804	A	T	BnaA02g04850D
chrA02	2170025	T	C	BnaA02g04890D
chrA02	2304489	C	A	BnaA02g05130D
chrA02	2314006	T	A	BnaA02g05160D
chrA02	2314282	T	C	BnaA02g05160D
chrA02	2405247	A	T	BnaA02g05290D
chrA02	2405264	G	A	BnaA02g05290D
chrA02	2405911	A	C	BnaA02g05290D
chrA02	2406894	G	C	BnaA02g05290D
chrA02	2410897	T	G	BnaA02g05300D
chrA02	2412950	G	A	BnaA02g05300D
chrA02	2413672	A	G	BnaA02g05300D
chrA02	2421527	T	G	BnaA02g05330D
chrA02	2489438	G	A	BnaA02g05420D
chrA02	2492033	A	C	BnaA02g05430D
chrA02	2492379	C	T	BnaA02g05430D
chrA02	2494076	G	T	BnaA02g05430D
chrA02	2495408	T	C	BnaA02g05440D
chrA02	2495887	T	C	BnaA02g05440D
chrA02	2497390	G	A	BnaA02g05440D
chrA02	2501831	T	C	BnaA02g05450D
chrA02	2501846	G	T	BnaA02g05450D
chrA02	2502207	C	T	BnaA02g05450D
chrA02	2502209	C	A	BnaA02g05450D
chrA02	2502284	C	G	BnaA02g05450D
chrA02	2502350	A	G	BnaA02g05450D
chrA02	2502518	A	G	BnaA02g05450D
chrA02	2502745	T	C	BnaA02g05450D
chrA02	2518858	G	A	BnaA02g05460D
chrA02	2519210	A	G	BnaA02g05460D
chrA02	2534087	C	T	BnaA02g05470D
chrA02	2544230	A	G	BnaA02g05510D
chrA02	2550348	C	A	BnaA02g05530D
chrA02	2550350	T	G	BnaA02g05530D
chrA02	2562302	C	T	BnaA02g05560D
chrA02	2589508	A	G	BnaA02g05620D
chrA02	2589547	T	A	BnaA02g05620D
chrA02	2599783	C	T	BnaA02g05660D
chrA02	2601304	T	C	BnaA02g05670D
chrA02	2601982	C	T	BnaA02g05670D
chrA02	2602471	T	A	BnaA02g05670D
chrA02	2603227	G	C	BnaA02g05670D
chrA02	2651900	A	T	BnaA02g05770D
chrA02	2653308	T	C	BnaA02g05770D
chrA02	2653426	T	G	BnaA02g05770D
chrA02	2654078	C	T	BnaA02g05770D
chrA02	2654080	A	T	BnaA02g05770D
chrA02	2660457	T	C	BnaA02g05780D
chrA02	2675728	T	C	BnaA02g05790D
chrA02	2675763	G	C	BnaA02g05790D
chrA02	2687026	A	G	BnaA02g05820D
chrA02	2687029	C	T	BnaA02g05820D
chrA02	2688485	G	A	BnaA02g05820D
chrA02	2691894	G	A	BnaA02g05840D
chrA02	2692111	G	A	BnaA02g05840D
chrA02	2692228	A	G	BnaA02g05840D
chrA02	2692813	G	T	BnaA02g05840D
chrA02	2711230	C	A	BnaA02g05900D
chrA02	2715214	G	A	BnaA02g05900D
chrA02	2724647	A	G	BnaA02g05910D
chrA02	2725216	T	C	BnaA02g05910D
chrA02	2725746	A	T	BnaA02g05910D
chrA02	2725758	T	C	BnaA02g05910D
chrA02	2753191	G	A	BnaA02g05970D
chrA02	2754378	G	A	BnaA02g05970D
chrA02	2840700	T	C	BnaA02g06110D
chrA02	2840916	T	A	BnaA02g06110D
chrA02	2840954	G	C	BnaA02g06110D
chrA02	2842465	C	T	BnaA02g06110D
chrA02	2853669	C	G	BnaA02g06120D
chrA02	2853806	A	T	BnaA02g06120D
chrA02	2853808	A	G	BnaA02g06120D
chrA02	2877283	T	A	BnaA02g06160D
chrA02	2877609	A	G	BnaA02g06160D
chrA02	2877805	T	C	BnaA02g06160D
chrA02	2877949	G	T	BnaA02g06160D
chrA02	2877952	G	C	BnaA02g06160D
chrA02	2879808	G	A	BnaA02g06160D
chrA02	2881176	G	A	BnaA02g06160D
chrA02	2883251	A	G	BnaA02g06170D
chrA02	2883260	A	C	BnaA02g06170D
chrA02	2966563	G	T	BnaA02g06190D
chrA02	2968850	A	G	BnaA02g06190D
chrA02	2972184	C	T	BnaA02g06200D
chrA02	2972655	G	T	BnaA02g06200D
chrA02	2973149	C	G	BnaA02g06200D
chrA02	3038591	A	G	BnaA02g06350D
chrA02	3038945	G	A	BnaA02g06350D
chrA02	3038975	G	T	BnaA02g06350D
chrA02	3039136	C	T	BnaA02g06350D
chrA02	3050711	G	A	BnaA02g06380D
chrA02	3051154	G	A	BnaA02g06380D
chrA02	3061733	A	G	BnaA02g06410D
chrA02	3062683	C	G	BnaA02g06410D
chrA02	3063882	T	C	BnaA02g06420D
chrA02	3064137	C	T	BnaA02g06420D
chrA02	3091472	A	T	BnaA02g06460D
chrA02	3093704	C	G	BnaA02g06470D
chrA02	3104913	C	G	BnaA02g06480D
chrA02	3129760	A	G	BnaA02g06550D
chrA02	3133078	T	C	BnaA02g06560D
chrA02	3194034	C	G	BnaA02g06610D
chrA02	3208216	C	A	BnaA02g06680D
chrA02	3215897	G	A	BnaA02g06690D
chrA02	3219631	C	T	BnaA02g06730D
chrA02	3219694	T	A	BnaA02g06730D
chrA02	3220464	A	G	BnaA02g06740D
chrA02	3228068	C	A	BnaA02g06780D
chrA02	3228142	G	C	BnaA02g06780D
chrA02	3233768	C	A	BnaA02g06790D
chrA02	3248984	A	G	BnaA02g06840D
chrA02	3249281	G	A	BnaA02g06840D
chrA02	3275822	T	C	BnaA02g06910D
chrA02	3275877	C	T	BnaA02g06910D
chrA02	3314142	C	G	BnaA02g06990D
chrA02	3315371	G	A	BnaA02g06990D
chrA02	3318277	T	C	BnaA02g07000D
chrA02	3320873	A	C	BnaA02g07010D
chrA02	3321335	C	G	BnaA02g07010D
chrA02	3323307	T	A	BnaA02g07020D
chrA02	3323388	G	A	BnaA02g07020D
chrA02	3343154	G	T	BnaA02g07040D
chrA02	3344277	G	T	BnaA02g07040D
chrA02	3346261	T	C	BnaA02g07050D
chrA02	3346309	A	T	BnaA02g07050D
chrA02	3354831	A	G	BnaA02g07070D
chrA02	3354837	G	A	BnaA02g07070D
chrA02	3354965	T	C	BnaA02g07070D
chrA02	3394033	C	A	BnaA02g07130D
chrA02	3396963	T	C	BnaA02g07140D
chrA02	3417331	A	G	BnaA02g07190D
chrA02	3450996	C	A	BnaA02g07240D
chrA02	3455317	T	C	BnaA02g07250D
chrA02	3481012	A	G	BnaA02g07320D
chrA02	3481245	G	A	BnaA02g07320D
chrA02	3481512	C	T	BnaA02g07320D
chrA02	3483419	C	T	BnaA02g07330D
chrA02	3483421	A	C	BnaA02g07330D
chrA02	3485210	G	T	BnaA02g07340D
chrA02	3485660	T	A	BnaA02g07340D
chrA02	3485759	A	T	BnaA02g07340D
chrA02	3486000	T	C	BnaA02g07340D
chrA02	3492054	T	G	BnaA02g07360D
chrA02	3492063	C	T	BnaA02g07360D
chrA02	3494255	T	C	BnaA02g07370D
chrA02	3532940	T	A	BnaA02g07440D
chrA02	3533914	A	C	BnaA02g07440D
chrA02	3536890	A	G	BnaA02g07450D
chrA02	3537443	G	A	BnaA02g07450D
chrA02	3573587	A	C	BnaA02g07500D
chrA02	3573594	G	A	BnaA02g07500D
chrA02	3574332	T	A	BnaA02g07500D
chrA02	3574992	G	C	BnaA02g07500D
chrA02	3583104	T	C	BnaA02g07540D
chrA02	3591801	C	T	BnaA02g07560D
chrA02	3592856	T	A	BnaA02g07560D
chrA02	3592866	A	G	BnaA02g07560D
chrA02	3624332	C	T	BnaA02g07600D
chrA02	3666111	A	G	BnaA02g07690D
chrA02	3677470	C	T	BnaA02g07750D
chrA02	3681011	G	A	BnaA02g07760D
chrA02	3681029	C	T	BnaA02g07760D
chrA02	3681056	A	G	BnaA02g07760D
chrA02	3682035	T	C	BnaA02g07760D
chrA02	3689756	C	G	BnaA02g07780D
chrA02	3690572	T	A	BnaA02g07780D
chrA02	3690613	C	T	BnaA02g07780D
chrA02	3691718	C	T	BnaA02g07790D
chrA02	3691761	G	A	BnaA02g07790D
chrA02	3693063	C	G	BnaA02g07790D
chrA02	3693172	A	G	BnaA02g07790D
chrA02	3698857	G	C	BnaA02g07800D
chrA02	3699584	T	C	BnaA02g07800D
chrA02	3709174	C	T	BnaA02g07830D
chrA02	3709499	C	A	BnaA02g07830D
chrA02	3711074	T	C	BnaA02g07830D
chrA02	3711361	G	A	BnaA02g07830D
chrA02	3711418	T	C	BnaA02g07830D
chrA02	3711521	T	C	BnaA02g07830D
chrA02	3713351	C	T	BnaA02g07830D
chrA02	3737343	T	A	BnaA02g07870D
chrA02	3747376	C	A	BnaA02g07900D
chrA02	3747584	A	C	BnaA02g07910D
chrA02	3748819	A	C	BnaA02g07910D
chrA02	3755875	A	G	BnaA02g07930D
chrA02	3756054	C	T	BnaA02g07930D
chrA02	3756676	A	C	BnaA02g07940D
chrA02	3757196	A	G	BnaA02g07940D
chrA02	3757309	T	C	BnaA02g07940D
chrA02	3777837	A	G	BnaA02g07970D
chrA02	3778306	C	T	BnaA02g07970D
chrA02	3778494	G	A	BnaA02g07970D
chrA02	3779127	A	G	BnaA02g07970D
chrA02	3779893	T	G	BnaA02g07970D
chrA02	3780449	G	T	BnaA02g07970D
chrA02	3784035	A	T	BnaA02g07980D
chrA02	3784485	T	A	BnaA02g07980D
chrA02	3784976	G	A	BnaA02g07990D
chrA02	3784981	G	A	BnaA02g07990D
chrA02	3785463	T	G	BnaA02g07990D
chrA02	3785463	C	T	BnaA02g07990D
chrA02	3785469	G	C	BnaA02g07990D
chrA02	3785478	A	G	BnaA02g07990D
chrA02	3785482	G	A	BnaA02g07990D
chrA02	3786387	T	C	BnaA02g07990D
chrA02	3786402	T	C	BnaA02g07990D
chrA02	3786537	A	G	BnaA02g07990D
chrA02	3787087	G	A	BnaA02g07990D
chrA02	3790193	C	A	BnaA02g08000D
chrA02	3790295	A	G	BnaA02g08000D
chrA02	3790922	C	T	BnaA02g08000D
chrA02	3791169	A	G	BnaA02g08000D
chrA02	3791250	A	C	BnaA02g08000D
chrA02	3805196	C	T	BnaA02g08060D
chrA02	3806060	G	C	BnaA02g08060D
chrA02	3806062	C	G	BnaA02g08060D
chrA02	3863382	G	C	BnaA02g08140D
chrA02	3863396	A	G	BnaA02g08140D
[truncated: 26,777 more rows]
