# Supplementary material for: Genomic imprinted genes in reciprocal hybrid endosperm of Brassica napus
Source: BMC Plant Biol. 2021 Mar 16;21:140. doi: 10.1186/s12870-021-02908-8 (PMC7968328; doi:10.1186/s12870-021-02908-8)
Supplement: Supplementary file 4 — Additional file 4: Table S3. The proportion of maternal and paternal reads in 20 DAP endosperm of reciprocal hybrids. [file 12870_2021_2908_MOESM4_ESM.xlsx]

## Sheet: Table S3
Additional file 4: Table S3. The proportion of maternal and paternal reads in 20 DAP endosperm of reciprocal hybrids
	♀ Y6×ZS11 ♂_20 DAP_rep1					♀ Y6×ZS11 ♂_20 DAP_rep2					♀ Y6×ZS11 ♂_20 DAP_rep3					♀ ZS11×Y6 ♂_20 DAP_rep1					♀ ZS11×Y6 ♂_20 DAP_rep2					♀ ZS11×Y6 ♂_20 DAP_rep3
	maternal reads	paternal reads				maternal reads	paternal reads				maternal reads	paternal reads				paternal reads	maternal reads				paternal reads	maternal reads				paternal reads	maternal reads
Gene ID	Y6_20 DAP	ZS11_20 DAP	m/m+p	p/m+p	q value	Y6_20 DAP	ZS11_20 DAP	m/m+p	p/m+p	q value	Y6_20 DAP	ZS11_20 DAP	m/m+p	p/m+p	q value	Y6_20 DAP	ZS11_20 DAP	m/m+p	p/m+p	q value	Y6_20 DAP	ZS11_20 DAP	m/m+p	p/m+p	q value	Y6_20 DAP	ZS11_20 DAP	m/m+p	p/m+p	q value
BnaA01g00030D	4	14	0.222222	0.777778	0.000180956	23	19	0.547619	0.452381	0.141177	17	23	0.425	0.575	0.0026405	9	48	0.842105	0.157895	0.00947737	4	44	0.916667	0.0833333	0.0006341	10	65	0.866667	0.133333	0.000585543
BnaA01g00050D	38	0	1	0	4.23736e-05	47	0	1	0	4.21776e-06	77	2	0.974684	0.0253165	3.10482e-08	0	92	1	0	7.51339e-11	2	58	0.966667	0.0333333	3.35166e-06	6	85	0.934066	0.0659341	2.60629e-07
BnaA01g00100D	10	11	0.47619	0.52381	0.0969665	30	12	0.714286	0.285714	0.58376	27	4	0.870968	0.129032	0.0273569	8	46	0.851852	0.148148	0.00769294	6	40	0.869565	0.130435	0.00742528	9	18	0.666667	0.333333	1
BnaA01g00120D	8	16	0.333333	0.666667	0.00127847	27	24	0.529412	0.470588	0.0579463	69	39	0.638889	0.361111	0.612881	29	60	0.674157	0.325843	0.935337	8	26	0.764706	0.235294	0.286745	22	40	0.645161	0.354839	0.786504
BnaA01g00130D	37	154	0.193717	0.806283	4.72671e-42	57	169	0.252212	0.747788	2.32515e-38	16	204	0.0727273	0.927273	1.09899e-75	3	228	0.987013	0.012987	9.76717e-24	11	215	0.951327	0.0486726	1.64568e-18	3	217	0.986364	0.0136364	1.38713e-22
BnaA01g00180D	63	40	0.61165	0.38835	0.302513	115	45	0.71875	0.28125	0.212085	62	49	0.558559	0.441441	0.0271445	27	133	0.83125	0.16875	3.10989e-05	30	121	0.801325	0.198675	0.00114233	31	168	0.844221	0.155779	4.36456e-07
BnaA01g00190D	27	123	0.18	0.82	4.06215e-35	40	216	0.15625	0.84375	2.66095e-65	50	131	0.276243	0.723757	1.95596e-27	5	236	0.979253	0.0207469	1.3658e-23	12	212	0.946429	0.0535714	9.13241e-18	18	271	0.937716	0.0622837	2.18982e-21
BnaA01g00200D	40	19	0.677966	0.322034	0.916778	43	41	0.511905	0.488095	0.00523119	46	19	0.707692	0.292308	0.55579	13	63	0.828947	0.171053	0.00547685	5	63	0.926471	0.0735294	1.96941e-05	19	83	0.813725	0.186275	0.00339559
BnaA01g00210D	1	1	0.5	0.5	0.692642	0	0	-	-	1	5	2	0.714286	0.285714	0.852657	1	0	0	1	0.206436	1	0	0	1	0.209617	0	2	1	0	0.381529
BnaA01g00320D	11	10	0.52381	0.47619	0.220756	16	20	0.444444	0.555556	0.00874014	23	17	0.575	0.425	0.279781	0	20	1	0	0.00332294	1	32	0.969697	0.030303	0.000595909	2	37	0.948718	0.0512821	0.000466117
BnaA01g00390D	38	37	0.506667	0.493333	0.00680644	53	59	0.473214	0.526786	4.11445e-05	32	57	0.359551	0.640449	4.32434e-09	11	205	0.949074	0.0509259	1.54359e-17	17	214	0.926407	0.0735931	6.69116e-16	29	218	0.882591	0.117409	4.19115e-12
BnaA01g00420D	44	32	0.578947	0.421053	0.149907	59	17	0.776316	0.223684	0.0650982	30	41	0.422535	0.577465	4.03489e-05	12	70	0.853659	0.146341	0.000794414	28	63	0.692308	0.307692	0.678085	6	74	0.925	0.075	3.41394e-06
BnaA01g00430D	68	77	0.468966	0.531034	1.77971e-06	68	128	0.346939	0.653061	2.82892e-20	43	66	0.394495	0.605505	8.80507e-09	33	181	0.845794	0.154206	1.21771e-07	16	128	0.888889	0.111111	7.77186e-08	35	198	0.849785	0.150215	1.4772e-08
BnaA01g00440D	70	49	0.588235	0.411765	0.104492	93	78	0.54386	0.45614	0.00146354	99	58	0.630573	0.369427	0.407898	22	115	0.839416	0.160584	5.38716e-05	18	109	0.858268	0.141732	1.67152e-05	30	139	0.822485	0.177515	5.21384e-05
BnaA01g00500D	21	52	0.287671	0.712329	4.60207e-11	40	73	0.353982	0.646018	1.13632e-11	24	27	0.470588	0.529412	0.0060914	13	47	0.783333	0.216667	0.0824897	18	21	0.538462	0.461538	0.128957	18	36	0.666667	0.333333	1
BnaA01g00510D	3	4	0.428571	0.571429	0.240617	1	0	1	0	0.548867	3	0	1	0	0.279781	0	0	-	-	1	1	1	0.5	0.5	0.688663	1	2	0.666667	0.333333	1
BnaA01g00650D	0	60	0	1	1.43046e-26	0	82	0	1	4.42516e-36	0	45	0	1	3.66748e-20	0	87	1	0	2.56922e-10	0	68	1	0	2.92038e-08	0	63	1	0	8.78474e-08
BnaA01g00660D	83	73	0.532051	0.467949	0.000912877	80	82	0.493827	0.506173	9.84228e-06	58	61	0.487395	0.512605	9.8537e-05	74	94	0.559524	0.440476	0.00649526	47	68	0.591304	0.408696	0.125188	78	125	0.615764	0.384236	0.168656
BnaA01g00700D	0	19	0	1	4.00784e-09	0	23	0	1	6.98861e-11	0	21	0	1	5.56552e-10	0	19	1	0	0.00428023	0	8	1	0	0.0709907	0	33	1	0	0.000135418
BnaA01g00710D	27	0	1	0	0.0006162	15	0	1	0	0.0112647	24	0	1	0	0.0012534	18	0	0	1	9.94361e-09	15	0	0	1	2.05238e-07	11	0	0	1	9.12777e-06
BnaA01g00760D	12	11	0.521739	0.478261	0.194585	30	27	0.526316	0.473684	0.0398163	16	13	0.551724	0.448276	0.246462	11	15	0.576923	0.423077	0.398113	12	15	0.555556	0.444444	0.281231	18	12	0.4	0.6	0.00402082
BnaA01g00780D	46	0	1	0	5.99758e-06	14	1	0.933333	0.0666667	0.0450512	26	0	1	0	0.000774936	23	4	0.148148	0.851852	5.12866e-08	23	1	0.0416667	0.958333	5.599e-10	32	0	0	1	1.10878e-14
BnaA01g00810D	0	0	-	-	1	1	1	0.5	0.5	0.686085	0	0	-	-	1	0	4	1	0	0.206436	0	0	-	-	1	0	6	1	0	0.117886
BnaA01g00860D	82	18	0.82	0.18	0.00262954	89	16	0.847619	0.152381	0.00021607	112	19	0.854962	0.145038	1.63009e-05	31	26	0.45614	0.54386	0.0016892	22	20	0.47619	0.52381	0.0169097	50	16	0.242424	0.757576	1.89577e-12
BnaA01g00880D	226	0	1	0	4.49189e-25	245	0	1	0	3.52514e-27	177	0	1	0	7.61943e-20	216	0	0	1	1.42232e-93	164	1	0.00606061	0.993939	3.28739e-70	213	0	0	1	2.53155e-92
BnaA01g00890D	107	29	0.786765	0.213235	0.00620266	109	13	0.893443	0.106557	4.17303e-07	78	16	0.829787	0.170213	0.00182866	73	22	0.231579	0.768421	2.91256e-18	64	17	0.209877	0.790123	3.6846e-17	87	26	0.230088	0.769912	1.11577e-21
BnaA01g00900D	1	0	1	0	0.556476	6	0	1	0	0.117337	19	0	1	0	0.00433474	13	0	0	1	1.31246e-06	9	0	0	1	7.04051e-05	10	0	0	1	2.42111e-05
BnaA01g00940D	16	0	1	0	0.00923575	33	0	1	0	0.000130502	26	0	1	0	0.000774936	47	0	0	1	4.80708e-21	8	0	0	1	0.000186857	47	0	0	1	4.64955e-21
BnaA01g00960D	0	7	0	1	0.000481923	0	3	0	1	0.0241417	0	1	0	1	0.207979	0	5	1	0	0.156838	0	6	1	0	0.120776	0	3	1	0	0.276815
BnaA01g00970D	120	23	0.839161	0.160839	3.94958e-05	119	42	0.73913	0.26087	0.0758553	86	37	0.699187	0.300813	0.522893	71	46	0.393162	0.606838	1.91312e-09	48	62	0.563636	0.436364	0.0377077	93	81	0.465517	0.534483	8.07058e-08
BnaA01g00990D	102	39	0.723404	0.276596	0.211026	135	37	0.784884	0.215116	0.00218274	76	31	0.71028	0.28972	0.409296	6	70	0.921053	0.0789474	8.68942e-06	7	55	0.887097	0.112903	0.000620974	2	41	0.953488	0.0465116	0.000178505
BnaA01g01000D	29	0	1	0	0.000382096	25	0	1	0	0.000944215	27	0	1	0	0.000602552	37	0	0	1	8.72538e-17	62	0	0	1	2.35493e-27	29	0	0	1	2.05439e-13
BnaA01g01020D	9	18	0.333333	0.666667	0.0006162	20	6	0.769231	0.230769	0.331371	17	11	0.607143	0.392857	0.577709	14	26	0.65	0.35	0.883285	17	22	0.564103	0.435897	0.229903	10	18	0.642857	0.357143	0.849217
BnaA01g01070D	28	0	1	0	0.000481923	20	0	1	0	0.00322803	17	0	1	0	0.00714561	17	0	0	1	2.64276e-08	22	0	0	1	2.28167e-10	12	0	0	1	3.41394e-06
BnaA01g01100D	7	32	0.179487	0.820513	6.79347e-10	12	48	0.2	0.8	1.33346e-13	7	23	0.233333	0.766667	1.86358e-06	13	22	0.628571	0.371429	0.702882	10	27	0.72973	0.27027	0.492906	4	28	0.875	0.125	0.0217197
BnaA01g01150D	31	38	0.449275	0.550725	0.000351085	21	39	0.35	0.65	7.35993e-07	18	55	0.246575	0.753425	2.29839e-13	34	47	0.580247	0.419753	0.139318	28	71	0.717172	0.282828	0.356736	19	71	0.788889	0.211111	0.0241938
BnaA01g01190D	0	8	0	1	0.000180956	0	2	0	1	0.0679912	0	11	0	1	9.47442e-06	0	16	1	0	0.00895925	0	9	1	0	0.0553071	0	25	1	0	0.000959636
BnaA01g01200D	1	38	0.025641	0.974359	2.32153e-16	10	23	0.30303	0.69697	2.81437e-05	9	22	0.290323	0.709677	2.83213e-05	8	110	0.932203	0.0677966	4.92556e-09	7	129	0.948529	0.0514706	2.41297e-11	12	73	0.858824	0.141176	0.000435316
BnaA01g01210D	17	22	0.435897	0.564103	0.00477361	13	35	0.270833	0.729167	2.68231e-08	14	23	0.378378	0.621622	0.000512467	16	41	0.719298	0.280702	0.470407	2	4	0.666667	0.333333	1	20	19	0.487179	0.512821	0.0293827
BnaA01g01250D	17	0	1	0	0.00728152	5	0	1	0	0.155436	23	2	0.92	0.08	0.0135609	18	0	0	1	9.94361e-09	13	0	0	1	1.45183e-06	27	0	0	1	1.45072e-12
BnaA01g01290D	0	1	0	1	0.211227	0	2	0	1	0.0679912	0	1	0	1	0.207979	0	4	1	0	0.206436	0	5	1	0	0.159632	0	3	1	0	0.276815
BnaA01g01310D	49	0	1	0	2.91497e-06	91	0	1	0	8.94353e-11	90	0	1	0	1.30675e-10	78	0	0	1	2.82277e-34	71	0	0	1	3.41627e-31	110	0	0	1	4.82515e-48
BnaA01g01330D	19	28	0.404255	0.595745	0.000371423	37	36	0.506849	0.493151	0.007284	31	50	0.382716	0.617284	2.58371e-07	34	37	0.521127	0.478873	0.016825	29	48	0.623377	0.376623	0.497697	54	52	0.490566	0.509434	0.000311785
BnaA01g01410D	17	12	0.586207	0.413793	0.435232	13	16	0.448276	0.551724	0.0218258	18	9	0.666667	0.333333	1	34	8	0.190476	0.809524	3.52648e-10	14	19	0.575758	0.424242	0.336698	28	20	0.416667	0.583333	0.000585543
BnaA01g01420D	0	1	0	1	0.211227	0	6	0	1	0.00119491	0	3	0	1	0.0248067	0	11	1	0	0.0318147	0	4	1	0	0.209617	0	6	1	0	0.117886
BnaA01g01430D	60	0	1	0	1.98411e-07	65	0	1	0	5.19773e-08	83	0	1	0	7.15684e-10	74	0	0	1	1.44687e-32	68	0	0	1	6.39553e-30	133	0	0	1	6.5168e-58
BnaA01g01500D	0	45	0	1	3.59019e-20	0	61	0	1	4.47405e-27	0	31	0	1	3.22899e-14	0	32	1	0	0.000171847	0	38	1	0	4.36318e-05	0	36	1	0	6.47171e-05
BnaA01g01520D	8	21	0.275862	0.724138	2.67757e-05	2	5	0.285714	0.714286	0.0510918	4	9	0.307692	0.692308	0.0115816	6	9	0.6	0.4	0.655057	6	7	0.538462	0.461538	0.397187	8	22	0.733333	0.266667	0.511664
BnaA01g01540D	3	13	0.1875	0.8125	0.000141701	9	29	0.236842	0.763158	8.05106e-08	1	9	0.1	0.9	0.000383018	3	16	0.842105	0.157895	0.146537	9	22	0.709677	0.290323	0.685891	4	30	0.882353	0.117647	0.0140089
BnaA01g01550D	4	46	0.08	0.92	1.70214e-17	18	40	0.310345	0.689655	3.79514e-08	10	47	0.175439	0.824561	3.40427e-14	3	86	0.966292	0.0337079	1.01691e-08	1	107	0.990741	0.00925926	7.41597e-12	0	79	1	0	1.77118e-09
BnaA01g01620D	0	58	0	1	1.02189e-25	0	68	0	1	4.49886e-30	0	37	0	1	9.30663e-17	1	116	0.991453	0.00854701	7.19381e-13	0	121	1	0	7.31971e-14	0	89	1	0	1.52035e-10
BnaA01g01630D	0	13	0	1	1.396e-06	0	20	0	1	1.32215e-09	0	16	0	1	7.16379e-08	0	20	1	0	0.00332294	0	15	1	0	0.0121941	0	19	1	0	0.00420236
BnaA01g01650D	0	28	0	1	6.15183e-13	0	31	0	1	2.76205e-14	0	17	0	1	2.71303e-08	0	31	1	0	0.00022064	0	20	1	0	0.00350944	0	24	1	0	0.00121344
BnaA01g01670D	2	106	0.0185185	0.981481	1.29841e-44	0	170	0	1	7.02237e-74	0	208	0	1	4.91614e-90	0	150	1	0	5.35654e-17	0	154	1	0	2.30947e-17	0	203	1	0	1.18764e-22
BnaA01g01680D	32	0	1	0	0.000180956	34	0	1	0	0.000102044	31	0	1	0	0.000227961	30	0	0	1	8.01324e-14	20	0	0	1	1.59939e-09	51	0	0	1	9.27603e-23
BnaA01g01690D	31	0	1	0	0.000232035	10	0	1	0	0.040598	10	0	1	0	0.0418063	16	0	0	1	7.05136e-08	7	0	0	1	0.000496134	10	0	0	1	2.42111e-05
BnaA01g01700D	101	0	1	0	9.16627e-12	210	1	0.995261	0.00473934	6.56518e-23	100	0	1	0	1.12962e-11	140	0	0	1	7.16245e-61	160	2	0.0123457	0.987654	1.16866e-67	196	3	0.0150754	0.984925	1.68427e-82
BnaA01g01740D	0	2	0	1	0.0710259	0	4	0	1	0.00874014	0	5	0	1	0.0033716	0	3	1	0	0.277656	0	3	1	0	0.281231	0	3	1	0	0.276815
BnaA01g01750D	0	33	0	1	4.58735e-15	0	45	0	1	3.03495e-20	5	32	0.135135	0.864865	4.8123e-11	4	31	0.885714	0.114286	0.0112686	6	34	0.85	0.15	0.0256123	0	25	1	0	0.000959636
BnaA01g01920D	0	14	0	1	5.25242e-07	0	16	0	1	6.56132e-08	0	14	0	1	5.05629e-07	0	25	1	0	0.000970102	0	1	1	0	0.552039	0	13	1	0	0.0191035
BnaA01g01950D	0	98	0	1	7.36666e-43	0	54	0	1	4.388e-24	0	41	0	1	1.84315e-18	0	55	1	0	6.35568e-07	0	69	1	0	2.32364e-08	0	35	1	0	8.28597e-05
BnaA01g01960D	0	9	0	1	6.8464e-05	0	2	0	1	0.0679912	0	15	0	1	1.90091e-07	0	10	1	0	0.041347	0	5	1	0	0.159632	0	10	1	0	0.0409944
BnaA01g01970D	4	43	0.0851064	0.914894	3.05152e-16	0	79	0	1	8.47077e-35	1	86	0.0114943	0.988506	7.73587e-37	1	67	0.985294	0.0147059	1.12295e-07	0	68	1	0	2.92038e-08	0	108	1	0	1.45072e-12
BnaA01g02090D	0	0	-	-	1	0	0	-	-	1	0	7	0	1	0.000473593	0	16	1	0	0.00895925	0	7	1	0	0.0928765	0	6	1	0	0.117886
BnaA01g02160D	0	0	-	-	1	3	0	1	0	0.276948	0	0	-	-	1	0	0	-	-	1	3	0	0	1	0.0256343	2	0	0	1	0.0686298
BnaA01g02240D	26	0	1	0	0.00079209	20	0	1	0	0.00322803	11	0	1	0	0.0321842	18	0	0	1	9.94361e-09	16	0	0	1	7.77186e-08	17	0	0	1	2.5868e-08
BnaA01g02430D	35	7	0.833333	0.166667	0.0374659	39	5	0.886364	0.113636	0.00406264	8	0	1	0	0.0695834	9	0	0	1	6.46569e-05	13	1	0.0714286	0.928571	8.71633e-06	17	0	0	1	2.5868e-08
BnaA01g02500D	0	72	0	1	1.06103e-31	1	76	0.012987	0.987013	1.15991e-32	2	63	0.0307692	0.969231	3.52106e-26	0	51	1	0	1.67805e-06	0	36	1	0	7.04051e-05	0	32	1	0	0.000171315
BnaA01g02540D	0	0	-	-	1	0	0	-	-	1	0	1	0	1	0.207979	0	2	1	0	0.382493	0	0	-	-	1	0	0	-	-	1
BnaA01g02590D	40	0	1	0	2.58656e-05	68	0	1	0	2.47886e-08	48	0	1	0	3.57157e-06	51	0	0	1	9.50818e-23	38	0	0	1	3.73583e-17	48	0	0	1	1.74858e-21
BnaA01g02610D	6	0	1	0	0.121459	17	0	1	0	0.00687406	10	0	1	0	0.0418063	8	0	0	1	0.000171847	5	0	0	1	0.00350944	14	0	0	1	4.82867e-07
BnaA01g02620D	79	27	0.745283	0.254717	0.125196	44	24	0.647059	0.352941	0.798525	106	24	0.815385	0.184615	0.000799061	76	25	0.247525	0.752475	4.91766e-18	26	6	0.1875	0.8125	4.65533e-08	59	24	0.289157	0.710843	2.12168e-12
BnaA01g02640D	13	0	1	0	0.0198194	19	0	1	0	0.00415752	10	0	1	0	0.0418063	5	0	0	1	0.00332294	18	0	0	1	1.10986e-08	21	0	0	1	5.1523e-10
BnaA01g02650D	5	75	0.0625	0.9375	5.30158e-29	0	58	0	1	8.55861e-26	0	41	0	1	1.84315e-18	0	76	1	0	3.73993e-09	0	33	1	0	0.000147953	0	44	1	0	9.12777e-06
BnaA01g02670D	0	0	-	-	1	0	0	-	-	1	0	0	-	-	1	0	0	-	-	1	0	0	-	-	1	0	0	-	-	1
BnaA01g02740D	0	15	0	1	1.98411e-07	0	21	0	1	4.97734e-10	0	11	0	1	9.47442e-06	0	28	1	0	0.000460112	0	22	1	0	0.0021631	0	28	1	0	0.000457551
BnaA01g02770D	56	28	0.666667	0.333333	1	48	44	0.521739	0.478261	0.00625695	30	25	0.545455	0.454545	0.085324	64	25	0.280899	0.719101	9.78206e-14	48	23	0.323944	0.676056	5.29907e-09	64	26	0.288889	0.711111	2.2641e-13
BnaA01g02790D	81	65	0.554795	0.445205	0.00841662	42	45	0.482759	0.517241	0.00065337	19	27	0.413043	0.586957	0.000662276	7	98	0.933333	0.0666667	3.23323e-08	27	71	0.72449	0.27551	0.286102	13	82	0.863158	0.136842	0.000135418
BnaA01g02800D	2	2	0.5	0.5	0.556476	4	1	0.8	0.2	0.597646	2	0	1	0	0.385237	9	5	0.357143	0.642857	0.024475	3	14	0.823529	0.176471	0.224804	4	8	0.666667	0.333333	1
BnaA01g02810D	65	13	0.833333	0.166667	0.00390019	60	25	0.705882	0.294118	0.517057	50	18	0.735294	0.264706	0.290724	9	46	0.836364	0.163636	0.0139779	20	63	0.759036	0.240964	0.110839	17	64	0.790123	0.209877	0.0309289
BnaA01g02820D	45	4	0.918367	0.0816327	0.000489176	71	26	0.731959	0.268041	0.223829	44	13	0.77193	0.22807	0.130615	26	69	0.726316	0.273684	0.277454	10	53	0.84127	0.15873	0.0069643	9	60	0.869565	0.130435	0.000838825
BnaA01g02840D	185	94	0.663082	0.336918	0.958245	276	91	0.752044	0.247956	0.00119491	237	87	0.731481	0.268519	0.0237286	84	420	0.833333	0.166667	1.87718e-14	39	356	0.901266	0.0987342	8.6746e-22	47	294	0.86217	0.13783	1.5156e-13
BnaA01g02850D	8	2	0.8	0.2	0.44939	4	0	1	0	0.205903	4	2	0.666667	0.333333	1	2	7	0.777778	0.222222	0.548747	0	7	1	0	0.0928765	4	9	0.692308	0.307692	0.90066
BnaA01g02860D	76	49	0.608	0.392	0.219951	124	76	0.62	0.38	0.211139	143	66	0.684211	0.315789	0.664251	37	85	0.696721	0.303279	0.550734	27	63	0.7	0.3	0.576263	65	116	0.640884	0.359116	0.536612
BnaA01g02880D	0	27	0	1	1.6315e-12	1	22	0.0434783	0.956522	1.21422e-09	1	25	0.0384615	0.961538	7.38812e-11	0	12	1	0	0.024475	4	40	0.909091	0.0909091	0.00158101	1	24	0.96	0.04	0.00385909
BnaA01g02890D	0	3	0	1	0.0252321	0	6	0	1	0.00119491	1	9	0.1	0.9	0.000383018	0	10	1	0	0.041347	0	11	1	0	0.0331283	0	7	1	0	0.0900282
BnaA01g02930D	18	12	0.6	0.4	0.521364	31	8	0.794872	0.205128	0.125295	41	32	0.561644	0.438356	0.0859641	0	56	1	0	4.97202e-07	0	52	1	0	1.45183e-06	0	38	1	0	3.98304e-05
BnaA01g02940D	57	4	0.934426	0.0655738	3.03676e-05	51	3	0.944444	0.0555556	4.34641e-05	88	12	0.88	0.12	2.00748e-05	17	15	0.46875	0.53125	0.0297005	20	9	0.310345	0.689655	0.000144117	19	14	0.424242	0.575758	0.00623484
BnaA01g02950D	27	43	0.385714	0.614286	2.44462e-06	35	36	0.492958	0.507042	0.00388595	30	30	0.5	0.5	0.011716	2	85	0.977011	0.0229885	4.33459e-09	17	77	0.819149	0.180851	0.00383074	14	130	0.902778	0.0972222	9.293e-09
BnaA01g02980D	2	5	0.285714	0.714286	0.053636	11	15	0.423077	0.576923	0.01506	3	21	0.125	0.875	8.36975e-08	4	16	0.8	0.2	0.26382	0	29	1	0	0.000392219	2	20	0.909091	0.0909091	0.0268964
BnaA01g03040D	0	46	0	1	1.35329e-20	0	74	0	1	1.18694e-32	0	63	0	1	7.84306e-28	0	116	1	0	2.13079e-13	0	91	1	0	1.10804e-10	0	96	1	0	2.71462e-11
BnaA01g03060D	42	10	0.807692	0.192308	0.0513076	61	15	0.802632	0.197368	0.0207492	44	19	0.698413	0.301587	0.665881	20	36	0.642857	0.357143	0.774124	8	37	0.822222	0.177778	0.0451089	16	34	0.68	0.32	0.897967
BnaA01g03080D	119	47	0.716867	0.283133	0.226804	167	90	0.649805	0.350195	0.637546	159	68	0.700441	0.299559	0.348781	136	96	0.413793	0.586207	3.00532e-15	88	93	0.513812	0.486188	4.31991e-05	140	106	0.430894	0.569106	3.71718e-14
BnaA01g03120D	72	3	0.96	0.04	3.21189e-07	134	0	1	0	2.38847e-15	100	2	0.980392	0.0196078	1.1992e-10	62	6	0.0882353	0.911765	7.92546e-23	34	4	0.105263	0.894737	1.83819e-12	57	4	0.0655738	0.934426	3.70584e-22
BnaA01g03130D	0	17	0	1	2.81883e-08	0	20	0	1	1.32215e-09	0	17	0	1	2.71303e-08	0	32	1	0	0.000171847	0	10	1	0	0.042908	0	23	1	0	0.00156249
BnaA01g03210D	46	3	0.938776	0.0612245	0.000156215	48	2	0.96	0.04	3.22052e-05	47	2	0.959184	0.0408163	4.38533e-05	21	5	0.192308	0.807692	1.13324e-06	16	5	0.238095	0.761905	9.73549e-05	16	8	0.333333	0.666667	0.00121344
BnaA01g03230D	57	9	0.863636	0.136364	0.00163592	90	18	0.833333	0.166667	0.000571462	90	6	0.9375	0.0625	8.36975e-08	22	31	0.584906	0.415094	0.264764	12	29	0.707317	0.292683	0.65604	5	24	0.827586	0.172414	0.0964196
BnaA01g03240D	239	20	0.92278	0.0772201	2.78164e-17	355	41	0.896465	0.103535	4.14017e-21	378	36	0.913043	0.0869565	4.47679e-25	92	158	0.632	0.368	0.306219	79	65	0.451389	0.548611	2.05238e-07	106	118	0.526786	0.473214	2.78944e-05
BnaA01g03270D	217	19	0.919492	0.0805085	1.81137e-15	312	43	0.878873	0.121127	2.11551e-16	264	47	0.848875	0.151125	6.3913e-11	31	219	0.876	0.124	1.51183e-11	34	185	0.844749	0.155251	1.12708e-07	52	253	0.829508	0.170492	8.13453e-09
BnaA01g03280D	57	7	0.890625	0.109375	0.000392197	43	8	0.843137	0.156863	0.0135924	58	6	0.90625	0.09375	0.000138165	8	46	0.851852	0.148148	0.00769294	10	26	0.722222	0.277778	0.552039	12	23	0.657143	0.342857	0.955239
BnaA01g03290D	0	30	0	1	8.6243e-14	0	46	0	1	1.14056e-20	0	22	0	1	2.10938e-10	1	40	0.97561	0.0243902	7.89503e-05	0	38	1	0	4.36318e-05	0	40	1	0	2.42111e-05
BnaA01g03320D	117	48	0.709091	0.290909	0.315826	184	52	0.779661	0.220339	0.000557331	109	53	0.67284	0.32716	0.926126	45	105	0.7	0.3	0.456634	30	94	0.758065	0.241935	0.0514101	42	132	0.758621	0.241379	0.018054
BnaA01g03330D	0	10	0	1	2.58656e-05	8	15	0.347826	0.652174	0.00253135	0	14	0	1	5.05629e-07	2	142	0.986111	0.0138889	4.10385e-15	0	151	1	0	4.79231e-17	0	112	1	0	5.42602e-13
BnaA01g03350D	8	0	1	0	0.0710259	20	0	1	0	0.00322803	9	0	1	0	0.0540902	22	0	0	1	2.00465e-10	7	0	0	1	0.000496134	9	0	0	1	6.47171e-05
BnaA01g03360D	3	25	0.107143	0.892857	1.98675e-09	2	20	0.0909091	0.909091	4.4399e-08	0	36	0	1	2.4524e-16	1	18	0.947368	0.0526316	0.0170157	0	20	1	0	0.00350944	2	38	0.95	0.05	0.000367663
BnaA01g03380D	0	23	0	1	8.11983e-11	0	40	0	1	4.10053e-18	0	26	0	1	4.2546e-12	0	22	1	0	0.00202302	0	33	1	0	0.000147953	0	30	1	0	0.000280552
BnaA01g03390D	0	16	0	1	7.46807e-08	0	17	0	1	2.47886e-08	0	7	0	1	0.000473593	0	7	1	0	0.0900534	0	5	1	0	0.159632	0	10	1	0	0.0409944
BnaA01g03400D	0	51	0	1	9.99774e-23	0	37	0	1	7.77612e-17	0	37	0	1	9.30663e-17	0	70	1	0	1.62356e-08	0	104	1	0	4.63378e-12	0	73	1	0	7.73554e-09
BnaA01g03420D	5	0	1	0	0.160605	15	0	1	0	0.0112647	3	0	1	0	0.279781	8	0	0	1	0.000171847	17	0	0	1	2.92038e-08	13	0	0	1	1.28331e-06
BnaA01g03430D	8	0	1	0	0.0710259	17	0	1	0	0.00687406	15	0	1	0	0.011716	14	0	0	1	4.97202e-07	10	0	0	1	2.66285e-05	21	0	0	1	5.1523e-10
BnaA01g03450D	0	7	0	1	0.000481923	0	4	0	1	0.00874014	0	4	0	1	0.00910215	0	10	1	0	0.041347	0	11	1	0	0.0331283	0	8	1	0	0.0686298
BnaA01g03480D	25	0	1	0	0.00101435	38	0	1	0	3.84028e-05	37	0	1	0	5.25747e-05	44	0	0	1	9.17296e-20	13	0	0	1	1.45183e-06	28	2	0.0666667	0.933333	2.04457e-11
BnaA01g03540D	77	0	1	0	3.1704e-09	80	0	1	0	1.32215e-09	70	0	1	0	1.67654e-08	41	0	0	1	1.71614e-18	36	2	0.0526316	0.947368	1.05528e-14	49	0	0	1	6.52578e-22
BnaA01g03570D	39	0	1	0	3.31084e-05	47	0	1	0	4.21776e-06	69	0	1	0	2.14598e-08	0	28	1	0	0.000460112	0	37	1	0	5.58236e-05	0	40	1	0	2.42111e-05
BnaA01g03580D	14	0	1	0	0.0153463	16	0	1	0	0.00874014	1	0	1	0	0.551958	11	0	0	1	9.14333e-06	7	0	0	1	0.000496134	11	0	0	1	9.12777e-06
BnaA01g03590D	50	159	0.239234	0.760766	1.15246e-37	58	160	0.266055	0.733945	1.11287e-34	33	184	0.152074	0.847926	3.21629e-56	17	201	0.922018	0.0779817	1.16187e-14	23	197	0.895455	0.104545	5.06405e-12	13	222	0.944681	0.0553191	1.89149e-18
BnaA01g03600D	4	9	0.307692	0.692308	0.0117477	5	35	0.125	0.875	2.49253e-12	20	18	0.526316	0.473684	0.0979314	4	26	0.866667	0.133333	0.0335926	2	17	0.894737	0.105263	0.0568838	4	20	0.833333	0.166667	0.117886
BnaA01g03610D	4	6	0.4	0.6	0.110279	15	6	0.714286	0.285714	0.71347	10	9	0.526316	0.473684	0.252533	1	15	0.9375	0.0625	0.0357522	0	4	1	0	0.209617	5	20	0.8	0.2	0.205783
BnaA01g03630D	201	64	0.758491	0.241509	0.00340576	282	89	0.760108	0.239892	0.000339104	155	72	0.682819	0.317181	0.679362	121	293	0.707729	0.292271	0.110548	70	252	0.782609	0.217391	3.44749e-05	74	325	0.814536	0.185464	1.99318e-09
BnaA01g03730D	153	32	0.827027	0.172973	1.30604e-05	183	53	0.775424	0.224576	0.000921963	169	23	0.880208	0.119792	1.97195e-09	40	137	0.774011	0.225989	0.00504444	29	112	0.794326	0.205674	0.00300333	43	84	0.661417	0.338583	0.951426
BnaA01g03740D	66	8	0.891892	0.108108	0.000118507	31	20	0.607843	0.392157	0.443842	35	2	0.945946	0.0540541	0.000780055	12	67	0.848101	0.151899	0.00143295	5	76	0.938272	0.0617284	9.47331e-07	19	53	0.736111	0.263889	0.269004
BnaA01g03780D	18	6	0.75	0.25	0.464906	18	8	0.692308	0.307692	0.846077	22	2	0.916667	0.0833333	0.01724	4	14	0.777778	0.222222	0.382493	14	18	0.5625	0.4375	0.274421	15	5	0.25	0.75	0.000207476
BnaA01g03790D	2	0	1	0	0.390113	0	0	-	-	1	2	0	1	0	0.385237	0	0	-	-	1	0	0	-	-	1	0	0	-	-	1
BnaA01g03810D	19	5	0.791667	0.208333	0.255854	34	12	0.73913	0.26087	0.364781	20	2	0.909091	0.0909091	0.0273832	3	6	0.666667	0.333333	1	13	0	0	1	1.45183e-06	6	9	0.6	0.4	0.653706
BnaA01g03840D	51	20	0.71831	0.28169	0.432823	68	27	0.715789	0.284211	0.379294	58	19	0.753247	0.246753	0.150298	31	39	0.557143	0.442857	0.0778694	35	47	0.573171	0.426829	0.108432	37	50	0.574713	0.425287	0.10023
BnaA01g04000D	84	64	0.567568	0.432432	0.019553	125	72	0.634518	0.365482	0.407118	130	48	0.730337	0.269663	0.105174	101	277	0.732804	0.267196	0.0118678	106	266	0.715054	0.284946	0.0743493	65	271	0.806548	0.193452	2.24863e-07
BnaA01g04010D	237	69	0.77451	0.22549	0.000180956	206	50	0.804688	0.195312	9.04712e-06	147	38	0.794595	0.205405	0.000570621	48	116	0.707317	0.292683	0.334019	65	101	0.608434	0.391566	0.158187	60	137	0.695431	0.304569	0.461618
BnaA01g04030D	192	29	0.868778	0.131222	1.12711e-09	242	66	0.785714	0.214286	2.80643e-05	141	54	0.723077	0.276923	0.134525	62	122	0.663043	0.336957	0.968537	29	72	0.712871	0.287129	0.395162	70	87	0.55414	0.44586	0.00556269
BnaA01g04050D	95	23	0.805085	0.194915	0.00320716	103	27	0.792308	0.207692	0.00477087	60	32	0.652174	0.347826	0.833431	32	93	0.744	0.256	0.0970855	36	96	0.727273	0.272727	0.192401	36	93	0.72093	0.27907	0.245883
BnaA01g04110D	132	20	0.868421	0.131579	5.68494e-07	171	26	0.86802	0.13198	9.64091e-09	119	16	0.881481	0.118519	5.05629e-07	36	30	0.454545	0.545455	0.000631662	44	26	0.371429	0.628571	7.15471e-07	63	29	0.315217	0.684783	5.90527e-12
BnaA01g04130D	28	44	0.388889	0.611111	2.28017e-06	45	56	0.445545	0.554455	7.97168e-06	37	52	0.41573	0.58427	1.99051e-06	6	132	0.956522	0.0434783	3.75146e-12	10	94	0.903846	0.0961538	1.2521e-06	13	118	0.900763	0.0992366	5.99277e-08
BnaA01g04200D	2	0	1	0	0.390113	5	4	0.555556	0.444444	0.548867	2	2	0.5	0.5	0.551958	6	0	0	1	0.00122731	10	2	0.166667	0.833333	0.0006341	9	0	0	1	6.47171e-05
BnaA01g04210D	5	0	1	0	0.160605	1	0	1	0	0.548867	9	0	1	0	0.0540902	10	0	0	1	2.43806e-05	5	0	0	1	0.00350944	15	0	0	1	1.82538e-07
BnaA01g04220D	23	0	1	0	0.00164708	13	0	1	0	0.0188699	6	0	1	0	0.119248	17	0	0	1	2.64276e-08	12	0	0	1	3.80364e-06	26	0	0	1	3.83605e-12
BnaA01g04290D	0	6	0	1	0.00127847	0	8	0	1	0.00016565	0	4	0	1	0.00910215	0	11	1	0	0.0318147	0	9	1	0	0.0553071	0	15	1	0	0.0114399
BnaA01g04300D	10	2	0.833333	0.166667	0.283574	9	5	0.642857	0.357143	0.908775	10	0	1	0	0.0418063	3	14	0.823529	0.176471	0.221364	0	7	1	0	0.0928765	0	12	1	0	0.0243612
BnaA01g04310D	45	34	0.56962	0.43038	0.101213	35	29	0.546875	0.453125	0.0644089	32	9	0.780488	0.219512	0.168083	14	48	0.774194	0.225806	0.105326	12	33	0.733333	0.266667	0.415264	7	36	0.837209	0.162791	0.0297642
BnaA01g04360D	150	113	0.570342	0.429658	0.00214337	232	184	0.557692	0.442308	7.9402e-06	135	116	0.537849	0.462151	4.66307e-05	43	320	0.881543	0.118457	4.33941e-17	42	232	0.846715	0.153285	1.62282e-09	64	363	0.850117	0.149883	8.09439e-15
BnaA01g04420D	416	115	0.783427	0.216573	5.69875e-08	458	153	0.749591	0.250409	4.02748e-05	358	76	0.824885	0.175115	1.95864e-11	102	337	0.767654	0.232346	2.29729e-05	100	277	0.734748	0.265252	0.0102072	114	216	0.654545	0.345455	0.709644
BnaA01g04430D	130	27	0.828025	0.171975	5.72438e-05	234	72	0.764706	0.235294	0.000655298	118	7	0.944	0.056	3.03407e-10	72	45	0.384615	0.615385	5.63943e-10	99	43	0.302817	0.697183	5.63333e-19	84	29	0.256637	0.743363	2.9828e-19
BnaA01g04440D	124	33	0.789809	0.210191	0.00246025	163	22	0.881081	0.118919	3.11362e-09	175	22	0.888325	0.111675	2.62998e-10	37	120	0.764331	0.235669	0.0170157	38	97	0.718519	0.281481	0.263097	51	109	0.68125	0.31875	0.763377
BnaA01g04450D	53	12	0.815385	0.184615	0.0201607	45	9	0.833333	0.166667	0.0166449	25	5	0.833333	0.166667	0.079935	9	43	0.826923	0.173077	0.024475	7	12	0.631579	0.368421	0.812962	19	49	0.720588	0.279412	0.412749
BnaA01g04460D	29	1	0.966667	0.0333333	0.00121393	62	14	0.815789	0.184211	0.0107528	38	15	0.716981	0.283019	0.515259	21	61	0.743902	0.256098	0.186724	4	29	0.878788	0.121212	0.0185044	9	35	0.795455	0.204545	0.101713
BnaA01g04470D	41	21	0.66129	0.33871	0.98529	59	15	0.797297	0.202703	0.0286628	28	13	0.682927	0.317073	0.886665	15	39	0.722222	0.277778	0.456634	13	32	0.711111	0.288889	0.600763	12	47	0.79661	0.20339	0.0535965
BnaA01g04480D	11	10	0.52381	0.47619	0.220756	6	14	0.3	0.7	0.00115964	25	11	0.694444	0.305556	0.790695	3	19	0.863636	0.136364	0.0751822	1	10	0.909091	0.0909091	0.127177	12	20	0.625	0.375	0.684972
BnaA01g04510D	11	13	0.458333	0.541667	0.050434	11	20	0.354839	0.645161	0.000555875	5	11	0.3125	0.6875	0.00551262	1	43	0.977273	0.0227273	3.79726e-05	5	33	0.868421	0.131579	0.0160241	3	34	0.918919	0.0810811	0.00247296
BnaA01g04520D	540	74	0.879479	0.120521	1.16825e-27	552	96	0.851852	0.148148	2.24572e-22	609	56	0.915789	0.0842105	1.25693e-40	124	212	0.630952	0.369048	0.215514	148	228	0.606383	0.393617	0.0243402	236	244	0.508333	0.491667	1.36099e-12
BnaA01g04540D	4	58	0.0645161	0.935484	1.52332e-22	17	93	0.154545	0.845455	9.4146e-29	6	40	0.130435	0.869565	1.08897e-13	1	137	0.992754	0.00724638	4.29285e-15	2	140	0.985915	0.0140845	7.64919e-15	3	125	0.976562	0.0234375	7.61367e-13
BnaA01g04550D	21	4	0.84	0.16	0.0996373	15	13	0.535714	0.464286	0.190149	11	6	0.647059	0.352941	0.922131	14	43	0.754386	0.245614	0.209898	10	29	0.74359	0.25641	0.3819	14	81	0.852632	0.147368	0.000312894
BnaA01g04570D	90	34	0.725806	0.274194	0.217704	118	91	0.564593	0.435407	0.00358266	115	68	0.628415	0.371585	0.339682	21	178	0.894472	0.105528	6.02295e-11	31	147	0.825843	0.174157	2.34694e-05	41	164	0.8	0.2	0.00014235
BnaA01g04590D	116	88	0.568627	0.431373	0.00621022	180	116	0.608108	0.391892	0.0511816	116	102	0.53211	0.46789	7.47933e-05	43	178	0.80543	0.19457	3.71637e-05	43	130	0.751445	0.248555	0.031858	60	192	0.761905	0.238095	0.00286944
BnaA01g04600D	48	7	0.872727	0.127273	0.00270513	52	7	0.881356	0.118644	0.00108066	67	7	0.905405	0.0945946	4.14601e-05	34	33	0.492537	0.507463	0.00513709	12	22	0.647059	0.352941	0.87036	25	46	0.647887	0.352113	0.802099
BnaA01g04610D	24	5	0.827586	0.172414	0.0996373	29	30	0.491525	0.508475	0.00828258	30	13	0.697674	0.302326	0.737037	0	49	1	0	2.74077e-06	0	42	1	0	1.65519e-05	7	46	0.867925	0.132075	0.00389796
BnaA01g04630D	102	94	0.520408	0.479592	4.53223e-05	109	55	0.664634	0.335366	1	1	0	1	0	0.551958	7	57	0.890625	0.109375	0.000372083	22	72	0.765957	0.234043	0.0664005	8	27	0.771429	0.228571	0.242907
BnaA01g04640D	28	0	1	0	0.000481923	34	0	1	0	0.000102044	25	1	0.961538	0.0384615	0.00313323	5	4	0.444444	0.555556	0.206436	10	12	0.545455	0.454545	0.2898	4	2	0.333333	0.666667	0.117886
BnaA01g04650D	97	4	0.960396	0.039604	2.23e-09	67	17	0.797619	0.202381	0.019052	86	3	0.966292	0.0337079	1.04431e-08	14	38	0.730769	0.269231	0.392758	2	29	0.935484	0.0645161	0.00342897	1	43	0.977273	0.0227273	3.80022e-05
BnaA01g04660D	307	4	0.987138	0.0128617	1.20772e-31	329	14	0.959184	0.0408163	3.13741e-29	334	14	0.95977	0.0402299	1.16681e-29	170	39	0.186603	0.813397	2.65935e-47	132	14	0.0958904	0.90411	1.35849e-46	141	12	0.0784314	0.921569	5.93369e-52
BnaA01g04700D	164	26	0.863158	0.136842	4.61473e-08	142	60	0.70297	0.29703	0.33813	174	21	0.892308	0.107692	1.53535e-10	61	136	0.690355	0.309645	0.549986	17	143	0.89375	0.10625	6.4597e-09	39	143	0.785714	0.214286	0.00148923
BnaA01g04720D	54	3	0.947368	0.0526316	2.36003e-05	60	4	0.9375	0.0625	1.36115e-05	61	15	0.802632	0.197368	0.0214367	11	23	0.676471	0.323529	0.956089	6	9	0.6	0.4	0.658154	13	39	0.75	0.25	0.259474
BnaA01g04730D	203	50	0.802372	0.197628	1.6185e-05	282	61	0.822157	0.177843	4.9469e-09	259	58	0.817035	0.182965	6.44977e-08	105	190	0.644068	0.355932	0.48263	79	224	0.739274	0.260726	0.01436	107	222	0.674772	0.325228	0.818144
BnaA01g04740D	151	31	0.82967	0.17033	1.09735e-05	129	42	0.754386	0.245614	0.0252311	171	24	0.876923	0.123077	2.65805e-09	53	95	0.641892	0.358108	0.594126	51	79	0.607692	0.392308	0.209617	47	105	0.690789	0.309211	0.598545
BnaA01g04750D	24	7	0.774194	0.225806	0.26835	50	12	0.806452	0.193548	0.032181	49	5	0.907407	0.0925926	0.000461575	15	4	0.210526	0.789474	7.20459e-05	5	10	0.666667	0.333333	1	33	20	0.377358	0.622642	2.46887e-05
BnaA01g04760D	48	9	0.842105	0.157895	0.00976683	68	6	0.918919	0.0810811	1.3195e-05	52	3	0.945455	0.0545455	3.66898e-05	15	38	0.716981	0.283019	0.510897	7	40	0.851064	0.148936	0.0143349	14	31	0.688889	0.311111	0.81484
BnaA01g04770D	118	10	0.921875	0.078125	5.10253e-09	97	21	0.822034	0.177966	0.000806606	160	9	0.946746	0.0532544	1.01966e-13	16	122	0.884058	0.115942	2.59021e-07	12	70	0.853659	0.146341	0.000855756	24	78	0.764706	0.235294	0.0557372
BnaA01g04780D	34	1	0.971429	0.0285714	0.000359132	50	22	0.694444	0.305556	0.686085	41	3	0.931818	0.0681818	0.000492198	13	31	0.704545	0.295455	0.665211	8	44	0.846154	0.153846	0.012076	28	35	0.555556	0.444444	0.0900282
BnaA01g04790D	0	0	-	-	1	0	0	-	-	1	0	0	-	-	1	0	0	-	-	1	0	0	-	-	1	0	0	-	-	1
BnaA01g04800D	0	8	0	1	0.000180956	0	1	0	1	0.205903	0	3	0	1	0.0248067	1	0	0	1	0.206436	0	7	1	0	0.0928765	4	5	0.555556	0.444444	0.548229
BnaA01g04810D	52	68	0.433333	0.566667	2.67963e-07	20	29	0.408163	0.591837	0.00031306	45	66	0.405405	0.594595	2.62952e-08	38	72	0.654545	0.345455	0.851312	16	86	0.843137	0.156863	0.000435057	29	117	0.80137	0.19863	0.00126565
BnaA01g04820D	114	36	0.76	0.24	0.0269494	121	22	0.846154	0.153846	1.65488e-05	47	60	0.439252	0.560748	2.32406e-06	24	71	0.747368	0.252632	0.134261	48	56	0.538462	0.461538	0.0111537	45	150	0.769231	0.230769	0.00484271
BnaA01g04830D	2	0	1	0	0.390113	1	3	0.25	0.75	0.11046	1	11	0.0833333	0.916667	5.59192e-05	5	19	0.791667	0.208333	0.249966	0	9	1	0	0.0553071	0	7	1	0	0.0900282
BnaA01g04840D	14	25	0.358974	0.641026	0.000135935	20	14	0.588235	0.411765	0.399528	15	22	0.405405	0.594595	0.00172997	5	46	0.901961	0.0980392	0.000879039	2	32	0.941176	0.0588235	0.00166968	3	43	0.934783	0.0652174	0.000297772
BnaA01g04850D	279	38	0.880126	0.119874	7.51394e-15	334	26	0.927778	0.0722222	1.3344e-24	324	30	0.915254	0.0847458	5.97596e-22	104	144	0.580645	0.419355	0.0080014	110	164	0.59854	0.40146	0.029769	113	167	0.596429	0.403571	0.0221226
BnaA01g04870D	81	1	0.987805	0.0121951	3.9565e-09	91	5	0.947917	0.0520833	2.2982e-08	75	2	0.974026	0.025974	5.09257e-08	8	40	0.833333	0.166667	0.024475	6	35	0.853659	0.146341	0.0207389	9	26	0.742857	0.257143	0.40557
BnaA01g04880D	26	3	0.896552	0.103448	0.0162037	28	6	0.823529	0.176471	0.0773963	46	4	0.92	0.08	0.000384731	11	26	0.702703	0.297297	0.712822	7	17	0.708333	0.291667	0.736254	10	9	0.473684	0.526316	0.10774
BnaA01g04910D	9	0	1	0	0.0551413	40	0	1	0	2.34022e-05	12	0	1	0	0.0248067	11	0	0	1	9.14333e-06	15	0	0	1	2.05238e-07	3	0	0	1	0.0243612
BnaA01g05070D	272	54	0.834356	0.165644	8.29651e-10	318	105	0.751773	0.248227	0.000496292	250	82	0.753012	0.246988	0.00194061	71	253	0.780864	0.219136	3.97416e-05	33	168	0.835821	0.164179	1.53906e-06	106	194	0.646667	0.353333	0.537263
BnaA01g05080D	0	3	0	1	0.0252321	0	5	0	1	0.00322803	0	3	0	1	0.0248067	0	3	1	0	0.277656	0	4	1	0	0.209617	0	6	1	0	0.117886
BnaA01g05130D	127	248	0.338667	0.661333	9.56987e-40	115	249	0.315934	0.684066	4.11161e-44	115	234	0.329513	0.670487	4.39129e-39	34	275	0.889968	0.110032	8.5351e-16	48	287	0.856716	0.143284	1.41912e-12	64	303	0.825613	0.174387	5.92449e-10
BnaA01g05140D	10	9	0.526316	0.473684	0.256192	32	23	0.581818	0.418182	0.235096	21	18	0.538462	0.461538	0.12737	10	32	0.761905	0.238095	0.245957	9	18	0.666667	0.333333	1	9	38	0.808511	0.191489	0.0607708
BnaA01g05220D	179	9	0.952128	0.0478723	1.08589e-15	161	39	0.805	0.195	9.14132e-05	156	11	0.934132	0.0658683	1.80971e-12	29	48	0.623377	0.376623	0.493354	25	40	0.615385	0.384615	0.45592	67	70	0.510949	0.489051	0.000288061
BnaA01g05240D	16	24	0.4	0.6	0.000877306	21	17	0.552632	0.447368	0.182924	10	13	0.434783	0.565217	0.0313916	0	70	1	0	1.62356e-08	1	82	0.987952	0.0120482	3.24847e-09	2	89	0.978022	0.021978	1.60664e-09
BnaA01g05270D	37	10	0.787234	0.212766	0.118237	21	6	0.777778	0.222222	0.276948	14	6	0.7	0.3	0.81743	6	9	0.6	0.4	0.655057	2	11	0.846154	0.153846	0.22471	13	23	0.638889	0.361111	0.789107
BnaA01g05300D	13	2	0.866667	0.133333	0.14395	29	2	0.935484	0.0645161	0.00315423	61	0	1	0	1.50383e-07	7	15	0.681818	0.318182	0.934752	8	15	0.652174	0.347826	0.938542	14	25	0.641026	0.358974	0.798921
BnaA01g05320D	183	248	0.424594	0.575406	3.25278e-25	152	266	0.363636	0.636364	6.02952e-38	162	219	0.425197	0.574803	2.79779e-22	25	440	0.946237	0.0537634	6.88461e-36	22	428	0.951111	0.0488889	7.41454e-36	21	444	0.954839	0.0451613	4.14898e-38
BnaA01g05380D	0	0	-	-	1	3	0	1	0	0.276948	0	0	-	-	1	0	0	-	-	1	2	0	0	1	0.0709907	4	0	0	1	0.00889323
BnaA01g05390D	80	19	0.808081	0.191919	0.00594084	50	12	0.806452	0.193548	0.032181	82	38	0.683333	0.316667	0.767599	12	54	0.818182	0.181818	0.0163739	15	44	0.745763	0.254237	0.258374	30	44	0.594595	0.405405	0.242796
BnaA01g05420D	24	0	1	0	0.00127847	22	0	1	0	0.00198247	33	2	0.942857	0.0571429	0.0012534	15	2	0.117647	0.882353	5.51831e-06	19	0	0	1	4.19668e-09	19	1	0.05	0.95	2.33922e-08
BnaA01g05440D	0	0	-	-	1	0	0	-	-	1	0	0	-	-	1	0	25	1	0	0.000970102	0	36	1	0	7.04051e-05	0	17	1	0	0.00695878
BnaA01g05450D	10	3	0.769231	0.230769	0.515079	18	9	0.666667	0.333333	1	18	10	0.642857	0.357143	0.852657	0	46	1	0	5.65065e-06	0	54	1	0	8.95908e-07	0	59	1	0	2.33612e-07
BnaA01g05490D	36	29	0.553846	0.446154	0.0827539	104	13	0.888889	0.111111	1.23608e-06	90	28	0.762712	0.237288	0.0439935	60	112	0.651163	0.348837	0.735899	34	67	0.663366	0.336634	0.996727	76	123	0.61809	0.38191	0.196367
BnaA01g05530D	68	25	0.731183	0.268817	0.247462	98	54	0.644737	0.355263	0.63749	58	45	0.563107	0.436893	0.042412	18	68	0.790698	0.209302	0.0251237	24	83	0.775701	0.224299	0.029744	32	75	0.700935	0.299065	0.526562
BnaA01g05550D	11	4	0.733333	0.266667	0.662424	11	2	0.846154	0.153846	0.220647	11	2	0.846154	0.153846	0.222911	2	10	0.833333	0.166667	0.277656	0	6	1	0	0.120776	2	20	0.909091	0.0909091	0.0268964
BnaA01g05560D	12	0	1	0	0.0252321	5	4	0.555556	0.444444	0.548867	5	1	0.833333	0.166667	0.460401	3	3	0.5	0.5	0.456634	0	6	1	0	0.120776	1	1	0.5	0.5	0.684972
BnaA01g05610D	74	14	0.840909	0.159091	0.00127847	118	18	0.867647	0.132353	2.33384e-06	81	10	0.89011	0.10989	2.04317e-05	64	31	0.326316	0.673684	1.35586e-11	61	27	0.306818	0.693182	6.61478e-12	62	49	0.441441	0.558559	1.7789e-06
BnaA01g05620D	28	9	0.756757	0.243243	0.312924	25	5	0.833333	0.166667	0.0780215	36	11	0.765957	0.234043	0.201645	10	21	0.677419	0.322581	0.951798	16	21	0.567568	0.432432	0.262794	19	22	0.536585	0.463415	0.111427
BnaA01g05660D	6	1	0.857143	0.142857	0.358287	7	3	0.7	0.3	0.884853	1	6	0.142857	0.857143	0.00667465	2	1	0.333333	0.666667	0.277656	0	0	-	-	1	0	4	1	0	0.205783
BnaA01g05690D	84	19	0.815534	0.184466	0.00304952	44	40	0.52381	0.47619	0.0101676	40	26	0.606061	0.393939	0.36573	16	56	0.777778	0.222222	0.0689138	18	73	0.802198	0.197802	0.0121716	43	39	0.47561	0.52439	0.000594857
BnaA01g05770D	7	7	0.5	0.5	0.246198	4	4	0.5	0.5	0.383374	15	2	0.882353	0.117647	0.0890312	4	16	0.8	0.2	0.26382	5	11	0.6875	0.3125	0.917766	15	16	0.516129	0.483871	0.109109
BnaA01g05810D	4	2	0.666667	0.333333	1	2	9	0.181818	0.818182	0.00144049	4	4	0.5	0.5	0.385237	1	12	0.923077	0.0769231	0.0750406	1	19	0.95	0.05	0.014096	0	8	1	0	0.0686298
BnaA01g05820D	159	17	0.903409	0.0965909	1.79498e-10	233	13	0.947154	0.0528455	1.27202e-19	160	18	0.898876	0.101124	3.14432e-10	41	27	0.397059	0.602941	8.22597e-06	36	30	0.454545	0.545455	0.000679728	50	30	0.375	0.625	1.36205e-07
BnaA01g05830D	11	15	0.423077	0.576923	0.015817	16	9	0.64	0.36	0.842152	10	8	0.555556	0.444444	0.385237	3	18	0.857143	0.142857	0.0938007	5	25	0.833333	0.166667	0.0814789	1	30	0.967742	0.0322581	0.000898213
BnaA01g05840D	89	43	0.674242	0.325758	0.916525	61	7	0.897059	0.102941	0.000148999	103	39	0.725352	0.274648	0.18774	33	33	0.5	0.5	0.00803401	23	71	0.755319	0.244681	0.102287	18	38	0.678571	0.321429	0.905515
BnaA01g05920D	10	101	0.0900901	0.90991	1.95839e-36	39	100	0.280576	0.719424	6.27066e-21	37	130	0.221557	0.778443	9.98336e-33	11	286	0.962963	0.037037	5.26752e-26	21	251	0.922794	0.0772059	4.62847e-18	21	357	0.944444	0.0555556	5.25339e-29
BnaA01g05950D	365	134	0.731463	0.268537	0.00458233	388	159	0.709324	0.290676	0.0531586	260	106	0.710383	0.289617	0.111252	149	323	0.684322	0.315678	0.488381	93	340	0.785219	0.214781	7.40517e-07	136	378	0.735409	0.264591	0.00208448
BnaA01g05990D	53	41	0.56383	0.43617	0.0559712	64	67	0.48855	0.51145	4.45407e-05	73	74	0.496599	0.503401	3.85905e-05	107	141	0.568548	0.431452	0.00231058	77	136	0.638498	0.361502	0.458978	88	220	0.714286	0.285714	0.110321
BnaA01g06010D	33	50	0.39759	0.60241	8.46726e-07	34	34	0.5	0.5	0.00687406	43	49	0.467391	0.532609	0.000143774	7	84	0.923077	0.0769231	8.41411e-07	11	62	0.849315	0.150685	0.0022106	19	81	0.81	0.19	0.00480709
BnaA01g06020D	170	82	0.674603	0.325397	0.858075	232	46	0.834532	0.165468	1.35579e-08	228	70	0.765101	0.234899	0.000777595	115	264	0.69657	0.30343	0.276703	53	184	0.776371	0.223629	0.000884749	94	297	0.759591	0.240409	0.000256334
BnaA01g06040D	28	0	1	0	0.000481923	27	0	1	0	0.000571462	23	0	1	0	0.00161122	3	0	0	1	0.024475	9	0	0	1	7.04051e-05	3	0	0	1	0.0243612
BnaA01g06090D	19	17	0.527778	0.472222	0.114764	5	33	0.131579	0.868421	1.65602e-11	17	27	0.386364	0.613636	0.000222204	0	60	1	0	1.87264e-07	0	24	1	0	0.00131151	0	35	1	0	8.28597e-05
BnaA01g06100D	55	58	0.486726	0.513274	0.000145783	30	41	0.422535	0.577465	3.77523e-05	62	26	0.704545	0.295455	0.530183	30	134	0.817073	0.182927	0.0001242	8	105	0.929204	0.0707965	1.7826e-08	10	77	0.885057	0.114943	4.69845e-05
BnaA01g06130D	37	11	0.770833	0.229167	0.176076	72	8	0.9	0.1	2.86462e-05	73	16	0.820225	0.179775	0.00446237	6	34	0.85	0.15	0.0243229	2	22	0.916667	0.0833333	0.0178642	4	33	0.891892	0.108108	0.00716332
BnaA01g06160D	145	0	1	0	1.9202e-16	121	10	0.923664	0.0763359	2.2409e-09	131	2	0.984962	0.0150376	6.36655e-14	42	9	0.176471	0.823529	8.72659e-13	31	9	0.225	0.775	1.72939e-08	29	5	0.147059	0.852941	7.28505e-10
BnaA01g06190D	17	52	0.246377	0.753623	1.0833e-12	20	40	0.333333	0.666667	1.74124e-07	14	24	0.368421	0.631579	0.000263531	7	50	0.877193	0.122807	0.0016892	0	69	1	0	2.32364e-08	2	45	0.957447	0.0425532	6.86931e-05
BnaA01g06210D	50	72	0.409836	0.590164	9.73313e-09	101	100	0.502488	0.497512	2.76257e-06	45	84	0.348837	0.651163	1.68097e-13	53	115	0.684524	0.315476	0.693938	38	95	0.714286	0.285714	0.309177	59	88	0.598639	0.401361	0.115315
BnaA01g06220D	45	7	0.865385	0.134615	0.00504774	48	13	0.786885	0.213115	0.0692945	45	24	0.652174	0.347826	0.861847	63	42	0.4	0.6	3.23323e-08	47	36	0.433735	0.566265	2.38335e-05	73	35	0.324074	0.675926	3.28363e-13
BnaA01g06250D	115	135	0.46	0.54	3.03572e-11	159	218	0.421751	0.578249	9.49907e-23	153	168	0.476636	0.523364	3.96871e-12	47	327	0.874332	0.125668	1.7638e-16	55	231	0.807692	0.192308	1.77443e-06	105	321	0.753521	0.246479	0.000366122
BnaA01g06390D	4	12	0.25	0.75	0.00101435	6	15	0.285714	0.714286	0.000514912	9	3	0.75	0.25	0.612881	0	24	1	0	0.00122731	1	36	0.972973	0.027027	0.000226356	10	37	0.787234	0.212766	0.114599
BnaA01g06750D	0	14	0	1	5.25242e-07	1	11	0.0833333	0.916667	5.22267e-05	0	32	0	1	1.21245e-14	0	17	1	0	0.00705185	2	25	0.925926	0.0740741	0.00886582	2	20	0.909091	0.0909091	0.0268964
BnaA01g07220D	87	12	0.878788	0.121212	2.56499e-05	81	36	0.692308	0.307692	0.627286	75	22	0.773196	0.226804	0.042817	41	59	0.59	0.41	0.145562	37	55	0.597826	0.402174	0.214554	58	72	0.553846	0.446154	0.0117817
BnaA01g07270D	193	77	0.714815	0.285185	0.134771	185	75	0.711538	0.288462	0.169332	194	52	0.788618	0.211382	0.000142155	97	142	0.594142	0.405858	0.0294609	39	102	0.723404	0.276596	0.209617	93	135	0.592105	0.407895	0.0285953
BnaA01g07280D	58	13	0.816901	0.183099	0.013832	54	7	0.885246	0.114754	0.000696616	59	1	0.983333	0.0166667	8.01491e-07	9	22	0.709677	0.290323	0.683407	6	33	0.846154	0.153846	0.0308892	14	50	0.78125	0.21875	0.0774938
BnaA01g07320D	37	1	0.973684	0.0263158	0.000173609	24	5	0.827586	0.172414	0.0957179	6	4	0.6	0.4	0.725991	14	6	0.3	0.7	0.00118936	1	6	0.857143	0.142857	0.355984	13	5	0.277778	0.722222	0.00109238
BnaA01g07340D	387	126	0.754386	0.245614	7.71122e-05	488	107	0.820168	0.179832	1.63562e-14	323	106	0.752914	0.247086	0.000400585	139	186	0.572308	0.427692	0.000753098	92	186	0.669065	0.330935	0.985573	107	225	0.677711	0.322289	0.737481
BnaA01g07350D	159	32	0.832461	0.167539	4.42164e-06	172	61	0.738197	0.261803	0.0337054	170	65	0.723404	0.276596	0.0962945	37	102	0.733813	0.266187	0.131392	30	143	0.82659	0.17341	2.78816e-05	49	156	0.760976	0.239024	0.00812681
BnaA01g07360D	121	126	0.489879	0.510121	1.99117e-08	180	148	0.54878	0.45122	1.84876e-05	263	104	0.716621	0.283379	0.0666135	44	313	0.876751	0.123249	3.97057e-16	27	343	0.927027	0.072973	5.58051e-25	78	329	0.808354	0.191646	6.78187e-09
BnaA01g07420D	34	9	0.790698	0.209302	0.123136	21	20	0.512195	0.487805	0.055405	18	5	0.782609	0.217391	0.300341	9	27	0.75	0.25	0.355254	5	28	0.848485	0.151515	0.0450066	1	28	0.965517	0.0344828	0.00145378
BnaA01g07430D	583	47	0.925397	0.0746032	1.6117e-41	669	122	0.845765	0.154235	2.12143e-25	497	73	0.87193	0.12807	5.27813e-24	150	169	0.529781	0.470219	8.51914e-07	69	103	0.598837	0.401163	0.0908358	170	146	0.462025	0.537975	9.74938e-14
BnaA01g07450D	0	0	-	-	1	0	0	-	-	1	0	0	-	-	1	0	0	-	-	1	0	0	-	-	1	0	0	-	-	1
BnaA01g07460D	4	2	0.666667	0.333333	1	15	16	0.483871	0.516129	0.0486344	11	4	0.733333	0.266667	0.657165	0	14	1	0	0.0148558	4	17	0.809524	0.190476	0.219005	0	20	1	0	0.00326482
BnaA01g07480D	207	55	0.790076	0.209924	7.00059e-05	144	63	0.695652	0.304348	0.447891	82	42	0.66129	0.33871	0.954881	47	129	0.732955	0.267045	0.0911247	66	107	0.618497	0.381503	0.235943	52	88	0.628571	0.371429	0.40557
BnaA01g07540D	21	5	0.807692	0.192308	0.177847	19	5	0.791667	0.208333	0.249353	13	0	1	0	0.0195231	15	7	0.318182	0.681818	0.00122731	5	4	0.444444	0.555556	0.209617	8	4	0.333333	0.666667	0.0243612
BnaA01g07610D	78	4	0.95122	0.0487805	2.10983e-07	65	4	0.942029	0.057971	4.13683e-06	32	2	0.941176	0.0588235	0.00159578	0	26	1	0	0.00075687	0	62	1	0	1.27539e-07	0	47	1	0	4.37936e-06
BnaA01g07640D	39	0	1	0	3.31084e-05	25	0	1	0	0.000944215	37	2	0.948718	0.0512821	0.00048219	2	4	0.666667	0.333333	1	3	7	0.7	0.3	0.883767	2	3	0.6	0.4	0.81484
BnaA01g07670D	5	6	0.454545	0.545455	0.188463	16	12	0.571429	0.428571	0.350998	4	4	0.5	0.5	0.385237	2	14	0.875	0.125	0.11129	0	3	1	0	0.281231	2	6	0.75	0.25	0.684972
BnaA01g07750D	12	29	0.292683	0.707317	1.53611e-06	22	49	0.309859	0.690141	9.56929e-10	21	33	0.388889	0.611111	4.64697e-05	20	124	0.861111	0.138889	2.74077e-06	6	85	0.934066	0.0659341	2.93188e-07	10	142	0.934211	0.0657895	1.71046e-11
BnaA01g07810D	57	0	1	0	4.16797e-07	74	2	0.973684	0.0263158	5.92358e-08	82	0	1	0	9.13722e-10	3	54	0.947368	0.0526316	2.22488e-05	2	67	0.971014	0.0289855	3.7972e-07	0	35	1	0	8.28597e-05
BnaA01g07820D	42	1	0.976744	0.0232558	5.16448e-05	59	12	0.830986	0.169014	0.0064658	64	14	0.820513	0.179487	0.00791159	18	25	0.581395	0.418605	0.29501	11	29	0.725	0.275	0.512105	13	18	0.580645	0.419355	0.377601
BnaA01g07830D	158	46	0.77451	0.22549	0.00250761	184	36	0.836364	0.163636	3.65468e-07	137	46	0.748634	0.251366	0.0319473	36	85	0.702479	0.297521	0.474847	32	59	0.648352	0.351648	0.780823	49	85	0.634328	0.365672	0.500095
BnaA01g07840D	29	19	0.604167	0.395833	0.435403	24	14	0.631579	0.368421	0.716463	9	5	0.642857	0.357143	0.909825	1	25	0.961538	0.0384615	0.00308114	4	25	0.862069	0.137931	0.0432632	2	16	0.888889	0.111111	0.0686298
BnaA01g07920D	86	19	0.819048	0.180952	0.00215382	87	16	0.84466	0.15534	0.000321048	38	10	0.791667	0.208333	0.0975776	20	84	0.807692	0.192308	0.00472479	2	77	0.974684	0.0253165	3.34422e-08	5	32	0.864865	0.135135	0.0188447
BnaA01g07940D	146	76	0.657658	0.342342	0.846456	161	69	0.7	0.3	0.349671	124	81	0.604878	0.395122	0.0909717	37	178	0.827907	0.172093	1.99624e-06	26	140	0.843373	0.156627	5.31946e-06	45	165	0.785714	0.214286	0.000619088
BnaA01g07950D	97	292	0.249357	0.750643	3.28312e-66	103	273	0.273936	0.726064	7.03469e-57	116	255	0.312668	0.687332	1.18457e-45	67	302	0.818428	0.181572	3.35571e-09	55	317	0.852151	0.147849	3.04387e-13	58	324	0.848168	0.151832	4.02818e-13
BnaA01g08000D	1	0	1	0	0.556476	0	0	-	-	1	1	0	1	0	0.551958	2	0	0	1	0.0689138	2	0	0	1	0.0709907	3	0	0	1	0.0243612
BnaA01g08050D	2	6	0.25	0.75	0.0225257	3	12	0.2	0.8	0.000318464	7	15	0.318182	0.681818	0.0012534	1	48	0.979592	0.0204082	1.1239e-05	0	40	1	0	2.66285e-05	0	46	1	0	5.62075e-06
BnaA01g08130D	70	8	0.897436	0.102564	4.9435e-05	133	11	0.923611	0.0763889	3.42123e-10	156	2	0.987342	0.0126582	1.44377e-16	25	28	0.528302	0.471698	0.0521115	16	19	0.542857	0.457143	0.16781	40	32	0.444444	0.555556	0.000171315
BnaA01g08140D	44	11	0.8	0.2	0.058214	90	24	0.789474	0.210526	0.0100521	93	23	0.801724	0.198276	0.00432062	22	65	0.747126	0.252874	0.155225	18	83	0.821782	0.178218	0.00223718	23	98	0.809917	0.190083	0.00185247
BnaA01g08150D	101	273	0.270053	0.729947	1.27051e-57	260	103	0.716253	0.283747	0.0679912	157	197	0.443503	0.556497	6.85328e-18	57	329	0.852332	0.147668	8.52571e-14	45	277	0.860248	0.139752	1.52876e-12	82	280	0.773481	0.226519	4.91159e-05
BnaA01g08200D	101	31	0.765152	0.234848	0.028676	82	14	0.854167	0.145833	0.000249475	78	18	0.8125	0.1875	0.00509152	16	65	0.802469	0.197531	0.0171499	11	69	0.8625	0.1375	0.00054755	31	93	0.75	0.25	0.0737263
BnaA01g08260D	192	25	0.884793	0.115207	6.56112e-11	181	9	0.952632	0.0473684	5.71193e-16	161	19	0.894444	0.105556	5.56552e-10	46	31	0.402597	0.597403	3.24007e-06	31	14	0.311111	0.688889	1.77275e-06	79	23	0.22549	0.77451	4.55792e-20
BnaA01g08270D	241	13	0.948819	0.0511811	2.22874e-20	283	7	0.975862	0.0241379	1.15872e-27	328	11	0.967552	0.0324484	1.99489e-30	19	67	0.77907	0.22093	0.04374	27	37	0.578125	0.421875	0.184224	40	43	0.518072	0.481928	0.00795862
BnaA01g08300D	56	4	0.933333	0.0666667	3.8435e-05	52	1	0.981132	0.0188679	4.05305e-06	42	1	0.976744	0.0232558	5.00318e-05	7	21	0.75	0.25	0.41777	10	5	0.333333	0.666667	0.0121941	7	13	0.65	0.35	0.927464
BnaA01g08310D	66	81	0.44898	0.55102	1.03292e-07	105	44	0.704698	0.295302	0.391858	86	92	0.483146	0.516854	8.39014e-07	31	125	0.801282	0.198718	0.000872159	20	114	0.850746	0.149254	2.19066e-05	37	149	0.801075	0.198925	0.000265558
BnaA01g08420D	2	0	1	0	0.390113	0	4	0	1	0.00874014	0	0	-	-	1	2	6	0.75	0.25	0.687104	2	10	0.833333	0.166667	0.281231	0	4	1	0	0.205783
BnaA01g08440D	0	0	-	-	1	0	0	-	-	1	0	0	-	-	1	0	0	-	-	1	0	0	-	-	1	0	0	-	-	1
BnaA01g08450D	13	6	0.684211	0.315789	0.932327	8	0	1	0	0.0679912	12	3	0.8	0.2	0.34015	0	18	1	0	0.00547685	0	18	1	0	0.00579664	0	11	1	0	0.0315797
BnaA01g08480D	47	41	0.534091	0.465909	0.015665	61	35	0.635417	0.364583	0.587404	38	23	0.622951	0.377049	0.549185	3	90	0.967742	0.0322581	3.86178e-09	24	75	0.757576	0.242424	0.0848089	15	57	0.791667	0.208333	0.0399561
BnaA01g08490D	29	4	0.878788	0.121212	0.0181087	31	13	0.704545	0.295455	0.664928	15	11	0.576923	0.423077	0.401512	7	12	0.631579	0.368421	0.812343	9	9	0.5	0.5	0.184734	9	19	0.678571	0.321429	0.945735
BnaA01g08500D	36	4	0.9	0.1	0.00380397	48	9	0.842105	0.157895	0.00924383	29	8	0.783784	0.216216	0.179113	14	44	0.758621	0.241379	0.186182	5	25	0.833333	0.166667	0.0814789	10	25	0.714286	0.285714	0.619982
BnaA01g08510D	13	0	1	0	0.0198194	4	1	0.8	0.2	0.597646	4	3	0.571429	0.428571	0.665881	0	12	1	0	0.024475	2	8	0.8	0.2	0.445448	1	12	0.923077	0.0769231	0.0748046
BnaA01g08520D	4	0	1	0	0.211227	4	10	0.285714	0.714286	0.00499763	3	1	0.75	0.25	0.790695	2	5	0.714286	0.285714	0.851312	6	1	0.142857	0.857143	0.0069643	0	1	1	0	0.548229
BnaA01g08530D	0	0	-	-	1	1	1	0.5	0.5	0.686085	0	0	-	-	1	0	0	-	-	1	0	0	-	-	1	1	0	0	1	0.205783
BnaA01g08550D	15	0	1	0	0.0118837	29	0	1	0	0.000351025	23	0	1	0	0.00161122	3	9	0.75	0.25	0.611075	5	4	0.444444	0.555556	0.209617	4	28	0.875	0.125	0.0217197
BnaA01g08560D	5	24	0.172414	0.827586	7.93941e-08	8	24	0.25	0.75	2.02574e-06	11	32	0.255814	0.744186	5.26438e-08	10	70	0.875	0.125	0.000207724	9	54	0.857143	0.142857	0.00309052	11	50	0.819672	0.180328	0.0198596
BnaA01g08620D	130	12	0.915493	0.084507	1.87829e-09	58	15	0.794521	0.205479	0.0336113	35	10	0.777778	0.222222	0.157985	6	24	0.8	0.2	0.166296	15	17	0.53125	0.46875	0.148677	9	18	0.666667	0.333333	1
BnaA01g08640D	17	7	0.708333	0.291667	0.741313	9	7	0.5625	0.4375	0.447944	7	1	0.875	0.125	0.272398	1	9	0.9	0.1	0.161411	6	3	0.333333	0.666667	0.0553071	2	5	0.714286	0.285714	0.849217
BnaA01g08700D	65	12	0.844156	0.155844	0.00221743	120	24	0.833333	0.166667	6.206e-05	75	17	0.815217	0.184783	0.00522611	26	38	0.59375	0.40625	0.275539	35	38	0.520548	0.479452	0.0156956	43	34	0.441558	0.558442	8.09448e-05
BnaA01g08710D	15	1	0.9375	0.0625	0.0369074	4	3	0.571429	0.428571	0.663891	7	4	0.636364	0.363636	0.892107	2	0	0	1	0.0689138	4	0	0	1	0.00948566	6	0	0	1	0.00121344
BnaA01g08760D	0	2	0	1	0.0710259	1	1	0.5	0.5	0.686085	6	6	0.5	0.5	0.279781	0	7	1	0	0.0900534	0	6	1	0	0.120776	0	8	1	0	0.0686298
BnaA01g08790D	37	3	0.925	0.075	0.00127847	30	19	0.612245	0.387755	0.49202	25	4	0.862069	0.137931	0.0421675	5	3	0.375	0.625	0.115256	4	14	0.777778	0.222222	0.38652	0	13	1	0	0.0191035
BnaA01g08800D	265	36	0.880399	0.119601	3.43578e-14	419	50	0.89339	0.10661	3.48964e-24	380	71	0.842572	0.157428	2.19761e-14	49	268	0.845426	0.154574	9.25927e-11	22	276	0.926174	0.0738255	3.44431e-20	52	302	0.853107	0.146893	7.40499e-13
BnaA01g08810D	39	1	0.975	0.025	0.000106563	47	14	0.770492	0.229508	0.120217	26	3	0.896552	0.103448	0.0159714	6	10	0.625	0.375	0.790805	9	21	0.7	0.3	0.769049	2	10	0.833333	0.166667	0.276815
BnaA01g08850D	31	0	1	0	0.000232035	20	2	0.909091	0.0909091	0.0266438	64	0	1	0	7.16379e-08	0	36	1	0	6.46569e-05	0	35	1	0	9.04331e-05	1	38	0.974359	0.025641	0.000128607
BnaA01g08860D	12	0	1	0	0.0252321	20	0	1	0	0.00322803	11	0	1	0	0.0321842	0	49	1	0	2.74077e-06	0	20	1	0	0.00350944	1	29	0.966667	0.0333333	0.00115065
BnaA01g08890D	404	16	0.961905	0.0380952	3.7069e-36	237	7	0.971311	0.0286885	8.85458e-23	124	9	0.932331	0.0676692	5.01645e-10	47	124	0.725146	0.274854	0.146537	66	147	0.690141	0.309859	0.548229	19	103	0.844262	0.155738	9.09191e-05
BnaA01g08900D	83	56	0.597122	0.402878	0.121366	135	104	0.564854	0.435146	0.00184568	90	89	0.502793	0.497207	1.14188e-05	4	182	0.978495	0.0215054	2.32334e-18	7	168	0.96	0.04	2.11664e-15	13	175	0.930851	0.0691489	1.24875e-13
BnaA01g08930D	76	30	0.716981	0.283019	0.34355	124	11	0.918519	0.0814815	2.74327e-09	52	22	0.702703	0.297297	0.585161	14	70	0.833333	0.166667	0.00259563	3	65	0.955882	0.0441176	1.77443e-06	3	65	0.955882	0.0441176	1.57343e-06
BnaA01g09030D	6	7	0.461538	0.538462	0.164257	6	4	0.6	0.4	0.724613	15	3	0.833333	0.166667	0.18241	0	4	1	0	0.206436	1	4	0.8	0.2	0.600763	0	9	1	0	0.0530836
BnaA01g09220D	150	25	0.857143	0.142857	4.03526e-07	180	28	0.865385	0.134615	5.89969e-09	201	22	0.901345	0.0986547	8.73476e-13	51	23	0.310811	0.689189	4.94961e-10	52	48	0.48	0.52	0.000220048	35	31	0.469697	0.530303	0.00155414
BnaA01g09240D	10	32	0.238095	0.761905	2.01107e-08	9	2	0.818182	0.181818	0.352165	22	10	0.6875	0.3125	0.864967	3	15	0.833333	0.166667	0.181372	1	2	0.666667	0.333333	1	13	21	0.617647	0.382353	0.614273
BnaA01g09260D	179	96	0.650909	0.349091	0.658668	141	86	0.621145	0.378855	0.195579	139	62	0.691542	0.308458	0.533939	45	111	0.711538	0.288462	0.293813	20	105	0.84	0.16	0.000122019	31	141	0.819767	0.180233	6.12259e-05
BnaA01g09280D	0	0	-	-	1	0	0	-	-	1	0	6	0	1	0.0012534	0	16	1	0	0.00895925	0	14	1	0	0.0156956	0	26	1	0	0.000751532
BnaA01g09290D	21	12	0.636364	0.363636	0.786926	23	34	0.403509	0.596491	6.98607e-05	27	20	0.574468	0.425532	0.235462	17	30	0.638298	0.361702	0.749291	2	42	0.954545	0.0454545	0.000154742	2	37	0.948718	0.0512821	0.000466117
BnaA01g09360D	44	16	0.733333	0.266667	0.344813	66	10	0.868421	0.131579	0.000463178	50	22	0.694444	0.305556	0.688614	0	60	1	0	1.87264e-07	0	61	1	0	1.6318e-07	1	71	0.986111	0.0138889	4.11518e-08
BnaA01g09380D	95	96	0.497382	0.502618	2.7482e-06	154	60	0.719626	0.280374	0.139377	141	34	0.805714	0.194286	0.000261602	48	96	0.666667	0.333333	1	43	103	0.705479	0.294521	0.389533	45	88	0.661654	0.338346	0.953346
BnaA01g09420D	6	4	0.6	0.4	0.730884	3	1	0.75	0.25	0.79086	11	3	0.785714	0.214286	0.415897	5	11	0.6875	0.3125	0.916336	1	14	0.933333	0.0666667	0.0476134	3	16	0.842105	0.157895	0.145567
BnaA01g09530D	32	16	0.666667	0.333333	1	26	6	0.8125	0.1875	0.114471	39	29	0.573529	0.426471	0.145519	14	29	0.674419	0.325581	0.966059	5	34	0.871795	0.128205	0.0129754	5	31	0.861111	0.138889	0.0232345
BnaA01g09540D	406	152	0.727599	0.272401	0.00483279	517	133	0.795385	0.204615	2.12298e-11	443	151	0.745791	0.254209	0.000124813	318	240	0.430108	0.569892	5.85274e-31	156	301	0.658643	0.341357	0.785388	285	258	0.475138	0.524862	3.94635e-20
BnaA01g09700D	62	18	0.775	0.225	0.0641315	104	22	0.825397	0.174603	0.000390842	95	9	0.913462	0.0865385	4.00809e-07	32	27	0.457627	0.542373	0.0015064	24	24	0.5	0.5	0.0256343	41	21	0.33871	0.66129	1.82538e-07
BnaA01g09710D	111	13	0.895161	0.104839	3.06389e-07	185	38	0.829596	0.170404	9.09855e-07	116	16	0.878788	0.121212	9.50083e-07	38	36	0.486486	0.513514	0.00223111	53	31	0.369048	0.630952	3.77803e-08	55	55	0.5	0.5	0.000519593
BnaA01g09740D	5	10	0.333333	0.666667	0.0118837	19	3	0.863636	0.136364	0.0742724	9	6	0.6	0.4	0.657165	3	24	0.888889	0.111111	0.024475	4	13	0.764706	0.235294	0.465996	0	13	1	0	0.0191035
BnaA01g09810D	4	8	0.333333	0.666667	0.0252321	28	0	1	0	0.000445368	0	8	0	1	0.000177098	8	16	0.666667	0.333333	1	0	20	1	0	0.00350944	4	8	0.666667	0.333333	1
BnaA01g09860D	13	5	0.722222	0.277778	0.692642	16	4	0.8	0.2	0.263349	12	0	1	0	0.0248067	4	19	0.826087	0.173913	0.146537	1	3	0.75	0.25	0.79119	10	15	0.6	0.4	0.548229
BnaA01g09930D	46	13	0.779661	0.220339	0.0991175	91	22	0.80531	0.19469	0.00362875	70	26	0.729167	0.270833	0.252113	15	34	0.693878	0.306122	0.755644	13	51	0.796875	0.203125	0.0455456	27	55	0.670732	0.329268	0.985934
BnaA01g09940D	0	0	-	-	1	1	4	0.2	0.8	0.0426983	2	2	0.5	0.5	0.551958	0	12	1	0	0.024475	0	6	1	0	0.120776	0	7	1	0	0.0900282
BnaA01g10070D	42	0	1	0	1.59141e-05	44	2	0.956522	0.0434783	8.39806e-05	57	7	0.890625	0.109375	0.000383779	25	17	0.404762	0.595238	0.000769782	32	21	0.396226	0.603774	9.31289e-05	33	25	0.431034	0.568966	0.00036055
BnaA01g10100D	137	32	0.810651	0.189349	0.000203633	149	44	0.772021	0.227979	0.00388746	125	36	0.776398	0.223602	0.00642368	31	122	0.797386	0.202614	0.00138688	18	83	0.821782	0.178218	0.00223718	59	110	0.650888	0.349112	0.732738
BnaA01g10540D	4	7	0.363636	0.636364	0.0543702	4	3	0.571429	0.428571	0.663891	7	6	0.538462	0.461538	0.395781	2	2	0.5	0.5	0.548747	1	2	0.666667	0.333333	1	4	5	0.555556	0.444444	0.548229
BnaA01g10590D	236	31	0.883895	0.116105	4.40444e-13	349	43	0.890306	0.109694	7.32862e-20	270	43	0.86262	0.13738	1.56395e-12	84	130	0.607477	0.392523	0.0965436	71	108	0.603352	0.396648	0.108235	115	163	0.586331	0.413669	0.00870568
BnaA01g10600D	178	17	0.912821	0.0871795	2.46851e-12	171	18	0.904762	0.0952381	2.39673e-11	184	10	0.948454	0.0515464	9.10715e-16	157	35	0.182292	0.817708	2.78744e-44	151	36	0.192513	0.807487	2.71786e-41	149	44	0.227979	0.772021	1.08324e-36
BnaA01g10620D	4	5	0.444444	0.555556	0.211227	8	6	0.571429	0.428571	0.523543	10	4	0.714286	0.285714	0.774178	4	14	0.777778	0.222222	0.382493	17	9	0.346154	0.653846	0.00131151	12	29	0.707317	0.292683	0.651458
BnaA01g10720D	316	836	0.274306	0.725694	1.01818e-172	937	382	0.710387	0.289613	0.00166651	4	2	0.666667	0.333333	1	409	683	0.625458	0.374542	0.00765423	514	572	0.526703	0.473297	2.42914e-21	240	309	0.562842	0.437158	9.52644e-07
BnaA01g10730D	0	0	-	-	1	0	0	-	-	1	0	0	-	-	1	0	0	-	-	1	1	0	0	1	0.209617	0	0	-	-	1
BnaA01g10750D	6	8	0.428571	0.571429	0.0902367	1	13	0.0714286	0.928571	7.58354e-06	2	3	0.4	0.6	0.266292	0	9	1	0	0.0534185	1	2	0.666667	0.333333	1	1	6	0.857143	0.142857	0.35004
BnaA01g10810D	195	58	0.770751	0.229249	0.00110585	219	66	0.768421	0.231579	0.000640699	315	62	0.835544	0.164456	2.50994e-11	71	241	0.772436	0.227564	0.000199484	68	139	0.671498	0.328502	0.938542	46	212	0.821705	0.178295	5.05754e-07
BnaA01g10840D	33	0	1	0	0.000143167	13	0	1	0	0.0188699	25	0	1	0	0.000990659	27	0	0	1	1.5199e-12	25	0	0	1	1.21225e-11	17	0	0	1	2.5868e-08
BnaA01g10920D	336	7	0.979592	0.0204082	3.04567e-33	317	2	0.99373	0.00626959	7.6066e-34	0	0	-	-	1	0	272	1	0	5.34048e-30	6	299	0.980328	0.0196721	1.03759e-29	7	83	0.922222	0.0777778	1.03888e-06
BnaA01g10970D	7	3	0.7	0.3	0.888922	7	7	0.5	0.5	0.239781	5	5	0.5	0.5	0.329949	3	29	0.90625	0.09375	0.00796915	5	35	0.875	0.125	0.0104784	0	11	1	0	0.0315797
BnaA01g10980D	3	12	0.2	0.8	0.000346803	12	7	0.631579	0.368421	0.812118	11	4	0.733333	0.266667	0.657165	13	11	0.458333	0.541667	0.0487824	4	26	0.866667	0.133333	0.0349986	1	12	0.923077	0.0769231	0.0748046
BnaA01g10990D	35	24	0.59322	0.40678	0.29664	70	25	0.736842	0.263158	0.196867	91	56	0.619048	0.380952	0.279781	66	56	0.459016	0.540984	4.07358e-06	33	62	0.652632	0.347368	0.837209	34	39	0.534247	0.465753	0.0277314
BnaA01g11000D	30	1	0.967742	0.0322581	0.000949129	51	2	0.962264	0.0377358	1.565e-05	56	2	0.965517	0.0344828	5.03386e-06	10	12	0.545455	0.454545	0.285917	6	17	0.73913	0.26087	0.541065	9	11	0.55	0.45	0.33159
BnaA01g11020D	13	30	0.302326	0.697674	1.6303e-06	13	24	0.351351	0.648649	0.000127815	17	19	0.472222	0.527778	0.0237286	5	45	0.9	0.1	0.00110291	5	30	0.857143	0.142857	0.0298939	17	62	0.78481	0.21519	0.0417882
BnaA01g11030D	78	72	0.52	0.48	0.000379901	76	38	0.666667	0.333333	1	44	26	0.628571	0.371429	0.572477	8	100	0.925926	0.0740741	5.12866e-08	16	64	0.8	0.2	0.0213001	10	118	0.921875	0.078125	4.68081e-09
BnaA01g11060D	35	9	0.795455	0.204545	0.105092	50	39	0.561798	0.438202	0.0553546	43	9	0.826923	0.173077	0.0248067	20	56	0.736842	0.263158	0.250424	3	44	0.93617	0.0638298	0.000256293	17	75	0.815217	0.184783	0.00508276
BnaA01g11220D	30	26	0.535714	0.464286	0.0607804	30	36	0.454545	0.545455	0.000613335	26	27	0.490566	0.509434	0.0123919	18	75	0.806452	0.193548	0.00833785	17	40	0.701754	0.298246	0.649042	9	118	0.929134	0.0708661	1.88592e-09
BnaA01g11330D	5	12	0.294118	0.705882	0.00257993	2	22	0.0833333	0.916667	6.54934e-09	9	11	0.45	0.55	0.062953	0	7	1	0	0.0900534	1	17	0.944444	0.0555556	0.0230218	0	15	1	0	0.0114399
BnaA01g11350D	1	6	0.142857	0.857143	0.00680025	2	2	0.5	0.5	0.548867	5	8	0.384615	0.615385	0.0502916	2	8	0.8	0.2	0.441008	1	2	0.666667	0.333333	1	4	22	0.846154	0.153846	0.0779932
BnaA01g11360D	10	8	0.555556	0.444444	0.390113	18	1	0.947368	0.0526316	0.016736	11	5	0.6875	0.3125	0.918763	12	19	0.612903	0.387097	0.59701	0	12	1	0	0.0256343	12	21	0.636364	0.363636	0.779101
BnaA01g11370D	5	11	0.3125	0.6875	0.00561111	19	1	0.95	0.05	0.0130446	9	12	0.428571	0.571429	0.0347596	3	15	0.833333	0.166667	0.181372	0	14	1	0	0.0156956	3	7	0.7	0.3	0.880822
BnaA01g11380D	11	1	0.916667	0.0833333	0.0996784	10	8	0.555556	0.444444	0.383374	15	6	0.714286	0.285714	0.715082	1	24	0.96	0.04	0.0039268	3	12	0.8	0.2	0.342397	2	30	0.9375	0.0625	0.00251001
BnaA01g11390D	22	28	0.44	0.56	0.0016066	16	27	0.372093	0.627907	0.00011335	30	19	0.612245	0.387755	0.495644	8	69	0.896104	0.103896	5.81166e-05	1	68	0.985507	0.0144928	9.65676e-08	6	67	0.917808	0.0821918	1.72178e-05
BnaA01g11400D	43	0	1	0	1.2494e-05	39	0	1	0	2.998e-05	33	0	1	0	0.00013954	42	0	0	1	6.43535e-19	39	0	0	1	1.41014e-17	33	0	0	1	4.1525e-15
BnaA01g11410D	19	0	1	0	0.00440981	11	0	1	0	0.0313252	4	0	1	0	0.207979	16	0	0	1	7.05136e-08	15	0	0	1	2.05238e-07	4	0	0	1	0.00889323
BnaA01g11430D	0	3	0	1	0.0252321	0	4	0	1	0.00874014	3	12	0.2	0.8	0.000339793	1	19	0.95	0.05	0.0133022	3	30	0.909091	0.0909091	0.00668695	3	31	0.911765	0.0882353	0.00494347
BnaA01g11520D	66	31	0.680412	0.319588	0.844597	58	35	0.623656	0.376344	0.450312	97	31	0.757812	0.242188	0.0467822	16	135	0.89404	0.10596	1.53136e-08	11	71	0.865854	0.134146	0.000367021	18	100	0.847458	0.152542	8.90735e-05
BnaA01g11650D	1	1	0.5	0.5	0.692642	1	4	0.2	0.8	0.0426983	0	2	0	1	0.0695834	0	4	1	0	0.206436	0	3	1	0	0.281231	1	5	0.833333	0.166667	0.456257
BnaA01g11680D	17	3	0.85	0.15	0.121366	23	12	0.657143	0.342857	0.960069	32	9	0.780488	0.219512	0.168083	35	10	0.222222	0.777778	1.41132e-09	13	5	0.277778	0.722222	0.00118368	17	9	0.346154	0.653846	0.00121344
BnaA01g11700D	492	18	0.964706	0.0352941	1.49169e-44	211	11	0.95045	0.0495495	3.30928e-18	68	1	0.985507	0.0144928	8.88501e-08	88	1	0.011236	0.988764	1.04587e-37	162	2	0.0121951	0.987805	1.60416e-68	85	6	0.0659341	0.934066	1.51898e-32
BnaA01g11760D	0	11	0	1	9.71906e-06	0	11	0	1	8.79657e-06	0	7	0	1	0.000473593	0	8	1	0	0.0689138	0	2	1	0	0.38652	0	5	1	0	0.156005
BnaA01g11790D	5	33	0.131579	0.868421	1.93332e-11	22	13	0.628571	0.371429	0.702535	13	5	0.722222	0.277778	0.688614	2	24	0.923077	0.0769231	0.0105179	1	21	0.954545	0.0454545	0.00869755	1	22	0.956522	0.0434783	0.00633672
BnaA01g11840D	349	241	0.591525	0.408475	0.000298734	59	307	0.161202	0.838798	2.89105e-91	14	14	0.5	0.5	0.0913394	22	167	0.883598	0.116402	1.41132e-09	47	294	0.86217	0.13783	1.81334e-13	1	53	0.981481	0.0185185	3.33008e-06
BnaA01g11920D	177	127	0.582237	0.417763	0.00389832	167	139	0.545752	0.454248	2.22561e-05	136	162	0.456376	0.543624	1.21275e-13	57	281	0.831361	0.168639	7.71006e-10	39	222	0.850575	0.149425	1.83247e-09	67	341	0.835784	0.164216	3.01943e-12
BnaA01g11940D	21	39	0.35	0.65	8.32918e-07	24	43	0.358209	0.641791	3.3471e-07	29	11	0.725	0.275	0.511607	40	16	0.285714	0.714286	7.6141e-09	57	23	0.2875	0.7125	5.22962e-12	41	17	0.293103	0.706897	8.02385e-09
BnaA01g12010D	32	7	0.820513	0.179487	0.0666555	43	0	1	0	1.12907e-05	60	5	0.923077	0.0769231	3.6753e-05	2	31	0.939394	0.0606061	0.00199201	6	39	0.866667	0.133333	0.00918574	1	48	0.979592	0.0204082	1.1194e-05
BnaA01g12060D	30	36	0.454545	0.545455	0.000660599	0	52	0	1	3.14941e-23	1	20	0.047619	0.952381	9.34814e-09	6	27	0.818182	0.181818	0.0948437	3	27	0.9	0.1	0.0132094	0	23	1	0	0.00156249
BnaA01g12080D	9	26	0.257143	0.742857	1.15067e-06	23	12	0.657143	0.342857	0.960069	22	28	0.44	0.56	0.0015737	8	22	0.733333	0.266667	0.512157	8	18	0.692308	0.307692	0.846543	24	50	0.675676	0.324324	0.92402
BnaA01g12110D	21	13	0.617647	0.382353	0.622893	14	15	0.482759	0.517241	0.0550807	20	5	0.8	0.2	0.207979	1	23	0.958333	0.0416667	0.00501889	2	26	0.928571	0.0714286	0.0069643	2	20	0.909091	0.0909091	0.0268964
BnaA01g12130D	22	26	0.458333	0.541667	0.00470354	27	29	0.482143	0.517857	0.00662937	8	20	0.285714	0.714286	5.85564e-05	13	44	0.77193	0.22807	0.129677	9	38	0.808511	0.191489	0.0632748	4	61	0.938462	0.0615385	1.11214e-05
BnaA01g12140D	40	6	0.869565	0.130435	0.00725173	30	9	0.769231	0.230769	0.225832	33	1	0.970588	0.0294118	0.000450154	9	20	0.689655	0.310345	0.854706	8	14	0.636364	0.363636	0.829029	11	10	0.47619	0.52381	0.0937833
BnaA01g12150D	27	2	0.931034	0.0689655	0.00536129	25	6	0.806452	0.193548	0.137566	20	7	0.740741	0.259259	0.490773	8	30	0.789474	0.210526	0.151146	3	12	0.8	0.2	0.342397	8	12	0.6	0.4	0.597431
BnaA01g12200D	17	68	0.2	0.8	9.67326e-19	19	103	0.155738	0.844262	1.22166e-31	22	49	0.309859	0.690141	1.0707e-09	8	124	0.939394	0.0606061	1.85635e-10	3	97	0.97	0.03	8.07723e-10	14	98	0.875	0.125	9.72554e-06
BnaA01g12270D	40	72	0.357143	0.642857	2.6994e-11	30	102	0.227273	0.772727	1.64864e-25	68	69	0.49635	0.50365	7.02997e-05	7	106	0.938053	0.0619469	4.902e-09	4	154	0.974684	0.0253165	2.45735e-15	12	148	0.925	0.075	2.6821e-11
BnaA01g12280D	34	61	0.357895	0.642105	1.0568e-09	32	62	0.340426	0.659574	1.13482e-10	57	88	0.393103	0.606897	2.01688e-11	5	87	0.945652	0.0543478	6.39011e-08	3	97	0.97	0.03	8.07723e-10	7	110	0.940171	0.0598291	1.87385e-09
BnaA01g12290D	87	254	0.255132	0.744868	1.41e-56	57	450	0.112426	0.887574	9.67002e-152	45	182	0.198238	0.801762	7.75897e-49	4	185	0.978836	0.021164	1.1242e-18	20	279	0.93311	0.0668896	2.70111e-21	29	314	0.915452	0.0845481	2.20041e-21
BnaA01g12310D	74	56	0.569231	0.430769	0.0320462	58	62	0.483333	0.516667	5.85391e-05	68	64	0.515152	0.484848	0.000567343	4	181	0.978378	0.0216216	2.96078e-18	9	130	0.935252	0.0647482	1.33755e-10	14	126	0.9	0.1	2.25899e-08
BnaA01g12320D	4	9	0.307692	0.692308	0.0117477	6	0	1	0	0.117337	1	5	0.166667	0.833333	0.01724	0	6	1	0	0.118354	1	7	0.875	0.125	0.274421	0	16	1	0	0.00889323
BnaA01g12360D	12	28	0.3	0.7	3.3893e-06	44	32	0.578947	0.421053	0.144915	17	18	0.485714	0.514286	0.0387276	7	49	0.875	0.125	0.00209006	6	68	0.918919	0.0810811	1.51589e-05	12	36	0.75	0.25	0.276815
BnaA01g12390D	23	16	0.589744	0.410256	0.384595	59	32	0.648352	0.351648	0.779843	24	20	0.545455	0.454545	0.125553	13	27	0.675	0.325	0.963443	8	23	0.741935	0.258065	0.448666	15	27	0.642857	0.357143	0.808343
BnaA01g12450D	68	0	1	0	2.81883e-08	66	0	1	0	4.04913e-08	64	0	1	0	7.16379e-08	50	0	0	1	2.53265e-22	50	0	0	1	3.03214e-22	54	0	0	1	4.90154e-24
BnaA01g12470D	0	20	0	1	1.50882e-09	0	26	0	1	3.70428e-12	0	18	0	1	1.02117e-08	0	21	1	0	0.00259563	0	10	1	0	0.042908	0	32	1	0	0.000171315
BnaA01g12520D	12	0	1	0	0.0252321	8	0	1	0	0.0679912	12	0	1	0	0.0248067	7	0	0	1	0.000460112	9	0	0	1	7.04051e-05	8	0	0	1	0.000171315
BnaA01g12530D	311	2	0.99361	0.00638978	4.08094e-33	311	0	1	0	2.89928e-34	475	3	0.993724	0.00627615	4.16256e-50	175	1	0.00568182	0.994318	4.57308e-75	100	2	0.0196078	0.980392	6.34766e-42	200	0	0	1	9.42099e-87
BnaA01g12540D	0	3	0	1	0.0252321	1	4	0.2	0.8	0.0426983	2	3	0.4	0.6	0.266292	0	2	1	0	0.382493	0	8	1	0	0.0709907	0	4	1	0	0.205783
BnaA01g12560D	0	40	0	1	4.85376e-18	0	78	0	1	2.25821e-34	0	50	0	1	2.75681e-22	0	55	1	0	6.35568e-07	0	24	1	0	0.00131151	0	48	1	0	3.41394e-06
BnaA01g12570D	15	0	1	0	0.0118837	24	0	1	0	0.00119491	12	0	1	0	0.0248067	6	0	0	1	0.00122731	1	0	0	1	0.209617	2	0	0	1	0.0686298
BnaA01g12810D	0	0	-	-	1	0	2	0	1	0.0679912	0	8	0	1	0.000177098	0	10	1	0	0.041347	0	6	1	0	0.120776	0	9	1	0	0.0530836
BnaA01g12860D	2	27	0.0689655	0.931034	6.08239e-11	0	37	0	1	7.77612e-17	0	23	0	1	7.96348e-11	0	55	1	0	6.35568e-07	0	40	1	0	2.66285e-05	0	49	1	0	2.69591e-06
BnaA01g12870D	0	187	0	1	4.04582e-81	0	184	0	1	6.9809e-80	0	175	0	1	7.5789e-76	1	395	0.997475	0.00252525	1.26384e-42	0	412	1	0	6.92128e-45	0	366	1	0	4.36183e-40
BnaA01g13040D	0	20	0	1	1.50882e-09	0	26	0	1	3.70428e-12	0	19	0	1	3.86993e-09	0	39	1	0	3.10989e-05	0	27	1	0	0.0006341	0	24	1	0	0.00121344
BnaA01g13080D	7	28	0.2	0.8	2.46906e-08	9	28	0.243243	0.756757	1.8771e-07	16	16	0.5	0.5	0.0695834	7	61	0.897059	0.102941	0.00015462	3	72	0.96	0.04	3.30708e-07	7	83	0.922222	0.0777778	1.03888e-06
BnaA01g13090D	37	33	0.528571	0.471429	0.0252321	28	38	0.424242	0.575758	8.1261e-05	27	24	0.529412	0.470588	0.0596961	27	51	0.653846	0.346154	0.871183	21	54	0.72	0.28	0.397565	18	89	0.831776	0.168224	0.00070866
BnaA01g13130D	157	138	0.532203	0.467797	3.65597e-06	194	134	0.591463	0.408537	0.00745322	173	120	0.590444	0.409556	0.0108679	159	175	0.523952	0.476048	1.40361e-07	67	160	0.704846	0.295154	0.283355	138	206	0.598837	0.401163	0.013984
BnaA01g13220D	2	3	0.4	0.6	0.27011	4	7	0.363636	0.636364	0.0517847	5	6	0.454545	0.545455	0.184743	4	10	0.714286	0.285714	0.774124	0	6	1	0	0.120776	0	5	1	0	0.156005
BnaA01g13300D	44	48	0.478261	0.521739	0.000347421	53	35	0.602273	0.397727	0.256858	31	21	0.596154	0.403846	0.349145	7	28	0.8	0.2	0.132981	3	52	0.945455	0.0545455	3.89795e-05	9	55	0.859375	0.140625	0.00235166
BnaA01g13320D	59	35	0.62766	0.37234	0.503926	90	55	0.62069	0.37931	0.300021	73	19	0.793478	0.206522	0.0180998	13	124	0.905109	0.0948905	1.58997e-08	8	117	0.936	0.064	1.08688e-09	29	118	0.802721	0.197279	0.00109521
BnaA01g13330D	179	115	0.608844	0.391156	0.0574777	216	170	0.559585	0.440415	2.44157e-05	164	122	0.573427	0.426573	0.00189289	46	434	0.904167	0.0958333	5.73113e-27	25	413	0.942922	0.0570776	5.38339e-33	40	472	0.921875	0.078125	4.99796e-33
BnaA01g13340D	46	39	0.541176	0.458824	0.0252321	37	22	0.627119	0.372881	0.590618	34	10	0.772727	0.227273	0.184743	16	63	0.797468	0.202532	0.0239223	6	55	0.901639	0.0983607	0.00028509	40	93	0.699248	0.300752	0.498215
BnaA01g13400D	17	0	1	0	0.00728152	28	6	0.823529	0.176471	0.0773963	44	17	0.721311	0.278689	0.439202	5	10	0.666667	0.333333	1	6	9	0.6	0.4	0.658154	13	20	0.606061	0.393939	0.5352
BnaA01g13430D	157	262	0.374702	0.625298	2.66256e-35	213	229	0.4819	0.5181	1.53419e-15	129	310	0.29385	0.70615	1.14251e-59	30	446	0.936975	0.0630252	2.21854e-34	27	447	0.943038	0.056962	1.16059e-35	29	451	0.939583	0.0604167	2.34987e-35
BnaA01g13460D	1	13	0.0714286	0.928571	8.39187e-06	0	7	0	1	0.000445368	10	18	0.357143	0.642857	0.00123664	5	61	0.924242	0.0757576	2.82578e-05	3	16	0.842105	0.157895	0.149241	4	62	0.939394	0.0606061	8.84287e-06
BnaA01g13470D	68	119	0.363636	0.636364	1.84966e-17	73	98	0.426901	0.573099	1.67906e-10	72	69	0.510638	0.489362	0.000234221	15	288	0.950495	0.049505	2.05978e-24	17	287	0.944079	0.0559211	2.27291e-23	29	294	0.910217	0.0897833	2.09917e-19
BnaA01g13480D	38	14	0.730769	0.269231	0.400527	74	47	0.61157	0.38843	0.255	60	28	0.681818	0.318182	0.8288	5	122	0.96063	0.0393701	1.4488e-11	16	117	0.879699	0.120301	8.30312e-07	33	86	0.722689	0.277311	0.250148
BnaA01g13510D	34	13	0.723404	0.276596	0.489994	14	11	0.56	0.44	0.320602	14	17	0.451613	0.548387	0.0200226	6	45	0.882353	0.117647	0.00239238	4	46	0.92	0.08	0.00040312	6	37	0.860465	0.139535	0.0129625
BnaA01g13540D	28	30	0.482759	0.517241	0.00620219	24	22	0.521739	0.478261	0.0571476	8	4	0.666667	0.333333	1	9	19	0.678571	0.321429	0.947136	5	44	0.897959	0.102041	0.00145926	1	12	0.923077	0.0769231	0.0748046
BnaA01g13550D	102	65	0.610778	0.389222	0.175706	46	41	0.528736	0.471264	0.0115809	49	31	0.6125	0.3875	0.37451	9	203	0.957547	0.0424528	3.22144e-18	10	144	0.935065	0.0649351	1.2601e-11	14	143	0.910828	0.089172	4.93058e-10
BnaA01g13560D	100	32	0.757576	0.242424	0.0448147	56	71	0.440945	0.559055	2.70431e-07	64	56	0.533333	0.466667	0.00414996	33	183	0.847222	0.152778	8.23433e-08	33	134	0.802395	0.197605	0.000537123	23	162	0.875676	0.124324	8.24492e-09
BnaA01g13580D	51	2	0.962264	0.0377358	1.72583e-05	67	10	0.87013	0.12987	0.000379136	40	3	0.930233	0.0697674	0.000620421	28	9	0.243243	0.756757	2.01962e-07	6	5	0.454545	0.545455	0.18719	13	10	0.434783	0.565217	0.0307981
BnaA01g13670D	51	25	0.671053	0.328947	0.991687	51	98	0.342282	0.657718	4.18598e-16	32	38	0.457143	0.542857	0.000514751	28	81	0.743119	0.256881	0.127779	24	89	0.787611	0.212389	0.0126084	22	105	0.826772	0.173228	0.00033489
BnaA01g13700D	133	269	0.330846	0.669154	1.39395e-44	116	292	0.284314	0.715686	1.76129e-58	136	255	0.347826	0.652174	3.70926e-39	38	410	0.915179	0.0848214	1.55082e-27	42	406	0.90625	0.09375	1.38362e-25	63	390	0.860927	0.139073	1.98552e-17
BnaA01g13760D	0	0	-	-	1	0	0	-	-	1	0	0	-	-	1	0	0	-	-	1	0	0	-	-	1	2	0	0	1	0.0686298
BnaA01g13770D	6	9	0.4	0.6	0.0473567	4	9	0.307692	0.692308	0.0111274	2	11	0.153846	0.846154	0.00024117	1	14	0.933333	0.0666667	0.0459007	0	14	1	0	0.0156956	9	22	0.709677	0.290323	0.681471
BnaA01g13830D	135	148	0.477032	0.522968	8.97976e-11	185	183	0.502717	0.497283	1.46255e-10	173	138	0.55627	0.44373	0.000106609	46	539	0.921368	0.0786325	1.95491e-37	51	383	0.882488	0.117512	2.48318e-20	76	505	0.869191	0.130809	7.15474e-24
BnaA01g13840D	30	0	1	0	0.000297313	45	0	1	0	6.93198e-06	29	0	1	0	0.000374315	10	28	0.736842	0.263158	0.427652	11	33	0.75	0.25	0.30535	10	16	0.615385	0.384615	0.649738
BnaA01g13880D	8	5	0.615385	0.384615	0.770855	31	7	0.815789	0.184211	0.0758973	27	9	0.75	0.25	0.357096	7	43	0.86	0.14	0.00739372	4	18	0.818182	0.181818	0.182492	0	22	1	0	0.00200885
BnaA01g13890D	2	8	0.2	0.8	0.00380397	2	1	0.666667	0.333333	1	4	2	0.666667	0.333333	1	0	14	1	0	0.0148558	0	9	1	0	0.0553071	4	7	0.636364	0.363636	0.887627
BnaA01g13910D	41	37	0.525641	0.474359	0.0155047	64	57	0.528926	0.471074	0.00278011	36	5	0.878049	0.121951	0.00817367	13	88	0.871287	0.128713	3.94289e-05	9	60	0.869565	0.130435	0.000908739	17	40	0.701754	0.298246	0.644735
BnaA01g13920D	30	10	0.75	0.25	0.334014	30	28	0.517241	0.482759	0.0265414	49	22	0.690141	0.309859	0.744933	8	34	0.809524	0.190476	0.0747794	4	32	0.888889	0.111111	0.00948566	23	43	0.651515	0.348485	0.853728
BnaA01g13930D	25	16	0.609756	0.390244	0.522314	36	43	0.455696	0.544304	0.000181277	35	18	0.660377	0.339623	0.977466	15	74	0.831461	0.168539	0.00215467	11	28	0.717949	0.282051	0.570367	22	81	0.786408	0.213592	0.017809
BnaA01g13940D	50	18	0.735294	0.264706	0.294822	55	20	0.733333	0.266667	0.276948	44	26	0.628571	0.371429	0.572477	12	93	0.885714	0.114286	6.66282e-06	5	64	0.927536	0.0724638	1.56164e-05	21	108	0.837209	0.162791	0.000112328
BnaA01g13950D	4	3	0.571429	0.428571	0.670763	11	4	0.733333	0.266667	0.655151	3	6	0.333333	0.666667	0.0540902	4	21	0.84	0.16	0.096424	3	15	0.833333	0.166667	0.184734	1	16	0.941176	0.0588235	0.0276675
BnaA01g13990D	184	183	0.501362	0.498638	1.24662e-10	220	242	0.47619	0.52381	3.88192e-17	252	266	0.486486	0.513514	4.13294e-17	134	389	0.743786	0.256214	0.00046074	96	332	0.775701	0.224299	6.57614e-06	182	443	0.7088	0.2912	0.0411568
BnaA01g14000D	29	71	0.29	0.71	1.30765e-14	43	56	0.434343	0.565657	3.26518e-06	34	57	0.373626	0.626374	1.5515e-08	24	92	0.793103	0.206897	0.00765423	19	82	0.811881	0.188119	0.00435348	26	134	0.8375	0.1625	1.49049e-05
BnaA01g14040D	56	18	0.756757	0.243243	0.14395	49	33	0.597561	0.402439	0.238086	48	40	0.545455	0.454545	0.0273832	10	101	0.90991	0.0900901	2.34213e-07	14	70	0.833333	0.166667	0.00275755	20	79	0.79798	0.20202	0.010492
BnaA01g14070D	56	96	0.368421	0.631579	5.72839e-14	85	140	0.377778	0.622222	4.5705e-19	86	135	0.38914	0.61086	2.63088e-17	43	178	0.80543	0.19457	3.71637e-05	16	132	0.891892	0.108108	3.25489e-08	30	181	0.85782	0.14218	1.86343e-08
BnaA01g14090D	44	23	0.656716	0.343284	0.925014	46	40	0.534884	0.465116	0.0168764	53	38	0.582418	0.417582	0.125736	20	83	0.805825	0.194175	0.00554722	8	64	0.888889	0.111111	0.000186857	22	95	0.811966	0.188034	0.00190661
BnaA01g14100D	117	55	0.680233	0.319767	0.780833	109	49	0.689873	0.310127	0.60715	142	71	0.666667	0.333333	1	32	294	0.90184	0.0981595	2.62902e-18	23	242	0.913208	0.0867925	2.12457e-16	28	272	0.906667	0.0933333	1.3136e-17
BnaA01g14110D	33	23	0.589286	0.410714	0.283574	57	103	0.35625	0.64375	7.47672e-16	38	12	0.76	0.24	0.213193	21	56	0.727273	0.272727	0.322721	15	59	0.797297	0.202703	0.0304345	12	160	0.930233	0.0697674	1.62627e-12
BnaA01g14120D	65	92	0.414013	0.585987	1.26489e-10	91	114	0.443902	0.556098	7.79478e-11	87	94	0.480663	0.519337	4.71185e-07	20	271	0.931271	0.0687285	1.50143e-20	11	233	0.954918	0.045082	2.18157e-20	28	238	0.894737	0.105263	2.6128e-14
BnaA01g14140D	22	26	0.458333	0.541667	0.00470354	53	33	0.616279	0.383721	0.388339	54	45	0.545455	0.454545	0.0192273	32	84	0.724138	0.275862	0.244479	6	54	0.9	0.1	0.000356014	18	72	0.8	0.2	0.0134225
BnaA01g14420D	20	3	0.869565	0.130435	0.0628488	9	7	0.5625	0.4375	0.447944	6	0	1	0	0.119248	2	13	0.866667	0.133333	0.140957	3	25	0.892857	0.107143	0.020785	1	9	0.9	0.1	0.1605
BnaA01g14430D	50	64	0.438596	0.561404	1.00785e-06	45	36	0.555556	0.444444	0.0525295	44	47	0.483516	0.516484	0.000539793	5	120	0.96	0.04	2.34765e-11	7	81	0.920455	0.0795455	1.85658e-06	12	86	0.877551	0.122449	2.94922e-05
BnaA01g14470D	40	16	0.714286	0.285714	0.533327	36	22	0.62069	0.37931	0.532097	17	11	0.607143	0.392857	0.577709	4	46	0.92	0.08	0.000372644	13	42	0.763636	0.236364	0.176857	17	50	0.746269	0.253731	0.217547
BnaA01g14510D	12	11	0.521739	0.478261	0.194585	44	19	0.698413	0.301587	0.663891	74	4	0.948718	0.0512821	5.25162e-07	7	16	0.695652	0.304348	0.832341	3	3	0.5	0.5	0.46089	19	8	0.296296	0.703704	0.000125288
BnaA01g14520D	0	8	0	1	0.000180956	0	6	0	1	0.00119491	0	7	0	1	0.000473593	0	47	1	0	4.42471e-06	0	52	1	0	1.45183e-06	0	31	1	0	0.000219819
BnaA01g14530D	32	24	0.571429	0.428571	0.182189	51	35	0.593023	0.406977	0.197628	43	49	0.467391	0.532609	0.000143774	12	89	0.881188	0.118812	1.56502e-05	6	73	0.924051	0.0759494	4.76681e-06	30	121	0.801325	0.198675	0.00105307
BnaA01g14840D	0	4	0	1	0.00923575	0	7	0	1	0.000445368	0	9	0	1	6.62841e-05	1	3	0.75	0.25	0.790805	0	7	1	0	0.0928765	0	2	1	0	0.381529
BnaA01g14900D	124	67	0.649215	0.350785	0.687585	151	99	0.604	0.396	0.054972	147	61	0.706731	0.293269	0.279781	13	387	0.9675	0.0325	9.4898e-36	18	432	0.96	0.04	4.49764e-38	21	436	0.954048	0.0459519	2.83886e-37
BnaA01g14940D	32	48	0.4	0.6	1.70156e-06	12	27	0.307692	0.692308	6.56228e-06	6	2	0.75	0.25	0.688614	3	22	0.88	0.12	0.0390218	4	52	0.928571	0.0714286	0.000100722	3	36	0.923077	0.0769231	0.00154282
BnaA01g14950D	24	34	0.413793	0.586207	0.000131136	11	19	0.366667	0.633333	0.00113094	19	23	0.452381	0.547619	0.006568	5	55	0.916667	0.0833333	0.000113354	0	41	1	0	2.11798e-05	8	70	0.897436	0.102564	4.65237e-05
BnaA01g14960D	54	212	0.203008	0.796992	5.02967e-56	59	180	0.246862	0.753138	1.54015e-41	43	155	0.217172	0.782828	2.11222e-39	12	301	0.961661	0.0383387	4.02565e-27	30	308	0.911243	0.0887574	2.46915e-20	13	343	0.963483	0.0365169	4.01407e-31
BnaA01g15010D	79	0	1	0	1.93661e-09	73	2	0.973333	0.0266667	7.47678e-08	133	0	1	0	3.62517e-15	0	86	1	0	3.28439e-10	0	87	1	0	2.91365e-10	0	27	1	0	0.000585543
BnaA01g15290D	7	0	1	0	0.0931722	5	0	1	0	0.155436	12	0	1	0	0.0248067	13	0	0	1	1.31246e-06	9	0	0	1	7.04051e-05	6	0	0	1	0.00121344
BnaA01g15310D	1	4	0.2	0.8	0.0449267	6	5	0.545455	0.454545	0.46518	10	4	0.714286	0.285714	0.774178	5	8	0.615385	0.384615	0.76423	1	1	0.5	0.5	0.688663	1	6	0.857143	0.142857	0.35004
BnaA01g15320D	4	0	1	0	0.211227	1	3	0.25	0.75	0.11046	2	0	1	0	0.385237	0	4	1	0	0.206436	0	5	1	0	0.159632	0	5	1	0	0.156005
BnaA01g15410D	23	3	0.884615	0.115385	0.031983	31	6	0.837838	0.162162	0.0432054	37	0	1	0	5.25747e-05	2	38	0.95	0.05	0.000371339	1	64	0.984615	0.0153846	2.54462e-07	0	69	1	0	2.04585e-08
BnaA01g15420D	4	0	1	0	0.211227	6	0	1	0	0.117337	6	5	0.545455	0.454545	0.467708	3	17	0.85	0.15	0.117777	1	4	0.8	0.2	0.600763	6	14	0.7	0.3	0.81484
BnaA01g15450D	15	11	0.576923	0.423077	0.405851	23	18	0.560976	0.439024	0.202264	23	11	0.676471	0.323529	0.958732	6	50	0.892857	0.107143	0.000797635	5	10	0.666667	0.333333	1	9	38	0.808511	0.191489	0.0607708
BnaA01g15500D	94	44	0.681159	0.318841	0.793232	132	39	0.77193	0.22807	0.00682404	157	72	0.68559	0.31441	0.616402	15	142	0.904459	0.0955414	1.4476e-09	20	151	0.883041	0.116959	1.10986e-08	14	129	0.902098	0.0979021	1.15082e-08
BnaA01g15510D	3	3	0.5	0.5	0.464906	1	5	0.166667	0.833333	0.0166449	1	7	0.125	0.875	0.0025766	1	15	0.9375	0.0625	0.0357522	0	11	1	0	0.0331283	0	15	1	0	0.0114399
BnaA01g15540D	28	0	1	0	0.000481923	34	0	1	0	0.000102044	12	0	1	0	0.0248067	0	8	1	0	0.0689138	0	12	1	0	0.0256343	0	8	1	0	0.0686298
BnaA01g15550D	34	1	0.971429	0.0285714	0.000359132	37	0	1	0	4.91987e-05	46	2	0.958333	0.0416667	5.59192e-05	57	3	0.05	0.95	6.8597e-23	54	1	0.0181818	0.981818	4.10101e-23	81	0	0	1	1.35361e-35
BnaA01g15560D	143	33	0.8125	0.1875	0.000121436	117	41	0.740506	0.259494	0.0728904	110	32	0.774648	0.225352	0.012031	22	97	0.815126	0.184874	0.00136097	34	48	0.585366	0.414634	0.165372	25	65	0.722222	0.277778	0.326341
BnaA01g15590D	35	6	0.853659	0.146341	0.0203329	57	8	0.876923	0.123077	0.000761286	59	11	0.842857	0.157143	0.00378822	18	49	0.731343	0.268657	0.325165	7	23	0.766667	0.233333	0.310404	11	38	0.77551	0.22449	0.147116
BnaA01g15600D	110	11	0.909091	0.0909091	7.46807e-08	124	41	0.751515	0.248485	0.0340142	85	55	0.607143	0.392857	0.184465	34	142	0.806818	0.193182	0.000214782	19	99	0.838983	0.161017	0.000210358	58	114	0.662791	0.337209	0.963342
BnaA01g15620D	73	109	0.401099	0.598901	2.59363e-13	109	61	0.641176	0.358824	0.55031	58	71	0.449612	0.550388	6.98737e-07	13	146	0.918239	0.081761	1.07475e-10	13	161	0.925287	0.0747126	3.90925e-12	37	113	0.753333	0.246667	0.0398126
BnaA01g15630D	70	74	0.486111	0.513889	1.50483e-05	98	71	0.579882	0.420118	0.0279572	59	46	0.561905	0.438095	0.0381527	10	201	0.952607	0.0473934	1.46077e-17	18	260	0.935252	0.0647482	3.53875e-20	22	232	0.913386	0.0866142	7.2502e-16
BnaA01g15640D	7	0	1	0	0.0931722	10	1	0.909091	0.0909091	0.123506	11	2	0.846154	0.153846	0.222911	0	12	1	0	0.024475	0	14	1	0	0.0156956	2	17	0.894737	0.105263	0.0546136
BnaA01g15710D	288	0	1	0	1.06103e-31	230	0	1	0	1.40743e-25	375	3	0.992063	0.00793651	2.03014e-39	4	312	0.987342	0.0126582	3.50331e-32	0	246	1	0	3.85026e-27	0	301	1	0	4.04512e-33
BnaA01g15720D	37	43	0.4625	0.5375	0.000297313	58	54	0.517857	0.482143	0.00183385	35	49	0.416667	0.583333	4.32248e-06	26	127	0.830065	0.169935	5.42172e-05	14	55	0.797101	0.202899	0.0371824	26	59	0.694118	0.305882	0.6616
BnaA01g15730D	0	7	0	1	0.000481923	0	17	0	1	2.47886e-08	0	16	0	1	7.16379e-08	0	27	1	0	0.00058885	0	17	1	0	0.00746035	0	20	1	0	0.00326482
BnaA01g15760D	59	13	0.819444	0.180556	0.0116179	76	29	0.72381	0.27619	0.272997	84	17	0.831683	0.168317	0.00105608	57	82	0.589928	0.410072	0.0821271	44	32	0.421053	0.578947	1.98896e-05	45	58	0.563107	0.436893	0.0415903
BnaA01g15800D	14	9	0.608696	0.391304	0.633566	16	17	0.484848	0.515152	0.0426249	18	4	0.818182	0.181818	0.180144	4	29	0.878788	0.121212	0.0175369	6	21	0.777778	0.222222	0.281231	4	28	0.875	0.125	0.0217197
BnaA01g15810D	3	0	1	0	0.283574	10	0	1	0	0.040598	7	0	1	0	0.0913394	2	0	0	1	0.0689138	0	0	-	-	1	0	0	-	-	1
BnaA01g15820D	20	137	0.127389	0.872611	6.80643e-45	11	132	0.0769231	0.923077	6.57145e-49	16	106	0.131148	0.868852	1.47875e-34	15	119	0.88806	0.11194	2.34046e-07	5	124	0.96124	0.0387597	1.02863e-11	4	206	0.980952	0.0190476	6.44417e-21
BnaA01g15840D	0	0	-	-	1	0	0	-	-	1	0	0	-	-	1	0	0	-	-	1	0	0	-	-	1	0	0	-	-	1
BnaA01g15880D	9	0	1	0	0.0551413	7	0	1	0	0.0894197	6	0	1	0	0.119248	5	0	0	1	0.00332294	9	0	0	1	7.04051e-05	16	0	0	1	6.88529e-08
BnaA01g16110D	0	7	0	1	0.000481923	0	23	0	1	6.98861e-11	0	14	0	1	5.05629e-07	0	39	1	0	3.10989e-05	0	28	1	0	0.000496134	0	43	1	0	1.16741e-05
BnaA01g16140D	2	16	0.111111	0.888889	2.28017e-06	13	10	0.565217	0.434783	0.370283	7	5	0.583333	0.416667	0.612881	13	16	0.551724	0.448276	0.244479	23	17	0.425	0.575	0.00275755	14	10	0.416667	0.583333	0.0168386
BnaA01g16160D	0	18	0	1	1.06458e-08	0	16	0	1	6.56132e-08	0	42	0	1	6.87877e-19	0	35	1	0	8.31951e-05	0	37	1	0	5.58236e-05	0	61	1	0	1.4451e-07
BnaA01g16240D	8	3	0.727273	0.272727	0.745618	6	1	0.857143	0.142857	0.350998	13	0	1	0	0.0195231	11	5	0.3125	0.6875	0.00543515	8	1	0.111111	0.888889	0.00104123	14	0	0	1	4.82867e-07
BnaA01g16420D	98	38	0.720588	0.279412	0.241601	133	59	0.692708	0.307292	0.517906	154	92	0.626016	0.373984	0.230778	19	253	0.930147	0.0698529	4.05243e-19	21	178	0.894472	0.105528	6.9045e-11	54	261	0.828571	0.171429	5.58689e-09
BnaA01g16440D	643	322	0.666321	0.333679	1	584	233	0.71481	0.28519	0.00684073	487	220	0.688826	0.311174	0.272425	118	1478	0.926065	0.0739348	1.28792e-104	83	1562	0.949544	0.0504559	5.0759e-128	67	1396	0.954204	0.0457963	8.36571e-118
BnaA01g16450D	141	215	0.396067	0.603933	5.41108e-26	116	221	0.344214	0.655786	9.90122e-35	116	158	0.423358	0.576642	1.52835e-16	98	338	0.775229	0.224771	5.34793e-06	82	343	0.807059	0.192941	4.88219e-09	63	362	0.851765	0.148235	5.26036e-15
BnaA01g16460D	28	17	0.622222	0.377778	0.605985	43	7	0.86	0.14	0.00720947	58	2	0.966667	0.0333333	3.13086e-06	1	37	0.973684	0.0263158	0.000164578	0	34	1	0	0.000116147	0	15	1	0	0.0114399
BnaA01g16470D	18	4	0.818182	0.181818	0.183558	26	5	0.83871	0.16129	0.0644953	15	2	0.882353	0.117647	0.0890312	1	11	0.916667	0.0833333	0.0964841	3	15	0.833333	0.166667	0.184734	0	15	1	0	0.0114399
BnaA01g16520D	11	14	0.44	0.56	0.028424	4	6	0.4	0.6	0.106002	13	2	0.866667	0.133333	0.14164	0	16	1	0	0.00895925	0	12	1	0	0.0256343	5	11	0.6875	0.3125	0.914911
BnaA01g16540D	9	9	0.5	0.5	0.185992	17	9	0.653846	0.346154	0.946031	18	6	0.75	0.25	0.460401	6	23	0.793103	0.206897	0.200412	2	10	0.833333	0.166667	0.281231	2	35	0.945946	0.0540541	0.000756048
BnaA01g16560D	18	37	0.327273	0.672727	4.16256e-07	19	17	0.527778	0.472222	0.11046	24	22	0.521739	0.478261	0.0589082	4	75	0.949367	0.0506329	4.11649e-07	2	61	0.968254	0.031746	1.61357e-06	6	68	0.918919	0.0810811	1.36601e-05
BnaA01g16570D	31	0	1	0	0.000232035	35	0	1	0	7.9369e-05	23	0	1	0	0.00161122	10	0	0	1	2.43806e-05	2	0	0	1	0.0709907	10	0	0	1	2.42111e-05
BnaA01g16600D	31	20	0.607843	0.392157	0.451353	42	18	0.7	0.3	0.655151	22	18	0.55	0.45	0.162446	6	52	0.896552	0.103448	0.000510794	8	45	0.849057	0.150943	0.00982798	17	77	0.819149	0.180851	0.00356326
BnaA01g16630D	8	6	0.571429	0.428571	0.533327	15	1	0.9375	0.0625	0.0351375	17	16	0.515152	0.484848	0.0960488	15	26	0.634146	0.365854	0.728644	3	15	0.833333	0.166667	0.184734	0	28	1	0	0.000457551
BnaA01g16640D	46	14	0.766667	0.233333	0.14395	41	31	0.569444	0.430556	0.114471	44	18	0.709677	0.290323	0.551958	4	51	0.927273	0.0727273	0.000117043	13	49	0.790323	0.209677	0.062951	11	44	0.8	0.2	0.0560895
BnaA01g16660D	193	55	0.778226	0.221774	0.000509159	211	54	0.796226	0.203774	2.34022e-05	232	26	0.899225	0.100775	2.20468e-14	52	273	0.84	0.16	2.06625e-10	31	247	0.888489	0.111511	4.35866e-14	62	288	0.822857	0.177143	3.02755e-09
BnaA01g16710D	33	0	1	0	0.000143167	56	2	0.965517	0.0344828	4.64382e-06	45	0	1	0	7.50113e-06	0	49	1	0	2.74077e-06	0	42	1	0	1.65519e-05	6	41	0.87234	0.12766	0.00556051
BnaA01g16780D	7	6	0.538462	0.461538	0.400527	16	0	1	0	0.00874014	11	4	0.733333	0.266667	0.657165	0	39	1	0	3.10989e-05	0	22	1	0	0.0021631	0	40	1	0	2.42111e-05
BnaA01g16830D	10	0	1	0	0.0426831	2	0	1	0	0.383374	16	0	1	0	0.00910215	9	0	0	1	6.46569e-05	2	0	0	1	0.0709907	2	0	0	1	0.0686298
BnaA01g16860D	0	0	-	-	1	0	0	-	-	1	1	0	1	0	0.551958	1	0	0	1	0.206436	0	0	-	-	1	0	0	-	-	1
BnaA01g16870D	52	24	0.684211	0.315789	0.818691	65	47	0.580357	0.419643	0.0778645	48	12	0.8	0.2	0.0463904	53	36	0.404494	0.595506	6.30126e-07	42	40	0.487805	0.512195	0.00145407	56	40	0.416667	0.583333	7.91393e-07
BnaA01g16940D	0	9	0	1	6.8464e-05	0	1	0	1	0.205903	0	10	0	1	2.50418e-05	0	5	1	0	0.156838	0	8	1	0	0.0709907	0	7	1	0	0.0900282
BnaA01g16960D	30	8	0.789474	0.210526	0.154686	44	6	0.88	0.12	0.00291213	41	6	0.87234	0.12766	0.00570705	10	48	0.827586	0.172414	0.0168944	8	24	0.75	0.25	0.38652	20	35	0.636364	0.363636	0.702371
BnaA01g17040D	61	21	0.743902	0.256098	0.191435	100	6	0.943396	0.0566038	7.31326e-09	73	22	0.768421	0.231579	0.0563201	22	34	0.607143	0.392857	0.412419	31	16	0.340426	0.659574	7.97311e-06	39	41	0.5125	0.4875	0.00680119
BnaA01g17050D	57	48	0.542857	0.457143	0.0136271	62	28	0.688889	0.311111	0.724613	53	20	0.726027	0.273973	0.350506	21	61	0.743902	0.256098	0.186724	11	73	0.869048	0.130952	0.000241844	23	88	0.792793	0.207207	0.00915948
BnaA01g17780D	0	1	0	1	0.211227	0	3	0	1	0.0241417	0	7	0	1	0.000473593	0	17	1	0	0.00705185	2	13	0.866667	0.133333	0.143571	1	26	0.962963	0.037037	0.0023824
BnaA01g18020D	166	78	0.680328	0.319672	0.727413	157	55	0.740566	0.259434	0.0365401	24	42	0.363636	0.636364	7.26027e-07	43	69	0.616071	0.383929	0.319177	30	67	0.690722	0.309278	0.688663	26	80	0.754717	0.245283	0.0812003
BnaA01g18030D	38	12	0.76	0.24	0.21659	52	9	0.852459	0.147541	0.00420875	55	5	0.916667	0.0833333	0.000116098	4	14	0.777778	0.222222	0.382493	10	18	0.642857	0.357143	0.852715	14	23	0.621622	0.378378	0.631185
BnaA01g18040D	0	40	0	1	4.85376e-18	0	61	0	1	4.47405e-27	1	29	0.0333333	0.966667	1.51393e-12	2	21	0.913043	0.0869565	0.0215293	3	18	0.857143	0.142857	0.0966413	1	46	0.978723	0.0212766	1.83154e-05
BnaA01g18070D	0	0	-	-	1	3	0	1	0	0.276948	3	0	1	0	0.279781	6	0	0	1	0.00122731	1	0	0	1	0.209617	12	0	0	1	3.41394e-06
BnaA01g18320D	40	5	0.888889	0.111111	0.00342981	34	6	0.85	0.15	0.0239529	34	7	0.829268	0.170732	0.0444665	4	60	0.9375	0.0625	1.41549e-05	3	83	0.965116	0.0348837	2.35615e-08	8	42	0.84	0.16	0.0167848
BnaA01g18360D	62	17	0.78481	0.21519	0.0435604	98	24	0.803279	0.196721	0.00290478	82	44	0.650794	0.349206	0.774178	26	196	0.882883	0.117117	5.38606e-11	24	180	0.882353	0.117647	4.33823e-10	29	188	0.866359	0.133641	2.33777e-09
BnaA01g18410D	17	1	0.944444	0.0555556	0.0225257	8	0	1	0	0.0679912	10	0	1	0	0.0418063	0	14	1	0	0.0148558	0	8	1	0	0.0709907	0	9	1	0	0.0530836
BnaA01g18460D	21	26	0.446809	0.553191	0.00312618	26	42	0.382353	0.617647	2.31714e-06	29	23	0.557692	0.442308	0.135611	9	42	0.823529	0.176471	0.0295981	7	43	0.86	0.14	0.00781794	5	89	0.946809	0.0531915	3.85295e-08
BnaA01g18670D	0	42	0	1	6.8305e-19	0	85	0	1	2.31039e-37	0	22	0	1	2.10938e-10	20	20	0.5	0.5	0.041347	13	40	0.754717	0.245283	0.229669	6	26	0.8125	0.1875	0.115235
BnaA01g18730D	0	8	0	1	0.000180956	0	10	0	1	2.34022e-05	0	14	0	1	5.05629e-07	0	8	1	0	0.0689138	0	10	1	0	0.042908	3	10	0.769231	0.230769	0.505747
BnaA01g18820D	13	4	0.764706	0.235294	0.469873	2	2	0.5	0.5	0.548867	1	0	1	0	0.551958	22	4	0.153846	0.846154	1.29895e-07	18	1	0.0526316	0.947368	6.99639e-08	22	0	0	1	1.92835e-10
BnaA01g18860D	51	6	0.894737	0.105263	0.000667683	40	8	0.833333	0.166667	0.0241417	51	6	0.894737	0.105263	0.000653161	48	4	0.0769231	0.923077	2.32441e-18	23	10	0.30303	0.69697	3.20124e-05	50	3	0.0566038	0.943396	6.03476e-20
BnaA01g18870D	23	4	0.851852	0.148148	0.0662069	18	1	0.947368	0.0526316	0.016736	22	2	0.916667	0.0833333	0.01724	0	30	1	0	0.000282095	0	14	1	0	0.0156956	0	24	1	0	0.00121344
BnaA01g18890D	95	17	0.848214	0.151786	0.000136155	127	27	0.824675	0.175325	8.78694e-05	56	1	0.982456	0.0175439	1.66536e-06	18	44	0.709677	0.290323	0.548552	13	55	0.808824	0.191176	0.0238874	23	52	0.693333	0.306667	0.692448
BnaA01g18930D	17	21	0.447368	0.552632	0.00841269	23	25	0.479167	0.520833	0.0108166	26	16	0.619048	0.380952	0.586945	6	35	0.853659	0.146341	0.0196794	5	54	0.915254	0.0847458	0.000154901	4	53	0.929825	0.0701754	7.30356e-05
BnaA01g18940D	0	43	0	1	2.5489e-19	0	65	0	1	8.62177e-29	0	55	0	1	2.03992e-24	2	55	0.964912	0.0350877	6.19564e-06	0	66	1	0	4.79787e-08	0	55	1	0	6.18399e-07
BnaA01g18960D	11	0	1	0	0.03278	9	0	1	0	0.0525295	11	0	1	0	0.0321842	5	0	0	1	0.00332294	4	0	0	1	0.00948566	8	0	0	1	0.000171315
BnaA01g18970D	14	22	0.388889	0.611111	0.00101435	5	26	0.16129	0.83871	1.1278e-08	10	10	0.5	0.5	0.157985	9	19	0.678571	0.321429	0.947136	12	18	0.6	0.4	0.517184	7	31	0.815789	0.184211	0.076583
BnaA01g19010D	0	2	0	1	0.0710259	0	4	0	1	0.00874014	0	4	0	1	0.00910215	0	1	1	0	0.548747	0	2	1	0	0.38652	0	0	-	-	1
BnaA01g19040D	0	12	0	1	3.65597e-06	0	16	0	1	6.56132e-08	0	30	0	1	8.60441e-14	0	10	1	0	0.041347	0	35	1	0	9.04331e-05	0	29	1	0	0.000359199
BnaA01g19090D	71	0	1	0	1.36391e-08	100	6	0.943396	0.0566038	7.31326e-09	67	4	0.943662	0.056338	2.82543e-06	72	0	0	1	1.04517e-31	46	1	0.0212766	0.978723	1.01285e-19	74	0	0	1	1.36239e-32
BnaA01g19120D	5	4	0.555556	0.444444	0.556476	4	0	1	0	0.205903	5	0	1	0	0.157985	0	4	1	0	0.206436	0	5	1	0	0.159632	0	3	1	0	0.276815
BnaA01g19130D	600	224	0.728155	0.271845	0.000481923	484	298	0.618926	0.381074	0.00874014	330	175	0.653465	0.346535	0.602273	132	398	0.750943	0.249057	0.000110077	118	360	0.753138	0.246862	0.000182683	186	301	0.61807	0.38193	0.0375919
BnaA01g19150D	1	0	1	0	0.556476	20	0	1	0	0.00322803	5	0	1	0	0.157985	0	0	-	-	1	0	0	-	-	1	2	0	0	1	0.0686298
BnaA01g19170D	28	17	0.622222	0.377778	0.605985	68	39	0.635514	0.364486	0.564668	43	8	0.843137	0.156863	0.0140815	24	38	0.612903	0.387097	0.439354	26	45	0.633803	0.366197	0.631149	38	29	0.432836	0.567164	0.00013644
BnaA01g19210D	23	58	0.283951	0.716049	2.21416e-12	25	43	0.367647	0.632353	6.37459e-07	13	36	0.265306	0.734694	1.30064e-08	15	31	0.673913	0.326087	0.968537	18	56	0.756757	0.243243	0.143571	20	44	0.6875	0.3125	0.789107
BnaA01g19220D	0	5	0	1	0.00342981	8	9	0.470588	0.529412	0.121388	7	1	0.875	0.125	0.272398	2	0	0	1	0.0689138	1	3	0.75	0.25	0.79119	12	5	0.294118	0.705882	0.00244368
BnaA01g19230D	5	1	0.833333	0.166667	0.464906	24	0	1	0	0.00119491	20	2	0.909091	0.0909091	0.0273832	0	23	1	0	0.00157575	0	30	1	0	0.000306246	4	12	0.75	0.25	0.548229
BnaA01g19260D	49	13	0.790323	0.209677	0.0627316	65	17	0.792683	0.207317	0.0260717	41	8	0.836735	0.163265	0.0208085	4	50	0.925926	0.0740741	0.000147655	30	63	0.677419	0.322581	0.886443	3	25	0.892857	0.107143	0.0196373
BnaA01g19270D	8	9	0.470588	0.529412	0.125607	14	1	0.933333	0.0666667	0.0450512	28	2	0.933333	0.0666667	0.00414996	0	84	1	0	5.32417e-10	1	48	0.979592	0.0204082	1.24168e-05	0	40	1	0	2.42111e-05
BnaA01g19280D	22	0	1	0	0.00212181	31	0	1	0	0.000212968	15	0	1	0	0.011716	30	0	0	1	8.01324e-14	21	0	0	1	6.01785e-10	26	0	0	1	3.83605e-12
BnaA01g19330D	0	17	0	1	2.81883e-08	0	9	0	1	6.206e-05	0	9	0	1	6.62841e-05	0	15	1	0	0.0114981	0	6	1	0	0.120776	1	10	0.909091	0.0909091	0.123936
BnaA01g19410D	0	4	0	1	0.00923575	0	3	0	1	0.0241417	0	10	0	1	2.50418e-05	0	7	1	0	0.0900534	0	6	1	0	0.120776	0	3	1	0	0.276815
BnaA01g19450D	0	0	-	-	1	0	0	-	-	1	0	0	-	-	1	0	0	-	-	1	0	0	-	-	1	0	0	-	-	1
BnaA01g19470D	12	0	1	0	0.0252321	13	0	1	0	0.0188699	40	0	1	0	2.50418e-05	29	0	0	1	2.13079e-13	27	0	0	1	1.74713e-12	26	0	0	1	3.83605e-12
BnaA01g19500D	4	0	1	0	0.211227	0	0	-	-	1	0	0	-	-	1	0	0	-	-	1	0	3	1	0	0.281231	0	0	-	-	1
BnaA01g19590D	24	0	1	0	0.00127847	10	0	1	0	0.040598	24	0	1	0	0.0012534	2	0	0	1	0.0689138	2	0	0	1	0.0709907	3	0	0	1	0.0243612
BnaA01g19650D	6	0	1	0	0.121459	12	0	1	0	0.0241417	9	0	1	0	0.0540902	2	0	0	1	0.0689138	9	0	0	1	7.04051e-05	13	0	0	1	1.28331e-06
BnaA01g19710D	152	0	1	0	3.43145e-17	111	0	1	0	6.6918e-13	116	0	1	0	2.26785e-13	95	1	0.0104167	0.989583	1.04865e-40	97	0	0	1	2.5877e-42	94	0	0	1	3.66556e-41
BnaA01g20050D	4	36	0.1	0.9	2.54412e-13	0	15	0	1	1.74124e-07	0	29	0	1	2.26785e-13	0	104	1	0	4.02335e-12	0	82	1	0	9.87136e-10	0	120	1	0	7.79564e-14
BnaA01g20500D	3	0	1	0	0.283574	3	0	1	0	0.276948	2	0	1	0	0.385237	7	1	0.125	0.875	0.0025317	5	0	0	1	0.00350944	5	0	0	1	0.00326482
BnaA01g20550D	14	0	1	0	0.0153463	8	0	1	0	0.0679912	9	0	1	0	0.0540902	13	0	0	1	1.31246e-06	14	0	0	1	5.45657e-07	9	0	0	1	6.47171e-05
BnaA01g20610D	11	12	0.478261	0.521739	0.0850869	10	15	0.4	0.6	0.00874014	6	4	0.6	0.4	0.725991	6	14	0.7	0.3	0.816809	7	8	0.533333	0.466667	0.342397	7	26	0.787879	0.212121	0.188136
BnaA01g20850D	84	0	1	0	5.72295e-10	103	0	1	0	4.73245e-12	109	0	1	0	1.27352e-12	107	0	0	1	1.03887e-46	66	0	0	1	4.65356e-29	105	0	0	1	6.88472e-46
BnaA01g20890D	45	0	1	0	7.66987e-06	46	0	1	0	5.40736e-06	45	0	1	0	7.50113e-06	38	0	0	1	3.25388e-17	55	0	0	1	2.26791e-24	57	0	0	1	2.5381e-25
BnaA01g20980D	10	0	1	0	0.0426831	10	0	1	0	0.040598	4	0	1	0	0.207979	7	0	0	1	0.000460112	13	0	0	1	1.45183e-06	14	0	0	1	4.82867e-07
BnaA01g21040D	7	0	1	0	0.0931722	10	0	1	0	0.040598	14	0	1	0	0.0151131	8	0	0	1	0.000171847	8	0	0	1	0.000186857	13	0	0	1	1.28331e-06
BnaA01g21450D	13	0	1	0	0.0198194	20	7	0.740741	0.259259	0.48696	15	3	0.833333	0.166667	0.18241	12	2	0.142857	0.857143	9.2511e-05	17	0	0	1	2.92038e-08	31	4	0.114286	0.885714	2.67454e-11
BnaA01g21540D	57	1	0.982759	0.0172414	1.36369e-06	33	0	1	0	0.000130502	32	8	0.8	0.2	0.107957	11	5	0.3125	0.6875	0.00543515	11	0	0	1	1.00964e-05	19	2	0.0952381	0.904762	1.21182e-07
BnaA01g21690D	1	0	1	0	0.556476	0	1	0	1	0.205903	6	2	0.75	0.25	0.688614	0	2	1	0	0.382493	2	0	0	1	0.0709907	4	2	0.333333	0.666667	0.117886
BnaA01g21720D	88	33	0.727273	0.272727	0.211227	171	32	0.842365	0.157635	4.24511e-07	89	17	0.839623	0.160377	0.000419991	11	56	0.835821	0.164179	0.00664208	8	65	0.890411	0.109589	0.000152262	22	56	0.717949	0.282051	0.403172
BnaA01g21730D	21	8	0.724138	0.275862	0.590934	23	23	0.5	0.5	0.0276239	7	9	0.4375	0.5625	0.0785913	2	28	0.933333	0.0666667	0.0040901	4	17	0.809524	0.190476	0.219005	12	16	0.571429	0.428571	0.35004
BnaA01g21860D	115	174	0.397924	0.602076	5.27189e-21	193	160	0.546742	0.453258	5.84597e-06	207	204	0.50365	0.49635	1.72161e-11	30	339	0.918699	0.0813008	1.74394e-23	39	253	0.866438	0.133562	3.77764e-12	51	280	0.845921	0.154079	2.91167e-11
BnaA01g21870D	6	15	0.285714	0.714286	0.000556488	15	14	0.517241	0.482759	0.123333	3	8	0.272727	0.727273	0.0107423	5	44	0.897959	0.102041	0.00136502	2	16	0.888889	0.111111	0.0709907	9	34	0.790698	0.209302	0.119505
BnaA01g21880D	26	1	0.962963	0.037037	0.00251466	20	11	0.645161	0.354839	0.862699	26	2	0.928571	0.0714286	0.00667465	0	55	1	0	6.35568e-07	0	32	1	0	0.000186857	0	40	1	0	2.42111e-05
BnaA01g21890D	11	33	0.25	0.75	2.3773e-08	27	38	0.415385	0.584615	4.99537e-05	22	45	0.328358	0.671642	2.14119e-08	4	149	0.973856	0.0261438	7.1817e-15	4	115	0.966387	0.0336134	3.10749e-11	22	153	0.874286	0.125714	2.6592e-08
BnaA01g21980D	23	16	0.589744	0.410256	0.384595	22	14	0.611111	0.388889	0.548867	16	21	0.432432	0.567568	0.00522614	11	35	0.76087	0.23913	0.227678	10	15	0.6	0.4	0.552039	9	19	0.678571	0.321429	0.945735
BnaA01g22040D	32	3	0.914286	0.0857143	0.00409611	25	1	0.961538	0.0384615	0.00301325	37	12	0.755102	0.244898	0.246444	9	63	0.875	0.125	0.000452231	10	38	0.791667	0.208333	0.0992605	11	71	0.865854	0.134146	0.00033639
BnaA01g22050D	13	15	0.464286	0.535714	0.0393678	14	7	0.666667	0.333333	1	4	11	0.266667	0.733333	0.00228659	2	9	0.818182	0.181818	0.352606	6	27	0.818182	0.181818	0.0977136	9	26	0.742857	0.257143	0.40557
BnaA01g22100D	0	4	0	1	0.00923575	0	1	0	1	0.205903	0	7	0	1	0.000473593	0	10	1	0	0.041347	0	6	1	0	0.120776	0	6	1	0	0.117886
BnaA01g22200D	33	11	0.75	0.25	0.307979	39	23	0.629032	0.370968	0.600362	32	29	0.52459	0.47541	0.031805	7	78	0.917647	0.0823529	3.34912e-06	11	84	0.884211	0.115789	2.41999e-05	6	79	0.929412	0.0705882	1.06211e-06
BnaA01g22220D	102	40	0.71831	0.28169	0.253341	66	89	0.425806	0.574194	1.06239e-09	86	58	0.597222	0.402778	0.112425	33	97	0.746154	0.253846	0.0815351	28	114	0.802817	0.197183	0.00142347	46	148	0.762887	0.237113	0.00866596
BnaA01g22230D	67	18	0.788235	0.211765	0.0304015	101	24	0.808	0.192	0.0017634	87	19	0.820755	0.179245	0.0017655	32	78	0.709091	0.290909	0.413018	11	71	0.865854	0.134146	0.000367021	38	76	0.666667	0.333333	1
BnaA01g22240D	24	0	1	0	0.00127847	128	4	0.969697	0.030303	1.07294e-12	156	0	1	0	1.31949e-17	11	15	0.576923	0.423077	0.398113	8	16	0.666667	0.333333	1	20	47	0.701493	0.298507	0.615319
BnaA01g22260D	95	4	0.959596	0.040404	3.63789e-09	83	0	1	0	6.35946e-10	82	0	1	0	9.13722e-10	20	12	0.375	0.625	0.00110291	32	10	0.238095	0.761905	2.09741e-08	29	20	0.408163	0.591837	0.000320901
BnaA01g22280D	0	0	-	-	1	0	2	0	1	0.0679912	0	5	0	1	0.0033716	0	9	1	0	0.0534185	0	25	1	0	0.00104123	0	19	1	0	0.00420236
BnaA01g22310D	424	104	0.80303	0.19697	1.98884e-10	482	112	0.811448	0.188552	5.21162e-13	162	57	0.739726	0.260274	0.0365905	100	202	0.668874	0.331126	0.985618	108	172	0.614286	0.385714	0.0952036	88	205	0.699659	0.300341	0.288757
BnaA01g22340D	81	7	0.920455	0.0795455	1.77971e-06	94	25	0.789916	0.210084	0.00832459	100	15	0.869565	0.130435	1.34003e-05	18	75	0.806452	0.193548	0.00833785	19	66	0.776471	0.223529	0.0528037	25	73	0.744898	0.255102	0.140084
BnaA01g22430D	12	2	0.857143	0.142857	0.182189	4	3	0.571429	0.428571	0.663891	4	0	1	0	0.207979	3	8	0.727273	0.272727	0.738618	2	9	0.818182	0.181818	0.356736	8	8	0.5	0.5	0.205783
BnaA01g22650D	0	1	0	1	0.211227	0	9	0	1	6.206e-05	0	0	-	-	1	0	25	1	0	0.000970102	0	22	1	0	0.0021631	0	24	1	0	0.00121344
BnaA01g22690D	0	0	-	-	1	0	10	0	1	2.34022e-05	0	4	0	1	0.00910215	0	5	1	0	0.156838	0	14	1	0	0.0156956	0	12	1	0	0.0243612
BnaA01g22710D	188	7	0.964103	0.0358974	1.54911e-17	225	33	0.872093	0.127907	1.62915e-11	232	10	0.958678	0.0413223	8.98837e-21	59	62	0.512397	0.487603	0.000771853	43	56	0.565657	0.434343	0.0546275	73	59	0.44697	0.55303	3.52116e-07
BnaA01g22910D	506	105	0.828151	0.171849	2.81396e-16	526	97	0.844302	0.155698	6.51311e-20	412	41	0.909492	0.0905077	1.37935e-26	128	198	0.607362	0.392638	0.0382079	84	181	0.683019	0.316981	0.647125	111	274	0.711688	0.288312	0.0900282
BnaA01g22920D	94	12	0.886792	0.113208	5.69349e-06	81	16	0.835052	0.164948	0.00100623	16	6	0.727273	0.272727	0.619202	10	14	0.583333	0.416667	0.456634	15	11	0.423077	0.576923	0.0161762	4	7	0.636364	0.363636	0.887627
BnaA01g22930D	12	0	1	0	0.0252321	23	4	0.851852	0.148148	0.0632078	9	7	0.5625	0.4375	0.451457	2	7	0.777778	0.222222	0.548747	2	14	0.875	0.125	0.11432	4	12	0.75	0.25	0.548229
BnaA01g22950D	104	20	0.83871	0.16129	0.000142679	123	32	0.793548	0.206452	0.00176979	55	18	0.753425	0.246575	0.160562	23	51	0.689189	0.310811	0.750508	11	42	0.792453	0.207547	0.0805193	21	59	0.7375	0.2625	0.231692
BnaA01g22970D	24	22	0.521739	0.478261	0.0599805	57	6	0.904762	0.0952381	0.00016257	40	8	0.833333	0.166667	0.0248067	21	9	0.3	0.7	6.08448e-05	13	21	0.617647	0.382353	0.618173	6	34	0.85	0.15	0.0241938
BnaA01g23010D	65	6	0.915493	0.084507	2.88903e-05	117	5	0.959016	0.0409836	4.49177e-11	79	10	0.88764	0.11236	3.13043e-05	15	15	0.5	0.5	0.0790004	20	12	0.375	0.625	0.00118368	17	10	0.37037	0.62963	0.0023824
BnaA01g23100D	263	26	0.910035	0.0899654	2.08923e-17	335	42	0.888594	0.111406	7.20548e-19	278	31	0.899676	0.100324	4.51443e-17	116	117	0.502146	0.497854	4.18081e-07	97	95	0.494792	0.505208	1.84056e-06	86	126	0.59434	0.40566	0.041193
BnaA01g23150D	68	2	0.971429	0.0285714	2.87798e-07	119	2	0.983471	0.0165289	1.01982e-12	71	4	0.946667	0.0533333	1.08601e-06	21	13	0.382353	0.617647	0.00103757	20	11	0.354839	0.645161	0.000618418	28	9	0.243243	0.756757	1.96871e-07
BnaA01g23160D	120	27	0.816327	0.183673	0.000326683	97	13	0.881818	0.118182	5.64865e-06	108	14	0.885246	0.114754	1.21648e-06	38	28	0.424242	0.575758	8.50829e-05	19	28	0.595745	0.404255	0.37514	16	21	0.567568	0.432432	0.257719
BnaA01g23170D	87	12	0.878788	0.121212	2.56499e-05	60	11	0.84507	0.15493	0.00301868	82	17	0.828283	0.171717	0.00151151	25	29	0.537037	0.462963	0.0672571	25	17	0.404762	0.595238	0.000828633	58	18	0.236842	0.763158	1.6635e-14
BnaA01g23180D	49	0	1	0	2.91497e-06	106	13	0.890756	0.109244	8.02504e-07	53	6	0.898305	0.101695	0.000424966	44	16	0.266667	0.733333	2.98001e-10	20	16	0.444444	0.555556	0.00948566	25	20	0.444444	0.555556	0.00326482
BnaA01g23200D	133	30	0.815951	0.184049	0.00015474	183	47	0.795652	0.204348	9.15385e-05	177	41	0.811927	0.188073	1.80565e-05	38	133	0.777778	0.222222	0.00428023	26	101	0.795276	0.204724	0.00463613	39	131	0.770588	0.229412	0.007899
BnaA01g23220D	47	19	0.712121	0.287879	0.515702	78	5	0.939759	0.060241	4.97553e-07	41	9	0.82	0.18	0.0360517	16	78	0.829787	0.170213	0.00179169	21	69	0.766667	0.233333	0.070979	21	74	0.778947	0.221053	0.0335398
BnaA01g23270D	107	9	0.922414	0.0775862	2.66781e-08	109	4	0.964602	0.0353982	1.07159e-10	91	12	0.883495	0.116505	1.05329e-05	0	23	1	0	0.00157575	0	9	1	0	0.0553071	1	26	0.962963	0.037037	0.0023824
BnaA01g23280D	31	0	1	0	0.000232035	33	2	0.942857	0.0571429	0.00119491	27	5	0.84375	0.15625	0.0540902	7	0	0	1	0.000460112	12	0	0	1	3.80364e-06	10	0	0	1	2.42111e-05
BnaA01g23290D	126	43	0.745562	0.254438	0.0491737	210	64	0.766423	0.233577	0.00106324	102	24	0.809524	0.190476	0.00156452	40	57	0.587629	0.412371	0.139006	28	65	0.698925	0.301075	0.583839	44	76	0.633333	0.366667	0.511664
BnaA01g23310D	13	1	0.928571	0.0714286	0.0607804	14	0	1	0	0.0146022	13	0	1	0	0.0195231	1	13	0.928571	0.0714286	0.0589651	0	12	1	0	0.0256343	2	11	0.846154	0.153846	0.22072
BnaA01g23330D	0	0	-	-	1	0	5	0	1	0.00322803	0	0	-	-	1	0	4	1	0	0.206436	0	0	-	-	1	0	1	1	0	0.548229
BnaA01g23390D	143	17	0.89375	0.10625	6.18873e-09	142	17	0.893082	0.106918	6.78088e-09	132	11	0.923077	0.0769231	4.85495e-10	28	43	0.605634	0.394366	0.34046	11	42	0.792453	0.207547	0.0805193	21	45	0.681818	0.318182	0.853728
BnaA01g23480D	164	0	1	0	1.81966e-18	183	0	1	0	1.45625e-20	212	9	0.959276	0.040724	3.95111e-19	0	104	1	0	4.02335e-12	0	101	1	0	9.67209e-12	0	118	1	0	1.27384e-13
BnaA01g23490D	28	8	0.777778	0.222222	0.211227	39	6	0.866667	0.133333	0.00847399	64	2	0.969697	0.030303	7.26027e-07	30	0	0	1	8.01324e-14	10	0	0	1	2.66285e-05	18	0	0	1	9.73172e-09
BnaA01g23500D	20	2	0.909091	0.0909091	0.0278352	35	0	1	0	7.9369e-05	32	5	0.864865	0.135135	0.0192692	13	6	0.315789	0.684211	0.00257924	5	4	0.444444	0.555556	0.209617	12	6	0.333333	0.666667	0.00540646
BnaA01g23520D	48	0	1	0	3.65597e-06	46	0	1	0	5.40736e-06	62	1	0.984127	0.015873	3.88099e-07	2	60	0.967742	0.0322581	1.8613e-06	1	54	0.981818	0.0181818	2.91741e-06	0	53	1	0	1.01358e-06
BnaA01g23540D	17	6	0.73913	0.26087	0.545253	47	5	0.903846	0.0961538	0.000679768	25	7	0.78125	0.21875	0.222521	6	40	0.869565	0.130435	0.00702483	0	22	1	0	0.0021631	15	59	0.797297	0.202703	0.0289356
BnaA01g23550D	312	86	0.78392	0.21608	2.75862e-06	339	69	0.830882	0.169118	1.26045e-11	317	56	0.849866	0.150134	5.19809e-13	55	195	0.78	0.22	0.000371339	74	229	0.755776	0.244224	0.00236768	123	227	0.648571	0.351429	0.548229
BnaA01g23560D	358	102	0.778261	0.221739	1.55584e-06	466	181	0.720247	0.279753	0.00740998	296	81	0.785146	0.214854	3.93042e-06	77	260	0.771513	0.228487	0.000125746	66	176	0.727273	0.272727	0.0709907	76	287	0.790634	0.209366	2.00233e-06
BnaA01g23600D	38	21	0.644068	0.355932	0.78762	65	17	0.792683	0.207317	0.0260717	31	7	0.815789	0.184211	0.0776837	14	30	0.681818	0.318182	0.890588	4	32	0.888889	0.111111	0.00948566	8	52	0.866667	0.133333	0.00222604
BnaA01g23610D	169	63	0.728448	0.271552	0.0716504	140	68	0.673077	0.326923	0.903661	145	47	0.755208	0.244792	0.0170789	55	151	0.73301	0.26699	0.0673661	35	83	0.70339	0.29661	0.472765	63	168	0.727273	0.272727	0.0759258
BnaA01g23620D	241	40	0.857651	0.142349	7.76898e-11	245	94	0.722714	0.277286	0.0452554	205	40	0.836735	0.163265	7.58769e-08	50	180	0.782609	0.217391	0.000480127	49	126	0.72	0.28	0.185883	47	182	0.79476	0.20524	0.000111043
BnaA01g23660D	86	26	0.767857	0.232143	0.0393678	171	21	0.890625	0.109375	2.59693e-10	93	40	0.699248	0.300752	0.502817	7	49	0.875	0.125	0.00209006	29	56	0.658824	0.341176	0.934688	23	46	0.666667	0.333333	1
BnaA01g23680D	45	3	0.9375	0.0625	0.000195852	52	5	0.912281	0.0877193	0.000215848	32	0	1	0	0.000177098	6	34	0.85	0.15	0.0243229	14	38	0.730769	0.269231	0.397187	14	51	0.784615	0.215385	0.0674217
BnaA01g23700D	131	88	0.598174	0.401826	0.0521909	121	98	0.552511	0.447489	0.000796398	124	107	0.536797	0.463203	8.39805e-05	64	169	0.725322	0.274678	0.0857423	64	146	0.695238	0.304762	0.455175	85	143	0.627193	0.372807	0.263266
BnaA01g23880D	0	0	-	-	1	2	0	1	0	0.383374	0	0	-	-	1	3	0	0	1	0.024475	4	0	0	1	0.00948566	0	0	-	-	1
BnaA01g23900D	21	0	1	0	0.00270513	16	1	0.941176	0.0588235	0.0274082	29	0	1	0	0.000374315	2	23	0.92	0.08	0.013319	0	24	1	0	0.00131151	0	29	1	0	0.000359199
BnaA01g23920D	3	3	0.5	0.5	0.464906	7	3	0.7	0.3	0.884853	0	0	-	-	1	0	1	1	0	0.548747	0	0	-	-	1	0	1	1	0	0.548229
BnaA01g24160D	31	10	0.756098	0.243902	0.288257	23	3	0.884615	0.115385	0.0306168	19	1	0.95	0.05	0.013541	13	32	0.711111	0.288889	0.597689	5	19	0.791667	0.208333	0.253959	3	19	0.863636	0.136364	0.0749603
BnaA01g24250D	141	24	0.854545	0.145455	1.27459e-06	145	46	0.759162	0.240838	0.0121926	132	15	0.897959	0.102041	1.38776e-08	18	36	0.666667	0.333333	1	20	82	0.803922	0.196078	0.0069643	21	68	0.764045	0.235955	0.0767991
BnaA01g24280D	0	82	0	1	5.29052e-36	0	128	0	1	8.17448e-56	0	104	0	1	2.12385e-45	2	217	0.990868	0.00913242	4.38301e-23	9	153	0.944444	0.0555556	5.89416e-13	7	212	0.968037	0.0319635	4.20018e-20
BnaA01g24310D	20	18	0.526316	0.473684	0.100039	40	2	0.952381	0.047619	0.000220809	23	17	0.575	0.425	0.279781	2	23	0.92	0.08	0.013319	5	21	0.807692	0.192308	0.176857	1	5	0.833333	0.166667	0.456257
BnaA01g24360D	34	13	0.723404	0.276596	0.489994	39	22	0.639344	0.360656	0.721063	42	14	0.75	0.25	0.242424	16	52	0.764706	0.235294	0.122471	6	34	0.85	0.15	0.0256123	13	47	0.783333	0.216667	0.0822547
BnaA01g24550D	231	55	0.807692	0.192308	1.70414e-06	215	74	0.743945	0.256055	0.00989335	165	53	0.756881	0.243119	0.00918095	44	190	0.811966	0.188034	8.26802e-06	30	123	0.803922	0.196078	0.000826671	59	190	0.763052	0.236948	0.00269008
BnaA01g24630D	268	99	0.730245	0.269755	0.0181683	308	70	0.814815	0.185185	4.90916e-09	317	29	0.916185	0.083815	1.23721e-21	71	156	0.687225	0.312775	0.582508	89	135	0.602679	0.397321	0.0679821	82	130	0.613208	0.386792	0.138055
BnaA01g24640D	38	23	0.622951	0.377049	0.554133	65	13	0.833333	0.166667	0.00367089	45	11	0.803571	0.196429	0.0484315	8	39	0.829787	0.170213	0.0299017	2	42	0.954545	0.0454545	0.000154742	4	30	0.882353	0.117647	0.0140089
BnaA01g24650D	82	28	0.745455	0.254545	0.118341	119	26	0.82069	0.17931	0.000215242	85	36	0.702479	0.297521	0.478462	10	93	0.902913	0.0970874	1.39988e-06	5	92	0.948454	0.0515464	2.15544e-08	24	79	0.76699	0.23301	0.049034
BnaA01g24700D	90	37	0.708661	0.291339	0.390113	200	65	0.754717	0.245283	0.00474618	122	30	0.802632	0.197368	0.000927737	29	94	0.764228	0.235772	0.0360117	28	63	0.692308	0.307692	0.678085	33	87	0.725	0.275	0.227153
BnaA01g24730D	305	5	0.983871	0.016129	6.36832e-31	276	9	0.968421	0.0315789	5.83878e-26	328	5	0.984985	0.015015	2.34194e-33	144	59	0.29064	0.70936	1.55901e-28	119	28	0.190476	0.809524	6.57446e-33	183	40	0.179372	0.820628	5.80459e-52
BnaA01g24760D	525	113	0.822884	0.177116	6.30249e-16	515	73	0.87585	0.12415	9.52956e-26	294	39	0.882883	0.117117	6.40412e-16	97	193	0.665517	0.334483	1	111	224	0.668657	0.331343	0.991256	118	250	0.679348	0.320652	0.675865
BnaA01g24800D	186	126	0.596154	0.403846	0.0155047	189	103	0.64726	0.35274	0.551381	218	82	0.726667	0.273333	0.04492	52	270	0.838509	0.161491	3.65043e-10	53	247	0.823333	0.176667	4.49537e-08	46	270	0.85443	0.14557	9.68389e-12
BnaA01g24820D	91	2	0.978495	0.0215054	1.0899e-09	48	0	1	0	3.27883e-06	73	0	1	0	8.10887e-09	3	64	0.955224	0.0447761	2.04224e-06	4	78	0.95122	0.0487805	2.18232e-07	0	60	1	0	1.82538e-07
BnaA01g24840D	57	24	0.703704	0.296296	0.556476	38	30	0.558824	0.441176	0.0870036	63	37	0.63	0.37	0.514788	23	79	0.77451	0.22549	0.0346931	30	97	0.76378	0.23622	0.0352006	37	76	0.672566	0.327434	0.946167
BnaA01g24930D	0	0	-	-	1	2	0	1	0	0.383374	5	1	0.833333	0.166667	0.460401	2	4	0.666667	0.333333	1	2	0	0	1	0.0709907	2	2	0.5	0.5	0.548229
BnaA01g24990D	0	0	-	-	1	1	0	1	0	0.548867	0	0	-	-	1	0	0	-	-	1	0	0	-	-	1	0	5	1	0	0.156005
BnaA01g25240D	2	0	1	0	0.390113	2	4	0.333333	0.666667	0.117337	3	4	0.428571	0.571429	0.237023	0	22	1	0	0.00202302	0	18	1	0	0.00579664	0	17	1	0	0.00695878
BnaA01g25250D	102	10	0.910714	0.0892857	1.98411e-07	117	17	0.873134	0.126866	1.4331e-06	141	1	0.992958	0.00704225	1.71202e-15	24	95	0.798319	0.201681	0.00479153	6	89	0.936842	0.0631579	1.15211e-07	14	74	0.840909	0.159091	0.00121344
BnaA01g25400D	81	1	0.987805	0.0121951	3.9565e-09	69	0	1	0	1.95464e-08	79	0	1	0	1.87677e-09	60	2	0.0322581	0.967742	6.29192e-25	64	0	0	1	3.26521e-28	60	0	0	1	1.32393e-26
BnaA01g25410D	0	125	0	1	1.87471e-54	0	126	0	1	5.84976e-55	0	66	0	1	4.07388e-29	0	119	1	0	1.02703e-13	0	87	1	0	2.91365e-10	4	110	0.964912	0.0350877	8.71956e-11
BnaA01g25490D	28	0	1	0	0.000481923	29	0	1	0	0.000351025	23	0	1	0	0.00161122	22	0	0	1	2.00465e-10	25	0	0	1	1.21225e-11	39	0	0	1	1.1675e-17
BnaA01g25500D	16	0	1	0	0.00923575	19	0	1	0	0.00415752	13	0	1	0	0.0195231	15	0	0	1	1.87264e-07	14	0	0	1	5.45657e-07	14	0	0	1	4.82867e-07
BnaA01g25610D	0	6	0	1	0.00127847	0	4	0	1	0.00874014	0	16	0	1	7.16379e-08	0	16	1	0	0.00895925	0	9	1	0	0.0553071	0	12	1	0	0.0243612
BnaA01g25630D	67	1	0.985294	0.0147059	1.18967e-07	78	0	1	0	2.17047e-09	159	3	0.981481	0.0185185	2.19557e-16	20	0	0	1	1.41132e-09	8	0	0	1	0.000186857	11	2	0.153846	0.846154	0.000232672
BnaA01g25740D	0	0	-	-	1	0	2	0	1	0.0679912	0	0	-	-	1	0	0	-	-	1	0	1	1	0	0.552039	0	0	-	-	1
BnaA01g25920D	0	0	-	-	1	0	0	-	-	1	0	0	-	-	1	0	0	-	-	1	0	1	1	0	0.552039	0	0	-	-	1
BnaA01g26050D	0	6	0	1	0.00127847	0	2	0	1	0.0679912	0	6	0	1	0.0012534	0	9	1	0	0.0534185	0	4	1	0	0.209617	0	2	1	0	0.381529
BnaA01g26090D	48	17	0.738462	0.261538	0.283574	40	31	0.56338	0.43662	0.0942149	47	23	0.671429	0.328571	0.986955	35	19	0.351852	0.648148	3.36559e-06	47	15	0.241935	0.758065	1.04951e-11	37	27	0.421875	0.578125	9.34864e-05
BnaA01g26130D	0	58	0	1	1.02189e-25	0	72	0	1	8.66922e-32	0	90	0	1	2.11869e-39	1	53	0.981481	0.0185185	3.36559e-06	0	67	1	0	3.746e-08	0	68	1	0	2.5868e-08
BnaA01g26190D	14	13	0.518519	0.481481	0.146781	15	6	0.714286	0.285714	0.71347	9	0	1	0	0.0540902	8	13	0.619048	0.380952	0.713068	10	24	0.705882	0.294118	0.699743	9	14	0.608696	0.391304	0.625092
BnaA01g26200D	598	185	0.763729	0.236271	4.20558e-08	489	190	0.720177	0.279823	0.00609281	183	42	0.813333	0.186667	1.05926e-05	124	353	0.740042	0.259958	0.00154293	131	378	0.742633	0.257367	0.00073337	37	315	0.894886	0.105114	1.31051e-18
BnaA01g26220D	45	53	0.459184	0.540816	4.26974e-05	51	24	0.68	0.32	0.869299	35	11	0.76087	0.23913	0.22961	17	44	0.721311	0.278689	0.435014	7	45	0.865385	0.134615	0.00517751	33	62	0.652632	0.347368	0.83376
BnaA01g26230D	54	18	0.75	0.25	0.185992	59	6	0.907692	0.0923077	0.000102387	82	4	0.953488	0.0465116	7.76936e-08	33	80	0.707965	0.292035	0.420297	19	34	0.641509	0.358491	0.768703	16	55	0.774648	0.225352	0.0799314
BnaA01g26250D	7	61	0.102941	0.897059	1.04124e-21	18	74	0.195652	0.804348	1.22968e-20	24	51	0.32	0.68	1.13408e-09	65	12	0.155844	0.844156	2.81824e-20	58	6	0.09375	0.90625	4.4047e-21	66	19	0.223529	0.776471	4.83946e-17
BnaA01g26270D	12	2	0.857143	0.142857	0.182189	37	4	0.902439	0.097561	0.00288916	17	0	1	0	0.00714561	0	11	1	0	0.0318147	2	11	0.846154	0.153846	0.22471	12	9	0.428571	0.571429	0.0340812
BnaA01g26330D	112	50	0.691358	0.308642	0.583985	163	51	0.761682	0.238318	0.0062621	137	50	0.73262	0.26738	0.0841888	39	111	0.74	0.26	0.0846763	39	103	0.725352	0.274648	0.190274	64	150	0.700935	0.299065	0.352671
BnaA01g26340D	30	0	1	0	0.000297313	50	2	0.961538	0.0384615	2.00046e-05	27	0	1	0	0.000602552	19	11	0.366667	0.633333	0.00116033	5	2	0.285714	0.714286	0.0539072	15	8	0.347826	0.652174	0.00255961
BnaA01g26410D	0	12	0	1	3.65597e-06	0	29	0	1	1.9672e-13	0	19	0	1	3.86993e-09	0	0	-	-	1	0	0	-	-	1	2	3	0.6	0.4	0.81484
BnaA01g26500D	67	16	0.807229	0.192771	0.012677	107	16	0.869919	0.130081	5.78595e-06	68	17	0.8	0.2	0.0168346	43	15	0.258621	0.741379	2.62442e-10	24	13	0.351351	0.648649	0.000145197	27	6	0.181818	0.818182	1.67033e-08
BnaA01g26540D	136	68	0.666667	0.333333	1	122	45	0.730539	0.269461	0.114442	58	18	0.763158	0.236842	0.108873	17	68	0.8	0.2	0.0165377	27	92	0.773109	0.226891	0.0254172	34	73	0.682243	0.317757	0.797468
BnaA01g26550D	348	46	0.883249	0.116751	1.03258e-18	308	57	0.843836	0.156164	4.61643e-12	302	29	0.912387	0.0876133	3.78907e-20	74	138	0.650943	0.349057	0.697611	80	95	0.542857	0.457143	0.00129486	94	144	0.605042	0.394958	0.0674951
BnaA01g26650D	77	9	0.895349	0.104651	2.32693e-05	67	12	0.848101	0.151899	0.00139569	43	25	0.632353	0.367647	0.621208	21	59	0.7375	0.2625	0.232208	22	32	0.592593	0.407407	0.313942	16	57	0.780822	0.219178	0.0599601
BnaA01g26730D	1	0	1	0	0.556476	0	0	-	-	1	0	0	-	-	1	0	0	-	-	1	0	0	-	-	1	0	0	-	-	1
BnaA01g26740D	7	0	1	0	0.0931722	4	0	1	0	0.205903	10	0	1	0	0.0418063	7	1	0.125	0.875	0.0025317	6	2	0.25	0.75	0.0230218	16	2	0.111111	0.888889	2.09878e-06
BnaA01g26770D	22	6	0.785714	0.214286	0.240617	32	3	0.914286	0.0857143	0.00385313	11	6	0.647059	0.352941	0.922131	4	9	0.692308	0.307692	0.902495	4	6	0.6	0.4	0.726145	3	18	0.857143	0.142857	0.0937833
BnaA01g26950D	189	39	0.828947	0.171053	8.55455e-07	188	37	0.835556	0.164444	3.03883e-07	188	45	0.806867	0.193133	1.88701e-05	98	106	0.519608	0.480392	2.62198e-05	56	83	0.597122	0.402878	0.120776	97	117	0.546729	0.453271	0.000492783
BnaA01g26980D	161	68	0.703057	0.296943	0.310232	164	65	0.716157	0.283843	0.15452	176	58	0.752137	0.247863	0.0107024	48	161	0.770335	0.229665	0.00318983	35	164	0.824121	0.175879	9.27379e-06	51	170	0.769231	0.230769	0.0026184
BnaA01g27000D	3	2	0.6	0.4	0.823002	3	1	0.75	0.25	0.79086	3	2	0.6	0.4	0.81743	0	2	1	0	0.382493	0	2	1	0	0.38652	6	2	0.25	0.75	0.0217197
BnaA01g27010D	86	3	0.966292	0.0337079	1.08905e-08	110	9	0.92437	0.0756303	1.16492e-08	111	2	0.982301	0.0176991	8.28167e-12	9	35	0.795455	0.204545	0.101779	19	55	0.743243	0.256757	0.215855	12	41	0.773585	0.226415	0.138055
BnaA01g27090D	7	3	0.7	0.3	0.888922	8	10	0.444444	0.555556	0.0679912	18	2	0.9	0.1	0.0439549	4	5	0.555556	0.444444	0.548747	0	3	1	0	0.281231	4	4	0.5	0.5	0.381529
BnaA01g27130D	20	116	0.147059	0.852941	2.91337e-36	20	150	0.117647	0.882353	2.38309e-50	8	115	0.0650407	0.934959	9.38524e-44	6	348	0.983051	0.0169492	5.21019e-35	6	270	0.978261	0.0217391	1.26599e-26	6	327	0.981982	0.018018	8.39938e-33
BnaA01g27160D	117	53	0.688235	0.311765	0.629248	158	76	0.675214	0.324786	0.846077	163	40	0.802956	0.197044	0.000110979	33	194	0.854626	0.145374	9.64293e-09	42	189	0.818182	0.181818	4.07772e-06	53	184	0.776371	0.223629	0.000816712
BnaA01g27300D	105	52	0.66879	0.33121	1	69	42	0.621622	0.378378	0.383374	84	57	0.595745	0.404255	0.10851	8	383	0.97954	0.0204604	9.57297e-38	2	371	0.994638	0.00536193	1.98281e-39	12	259	0.95572	0.0442804	9.78964e-23
BnaA01g27320D	203	149	0.576705	0.423295	0.000868583	239	182	0.567696	0.432304	4.80053e-05	190	145	0.567164	0.432836	0.000302766	35	468	0.930417	0.0695825	1.39295e-34	53	356	0.870416	0.129584	3.09354e-17	36	482	0.930502	0.0694981	1.2111e-35
BnaA01g27360D	5	5	0.5	0.5	0.334014	5	0	1	0	0.155436	3	0	1	0	0.279781	0	19	1	0	0.00428023	0	14	1	0	0.0156956	0	17	1	0	0.00695878
BnaA01g27420D	47	40	0.54023	0.45977	0.0225071	44	61	0.419048	0.580952	2.90748e-07	31	59	0.344444	0.655556	5.4996e-10	8	164	0.953488	0.0465116	1.34537e-14	8	96	0.923077	0.0769231	1.43104e-07	12	131	0.916084	0.0839161	1.37229e-09
BnaA01g27540D	8	2	0.8	0.2	0.44939	8	2	0.8	0.2	0.442043	6	7	0.461538	0.538462	0.161526	2	24	0.923077	0.0769231	0.0105179	0	11	1	0	0.0331283	0	13	1	0	0.0191035
BnaA01g27550D	51	121	0.296512	0.703488	1.37864e-23	78	116	0.402062	0.597938	4.26459e-14	74	106	0.411111	0.588889	2.76593e-12	29	261	0.9	0.1	3.69611e-16	29	203	0.875	0.125	1.21656e-10	23	322	0.933333	0.0666667	1.50763e-24
BnaA01g27570D	56	0	1	0	5.25242e-07	59	0	1	0	2.23298e-07	104	0	1	0	4.2546e-12	46	1	0.0212766	0.978723	8.81803e-20	41	0	0	1	1.98861e-18	67	0	0	1	1.34352e-29
BnaA01g27600D	70	14	0.833333	0.166667	0.00270513	42	33	0.56	0.44	0.0742724	57	24	0.703704	0.296296	0.551958	13	58	0.816901	0.183099	0.0133792	11	81	0.880435	0.119565	4.54596e-05	52	101	0.660131	0.339869	0.918704
BnaA01g27620D	13	17	0.433333	0.566667	0.0128649	6	10	0.375	0.625	0.0230229	16	3	0.842105	0.157895	0.147322	4	25	0.862069	0.137931	0.0416962	7	21	0.75	0.25	0.422388	1	10	0.909091	0.0909091	0.123936
BnaA01g27660D	169	40	0.808612	0.191388	4.34506e-05	153	33	0.822581	0.177419	2.00046e-05	146	35	0.80663	0.19337	0.000181217	28	83	0.747748	0.252252	0.101788	36	92	0.71875	0.28125	0.274421	70	127	0.64467	0.35533	0.583296
BnaA01g27710D	0	1	0	1	0.211227	0	0	-	-	1	0	5	0	1	0.0033716	0	0	-	-	1	0	2	1	0	0.38652	0	0	-	-	1
BnaA01g27720D	0	124	0	1	5.04687e-54	0	241	0	1	1.89926e-104	0	176	0	1	2.8122e-76	0	156	1	0	1.21473e-17	0	135	1	0	2.40798e-15	0	158	1	0	7.19798e-18
BnaA01g27900D	6	10	0.375	0.625	0.0241188	3	0	1	0	0.276948	5	2	0.714286	0.285714	0.852657	1	1	0.5	0.5	0.687104	0	6	1	0	0.120776	0	6	1	0	0.117886
BnaA01g27930D	28	38	0.424242	0.575758	8.96798e-05	33	54	0.37931	0.62069	5.66894e-08	33	33	0.5	0.5	0.00815247	9	69	0.884615	0.115385	0.000125606	13	101	0.885965	0.114035	2.79194e-06	13	84	0.865979	0.134021	8.97741e-05
BnaA01g28190D	9	0	1	0	0.0551413	4	0	1	0	0.205903	2	0	1	0	0.385237	4	0	0	1	0.00895925	3	0	0	1	0.0256343	1	0	0	1	0.205783
BnaA01g28220D	37	0	1	0	5.43044e-05	29	0	1	0	0.000351025	19	0	1	0	0.00433474	36	0	0	1	2.30236e-16	24	0	0	1	3.23269e-11	28	0	0	1	5.42602e-13
BnaA01g28290D	7	0	1	0	0.0931722	10	0	1	0	0.040598	1	0	1	0	0.551958	10	0	0	1	2.43806e-05	11	0	0	1	1.00964e-05	6	0	0	1	0.00121344
BnaA01g28410D	14	0	1	0	0.0153463	19	2	0.904762	0.0952381	0.033794	24	1	0.96	0.04	0.00398769	18	0	0	1	9.94361e-09	17	1	0.0555556	0.944444	1.84594e-07	23	0	0	1	7.24996e-11
BnaA01g28500D	30	0	1	0	0.000297313	36	0	1	0	6.206e-05	39	0	1	0	3.21145e-05	36	0	0	1	2.30236e-16	32	0	0	1	1.31328e-14	61	0	0	1	4.96302e-27
BnaA01g28530D	0	13	0	1	1.396e-06	0	14	0	1	4.62401e-07	0	38	0	1	3.51521e-17	0	19	1	0	0.00428023	0	17	1	0	0.00746035	0	24	1	0	0.00121344
BnaA01g28540D	6	3	0.666667	0.333333	1	2	3	0.4	0.6	0.263349	5	17	0.227273	0.772727	3.89378e-05	33	20	0.377358	0.622642	2.48516e-05	8	7	0.466667	0.533333	0.143571	7	15	0.681818	0.318182	0.932926
BnaA01g28630D	6	0	1	0	0.121459	0	0	-	-	1	6	0	1	0	0.119248	5	0	0	1	0.00332294	2	0	0	1	0.0709907	7	0	0	1	0.000457551
BnaA01g28640D	93	87	0.516667	0.483333	6.21306e-05	78	121	0.39196	0.60804	1.80382e-15	83	74	0.528662	0.471338	0.00061635	98	106	0.519608	0.480392	2.62198e-05	60	55	0.478261	0.521739	5.95051e-05	121	173	0.588435	0.411565	0.00859919
BnaA01g28710D	0	205	0	1	7.69156e-89	1	214	0.00465116	0.995349	5.95257e-92	0	196	0	1	7.13432e-85	8	189	0.959391	0.0406091	3.3148e-17	3	205	0.985577	0.0144231	3.16874e-21	5	203	0.975962	0.0240385	4.13217e-20
BnaA01g28890D	19	0	1	0	0.00440981	3	0	1	0	0.276948	0	1	0	1	0.207979	2	1	0.333333	0.666667	0.277656	1	0	0	1	0.209617	0	2	1	0	0.381529
BnaA01g28910D	20	36	0.357143	0.642857	3.48619e-06	42	58	0.42	0.58	6.3145e-07	46	39	0.541176	0.458824	0.0248067	8	43	0.843137	0.156863	0.0138407	17	35	0.673077	0.326923	0.975371	42	34	0.447368	0.552632	0.000139107
BnaA01g29010D	45	61	0.424528	0.575472	5.34135e-07	61	60	0.504132	0.495868	0.000371432	36	33	0.521739	0.478261	0.0194559	29	105	0.783582	0.216418	0.00806206	26	45	0.633803	0.366197	0.631149	15	91	0.858491	0.141509	8.11793e-05
BnaA01g29290D	97	31	0.757812	0.242188	0.0477564	232	28	0.892308	0.107692	9.10653e-14	192	36	0.842105	0.157895	8.83274e-08	61	100	0.621118	0.378882	0.277656	40	91	0.694656	0.305344	0.570367	32	103	0.762963	0.237037	0.0296902
BnaA01g29370D	12	2	0.857143	0.142857	0.182189	20	4	0.833333	0.166667	0.117337	13	9	0.590909	0.409091	0.530183	7	26	0.787879	0.212121	0.188912	6	24	0.8	0.2	0.169213	8	30	0.789474	0.210526	0.150002
BnaA01g29390D	7	0	1	0	0.0931722	5	0	1	0	0.155436	3	0	1	0	0.279781	0	3	1	0	0.277656	0	5	1	0	0.159632	0	7	1	0	0.0900282
BnaA01g29460D	13	0	1	0	0.0198194	8	3	0.727273	0.272727	0.739084	33	0	1	0	0.00013954	3	5	0.625	0.375	0.863548	8	2	0.2	0.8	0.00389625	4	2	0.333333	0.666667	0.117886
BnaA01g29470D	0	12	0	1	3.65597e-06	0	6	0	1	0.00119491	0	25	0	1	1.12962e-11	0	35	1	0	8.31951e-05	0	15	1	0	0.0121941	0	23	1	0	0.00156249
BnaA01g29490D	0	14	0	1	5.25242e-07	0	2	0	1	0.0679912	0	4	0	1	0.00910215	0	5	1	0	0.156838	0	9	1	0	0.0553071	0	0	-	-	1
BnaA01g29510D	6	0	1	0	0.121459	7	0	1	0	0.0894197	1	0	1	0	0.551958	21	0	0	1	5.32417e-10	0	0	-	-	1	12	0	0	1	3.41394e-06
BnaA01g29520D	0	0	-	-	1	0	0	-	-	1	0	2	0	1	0.0695834	0	0	-	-	1	0	0	-	-	1	0	0	-	-	1
BnaA01g29560D	1	0	1	0	0.556476	7	0	1	0	0.0894197	6	0	1	0	0.119248	14	0	0	1	4.97202e-07	10	0	0	1	2.66285e-05	5	0	0	1	0.00326482
BnaA01g29580D	0	12	0	1	3.65597e-06	0	5	0	1	0.00322803	0	2	0	1	0.0695834	0	25	1	0	0.000970102	0	10	1	0	0.042908	0	36	1	0	6.47171e-05
BnaA01g29590D	40	23	0.634921	0.365079	0.670763	97	25	0.795082	0.204918	0.00523119	56	23	0.708861	0.291139	0.503826	71	26	0.268041	0.731959	8.43488e-16	69	12	0.148148	0.851852	7.98123e-22	88	36	0.290323	0.709677	7.10776e-18
BnaA01g29610D	20	0	1	0	0.00342981	33	0	1	0	0.000130502	30	0	1	0	0.000291374	43	0	0	1	2.44757e-19	44	0	0	1	1.05437e-19	30	0	0	1	7.79564e-14
BnaA01g29680D	0	6	0	1	0.00127847	0	9	0	1	6.206e-05	0	3	0	1	0.0248067	0	16	1	0	0.00895925	0	9	1	0	0.0553071	0	2	1	0	0.381529
BnaA01g29690D	111	43	0.720779	0.279221	0.211227	112	31	0.783217	0.216783	0.00611609	137	45	0.752747	0.247253	0.0244832	111	43	0.279221	0.720779	3.56527e-23	63	43	0.40566	0.59434	6.15317e-08	141	59	0.295	0.705	1.58948e-27
BnaA01g29850D	10	7	0.588235	0.411765	0.570636	10	22	0.3125	0.6875	6.11585e-05	7	13	0.35	0.65	0.00552421	24	14	0.368421	0.631579	0.000255738	8	21	0.724138	0.275862	0.586029	19	27	0.586957	0.413043	0.312563
BnaA01g30090D	30	0	1	0	0.000297313	24	0	1	0	0.00119491	24	0	1	0	0.0012534	22	0	0	1	2.00465e-10	27	0	0	1	1.74713e-12	50	0	0	1	2.46498e-22
BnaA01g30180D	0	15	0	1	1.98411e-07	0	25	0	1	9.86004e-12	0	18	0	1	1.02117e-08	0	25	1	0	0.000970102	0	22	1	0	0.0021631	0	20	1	0	0.00326482
BnaA01g30470D	29	0	1	0	0.000382096	72	2	0.972973	0.027027	9.55861e-08	28	1	0.965517	0.0344828	0.00150032	33	5	0.131579	0.868421	1.78086e-11	27	0	0	1	1.74713e-12	25	9	0.264706	0.735294	2.41658e-06
BnaA01g30480D	0	8	0	1	0.000180956	0	11	0	1	8.79657e-06	0	17	0	1	2.71303e-08	0	7	1	0	0.0900534	0	8	1	0	0.0709907	0	20	1	0	0.00326482
BnaA01g30500D	9	2	0.818182	0.181818	0.359295	16	4	0.8	0.2	0.263349	0	5	0	1	0.0033716	9	1	0.1	0.9	0.000371339	7	1	0.125	0.875	0.00270114	7	7	0.5	0.5	0.239545
BnaA01g30510D	0	5	0	1	0.00342981	0	6	0	1	0.00119491	0	7	0	1	0.000473593	0	5	1	0	0.156838	0	19	1	0	0.00451889	0	12	1	0	0.0243612
BnaA01g30530D	437	92	0.826087	0.173913	6.7837e-14	290	134	0.683962	0.316038	0.523815	119	27	0.815068	0.184932	0.000380296	55	151	0.73301	0.26699	0.0673661	91	216	0.703583	0.296417	0.224804	90	162	0.642857	0.357143	0.495133
BnaA01g30570D	64	90	0.415584	0.584416	2.50627e-10	56	108	0.341463	0.658537	1.07919e-17	11	82	0.11828	0.88172	8.41101e-28	3	210	0.985915	0.0140845	7.88919e-22	4	178	0.978022	0.021978	7.13107e-18	5	219	0.977679	0.0223214	8.3577e-22
BnaA01g30630D	66	266	0.198795	0.801205	5.42076e-71	55	267	0.170807	0.829193	2.24118e-77	86	267	0.243626	0.756374	9.30907e-62	25	333	0.930168	0.0698324	7.7026e-25	22	322	0.936047	0.0639535	7.27485e-25	37	323	0.897222	0.102778	2.2091e-19
BnaA01g30640D	0	16	0	1	7.46807e-08	0	6	0	1	0.00119491	0	6	0	1	0.0012534	0	12	1	0	0.024475	0	10	1	0	0.042908	0	22	1	0	0.00200885
BnaA01g30650D	0	14	0	1	5.25242e-07	0	21	0	1	4.97734e-10	0	22	0	1	2.10938e-10	0	15	1	0	0.0114981	0	40	1	0	2.66285e-05	0	32	1	0	0.000171315
BnaA01g30730D	61	2	0.968254	0.031746	1.55064e-06	102	26	0.796875	0.203125	0.00364267	115	23	0.833333	0.166667	9.65246e-05	53	81	0.604478	0.395522	0.173224	38	32	0.457143	0.542857	0.00054127	77	93	0.547059	0.452941	0.00206919
BnaA01g30750D	28	35	0.444444	0.555556	0.000481923	46	18	0.71875	0.28125	0.447944	31	31	0.5	0.5	0.0104028	5	112	0.957265	0.042735	1.613e-10	4	52	0.928571	0.0714286	0.000100722	6	103	0.944954	0.0550459	3.70542e-09
BnaA01g30760D	13	7	0.65	0.35	0.935281	13	3	0.8125	0.1875	0.274893	7	4	0.636364	0.363636	0.892107	1	8	0.888889	0.111111	0.206436	2	14	0.875	0.125	0.11432	2	5	0.714286	0.285714	0.849217
BnaA01g30780D	32	2	0.941176	0.0588235	0.00163054	32	3	0.914286	0.0857143	0.00385313	16	3	0.842105	0.157895	0.147322	0	38	1	0	3.98073e-05	0	27	1	0	0.0006341	2	48	0.96	0.04	3.33201e-05
BnaA01g30830D	320	0	1	0	3.81311e-35	297	4	0.986711	0.013289	1.16587e-30	333	4	0.988131	0.0118694	2.11455e-34	50	332	0.86911	0.13089	4.97898e-16	35	319	0.90113	0.0988701	1.29891e-19	55	307	0.848066	0.151934	1.7653e-12
BnaA01g30850D	127	44	0.74269	0.25731	0.056702	158	43	0.78607	0.21393	0.000775293	120	10	0.923077	0.0769231	3.13209e-09	41	120	0.745342	0.254658	0.0539005	39	133	0.773256	0.226744	0.00646125	38	119	0.757962	0.242038	0.025915
BnaA01g30870D	36	26	0.580645	0.419355	0.20815	31	21	0.596154	0.403846	0.34638	43	30	0.589041	0.410959	0.210732	14	55	0.797101	0.202899	0.0357522	3	32	0.914286	0.0857143	0.00419391	0	52	1	0	1.28331e-06
BnaA01g30910D	111	61	0.645349	0.354651	0.631446	110	66	0.625	0.375	0.300821	47	92	0.338129	0.661871	2.19007e-15	18	93	0.837838	0.162162	0.000340212	27	76	0.737864	0.262136	0.174572	29	95	0.766129	0.233871	0.0315272
BnaA01g30930D	82	136	0.376147	0.623853	1.23932e-18	81	114	0.415385	0.584615	7.00397e-13	118	154	0.433824	0.566176	3.8812e-15	45	291	0.866071	0.133929	7.70683e-14	40	319	0.888579	0.111421	6.58773e-18	48	355	0.880893	0.119107	9.14404e-19
BnaA01g30960D	33	91	0.266129	0.733871	4.54947e-20	36	100	0.264706	0.735294	3.90473e-22	24	97	0.198347	0.801653	1.99808e-26	28	165	0.854922	0.145078	1.29227e-07	16	177	0.917098	0.0829016	1.4058e-12	28	194	0.873874	0.126126	3.36204e-10
BnaA01g31000D	39	27	0.590909	0.409091	0.253307	61	35	0.635417	0.364583	0.587404	75	24	0.757576	0.242424	0.0831792	41	48	0.539326	0.460674	0.0192441	21	15	0.416667	0.583333	0.00335474	40	51	0.56044	0.43956	0.0502259
BnaA01g31020D	11	42	0.207547	0.792453	1.02622e-11	15	33	0.3125	0.6875	7.29238e-07	10	34	0.227273	0.772727	3.52154e-09	10	51	0.836066	0.163934	0.00956354	10	67	0.87013	0.12987	0.000423871	12	72	0.857143	0.142857	0.000529064
BnaA01g31070D	1	20	0.047619	0.952381	9.7307e-09	1	19	0.05	0.95	2.24085e-08	0	12	0	1	3.57157e-06	1	18	0.947368	0.0526316	0.0170157	0	16	1	0	0.00948566	0	25	1	0	0.000959636
BnaA01g31090D	52	65	0.444444	0.555556	1.396e-06	75	55	0.576923	0.423077	0.0473512	63	91	0.409091	0.590909	8.05297e-11	25	56	0.691358	0.308642	0.708079	38	80	0.677966	0.322034	0.857857	40	69	0.633028	0.366972	0.531036
BnaA01g31130D	87	103	0.457895	0.542105	5.78128e-09	91	114	0.443902	0.556098	7.79478e-11	107	82	0.566138	0.433862	0.00684437	38	134	0.77907	0.22093	0.00373124	33	139	0.80814	0.19186	0.000240811	37	144	0.79558	0.20442	0.000579053
BnaA01g31170D	180	107	0.627178	0.372822	0.211227	153	181	0.458084	0.541916	5.2455e-15	213	219	0.493056	0.506944	1.71957e-13	173	286	0.623094	0.376906	0.0721104	86	200	0.699301	0.300699	0.306275	207	418	0.6688	0.3312	0.95968
BnaA01g31180D	20	10	0.666667	0.333333	1	25	12	0.675676	0.324324	0.962563	5	20	0.2	0.8	2.83512e-06	17	21	0.552632	0.447368	0.184295	6	12	0.666667	0.333333	1	21	10	0.322581	0.677419	0.0001353
BnaA01g31200D	1	0	1	0	0.556476	25	0	1	0	0.000944215	17	0	1	0	0.00714561	4	0	0	1	0.00895925	1	0	0	1	0.209617	11	0	0	1	9.12777e-06
BnaA01g31230D	4	0	1	0	0.211227	6	0	1	0	0.117337	9	0	1	0	0.0540902	1	2	0.666667	0.333333	1	1	0	0	1	0.209617	0	0	-	-	1
BnaA01g31290D	17	10	0.62963	0.37037	0.759376	30	24	0.555556	0.444444	0.117337	13	17	0.433333	0.566667	0.0126916	23	14	0.378378	0.621622	0.000499331	18	17	0.485714	0.514286	0.0397849	10	8	0.444444	0.555556	0.0686298
BnaA01g31340D	3	0	1	0	0.283574	14	11	0.56	0.44	0.320602	7	7	0.5	0.5	0.242424	10	14	0.583333	0.416667	0.456634	0	8	1	0	0.0709907	10	9	0.473684	0.526316	0.10774
BnaA01g31410D	162	21	0.885246	0.114754	2.08799e-09	202	45	0.817814	0.182186	1.66902e-06	187	34	0.846154	0.153846	7.16379e-08	97	123	0.559091	0.440909	0.00161256	81	119	0.595	0.405	0.0524853	130	154	0.542254	0.457746	2.707e-05
BnaA01g31420D	105	133	0.441176	0.558824	1.31407e-12	115	97	0.542453	0.457547	0.000315519	81	62	0.566434	0.433566	0.0198835	33	185	0.848624	0.151376	5.61409e-08	48	141	0.746032	0.253968	0.0357821	46	134	0.744444	0.255556	0.0431297
BnaA01g31440D	44	36	0.55	0.45	0.0449267	51	91	0.359155	0.640845	6.02659e-14	41	67	0.37963	0.62037	1.46317e-09	21	82	0.796117	0.203883	0.0101333	9	86	0.905263	0.0947368	3.29327e-06	26	97	0.788618	0.211382	0.00801598
BnaA01g31450D	16	8	0.666667	0.333333	1	22	6	0.785714	0.214286	0.23455	46	3	0.938776	0.0612245	0.000152108	33	17	0.34	0.66	3.45046e-06	14	27	0.658537	0.341463	0.965891	19	33	0.634615	0.365385	0.692286
BnaA01g31520D	7	14	0.333333	0.666667	0.00270513	20	4	0.833333	0.166667	0.117337	11	2	0.846154	0.153846	0.222911	3	21	0.875	0.125	0.0487824	7	10	0.588235	0.411765	0.566054	4	21	0.84	0.16	0.0964061
BnaA01g31570D	7	5	0.583333	0.416667	0.618768	11	4	0.733333	0.266667	0.655151	2	4	0.333333	0.666667	0.119248	1	2	0.666667	0.333333	1	0	5	1	0	0.159632	2	4	0.666667	0.333333	1
BnaA01g31610D	14	0	1	0	0.0153463	11	0	1	0	0.0313252	23	0	1	0	0.00161122	3	0	0	1	0.024475	12	0	0	1	3.80364e-06	13	0	0	1	1.28331e-06
BnaA01g31620D	61	0	1	0	1.5727e-07	32	0	1	0	0.00016565	16	0	1	0	0.00910215	9	0	0	1	6.46569e-05	18	0	0	1	1.10986e-08	20	10	0.333333	0.666667	0.000280552
BnaA01g31640D	27	12	0.692308	0.307692	0.807182	18	9	0.666667	0.333333	1	37	10	0.787234	0.212766	0.115894	5	39	0.886364	0.113636	0.00418241	10	26	0.722222	0.277778	0.552039	12	27	0.692308	0.307692	0.798921
BnaA01g31660D	16	9	0.64	0.36	0.847696	10	13	0.434783	0.565217	0.0305178	15	4	0.789474	0.210526	0.321648	5	16	0.761905	0.238095	0.422964	11	24	0.685714	0.314286	0.872974	8	32	0.8	0.2	0.106803
BnaA01g31730D	45	22	0.671642	0.328358	0.987572	81	28	0.743119	0.256881	0.126597	85	46	0.648855	0.351145	0.736491	30	115	0.793103	0.206897	0.00269287	54	74	0.578125	0.421875	0.0553071	33	88	0.727273	0.272727	0.205783
BnaA01g31830D	7	13	0.35	0.65	0.00562504	1	13	0.0714286	0.928571	7.58354e-06	1	39	0.025	0.975	8.94685e-17	30	25	0.454545	0.545455	0.0019043	23	44	0.656716	0.343284	0.920812	7	31	0.815789	0.184211	0.076583
BnaA01g31840D	0	2	0	1	0.0710259	0	0	-	-	1	0	1	0	1	0.207979	0	0	-	-	1	0	2	1	0	0.38652	0	3	1	0	0.276815
BnaA01g31890D	0	0	-	-	1	2	0	1	0	0.383374	0	0	-	-	1	0	0	-	-	1	2	0	0	1	0.0709907	0	0	-	-	1
BnaA01g31970D	0	0	-	-	1	0	2	0	1	0.0679912	0	4	0	1	0.00910215	0	9	1	0	0.0534185	3	7	0.7	0.3	0.883767	2	15	0.882353	0.117647	0.0877737
BnaA01g32050D	335	26	0.927978	0.0720222	1.25014e-24	348	46	0.883249	0.116751	8.71096e-19	346	33	0.912929	0.0870712	5.13958e-23	141	65	0.315534	0.684466	2.3738e-25	97	73	0.429412	0.570588	3.63081e-10	119	77	0.392857	0.607143	3.94816e-15
BnaA01g32060D	71	67	0.514493	0.485507	0.000405382	83	64	0.564626	0.435374	0.0154949	44	92	0.323529	0.676471	2.41182e-16	20	118	0.855072	0.144928	9.06999e-06	19	98	0.837607	0.162393	0.000253622	26	131	0.834395	0.165605	2.57951e-05
BnaA01g32110D	0	0	-	-	1	0	0	-	-	1	0	1	0	1	0.207979	0	0	-	-	1	0	2	1	0	0.38652	0	0	-	-	1
BnaA01g32170D	0	102	0	1	1.39395e-44	0	77	0	1	6.10526e-34	0	122	0	1	4.28257e-53	4	76	0.95	0.05	3.22777e-07	0	63	1	0	9.95177e-08	3	70	0.958904	0.0410959	4.76867e-07
BnaA01g32210D	0	0	-	-	1	3	0	1	0	0.276948	2	0	1	0	0.385237	0	0	-	-	1	0	0	-	-	1	0	0	-	-	1
BnaA01g32240D	138	123	0.528736	0.471264	8.30367e-06	206	125	0.622356	0.377644	0.122607	135	108	0.555556	0.444444	0.000602552	78	185	0.703422	0.296578	0.264006	69	158	0.696035	0.303965	0.42067	62	145	0.700483	0.299517	0.368875
BnaA01g32280D	0	1	0	1	0.211227	0	12	0	1	3.27883e-06	1	2	0.333333	0.666667	0.279781	17	11	0.392857	0.607143	0.00440357	7	13	0.65	0.35	0.930915	2	7	0.777778	0.222222	0.548229
BnaA01g32290D	86	91	0.485876	0.514124	1.39453e-06	72	88	0.45	0.55	2.74097e-08	54	70	0.435484	0.564516	2.07609e-07	9	248	0.964981	0.0350195	6.08712e-23	17	259	0.938406	0.0615942	1.72631e-20	10	272	0.964539	0.035461	5.09655e-25
BnaA01g32370D	60	76	0.441176	0.558824	1.15889e-07	93	118	0.440758	0.559242	2.1275e-11	46	140	0.247312	0.752688	2.3006e-32	26	106	0.80303	0.19697	0.00199201	22	40	0.645161	0.354839	0.78897	17	120	0.875912	0.124088	7.94192e-07
BnaA01g32380D	17	11	0.607143	0.392857	0.583016	6	18	0.25	0.75	4.34641e-05	7	17	0.291667	0.708333	0.000266578	1	3	0.75	0.25	0.790805	2	12	0.857143	0.142857	0.181289	2	9	0.818182	0.181818	0.351259
BnaA01g32400D	9	17	0.346154	0.653846	0.00127847	18	21	0.461538	0.538462	0.0119883	12	15	0.444444	0.555556	0.0248067	3	27	0.9	0.1	0.0124388	0	12	1	0	0.0256343	0	4	1	0	0.205783
BnaA01g32450D	66	19	0.776471	0.223529	0.0525207	98	25	0.796748	0.203252	0.00445242	63	32	0.663158	0.336842	0.996091	27	46	0.630137	0.369863	0.578911	36	33	0.478261	0.521739	0.00215282	50	52	0.509804	0.490196	0.00173917
BnaA01g32460D	0	0	-	-	1	0	0	-	-	1	0	0	-	-	1	0	2	1	0	0.382493	0	4	1	0	0.209617	0	5	1	0	0.156005
BnaA01g32490D	0	16	0	1	7.46807e-08	4	19	0.173913	0.826087	1.90522e-06	6	30	0.166667	0.833333	1.1646e-09	3	15	0.833333	0.166667	0.181372	5	24	0.827586	0.172414	0.0992605	0	37	1	0	5.12055e-05
BnaA01g32510D	23	37	0.383333	0.616667	1.14558e-05	6	24	0.2	0.8	2.34646e-07	4	30	0.117647	0.882353	7.58701e-11	3	37	0.925	0.075	0.00122731	0	16	1	0	0.00948566	0	22	1	0	0.00200885
BnaA01g32550D	19	26	0.422222	0.577778	0.00124321	28	28	0.5	0.5	0.0146022	28	24	0.538462	0.461538	0.0758311	13	68	0.839506	0.160494	0.0021408	5	61	0.924242	0.0757576	3.0944e-05	17	55	0.763889	0.236111	0.115235
BnaA01g32610D	32	10	0.761905	0.238095	0.251763	26	14	0.65	0.35	0.884853	11	10	0.52381	0.47619	0.217318	6	30	0.833333	0.166667	0.0534185	4	28	0.875	0.125	0.0230218	4	26	0.866667	0.133333	0.0333486
BnaA01g32640D	114	7	0.942149	0.0578512	8.01725e-10	149	17	0.89759	0.10241	1.43633e-09	128	30	0.810127	0.189873	0.000351265	35	49	0.583333	0.416667	0.147014	12	28	0.7	0.3	0.726145	34	65	0.656566	0.343434	0.887627
BnaA01g32650D	19	18	0.513514	0.486486	0.0749318	25	17	0.595238	0.404762	0.393281	24	16	0.6	0.4	0.445278	2	32	0.941176	0.0588235	0.00156293	11	29	0.725	0.275	0.512105	16	30	0.652174	0.347826	0.89123
BnaA01g32670D	106	14	0.883333	0.116667	1.92017e-06	119	18	0.868613	0.131387	1.89521e-06	114	39	0.745098	0.254902	0.0626163	100	39	0.280576	0.719424	7.0401e-21	60	29	0.325843	0.674157	6.75249e-11	115	74	0.391534	0.608466	9.29639e-15
BnaA01g32680D	45	8	0.849057	0.150943	0.00956452	55	6	0.901639	0.0983607	0.000253542	31	4	0.885714	0.114286	0.0114776	10	6	0.375	0.625	0.0233561	21	7	0.25	0.75	1.07632e-05	12	8	0.4	0.6	0.0201303
BnaA01g32740D	4	5	0.444444	0.555556	0.211227	26	9	0.742857	0.257143	0.407397	11	6	0.647059	0.352941	0.922131	9	34	0.790698	0.209302	0.11999	3	15	0.833333	0.166667	0.184734	3	29	0.90625	0.09375	0.00788319
BnaA01g32780D	104	32	0.764706	0.235294	0.0269195	151	35	0.811828	0.188172	7.44625e-05	131	22	0.856209	0.143791	2.52702e-06	25	32	0.561404	0.438596	0.129677	15	35	0.7	0.3	0.688663	33	57	0.633333	0.366667	0.572631
BnaA01g32790D	7	4	0.636364	0.363636	0.895895	2	3	0.4	0.6	0.263349	9	9	0.5	0.5	0.18241	6	2	0.25	0.75	0.0218313	2	14	0.875	0.125	0.11432	5	6	0.545455	0.454545	0.463302
BnaA01g32870D	51	1	0.980769	0.0192308	5.7689e-06	32	0	1	0	0.00016565	48	0	1	0	3.57157e-06	14	0	0	1	4.97202e-07	17	0	0	1	2.92038e-08	3	0	0	1	0.0243612
BnaA01g32900D	25	0	1	0	0.00101435	61	0	1	0	1.37838e-07	18	0	1	0	0.00554982	45	0	0	1	3.43868e-20	38	0	0	1	3.73583e-17	21	0	0	1	5.1523e-10
BnaA01g32910D	134	51	0.724324	0.275676	0.138773	156	56	0.735849	0.264151	0.0512068	65	49	0.570175	0.429825	0.0470035	54	104	0.658228	0.341772	0.88307	62	88	0.586667	0.413333	0.061057	68	103	0.602339	0.397661	0.10774
BnaA01g33020D	23	1	0.958333	0.0416667	0.00518515	27	2	0.931034	0.0689655	0.00504892	19	8	0.703704	0.296296	0.752836	11	4	0.266667	0.733333	0.00224261	15	5	0.25	0.75	0.000226162	5	12	0.705882	0.294118	0.796701
BnaA01g33060D	115	35	0.766667	0.233333	0.0174811	146	39	0.789189	0.210811	0.000945442	138	25	0.846626	0.153374	4.04761e-06	23	94	0.803419	0.196581	0.0036068	13	67	0.8375	0.1625	0.00275755	21	79	0.79	0.21	0.0160485
BnaA01g33130D	179	39	0.821101	0.178899	4.94337e-06	167	35	0.826733	0.173267	4.69013e-06	114	18	0.863636	0.136364	5.7281e-06	82	54	0.397059	0.602941	1.5948e-10	91	57	0.385135	0.614865	3.19507e-12	116	63	0.351955	0.648045	4.90232e-18
BnaA01g33140D	43	0	1	0	1.2494e-05	28	0	1	0	0.000445368	44	0	1	0	9.47442e-06	33	0	0	1	4.31668e-15	27	1	0.0357143	0.964286	1.14035e-11	41	0	0	1	1.65769e-18
BnaA01g33220D	3	205	0.0144231	0.985577	2.52032e-86	0	195	0	1	1.26471e-84	0	189	0	1	7.21296e-82	0	216	1	0	5.04777e-24	0	197	1	0	6.34646e-22	0	220	1	0	1.83811e-24
BnaA01g33280D	10	7	0.588235	0.411765	0.570636	13	3	0.8125	0.1875	0.274893	28	3	0.903226	0.0967742	0.0100902	0	23	1	0	0.00157575	4	10	0.714286	0.285714	0.775042	11	17	0.607143	0.392857	0.574404
BnaA01g33290D	9	0	1	0	0.0551413	16	0	1	0	0.00874014	24	0	1	0	0.0012534	0	20	1	0	0.00332294	0	25	1	0	0.00104123	0	25	1	0	0.000959636
BnaA01g33350D	136	84	0.618182	0.381818	0.177847	137	94	0.593074	0.406926	0.0294682	135	98	0.579399	0.420601	0.00917685	102	113	0.525581	0.474419	3.51803e-05	99	92	0.481675	0.518325	2.74748e-07	104	113	0.520737	0.479263	1.65534e-05
BnaA01g33360D	15	1	0.9375	0.0625	0.0369074	21	0	1	0	0.00254327	3	6	0.333333	0.666667	0.0540902	6	22	0.785714	0.214286	0.235052	1	23	0.958333	0.0416667	0.00531596	11	22	0.666667	0.333333	1
BnaA01g33370D	6	0	1	0	0.121459	17	6	0.73913	0.26087	0.535553	1	4	0.2	0.8	0.0439549	5	0	0	1	0.00332294	2	0	0	1	0.0709907	0	2	1	0	0.381529
BnaA01g33400D	143	90	0.613734	0.386266	0.125826	130	100	0.565217	0.434783	0.00237347	152	80	0.655172	0.344828	0.779326	54	163	0.751152	0.248848	0.0150961	69	148	0.682028	0.317972	0.703497	64	160	0.714286	0.285714	0.177117
BnaA01g33430D	0	27	0	1	1.6315e-12	0	32	0	1	1.03878e-14	0	16	0	1	7.16379e-08	0	39	1	0	3.10989e-05	0	27	1	0	0.0006341	0	25	1	0	0.000959636
BnaA01g33450D	0	23	0	1	8.11983e-11	0	15	0	1	1.74124e-07	2	18	0.1	0.9	3.29426e-07	0	17	1	0	0.00705185	12	25	0.675676	0.324324	0.961526	0	27	1	0	0.000585543
BnaA01g33460D	0	12	0	1	3.65597e-06	2	7	0.222222	0.777778	0.00874014	0	12	0	1	3.57157e-06	0	12	1	0	0.024475	2	13	0.866667	0.133333	0.143571	1	11	0.916667	0.0833333	0.0964394
BnaA01g33470D	77	47	0.620968	0.379032	0.353527	92	35	0.724409	0.275591	0.218191	91	19	0.827273	0.172727	0.000872295	66	50	0.431034	0.568966	3.10279e-07	52	38	0.422222	0.577778	3.52571e-06	45	65	0.590909	0.409091	0.128975
BnaA01g33500D	194	89	0.685512	0.314488	0.58013	283	109	0.721939	0.278061	0.0332614	222	83	0.727869	0.272131	0.039069	159	317	0.665966	0.334034	1	145	294	0.669704	0.330296	0.947653	151	326	0.683438	0.316562	0.510404
BnaA01g33520D	19	11	0.633333	0.366667	0.774194	34	18	0.653846	0.346154	0.903661	31	4	0.885714	0.114286	0.0114776	38	49	0.563218	0.436782	0.0634502	23	15	0.394737	0.605263	0.000974245	27	27	0.5	0.5	0.0168386
BnaA01g33530D	16	4	0.8	0.2	0.27011	20	5	0.8	0.2	0.205903	15	1	0.9375	0.0625	0.0361869	10	42	0.807692	0.192308	0.0496768	14	18	0.5625	0.4375	0.274421	14	29	0.674419	0.325581	0.963342
BnaA01g33540D	27	9	0.75	0.25	0.361987	14	8	0.636364	0.363636	0.828171	5	24	0.172414	0.827586	7.61173e-08	1	19	0.95	0.05	0.0133022	4	21	0.84	0.16	0.0992605	1	12	0.923077	0.0769231	0.0748046
BnaA01g33560D	24	73	0.247423	0.752577	2.43153e-17	17	64	0.209877	0.790123	2.86688e-17	13	90	0.126214	0.873786	7.63557e-30	5	142	0.965986	0.0340136	1.15466e-13	0	94	1	0	5.31236e-11	12	127	0.913669	0.0863309	3.44566e-09
BnaA01g33590D	2	0	1	0	0.390113	1	3	0.25	0.75	0.11046	10	4	0.714286	0.285714	0.774178	0	11	1	0	0.0318147	1	2	0.666667	0.333333	1	2	7	0.777778	0.222222	0.548229
BnaA01g33640D	0	12	0	1	3.65597e-06	14	13	0.518519	0.481481	0.141999	14	29	0.325581	0.674419	7.47788e-06	6	19	0.76	0.24	0.387792	3	14	0.823529	0.176471	0.224804	4	34	0.894737	0.105263	0.00571117
BnaA01g33700D	70	36	0.660377	0.339623	0.95054	75	19	0.797872	0.202128	0.0126639	65	50	0.565217	0.434783	0.0353655	37	16	0.301887	0.698113	8.0435e-08	27	23	0.46	0.54	0.0042993	35	34	0.492754	0.507246	0.00445142
BnaA01g33710D	1	0	1	0	0.556476	4	0	1	0	0.205903	7	3	0.7	0.3	0.884612	0	0	-	-	1	0	0	-	-	1	0	0	-	-	1
BnaA01g33720D	18	0	1	0	0.00566374	36	0	1	0	6.206e-05	26	0	1	0	0.000774936	10	1	0.0909091	0.909091	0.000142045	7	0	0	1	0.000496134	6	3	0.333333	0.666667	0.0530836
BnaA01g33740D	114	19	0.857143	0.142857	1.12337e-05	106	15	0.876033	0.123967	3.50967e-06	139	12	0.92053	0.0794702	2.34279e-10	48	27	0.36	0.64	8.03559e-08	48	19	0.283582	0.716418	2.05457e-10	45	19	0.296875	0.703125	1.8743e-09
BnaA01g33850D	279	11	0.962069	0.037931	2.90853e-25	313	11	0.966049	0.0339506	6.22749e-29	255	15	0.944444	0.0555556	5.79654e-21	127	16	0.111888	0.888112	2.79817e-43	100	22	0.180328	0.819672	1.32571e-28	94	27	0.22314	0.77686	7.61213e-24
BnaA01g33860D	29	17	0.630435	0.369565	0.680373	36	31	0.537313	0.462687	0.0399931	39	11	0.78	0.22	0.126991	9	30	0.769231	0.230769	0.226429	3	13	0.8125	0.1875	0.280012	12	21	0.636364	0.363636	0.779101
BnaA01g33870D	42	96	0.304348	0.695652	2.30024e-18	36	128	0.219512	0.780488	1.47812e-32	43	107	0.286667	0.713333	9.54025e-22	19	84	0.815534	0.184466	0.00292934	5	64	0.927536	0.0724638	1.56164e-05	22	70	0.76087	0.23913	0.0822547
BnaA01g34380D	69	5	0.932432	0.0675676	4.65112e-06	48	0	1	0	3.27883e-06	88	2	0.977778	0.0222222	2.17579e-09	14	18	0.5625	0.4375	0.270009	15	15	0.5	0.5	0.0814789	18	12	0.4	0.6	0.00402082
BnaA01g34400D	36	29	0.553846	0.446154	0.0827539	33	41	0.445946	0.554054	0.000150503	32	31	0.507937	0.492063	0.0141095	17	64	0.790123	0.209877	0.0310881	9	59	0.867647	0.132353	0.00111883	18	66	0.785714	0.214286	0.0340812
BnaA01g34520D	35	0	1	0	8.76969e-05	63	0	1	0	8.40371e-08	24	0	1	0	0.0012534	34	0	0	1	1.62751e-15	17	0	0	1	2.92038e-08	34	0	0	1	1.55945e-15
BnaA01g34570D	110	21	0.839695	0.160305	8.17917e-05	114	32	0.780822	0.219178	0.00669536	151	29	0.838889	0.161111	3.57157e-06	47	133	0.738889	0.261111	0.0621972	26	160	0.860215	0.139785	1.07073e-07	39	129	0.767857	0.232143	0.0102007
BnaA01g34580D	3	1	0.75	0.25	0.79678	8	4	0.666667	0.333333	1	6	8	0.428571	0.571429	0.0885354	10	6	0.375	0.625	0.0233561	2	9	0.818182	0.181818	0.356736	3	19	0.863636	0.136364	0.0749603
BnaA01g34610D	11	0	1	0	0.03278	63	0	1	0	8.40371e-08	53	0	1	0	1.06457e-06	0	0	-	-	1	0	0	-	-	1	0	2	1	0	0.381529
BnaA01g34650D	63	26	0.707865	0.292135	0.490363	80	47	0.629921	0.370079	0.451175	126	22	0.851351	0.148649	6.75637e-06	34	87	0.719008	0.280992	0.279173	29	71	0.71	0.29	0.431499	41	86	0.677165	0.322835	0.861671
BnaA01g34670D	0	0	-	-	1	0	0	-	-	1	1	0	1	0	0.551958	2	0	0	1	0.0689138	1	0	0	1	0.209617	0	0	-	-	1
BnaA01g34680D	34	5	0.871795	0.128205	0.0126458	62	3	0.953846	0.0461538	3.14102e-06	56	4	0.933333	0.0666667	3.72825e-05	3	85	0.965909	0.0340909	1.29974e-08	4	115	0.966387	0.0336134	3.10749e-11	5	113	0.957627	0.0423729	1.21812e-10
BnaA01g34720D	67	109	0.380682	0.619318	8.371e-15	84	130	0.392523	0.607477	1.73088e-16	106	71	0.59887	0.40113	0.0841671	47	505	0.914855	0.0851449	1.23539e-33	10	473	0.979296	0.0207039	2.96393e-46	19	517	0.964552	0.0354478	9.41906e-47
BnaA01g34730D	0	29	0	1	2.3033e-13	0	24	0	1	2.63776e-11	0	41	0	1	1.84315e-18	0	41	1	0	1.92272e-05	0	53	1	0	1.1505e-06	0	40	1	0	2.42111e-05
BnaA01g34750D	68	0	1	0	2.81883e-08	37	2	0.948718	0.0512821	0.00045394	62	0	1	0	1.17672e-07	0	36	1	0	6.46569e-05	0	34	1	0	0.000116147	0	30	1	0	0.000280552
BnaA01g34780D	8	2	0.8	0.2	0.44939	9	9	0.5	0.5	0.180221	13	3	0.8125	0.1875	0.277996	0	14	1	0	0.0148558	0	8	1	0	0.0709907	1	22	0.956522	0.0434783	0.00633672
BnaA01g34790D	49	8	0.859649	0.140351	0.0043205	50	21	0.704225	0.295775	0.572624	61	25	0.709302	0.290698	0.476703	8	86	0.914894	0.0851064	1.29219e-06	3	93	0.96875	0.03125	2.12569e-09	10	114	0.919355	0.0806452	1.17141e-08
BnaA01g34800D	13	7	0.65	0.35	0.935281	20	20	0.5	0.5	0.040598	11	13	0.458333	0.541667	0.0493666	3	28	0.903226	0.0967742	0.00992034	1	19	0.95	0.05	0.014096	1	30	0.967742	0.0322581	0.000898213
BnaA01g34810D	63	107	0.370588	0.629412	2.72447e-15	134	147	0.476868	0.523132	8.72722e-11	118	119	0.49789	0.50211	1.59772e-07	64	182	0.739837	0.260163	0.0254982	37	148	0.8	0.2	0.000338721	79	230	0.744337	0.255663	0.00738744
BnaA01g35070D	167	2	0.988166	0.0118343	9.73026e-18	155	0	1	0	1.40469e-17	186	0	1	0	8.38093e-21	0	261	1	0	8.12489e-29	0	260	1	0	1.23546e-28	0	249	1	0	1.45552e-27
BnaA01g35080D	8	24	0.25	0.75	2.28017e-06	5	6	0.454545	0.545455	0.182577	8	11	0.421053	0.578947	0.0387232	1	41	0.97619	0.0238095	6.21828e-05	2	47	0.959184	0.0408163	4.65959e-05	3	40	0.930233	0.0697674	0.000603219
BnaA01g35090D	46	16	0.741935	0.258065	0.273463	89	8	0.917526	0.0824742	6.04042e-07	81	10	0.89011	0.10989	2.04317e-05	10	37	0.787234	0.212766	0.114673	13	69	0.841463	0.158537	0.00189279	30	49	0.620253	0.379747	0.452131
BnaA01g35100D	10	6	0.625	0.375	0.79678	11	3	0.785714	0.214286	0.41355	15	2	0.882353	0.117647	0.0890312	6	30	0.833333	0.166667	0.0534185	2	39	0.95122	0.0487805	0.000315732	3	25	0.892857	0.107143	0.0196373
BnaA01g35110D	68	100	0.404762	0.595238	4.67124e-12	120	148	0.447761	0.552239	2.18662e-13	94	91	0.508108	0.491892	1.607e-05	40	248	0.861111	0.138889	1.7469e-11	37	190	0.837004	0.162996	2.45863e-07	62	302	0.82967	0.17033	2.45269e-10
BnaA01g35130D	4	0	1	0	0.211227	5	0	1	0	0.155436	11	0	1	0	0.0321842	3	2	0.4	0.6	0.26382	3	0	0	1	0.0256343	2	0	0	1	0.0686298
BnaA01g35150D	47	47	0.5	0.5	0.00145724	59	41	0.59	0.41	0.143845	38	58	0.395833	0.604167	8.36975e-08	18	106	0.854839	0.145161	2.75102e-05	11	95	0.896226	0.103774	2.22525e-06	14	82	0.854167	0.145833	0.000256879
BnaA01g35160D	8	15	0.347826	0.652174	0.00269915	15	5	0.75	0.25	0.502767	13	17	0.433333	0.566667	0.0126916	7	31	0.815789	0.184211	0.0768314	5	17	0.772727	0.227273	0.362401	8	23	0.741935	0.258065	0.443828
BnaA01g35170D	58	22	0.725	0.275	0.339424	23	16	0.589744	0.410256	0.377413	31	22	0.584906	0.415094	0.267266	12	35	0.744681	0.255319	0.319642	9	95	0.913462	0.0865385	4.3213e-07	0	76	1	0	3.68181e-09
BnaA01g35180D	48	52	0.48	0.52	0.000212828	68	64	0.515152	0.484848	0.000535988	47	30	0.61039	0.38961	0.364018	12	112	0.903226	0.0967742	1.03668e-07	4	70	0.945946	0.0540541	1.47111e-06	15	81	0.84375	0.15625	0.000575861
BnaA01g35310D	0	22	0	1	2.14261e-10	0	13	0	1	1.23608e-06	0	26	0	1	4.2546e-12	0	15	1	0	0.0114981	0	14	1	0	0.0156956	1	26	0.962963	0.037037	0.0023824
BnaA01g35400D	0	38	0	1	3.43145e-17	0	37	0	1	7.77612e-17	0	25	0	1	1.12962e-11	0	28	1	0	0.000460112	4	51	0.927273	0.0727273	0.000127654	2	48	0.96	0.04	3.33201e-05
BnaA01g35450D	17	19	0.472222	0.527778	0.0241188	20	13	0.606061	0.393939	0.534805	11	9	0.55	0.45	0.335062	1	46	0.978723	0.0212766	1.83757e-05	7	22	0.758621	0.241379	0.3649	14	37	0.72549	0.27451	0.442704
BnaA01g35650D	56	12	0.823529	0.176471	0.0117981	89	4	0.956989	0.0430108	1.34069e-08	67	10	0.87013	0.12987	0.000403935	22	22	0.5	0.5	0.0318147	20	19	0.487179	0.512821	0.0308892	35	21	0.375	0.625	1.20432e-05
BnaA01g35820D	11	3	0.785714	0.214286	0.420279	16	16	0.5	0.5	0.0679912	6	13	0.315789	0.684211	0.00262419	3	13	0.8125	0.1875	0.275539	4	16	0.8	0.2	0.268387	11	12	0.521739	0.478261	0.188992
BnaA01g35830D	20	37	0.350877	0.649123	1.71714e-06	13	42	0.236364	0.763636	7.61037e-11	25	19	0.568182	0.431818	0.218383	4	72	0.947368	0.0526316	8.31323e-07	2	47	0.959184	0.0408163	4.65959e-05	1	88	0.988764	0.011236	6.46524e-10
BnaA01g35850D	3	24	0.111111	0.888889	5.13256e-09	16	30	0.347826	0.652174	1.41746e-05	12	14	0.461538	0.538462	0.0435437	4	64	0.941176	0.0588235	5.51831e-06	12	44	0.785714	0.214286	0.0903072	2	25	0.925926	0.0740741	0.00828395
BnaA01g35870D	0	0	-	-	1	0	0	-	-	1	0	0	-	-	1	0	1	1	0	0.548747	0	0	-	-	1	13	0	0	1	1.28331e-06
BnaA01g35910D	56	13	0.811594	0.188406	0.0197469	42	14	0.75	0.25	0.239781	25	2	0.925926	0.0740741	0.00850212	10	55	0.846154	0.153846	0.00445352	7	26	0.787879	0.212121	0.192401	8	34	0.809524	0.190476	0.0744652
BnaA01g35920D	99	11	0.9	0.1	8.83322e-07	182	26	0.875	0.125	9.81932e-10	144	14	0.911392	0.0886076	4.24591e-10	10	97	0.906542	0.0934579	5.76514e-07	17	107	0.862903	0.137097	1.30412e-05	38	102	0.728571	0.271429	0.163985
BnaA01g35940D	45	2	0.957447	0.0425532	7.26195e-05	65	24	0.730337	0.269663	0.259915	70	18	0.795455	0.204545	0.0189943	4	55	0.932203	0.0677966	4.58446e-05	16	43	0.728814	0.271186	0.385627	12	43	0.781818	0.218182	0.101845
BnaA01g35990D	421	116	0.783985	0.216015	4.07517e-08	413	120	0.774859	0.225141	4.51708e-07	506	104	0.829508	0.170492	1.68473e-16	73	408	0.848233	0.151767	3.17231e-16	69	385	0.848018	0.151982	2.80349e-15	110	401	0.784736	0.215264	6.78473e-08
BnaA01g36000D	102	280	0.267016	0.732984	1.01194e-59	66	279	0.191304	0.808696	3.35365e-76	21	18	0.538462	0.461538	0.12737	31	191	0.86036	0.13964	4.83435e-09	17	246	0.935361	0.0646388	3.69421e-19	26	97	0.788618	0.211382	0.00801598
BnaA01g36010D	60	11	0.84507	0.15493	0.00321285	87	37	0.701613	0.298387	0.481722	70	15	0.823529	0.176471	0.00453741	18	33	0.647059	0.352941	0.831125	21	38	0.644068	0.355932	0.782128	35	54	0.606742	0.393258	0.288162
BnaA01g36060D	33	2	0.942857	0.0571429	0.00127847	39	1	0.975	0.025	9.66774e-05	26	0	1	0	0.000774936	10	4	0.285714	0.714286	0.00513476	5	4	0.444444	0.555556	0.209617	15	11	0.423077	0.576923	0.0152455
BnaA01g36110D	169	86	0.662745	0.337255	0.953899	167	99	0.62782	0.37218	0.231785	9	6	0.6	0.4	0.657165	79	171	0.684	0.316	0.633222	80	182	0.694656	0.305344	0.408364	63	68	0.519084	0.480916	0.000814982
BnaA01g36180D	27	16	0.627907	0.372093	0.668674	19	4	0.826087	0.173913	0.144915	27	8	0.771429	0.228571	0.245845	6	10	0.625	0.375	0.790805	6	16	0.727273	0.272727	0.62014	7	27	0.794118	0.205882	0.157359
BnaA01g36200D	581	0	1	0	3.87847e-63	445	4	0.991091	0.00890869	1.62777e-46	692	4	0.994253	0.00574713	7.30571e-73	0	364	1	0	7.68769e-40	4	275	0.985663	0.0143369	3.66817e-28	1	420	0.997625	0.0023753	2.32297e-45
BnaA01g36280D	24	0	1	0	0.00127847	9	0	1	0	0.0525295	47	3	0.94	0.06	0.000120032	0	7	1	0	0.0900534	0	14	1	0	0.0156956	0	10	1	0	0.0409944
BnaA01g36300D	111	22	0.834586	0.165414	0.000119439	133	19	0.875	0.125	2.0364e-07	80	7	0.91954	0.0804598	2.18455e-06	10	90	0.9	0.1	2.74077e-06	10	68	0.871795	0.128205	0.000343982	13	76	0.853933	0.146067	0.000453231
BnaA01g36440D	104	14	0.881356	0.118644	2.95296e-06	123	16	0.884892	0.115108	1.93671e-07	71	14	0.835294	0.164706	0.0021973	18	45	0.714286	0.285714	0.495871	5	36	0.878049	0.121951	0.00852561	10	47	0.824561	0.175439	0.020172
BnaA01g36460D	1	0	1	0	0.556476	0	1	0	1	0.205903	0	1	0	1	0.207979	0	7	1	0	0.0900534	0	1	1	0	0.552039	0	1	1	0	0.548229
BnaA01g36620D	236	68	0.776316	0.223684	0.000147087	268	52	0.8375	0.1625	4.97269e-10	339	112	0.751663	0.248337	0.000346384	32	279	0.897106	0.102894	7.52276e-17	37	225	0.858779	0.141221	2.90525e-10	83	342	0.804706	0.195294	7.94729e-09
BnaA01g36710D	2	0	1	0	0.390113	2	0	1	0	0.383374	4	0	1	0	0.207979	0	0	-	-	1	0	0	-	-	1	0	0	-	-	1
BnaA01g36840D	5	18	0.217391	0.782609	1.68136e-05	12	19	0.387097	0.612903	0.00208616	22	32	0.407407	0.592593	0.000151701	16	20	0.555556	0.444444	0.206436	16	28	0.636364	0.363636	0.740434	8	29	0.783784	0.216216	0.177292
BnaA01g36860D	0	120	0	1	2.60063e-52	0	105	0	1	6.00501e-46	0	115	0	1	4.28398e-50	0	104	1	0	4.02335e-12	0	125	1	0	2.75694e-14	0	137	1	0	1.23795e-15
BnaA01g36890D	72	55	0.566929	0.433071	0.0299166	88	55	0.615385	0.384615	0.248843	105	68	0.606936	0.393064	0.135716	44	109	0.712418	0.287582	0.288339	24	96	0.8	0.2	0.0043173	20	117	0.854015	0.145985	1.09493e-05
BnaA01g36900D	0	29	0	1	2.3033e-13	0	36	0	1	2.05259e-16	0	18	0	1	1.02117e-08	0	37	1	0	5.11663e-05	0	23	1	0	0.00168457	3	50	0.943396	0.0566038	5.76107e-05
BnaA01g36910D	0	14	0	1	5.25242e-07	0	17	0	1	2.47886e-08	0	16	0	1	7.16379e-08	0	15	1	0	0.0114981	0	22	1	0	0.0021631	0	20	1	0	0.00326482
BnaA01g36920D	10	1	0.909091	0.0909091	0.127669	24	0	1	0	0.00119491	25	4	0.862069	0.137931	0.0421675	0	80	1	0	1.41132e-09	0	84	1	0	6.01785e-10	0	164	1	0	1.65769e-18
BnaA01g36970D	18	5	0.782609	0.217391	0.304686	42	7	0.857143	0.142857	0.00874014	15	21	0.416667	0.583333	0.00320929	0	30	1	0	0.000282095	4	46	0.92	0.08	0.00040312	3	35	0.921053	0.0789474	0.00195497
BnaA01g36980D	22	8	0.733333	0.266667	0.521364	38	14	0.730769	0.269231	0.393781	16	9	0.64	0.36	0.842617	8	66	0.891892	0.108108	0.000112512	7	57	0.890625	0.109375	0.000402414	5	73	0.935897	0.0641026	1.6867e-06
BnaA01g37020D	66	69	0.488889	0.511111	3.8435e-05	79	83	0.487654	0.512346	4.5277e-06	80	110	0.421053	0.578947	5.25428e-12	33	115	0.777027	0.222973	0.00863473	24	101	0.808	0.192	0.00193057	57	154	0.729858	0.270142	0.077066
BnaA01g37040D	6	0	1	0	0.121459	14	0	1	0	0.0146022	24	0	1	0	0.0012534	13	0	0	1	1.31246e-06	20	0	0	1	1.59939e-09	11	4	0.266667	0.733333	0.00222604
BnaA01g37090D	0	0	-	-	1	0	0	-	-	1	0	0	-	-	1	0	0	-	-	1	2	0	0	1	0.0709907	0	0	-	-	1
BnaA01g37130D	0	35	0	1	6.40586e-16	0	69	0	1	1.66948e-30	0	61	0	1	5.64997e-27	0	70	1	0	1.62356e-08	0	61	1	0	1.6318e-07	0	51	1	0	1.64165e-06
BnaA01g37150D	6	24	0.2	0.8	2.67963e-07	5	34	0.128205	0.871795	6.43166e-12	6	28	0.176471	0.823529	7.12492e-09	5	47	0.903846	0.0961538	0.000700543	13	39	0.75	0.25	0.264517	12	52	0.8125	0.1875	0.0232345
BnaA01g37340D	76	5	0.938272	0.0617284	9.09722e-07	115	3	0.974576	0.0254237	8.41501e-12	40	0	1	0	2.50418e-05	56	4	0.0666667	0.933333	1.00638e-21	63	1	0.015625	0.984375	6.09813e-27	86	8	0.0851064	0.914894	1.55526e-31
BnaA01g37370D	66	19	0.776471	0.223529	0.0525207	56	27	0.674699	0.325301	0.93384	66	49	0.573913	0.426087	0.0555465	69	139	0.668269	0.331731	1	45	130	0.742857	0.257143	0.0539072	77	159	0.673729	0.326271	0.876813
BnaA02g00020D	14	0	1	0	0.0153463	20	0	1	0	0.00322803	3	0	1	0	0.279781	4	0	0	1	0.00895925	6	0	0	1	0.00131151	11	0	0	1	9.12777e-06
BnaA02g00030D	189	149	0.559172	0.440828	8.4762e-05	204	140	0.593023	0.406977	0.00726513	247	127	0.660428	0.339572	0.861491	145	167	0.535256	0.464744	3.10869e-06	87	75	0.462963	0.537037	1.84594e-07	172	108	0.385714	0.614286	3.23897e-22
BnaA02g00110D	13	52	0.2	0.8	1.40406e-14	2	68	0.0285714	0.971429	2.04726e-28	11	49	0.183333	0.816667	1.91888e-14	13	104	0.888889	0.111111	1.31246e-06	14	69	0.831325	0.168675	0.00335474	9	100	0.917431	0.0825688	1.2197e-07
BnaA02g00120D	38	75	0.336283	0.663717	7.83948e-13	37	85	0.303279	0.696721	1.63109e-16	49	70	0.411765	0.588235	1.85813e-08	18	48	0.727273	0.272727	0.363762	14	60	0.810811	0.189189	0.0163851	8	76	0.904762	0.0952381	1.20919e-05
BnaA02g00190D	123	104	0.54185	0.45815	0.00018915	108	118	0.477876	0.522124	8.39603e-09	127	105	0.547414	0.452586	0.000315068	92	124	0.574074	0.425926	0.00769294	85	134	0.611872	0.388128	0.123802	79	143	0.644144	0.355856	0.548229
BnaA02g00210D	116	1	0.991453	0.00854701	7.71315e-13	105	0	1	0	2.91362e-12	111	0	1	0	7.76178e-13	51	0	0	1	9.50818e-23	57	0	0	1	3.18445e-25	63	0	0	1	6.9329e-28
BnaA02g00220D	91	0	1	0	1.03768e-10	82	0	1	0	8.14614e-10	54	0	1	0	8.29527e-07	42	0	0	1	6.43535e-19	35	0	0	1	7.07071e-16	49	0	0	1	6.52578e-22
BnaA02g00230D	0	0	-	-	1	0	0	-	-	1	0	0	-	-	1	0	0	-	-	1	0	0	-	-	1	0	0	-	-	1
BnaA02g00300D	51	26	0.662338	0.337662	0.992066	58	30	0.659091	0.340909	0.937219	72	14	0.837209	0.162791	0.00182866	16	19	0.542857	0.457143	0.164885	20	27	0.574468	0.425532	0.237157	25	34	0.576271	0.423729	0.189503
BnaA02g00330D	13	0	1	0	0.0198194	5	0	1	0	0.155436	5	0	1	0	0.157985	5	0	0	1	0.00332294	0	0	-	-	1	1	0	0	1	0.205783
BnaA02g00390D	20	6	0.769231	0.230769	0.338356	14	5	0.736842	0.263158	0.587572	35	4	0.897436	0.102564	0.00468646	20	4	0.166667	0.833333	8.10216e-07	12	8	0.4	0.6	0.0213001	5	15	0.75	0.25	0.502094
BnaA02g00450D	35	0	1	0	8.76969e-05	47	0	1	0	4.21776e-06	58	0	1	0	3.13367e-07	37	8	0.177778	0.822222	2.34765e-11	32	1	0.030303	0.969697	8.73864e-14	27	9	0.25	0.75	4.6023e-07
BnaA02g00480D	109	68	0.615819	0.384181	0.208788	103	84	0.550802	0.449198	0.0017085	101	118	0.461187	0.538813	6.77975e-10	73	103	0.585227	0.414773	0.0362793	68	102	0.6	0.4	0.0982253	87	132	0.60274	0.39726	0.0686298
BnaA02g00520D	0	23	0	1	8.11983e-11	0	53	0	1	1.17931e-23	0	33	0	1	4.58142e-15	0	42	1	0	1.49931e-05	0	29	1	0	0.000392219	0	38	1	0	3.98304e-05
BnaA02g00560D	150	68	0.688073	0.311927	0.581514	129	83	0.608491	0.391509	0.104326	165	61	0.730088	0.269912	0.067787	89	86	0.491429	0.508571	3.20647e-06	58	62	0.516667	0.483333	0.00124624	83	76	0.477987	0.522013	1.66434e-06
BnaA02g00600D	50	0	1	0	2.28017e-06	50	0	1	0	2.02574e-06	68	0	1	0	2.71303e-08	35	1	0.0277778	0.972222	4.10385e-15	30	0	0	1	9.2667e-14	46	0	0	1	1.23785e-20
BnaA02g00620D	81	107	0.430851	0.569149	4.93318e-11	121	117	0.508403	0.491597	8.28636e-07	84	115	0.422111	0.577889	2.00191e-12	23	102	0.816	0.184	0.000956653	43	61	0.586538	0.413462	0.120776	55	92	0.62585	0.37415	0.35935
BnaA02g00650D	23	0	1	0	0.00164708	17	0	1	0	0.00687406	17	0	1	0	0.00714561	11	0	0	1	9.14333e-06	5	0	0	1	0.00350944	23	0	0	1	7.24996e-11
BnaA02g00690D	35	0	1	0	8.76969e-05	46	0	1	0	5.40736e-06	19	0	1	0	0.00433474	14	0	0	1	4.97202e-07	15	0	0	1	2.05238e-07	14	0	0	1	4.82867e-07
BnaA02g00720D	155	42	0.786802	0.213198	0.000879787	185	57	0.764463	0.235537	0.00265974	188	44	0.810345	0.189655	1.1866e-05	103	55	0.348101	0.651899	2.16817e-16	118	29	0.197279	0.802721	5.44041e-32	114	34	0.22973	0.77027	3.94863e-28
BnaA02g00770D	107	57	0.652439	0.347561	0.774786	163	100	0.619772	0.380228	0.147358	111	71	0.60989	0.39011	0.146768	65	53	0.449153	0.550847	2.02333e-06	40	39	0.493671	0.506329	0.00260488	63	49	0.4375	0.5625	1.02986e-06
BnaA02g00780D	43	23	0.651515	0.348485	0.862567	45	28	0.616438	0.383562	0.433206	48	16	0.75	0.25	0.207979	21	31	0.596154	0.403846	0.346924	28	28	0.5	0.5	0.0156956	27	27	0.5	0.5	0.0168386
BnaA02g00810D	18	0	1	0	0.00566374	22	0	1	0	0.00198247	32	0	1	0	0.000177098	0	18	1	0	0.00547685	0	14	1	0	0.0156956	0	47	1	0	4.37936e-06
BnaA02g00820D	22	6	0.785714	0.214286	0.240617	52	0	1	0	1.23608e-06	10	2	0.833333	0.166667	0.279781	1	5	0.833333	0.166667	0.456634	1	5	0.833333	0.166667	0.46089	0	3	1	0	0.276815
BnaA02g00830D	77	38	0.669565	0.330435	1	57	46	0.553398	0.446602	0.0248733	37	17	0.685185	0.314815	0.83812	13	41	0.759259	0.240741	0.200687	17	54	0.760563	0.239437	0.134259	14	48	0.774194	0.225806	0.105307
BnaA02g00870D	58	30	0.659091	0.340909	0.940783	44	34	0.564103	0.435897	0.0806885	62	23	0.729412	0.270588	0.279781	17	30	0.638298	0.361702	0.749291	28	22	0.44	0.56	0.00164575	17	17	0.5	0.5	0.0609494
BnaA02g00880D	63	34	0.649485	0.350515	0.794753	79	52	0.603053	0.396947	0.166196	79	14	0.849462	0.150538	0.000477438	24	84	0.777778	0.222222	0.024475	21	58	0.734177	0.265823	0.265358	33	102	0.755556	0.244444	0.0455321
BnaA02g00910D	146	181	0.446483	0.553517	3.35226e-16	314	303	0.508914	0.491086	8.60301e-16	188	161	0.538682	0.461318	1.54596e-06	99	190	0.657439	0.342561	0.80611	76	178	0.700787	0.299213	0.314506	114	220	0.658683	0.341317	0.819904
BnaA02g01030D	12	92	0.115385	0.884615	2.53274e-31	35	84	0.294118	0.705882	6.69808e-17	24	60	0.285714	0.714286	1.07082e-12	93	7	0.07	0.93	3.60952e-35	79	27	0.254717	0.745283	3.35806e-18	101	19	0.158333	0.841667	8.74073e-31
BnaA02g01070D	680	53	0.927694	0.0723056	4.84655e-49	766	105	0.879449	0.120551	5.91902e-39	812	45	0.947491	0.0525088	5.52603e-66	149	312	0.67679	0.32321	0.714484	122	259	0.67979	0.32021	0.661225	205	269	0.567511	0.432489	1.51486e-05
BnaA02g01120D	130	234	0.357143	0.642857	1.73967e-34	118	201	0.369906	0.630094	5.07913e-28	91	147	0.382353	0.617647	1.96743e-19	45	232	0.837545	0.162455	8.28017e-09	14	193	0.932367	0.0676329	5.60284e-15	29	201	0.873913	0.126087	1.55562e-10
BnaA02g01130D	6	5	0.545455	0.454545	0.47245	10	2	0.833333	0.166667	0.276948	12	0	1	0	0.0248067	2	0	0	1	0.0689138	2	2	0.5	0.5	0.552039	1	11	0.916667	0.0833333	0.0964394
BnaA02g01250D	0	0	-	-	1	0	0	-	-	1	0	0	-	-	1	0	0	-	-	1	0	0	-	-	1	0	0	-	-	1
BnaA02g01340D	816	0	1	0	1.94063e-88	813	0	1	0	3.40187e-88	905	1	0.998896	0.00110375	2.46166e-97	0	279	1	0	9.53795e-31	0	139	1	0	9.06263e-16	2	160	0.987654	0.0123457	4.83946e-17
BnaA02g01360D	578	147	0.797241	0.202759	7.38952e-13	954	178	0.842756	0.157244	8.66147e-35	876	177	0.831909	0.168091	1.47535e-28	273	381	0.582569	0.417431	1.64689e-05	273	330	0.547264	0.452736	3.04849e-09	417	470	0.529876	0.470124	5.96813e-17
BnaA02g01410D	0	2	0	1	0.0710259	0	0	-	-	1	0	3	0	1	0.0248067	0	3	1	0	0.277656	0	0	-	-	1	0	2	1	0	0.381529
BnaA02g01440D	218	15	0.935622	0.0643777	3.70504e-17	231	15	0.939024	0.0609756	1.46575e-18	164	20	0.891304	0.108696	6.2152e-10	83	72	0.464516	0.535484	3.93654e-07	69	18	0.206897	0.793103	1.38766e-18	86	39	0.312	0.688	4.07829e-16
BnaA02g01450D	27	0	1	0	0.0006162	21	2	0.913043	0.0869565	0.0211941	34	1	0.971429	0.0285714	0.000351834	20	5	0.2	0.8	2.74077e-06	18	5	0.217391	0.782609	1.74702e-05	14	7	0.333333	0.666667	0.00256585
BnaA02g01470D	151	12	0.92638	0.0736196	1.50322e-11	117	12	0.906977	0.0930233	3.14122e-08	151	18	0.893491	0.106509	2.25517e-09	18	67	0.788235	0.211765	0.0295117	48	52	0.52	0.48	0.00414674	47	65	0.580357	0.419643	0.0786402
BnaA02g01510D	14	25	0.358974	0.641026	0.000135935	30	39	0.434783	0.565217	0.000118988	32	46	0.410256	0.589744	5.65072e-06	0	21	1	0	0.00259563	0	38	1	0	4.36318e-05	0	40	1	0	2.42111e-05
BnaA02g01540D	25	0	1	0	0.00101435	46	10	0.821429	0.178571	0.0241343	49	14	0.777778	0.222222	0.0913394	9	27	0.75	0.25	0.355254	10	15	0.6	0.4	0.552039	7	21	0.75	0.25	0.417168
BnaA02g01610D	337	32	0.913279	0.0867209	1.65708e-22	318	23	0.932551	0.0674487	3.497e-24	354	38	0.903061	0.0969388	5.58606e-22	81	94	0.537143	0.462857	0.000683906	73	115	0.611702	0.388298	0.156026	71	111	0.60989	0.39011	0.145029
BnaA02g01630D	172	14	0.924731	0.0752688	6.98086e-13	216	11	0.951542	0.0484581	9.95805e-19	164	4	0.97619	0.0238095	2.01154e-16	48	25	0.342466	0.657534	2.05486e-08	30	21	0.411765	0.588235	0.00031989	38	19	0.333333	0.666667	3.82127e-07
BnaA02g01640D	189	99	0.65625	0.34375	0.782709	197	84	0.701068	0.298932	0.277614	198	89	0.689895	0.310105	0.479019	44	133	0.751412	0.248588	0.0284517	38	102	0.728571	0.271429	0.16781	59	113	0.656977	0.343023	0.849217
BnaA02g01660D	64	14	0.820513	0.179487	0.00805937	42	8	0.84	0.16	0.0165874	79	5	0.940476	0.0595238	4.34809e-07	10	11	0.52381	0.47619	0.215514	19	26	0.577778	0.422222	0.268387	12	21	0.636364	0.363636	0.779101
BnaA02g01700D	466	156	0.749196	0.250804	4.11392e-05	572	163	0.778231	0.221769	7.51092e-10	366	187	0.661844	0.338156	0.872252	123	272	0.688608	0.311392	0.423417	143	207	0.591429	0.408571	0.0060596	155	378	0.709193	0.290807	0.0581433
BnaA02g01710D	63	9	0.875	0.125	0.000476954	89	14	0.864078	0.135922	6.11585e-05	63	6	0.913043	0.0869565	4.42778e-05	12	19	0.612903	0.387097	0.59701	12	19	0.612903	0.387097	0.600653	21	29	0.58	0.42	0.24897
BnaA02g01810D	152	73	0.675556	0.324444	0.847696	187	71	0.724806	0.275194	0.0710257	202	53	0.792157	0.207843	6.53287e-05	35	270	0.885246	0.114754	5.33937e-15	43	210	0.83004	0.16996	1.72722e-07	82	244	0.748466	0.251534	0.00359962
BnaA02g01880D	8	1	0.888889	0.111111	0.211227	5	4	0.555556	0.444444	0.548867	13	4	0.764706	0.235294	0.465327	3	13	0.8125	0.1875	0.275539	0	9	1	0	0.0553071	0	21	1	0	0.00256585
BnaA02g01890D	82	31	0.725664	0.274336	0.243072	105	30	0.777778	0.222222	0.0112647	102	39	0.723404	0.276596	0.207193	9	84	0.903226	0.0967742	4.60685e-06	10	60	0.857143	0.142857	0.00174923	9	52	0.852459	0.147541	0.0042563
BnaA02g01910D	224	13	0.945148	0.0548523	1.29436e-18	207	25	0.892241	0.107759	2.1384e-12	196	11	0.94686	0.0531401	1.43389e-16	20	18	0.473684	0.526316	0.0205469	18	14	0.4375	0.5625	0.0119525	23	18	0.439024	0.560976	0.00410612
BnaA02g02190D	38	32	0.542857	0.457143	0.0467114	46	34	0.575	0.425	0.117008	39	34	0.534247	0.465753	0.0282105	14	29	0.674419	0.325581	0.966059	3	45	0.9375	0.0625	0.000202179	3	43	0.934783	0.0652174	0.000297772
BnaA02g02200D	4	4	0.5	0.5	0.390113	0	1	0	1	0.205903	0	1	0	1	0.207979	0	4	1	0	0.206436	0	3	1	0	0.281231	0	4	1	0	0.205783
BnaA02g02280D	6	0	1	0	0.121459	28	0	1	0	0.000445368	9	0	1	0	0.0540902	21	0	0	1	5.32417e-10	14	0	0	1	5.45657e-07	4	0	0	1	0.00889323
BnaA02g02310D	53	112	0.321212	0.678788	7.14932e-20	35	116	0.231788	0.768212	1.81022e-28	32	170	0.158416	0.841584	3.98775e-51	29	133	0.820988	0.179012	8.92877e-05	17	156	0.901734	0.0982659	3.71097e-10	19	193	0.910377	0.0896226	3.96012e-13
BnaA02g02320D	118	7	0.944	0.056	3.09139e-10	112	8	0.933333	0.0666667	2.92021e-09	99	5	0.951923	0.0480769	3.77948e-09	46	13	0.220339	0.779661	2.63388e-12	73	4	0.0519481	0.948052	7.87947e-29	83	3	0.0348837	0.965116	5.62783e-34
BnaA02g02330D	25	3	0.892857	0.107143	0.0203641	6	4	0.6	0.4	0.724613	16	3	0.842105	0.157895	0.147322	5	2	0.285714	0.714286	0.0519531	5	3	0.375	0.625	0.118472	7	1	0.125	0.875	0.00251001
BnaA02g02340D	72	11	0.86747	0.13253	0.00028991	63	16	0.797468	0.202532	0.0235707	101	16	0.863248	0.136752	2.14655e-05	1	121	0.991803	0.00819672	2.11968e-13	0	93	1	0	6.81102e-11	0	79	1	0	1.77118e-09
BnaA02g02370D	37	32	0.536232	0.463768	0.0369074	25	16	0.609756	0.390244	0.512979	24	22	0.521739	0.478261	0.0589082	17	30	0.638298	0.361702	0.749291	5	18	0.782609	0.217391	0.302035	11	23	0.676471	0.323529	0.954292
BnaA02g02390D	223	90	0.71246	0.28754	0.124801	275	101	0.731383	0.268617	0.0140147	235	128	0.647383	0.352617	0.513739	54	113	0.676647	0.323353	0.848272	31	94	0.752	0.248	0.0691854	85	145	0.630435	0.369565	0.303461
BnaA02g02400D	243	95	0.718935	0.281065	0.0666449	332	139	0.704883	0.295117	0.112445	201	130	0.607251	0.392749	0.0366279	71	127	0.641414	0.358586	0.525045	58	85	0.594406	0.405594	0.100141	107	83	0.436842	0.563158	1.10007e-10
BnaA02g02440D	41	5	0.891304	0.108696	0.00278309	117	14	0.89313	0.10687	1.57367e-07	60	5	0.923077	0.0769231	3.6753e-05	34	25	0.423729	0.576271	0.000203137	16	8	0.333333	0.666667	0.00131151	19	13	0.40625	0.59375	0.00368828
BnaA02g02450D	44	35	0.556962	0.443038	0.0622901	25	43	0.367647	0.632353	6.37459e-07	36	34	0.514286	0.485714	0.0129323	10	30	0.75	0.25	0.3275	7	23	0.766667	0.233333	0.310404	12	39	0.764706	0.235294	0.185474
BnaA02g02660D	5	0	1	0	0.160605	16	0	1	0	0.00874014	16	0	1	0	0.00910215	3	0	0	1	0.024475	5	0	0	1	0.00350944	7	0	0	1	0.000457551
BnaA02g02850D	11	6	0.647059	0.352941	0.925395	7	0	1	0	0.0894197	22	2	0.916667	0.0833333	0.01724	0	5	1	0	0.156838	1	10	0.909091	0.0909091	0.127177	0	11	1	0	0.0315797
BnaA02g03140D	0	0	-	-	1	0	0	-	-	1	0	1	0	1	0.207979	0	0	-	-	1	0	5	1	0	0.159632	0	0	-	-	1
BnaA02g03150D	102	11	0.902655	0.0973451	4.56708e-07	86	5	0.945055	0.0549451	7.48717e-08	74	4	0.948718	0.0512821	5.25162e-07	35	19	0.351852	0.648148	3.36559e-06	33	15	0.3125	0.6875	8.59268e-07	59	10	0.144928	0.855072	4.84655e-19
BnaA02g03160D	297	0	1	0	1.14042e-32	366	0	1	0	3.89844e-40	269	2	0.99262	0.00738007	1.35075e-28	245	1	0.00406504	0.995935	3.29743e-105	174	4	0.0224719	0.977528	5.14704e-72	219	5	0.0223214	0.977679	1.02986e-90
BnaA02g03180D	40	0	1	0	2.58656e-05	69	0	1	0	1.95464e-08	50	0	1	0	2.21252e-06	34	0	0	1	1.62751e-15	22	0	0	1	2.28167e-10	33	0	0	1	4.1525e-15
BnaA02g03190D	41	7	0.854167	0.145833	0.0114238	111	19	0.853846	0.146154	1.85623e-05	65	18	0.783133	0.216867	0.0407064	13	36	0.734694	0.265306	0.38237	11	39	0.78	0.22	0.128657	30	35	0.538462	0.461538	0.0454031
BnaA02g03250D	66	0	1	0	4.61616e-08	76	4	0.95	0.05	3.01064e-07	65	15	0.8125	0.1875	0.0108917	34	4	0.105263	0.894737	1.60046e-12	46	3	0.0612245	0.938776	3.56458e-18	43	4	0.0851064	0.914894	2.78256e-16
BnaA02g03270D	26	0	1	0	0.00079209	13	0	1	0	0.0188699	36	0	1	0	6.62841e-05	32	0	0	1	1.14309e-14	23	0	0	1	8.64005e-11	19	0	0	1	3.68181e-09
BnaA02g03280D	170	0	1	0	4.16652e-19	163	0	1	0	1.96879e-18	175	1	0.994318	0.00568182	4.19868e-19	179	0	0	1	1.25823e-77	125	0	0	1	2.70653e-54	183	0	0	1	1.93643e-79
BnaA02g03330D	136	0	1	0	1.71084e-15	126	0	1	0	1.70233e-14	144	2	0.986301	0.0136986	2.64947e-15	51	12	0.190476	0.809524	1.0058e-14	40	0	0	1	5.30375e-18	86	0	0	1	9.92782e-38
BnaA02g03350D	15	0	1	0	0.0118837	16	0	1	0	0.00874014	17	0	1	0	0.00714561	5	0	0	1	0.00332294	2	0	0	1	0.0709907	3	0	0	1	0.0243612
BnaA02g03360D	819	527	0.60847	0.39153	2.0354e-05	946	515	0.647502	0.352498	0.163352	819	496	0.622814	0.377186	0.00171733	323	488	0.601726	0.398274	0.00023324	253	489	0.65903	0.34097	0.730733	323	563	0.63544	0.36456	0.0731848
BnaA02g03370D	69	31	0.69	0.31	0.696569	121	21	0.852113	0.147887	8.90844e-06	165	17	0.906593	0.0934066	4.57118e-11	1	4	0.8	0.2	0.597689	1	25	0.961538	0.0384615	0.00327411	2	14	0.875	0.125	0.11126
BnaA02g03380D	120	63	0.655738	0.344262	0.82505	132	90	0.594595	0.405405	0.0369515	123	73	0.627551	0.372449	0.308705	46	48	0.510638	0.489362	0.0028903	50	67	0.57265	0.42735	0.0515462	47	67	0.587719	0.412281	0.106945
BnaA02g03390D	14	11	0.56	0.44	0.327562	4	10	0.285714	0.714286	0.00499763	6	7	0.461538	0.538462	0.161526	3	21	0.875	0.125	0.0487824	3	6	0.666667	0.333333	1	7	16	0.695652	0.304348	0.830226
BnaA02g03780D	21	11	0.65625	0.34375	0.959347	28	25	0.528302	0.471698	0.0512068	26	27	0.490566	0.509434	0.0123919	11	16	0.592593	0.407407	0.486742	2	11	0.846154	0.153846	0.22471	10	17	0.62963	0.37037	0.75089
BnaA02g04000D	161	70	0.69697	0.30303	0.402503	212	83	0.718644	0.281356	0.0857288	138	91	0.60262	0.39738	0.0629077	61	65	0.515873	0.484127	0.000797635	46	59	0.561905	0.438095	0.0391744	65	114	0.636872	0.363128	0.467825
BnaA02g04010D	456	251	0.644979	0.355021	0.284251	472	355	0.570738	0.429262	2.21796e-08	364	233	0.609715	0.390285	0.00645482	132	382	0.743191	0.256809	0.000579428	132	270	0.671642	0.328358	0.892409	135	278	0.673123	0.326877	0.842691
BnaA02g04070D	6	1	0.857143	0.142857	0.358287	30	1	0.967742	0.0322581	0.000882629	21	0	1	0	0.0026405	0	13	1	0	0.0191855	0	6	1	0	0.120776	3	22	0.88	0.12	0.0386933
BnaA02g04080D	0	2	0	1	0.0710259	0	3	0	1	0.0241417	0	0	-	-	1	0	29	1	0	0.000362504	1	19	0.95	0.05	0.014096	0	19	1	0	0.00420236
BnaA02g04130D	111	0	1	0	7.85295e-13	76	0	1	0	3.5267e-09	97	0	1	0	2.37031e-11	68	0	0	1	5.34048e-30	56	0	0	1	8.49448e-25	68	0	0	1	4.96868e-30
BnaA02g04180D	274	2	0.992754	0.00724638	3.86205e-29	341	0	1	0	1.8257e-37	243	2	0.991837	0.00816327	8.03713e-26	240	0	0	1	6.4668e-104	125	0	0	1	2.70653e-54	235	0	0	1	8.84807e-102
BnaA02g04190D	2	0	1	0	0.390113	0	0	-	-	1	1	0	1	0	0.551958	0	0	-	-	1	0	0	-	-	1	0	0	-	-	1
BnaA02g04200D	83	0	1	0	7.32644e-10	101	0	1	0	7.77537e-12	64	0	1	0	7.16379e-08	52	0	0	1	3.57357e-23	68	0	0	1	6.39553e-30	72	0	0	1	9.79273e-32
BnaA02g04210D	57	0	1	0	4.16797e-07	76	0	1	0	3.5267e-09	60	0	1	0	1.90091e-07	60	0	0	1	1.41621e-26	37	0	0	1	1.00196e-16	56	0	0	1	6.80792e-25
BnaA02g04230D	53	2	0.963636	0.0363636	1.06176e-05	48	3	0.941176	0.0588235	8.81548e-05	45	3	0.9375	0.0625	0.000191827	32	4	0.111111	0.888889	1.06828e-11	24	6	0.2	0.8	2.763e-07	55	2	0.0350877	0.964912	7.99403e-23
BnaA02g04240D	99	68	0.592814	0.407186	0.0687964	149	80	0.650655	0.349345	0.678714	114	65	0.636872	0.363128	0.472308	70	46	0.396552	0.603448	3.62332e-09	36	31	0.462687	0.537313	0.00102659	56	53	0.486239	0.513761	0.000174216
BnaA02g04300D	0	0	-	-	1	0	6	0	1	0.00119491	0	0	-	-	1	0	0	-	-	1	0	0	-	-	1	0	2	1	0	0.381529
BnaA02g04390D	129	160	0.446367	0.553633	1.87598e-14	216	223	0.492027	0.507973	6.57537e-14	172	215	0.444444	0.555556	2.59325e-19	64	201	0.758491	0.241509	0.00327695	33	197	0.856522	0.143478	5.90152e-09	43	203	0.825203	0.174797	5.27477e-07
BnaA02g04440D	0	1	0	1	0.211227	0	3	0	1	0.0241417	0	2	0	1	0.0695834	0	8	1	0	0.0689138	0	2	1	0	0.38652	0	0	-	-	1
BnaA02g04450D	2	0	1	0	0.390113	2	1	0.666667	0.333333	1	0	5	0	1	0.0033716	1	6	0.857143	0.142857	0.351548	0	8	1	0	0.0709907	0	2	1	0	0.381529
BnaA02g04500D	0	0	-	-	1	0	0	-	-	1	0	0	-	-	1	0	0	-	-	1	0	0	-	-	1	0	0	-	-	1
BnaA02g04810D	0	0	-	-	1	0	0	-	-	1	0	0	-	-	1	0	1	1	0	0.548747	0	0	-	-	1	0	0	-	-	1
BnaA02g04850D	5	0	1	0	0.160605	2	0	1	0	0.383374	3	0	1	0	0.279781	0	0	-	-	1	0	0	-	-	1	0	0	-	-	1
BnaA02g04890D	0	2	0	1	0.0710259	0	1	0	1	0.205903	0	0	-	-	1	0	15	1	0	0.0114981	4	13	0.764706	0.235294	0.465996	0	7	1	0	0.0900282
BnaA02g05130D	4	211	0.0186047	0.981395	4.41645e-88	0	247	0	1	5.12339e-107	0	253	0	1	2.00102e-109	0	264	1	0	3.85385e-29	5	259	0.981061	0.0189394	5.95485e-26	4	257	0.984674	0.0153257	2.43137e-26
BnaA02g05200D	41	63	0.394231	0.605769	1.99386e-08	75	16	0.824176	0.175824	0.00303375	61	29	0.677778	0.322222	0.884612	91	187	0.672662	0.327338	0.891492	46	110	0.705128	0.294872	0.3819	38	93	0.709924	0.290076	0.359107
BnaA02g05220D	0	0	-	-	1	0	0	-	-	1	0	1	0	1	0.207979	0	26	1	0	0.00075687	0	13	1	0	0.020199	0	19	1	0	0.00420236
BnaA02g05290D	331	17	0.951149	0.0488506	5.32359e-28	431	14	0.968539	0.0314607	5.03471e-40	560	36	0.939597	0.0604027	1.23696e-43	332	835	0.71551	0.28449	0.00096444	351	880	0.714866	0.285134	0.0008695	334	815	0.709312	0.290688	0.00442388
BnaA02g05300D	135	101	0.572034	0.427966	0.00440981	183	102	0.642105	0.357895	0.450465	147	72	0.671233	0.328767	0.943127	43	270	0.86262	0.13738	1.47906e-12	43	222	0.837736	0.162264	1.9178e-08	62	233	0.789831	0.210169	2.29813e-05
BnaA02g05330D	20	8	0.714286	0.285714	0.670763	15	8	0.652174	0.347826	0.939431	9	3	0.75	0.25	0.612881	5	7	0.583333	0.416667	0.611075	7	2	0.222222	0.777778	0.00948566	8	3	0.272727	0.727273	0.010492
BnaA02g05360D	11	48	0.186441	0.813559	4.72907e-14	13	26	0.333333	0.666667	2.998e-05	17	4	0.809524	0.190476	0.217318	15	33	0.6875	0.3125	0.824419	32	74	0.698113	0.301887	0.565923	19	15	0.441176	0.558824	0.00999249
BnaA02g05400D	0	12	0	1	3.65597e-06	0	10	0	1	2.34022e-05	0	12	0	1	3.57157e-06	2	27	0.931034	0.0689655	0.00518855	7	48	0.872727	0.127273	0.00275755	4	40	0.909091	0.0909091	0.00146707
BnaA02g05410D	178	39	0.820276	0.179724	5.89177e-06	138	18	0.884615	0.115385	3.42226e-08	63	5	0.926471	0.0735294	1.84517e-05	43	75	0.635593	0.364407	0.548747	34	51	0.6	0.4	0.252102	32	58	0.644444	0.355556	0.723392
BnaA02g05420D	40	0	1	0	2.58656e-05	75	0	1	0	4.51556e-09	36	0	1	0	6.62841e-05	46	0	0	1	1.29055e-20	50	0	0	1	3.03214e-22	69	0	0	1	1.8499e-30
BnaA02g05430D	32	81	0.283186	0.716814	6.27293e-17	16	53	0.231884	0.768116	1.40541e-13	9	47	0.160714	0.839286	9.57188e-15	7	207	0.96729	0.0327103	1.48313e-19	9	218	0.960352	0.0396476	1.00879e-19	13	201	0.939252	0.0607477	2.75373e-16
BnaA02g05440D	623	32	0.951145	0.048855	5.35861e-52	623	46	0.931241	0.0687593	4.22526e-46	513	20	0.962477	0.0375235	8.58009e-46	214	143	0.40056	0.59944	3.05689e-25	192	140	0.421687	0.578313	4.69376e-20	266	161	0.377049	0.622951	2.04015e-35
BnaA02g05450D	98	8	0.924528	0.0754717	8.61033e-08	175	17	0.911458	0.0885417	4.14504e-12	139	3	0.978873	0.0211268	2.83016e-14	145	40	0.216216	0.783784	4.86789e-37	123	28	0.18543	0.81457	1.76029e-34	162	43	0.209756	0.790244	3.80676e-42
BnaA02g05460D	0	6	0	1	0.00127847	0	21	0	1	4.97734e-10	0	7	0	1	0.000473593	0	30	1	0	0.000282095	0	22	1	0	0.0021631	0	17	1	0	0.00695878
BnaA02g05510D	51	15	0.772727	0.227273	0.101637	109	31	0.778571	0.221429	0.00927064	141	32	0.815029	0.184971	0.00010235	22	228	0.912	0.088	1.87871e-15	31	165	0.841837	0.158163	8.7122e-07	46	295	0.865103	0.134897	6.43352e-14
BnaA02g05530D	4	18	0.181818	0.818182	5.25643e-06	2	11	0.153846	0.846154	0.000225636	8	37	0.177778	0.822222	2.48977e-11	8	54	0.870968	0.129032	0.00147417	2	119	0.983471	0.0165289	1.29015e-12	20	83	0.805825	0.194175	0.00547597
BnaA02g05560D	7	5	0.583333	0.416667	0.618768	11	4	0.733333	0.266667	0.655151	7	4	0.636364	0.363636	0.892107	0	13	1	0	0.0191855	0	21	1	0	0.00275755	4	21	0.84	0.16	0.0964061
BnaA02g05570D	98	22	0.816667	0.183333	0.00121393	106	47	0.69281	0.30719	0.563013	59	32	0.648352	0.351648	0.779898	24	29	0.54717	0.45283	0.0950146	40	39	0.493671	0.506329	0.00260488	62	45	0.420561	0.579439	2.76439e-07
BnaA02g05620D	6	16	0.272727	0.727273	0.000248023	5	15	0.25	0.75	0.000200693	9	18	0.333333	0.666667	0.000602552	1	15	0.9375	0.0625	0.0357522	5	26	0.83871	0.16129	0.0679237	6	20	0.769231	0.230769	0.330642
BnaA02g05660D	185	19	0.906863	0.0931373	2.72886e-12	208	14	0.936937	0.0630631	1.29123e-16	202	27	0.882096	0.117904	3.25616e-11	58	35	0.376344	0.623656	1.42639e-08	69	32	0.316832	0.683168	7.94198e-13	79	35	0.307018	0.692982	3.52329e-15
BnaA02g05670D	91	0	1	0	1.03768e-10	45	0	1	0	6.93198e-06	0	0	-	-	1	28	0	0	1	5.71704e-13	25	0	0	1	1.21225e-11	12	0	0	1	3.41394e-06
BnaA02g05750D	18	0	1	0	0.00566374	10	2	0.833333	0.166667	0.276948	28	0	1	0	0.000473593	16	0	0	1	7.05136e-08	10	0	0	1	2.66285e-05	24	0	0	1	2.71462e-11
BnaA02g05770D	3	28	0.0967742	0.903226	1.1425e-10	1	11	0.0833333	0.916667	5.22267e-05	0	22	0	1	2.10938e-10	2	95	0.979381	0.0206186	3.84244e-10	1	82	0.987952	0.0120482	3.24847e-09	0	95	1	0	3.47791e-11
BnaA02g05780D	21	10	0.677419	0.322581	0.958245	11	25	0.305556	0.694444	1.36115e-05	12	12	0.5	0.5	0.119248	25	9	0.264706	0.735294	2.47155e-06	20	10	0.333333	0.666667	0.000306246	18	17	0.485714	0.514286	0.0379373
BnaA02g05820D	48	7	0.872727	0.127273	0.00270513	53	3	0.946429	0.0535714	2.69395e-05	50	21	0.704225	0.295775	0.575711	14	15	0.517241	0.482759	0.124499	7	4	0.363636	0.636364	0.0546275	6	16	0.727273	0.272727	0.61623
BnaA02g05840D	328	178	0.648221	0.351779	0.45773	334	176	0.654902	0.345098	0.644669	386	145	0.72693	0.27307	0.00656933	235	321	0.577338	0.422662	2.48269e-05	200	282	0.585062	0.414938	0.000402624	245	297	0.54797	0.45203	2.19154e-08
BnaA02g05910D	100	70	0.588235	0.411765	0.0499659	94	63	0.598726	0.401274	0.102323	139	62	0.691542	0.308458	0.533939	25	96	0.793388	0.206612	0.00627936	22	81	0.786408	0.213592	0.0188634	28	138	0.831325	0.168675	2.16982e-05
BnaA02g05940D	76	2	0.974359	0.025641	4.13243e-08	71	15	0.825581	0.174419	0.00363041	94	10	0.903846	0.0961538	1.1599e-06	25	22	0.468085	0.531915	0.00767164	41	20	0.327869	0.672131	9.93765e-08	49	33	0.402439	0.597561	1.44603e-06
BnaA02g05970D	33	43	0.434211	0.565789	5.4803e-05	72	90	0.444444	0.555556	9.36205e-09	26	39	0.4	0.6	1.71447e-05	4	70	0.945946	0.0540541	1.3287e-06	14	59	0.808219	0.191781	0.0195358	10	72	0.878049	0.121951	0.000136268
BnaA02g06120D	113	41	0.733766	0.266234	0.115075	137	63	0.685	0.315	0.654517	152	47	0.763819	0.236181	0.00733186	46	53	0.535354	0.464646	0.0105601	27	33	0.55	0.45	0.0851231	68	55	0.447154	0.552846	9.33553e-07
BnaA02g06170D	36	36	0.5	0.5	0.00566374	48	49	0.494845	0.505155	0.0007783	48	49	0.494845	0.505155	0.000820217	32	32	0.5	0.5	0.00895925	29	29	0.5	0.5	0.013941	56	55	0.495495	0.504505	0.000337139
BnaA02g06190D	44	21	0.676923	0.323077	0.922917	35	10	0.777778	0.222222	0.155436	42	29	0.591549	0.408451	0.234719	35	17	0.326923	0.673077	8.10093e-07	35	33	0.485294	0.514706	0.003455	65	30	0.315789	0.684211	2.84861e-12
BnaA02g06200D	0	12	0	1	3.65597e-06	0	13	0	1	1.23608e-06	0	9	0	1	6.62841e-05	0	31	1	0	0.00022064	0	22	1	0	0.0021631	0	32	1	0	0.000171315
BnaA02g06210D	14	12	0.538462	0.461538	0.221413	7	7	0.5	0.5	0.239781	9	15	0.375	0.625	0.00509152	12	13	0.52	0.48	0.164342	8	10	0.555556	0.444444	0.38652	22	5	0.185185	0.814815	4.50777e-07
BnaA02g06350D	137	116	0.541502	0.458498	7.43773e-05	180	85	0.679245	0.320755	0.734438	170	92	0.648855	0.351145	0.613422	80	168	0.677419	0.322581	0.78824	57	131	0.696809	0.303191	0.456113	115	139	0.547244	0.452756	0.000149759
BnaA02g06370D	155	62	0.714286	0.285714	0.189987	170	56	0.752212	0.247788	0.0116156	161	67	0.70614	0.29386	0.266511	96	107	0.527094	0.472906	7.18688e-05	92	122	0.570093	0.429907	0.00585464	120	91	0.43128	0.56872	2.88025e-12
BnaA02g06380D	88	35	0.715447	0.284553	0.319878	78	20	0.795918	0.204082	0.0121012	111	18	0.860465	0.139535	1.0477e-05	22	70	0.76087	0.23913	0.0825122	25	89	0.780702	0.219298	0.018612	23	58	0.716049	0.283951	0.412888
BnaA02g06390D	0	13	0	1	1.396e-06	0	19	0	1	3.5267e-09	0	15	0	1	1.90091e-07	0	32	1	0	0.000171847	0	40	1	0	2.66285e-05	0	28	1	0	0.000457551
BnaA02g06410D	15	10	0.6	0.4	0.556476	28	18	0.608696	0.391304	0.476274	22	5	0.814815	0.185185	0.144467	2	40	0.952381	0.047619	0.000228711	9	27	0.75	0.25	0.35961	5	37	0.880952	0.119048	0.00639125
BnaA02g06420D	43	23	0.651515	0.348485	0.862567	81	21	0.794118	0.205882	0.0115348	60	18	0.769231	0.230769	0.0826815	7	112	0.941176	0.0588235	1.20181e-09	10	105	0.913043	0.0869565	1.0401e-07	16	39	0.709091	0.290909	0.57481
BnaA02g06460D	88	5	0.946237	0.0537634	5.33591e-08	111	0	1	0	6.6918e-13	87	1	0.988636	0.0113636	8.93535e-10	32	144	0.818182	0.181818	5.98709e-05	30	149	0.832402	0.167598	9.62169e-06	24	138	0.851852	0.148148	2.09878e-06
BnaA02g06480D	213	24	0.898734	0.101266	3.04325e-13	248	19	0.928839	0.071161	1.16154e-18	329	26	0.926761	0.0732394	5.27813e-24	59	263	0.81677	0.18323	5.17639e-08	54	220	0.80292	0.19708	6.59742e-06	51	196	0.793522	0.206478	6.85991e-05
BnaA02g06550D	6	0	1	0	0.121459	15	0	1	0	0.0112647	5	1	0.833333	0.166667	0.460401	3	0	0	1	0.024475	2	0	0	1	0.0709907	15	0	0	1	1.82538e-07
BnaA02g06610D	41	25	0.621212	0.378788	0.515702	62	58	0.516667	0.483333	0.00113094	41	34	0.546667	0.453333	0.04492	21	31	0.596154	0.403846	0.346924	22	52	0.702703	0.297297	0.585502	24	61	0.717647	0.282353	0.383216
BnaA02g06680D	216	19	0.919149	0.0808511	2.28916e-15	188	45	0.806867	0.193133	1.76033e-05	193	25	0.885321	0.114679	5.1551e-11	100	112	0.528302	0.471698	5.74576e-05	62	130	0.677083	0.322917	0.825672	80	127	0.613527	0.386473	0.145567
BnaA02g06690D	191	34	0.848889	0.151111	3.40475e-08	216	28	0.885246	0.114754	2.97378e-12	195	50	0.795918	0.204082	5.4811e-05	172	76	0.306452	0.693548	7.04319e-32	171	70	0.290456	0.709544	1.17557e-33	163	82	0.334694	0.665306	6.36158e-27
BnaA02g06730D	21	1	0.954545	0.0454545	0.00849201	72	5	0.935065	0.0649351	2.06524e-06	32	3	0.914286	0.0857143	0.00403432	45	20	0.307692	0.692308	4.3642e-09	36	11	0.234043	0.765957	1.96612e-09	40	5	0.111111	0.888889	2.32962e-14
BnaA02g06750D	0	35	0	1	6.40586e-16	0	30	0	1	7.35402e-14	0	23	0	1	7.96348e-11	0	43	1	0	1.1748e-05	0	4	1	0	0.209617	0	41	1	0	1.91487e-05
BnaA02g06760D	27	23	0.54	0.46	0.0883043	40	31	0.56338	0.43662	0.0942149	35	24	0.59322	0.40678	0.292471	29	30	0.508475	0.491525	0.0178919	27	27	0.5	0.5	0.0178642	28	39	0.58209	0.41791	0.191003
BnaA02g06770D	152	15	0.91018	0.0898204	1.6503e-10	188	28	0.87037	0.12963	1.13502e-09	157	9	0.945783	0.0542169	2.09564e-13	128	44	0.255814	0.744186	7.55363e-29	90	101	0.528796	0.471204	0.000160589	115	50	0.30303	0.69697	6.03703e-22
BnaA02g06780D	0	3	0	1	0.0252321	0	20	0	1	1.32215e-09	0	4	0	1	0.00910215	0	6	1	0	0.118354	0	3	1	0	0.281231	0	4	1	0	0.205783
BnaA02g06790D	0	23	0	1	8.11983e-11	31	119	0.206667	0.793333	1.55037e-31	18	52	0.257143	0.742857	2.86406e-12	12	138	0.92	0.08	2.81028e-10	9	87	0.90625	0.09375	2.62166e-06	21	149	0.876471	0.123529	3.044e-08
BnaA02g06840D	15	6	0.714286	0.285714	0.719554	8	13	0.380952	0.619048	0.0101676	15	10	0.6	0.4	0.551958	6	8	0.571429	0.428571	0.524008	10	6	0.375	0.625	0.0246199	6	17	0.73913	0.26087	0.53579
BnaA02g06910D	0	65	0	1	1.06245e-28	0	40	0	1	4.10053e-18	0	36	0	1	2.4524e-16	1	51	0.980769	0.0192308	5.44783e-06	0	64	1	0	7.77186e-08	0	31	1	0	0.000219819
BnaA02g06990D	69	24	0.741935	0.258065	0.173215	116	57	0.67052	0.32948	0.968402	90	38	0.703125	0.296875	0.456878	35	43	0.551282	0.448718	0.0491786	22	25	0.531915	0.468085	0.077552	31	88	0.739496	0.260504	0.128998
BnaA02g07010D	50	50	0.5	0.5	0.00101435	71	47	0.601695	0.398305	0.181165	36	33	0.521739	0.478261	0.0194559	26	65	0.714286	0.285714	0.402097	18	76	0.808511	0.191489	0.00746035	29	56	0.658824	0.341176	0.931161
BnaA02g07020D	36	0	1	0	6.8464e-05	25	0	1	0	0.000944215	23	0	1	0	0.00161122	48	0	0	1	1.79368e-21	43	0	0	1	2.80102e-19	44	0	0	1	8.64923e-20
BnaA02g07050D	6	0	1	0	0.121459	11	0	1	0	0.0313252	1	0	1	0	0.551958	19	0	0	1	3.73993e-09	10	0	0	1	2.66285e-05	16	0	0	1	6.88529e-08
BnaA02g07060D	48	27	0.64	0.36	0.700147	38	29	0.567164	0.432836	0.118381	44	23	0.656716	0.343284	0.921874	14	109	0.886179	0.113821	9.55641e-07	11	98	0.899083	0.100917	1.1526e-06	14	74	0.840909	0.159091	0.00121344
BnaA02g07070D	74	34	0.685185	0.314815	0.759376	93	24	0.794872	0.205128	0.00639099	61	11	0.847222	0.152778	0.0025766	12	220	0.948276	0.0517241	1.1724e-18	16	182	0.919192	0.0808081	4.45686e-13	21	180	0.895522	0.104478	3.70746e-11
BnaA02g07130D	18	0	1	0	0.00566374	13	2	0.866667	0.133333	0.139377	19	0	1	0	0.00433474	10	4	0.285714	0.714286	0.00513476	2	5	0.714286	0.285714	0.852715	2	7	0.777778	0.222222	0.548229
BnaA02g07170D	2	0	1	0	0.390113	0	0	-	-	1	1	1	0.5	0.5	0.688614	0	1	1	0	0.548747	0	0	-	-	1	0	0	-	-	1
BnaA02g07230D	21	0	1	0	0.00270513	71	0	1	0	1.19749e-08	31	0	1	0	0.000227961	60	0	0	1	1.41621e-26	20	0	0	1	1.59939e-09	30	0	0	1	7.79564e-14
BnaA02g07240D	148	73	0.669683	0.330317	0.98146	182	60	0.752066	0.247934	0.00901862	187	40	0.823789	0.176211	1.99108e-06	39	199	0.836134	0.163866	1.30548e-07	48	139	0.743316	0.256684	0.0441765	44	168	0.792453	0.207547	0.000269194
BnaA02g07250D	31	8	0.794872	0.205128	0.129479	24	11	0.685714	0.314286	0.873691	20	21	0.487805	0.512195	0.0261952	2	30	0.9375	0.0625	0.0025317	3	39	0.928571	0.0714286	0.000828633	10	43	0.811321	0.188679	0.041193
BnaA02g07320D	144	27	0.842105	0.157895	4.29531e-06	242	61	0.79868	0.20132	3.70319e-06	187	64	0.74502	0.25498	0.0156547	155	116	0.428044	0.571956	8.12788e-16	83	74	0.471338	0.528662	9.16559e-07	146	134	0.478571	0.521429	1.46778e-10
BnaA02g07340D	8	17	0.32	0.68	0.000614712	11	36	0.234043	0.765957	1.62753e-09	9	21	0.3	0.7	6.27335e-05	1	68	0.985507	0.0144928	8.75684e-08	9	33	0.785714	0.214286	0.145449	1	34	0.971429	0.0285714	0.000337816
BnaA02g07360D	70	0	1	0	1.74652e-08	94	0	1	0	4.31847e-11	135	0	1	0	2.20026e-15	74	0	0	1	1.44687e-32	82	0	0	1	6.86091e-36	57	0	0	1	2.5381e-25
BnaA02g07390D	10	17	0.37037	0.62963	0.00251466	0	3	0	1	0.0241417	0	2	0	1	0.0695834	0	4	1	0	0.206436	0	1	1	0	0.552039	0	4	1	0	0.205783
BnaA02g07410D	150	162	0.480769	0.519231	2.40419e-11	58	63	0.479339	0.520661	3.65118e-05	5	18	0.217391	0.782609	1.63745e-05	30	63	0.677419	0.322581	0.886141	39	100	0.719424	0.280576	0.245579	9	33	0.785714	0.214286	0.141815
BnaA02g07430D	124	156	0.442857	0.557143	1.87638e-14	100	143	0.411523	0.588477	3.06854e-16	4	0	1	0	0.207979	35	47	0.573171	0.426829	0.105329	25	83	0.768519	0.231481	0.0424033	9	13	0.590909	0.409091	0.525317
BnaA02g07450D	13	2	0.866667	0.133333	0.14395	15	0	1	0	0.0112647	17	3	0.85	0.15	0.119246	6	1	0.142857	0.857143	0.00659205	0	0	-	-	1	2	0	0	1	0.0686298
BnaA02g07500D	72	28	0.72	0.28	0.327562	116	23	0.834532	0.165468	7.48237e-05	30	8	0.789474	0.210526	0.151982	14	95	0.87156	0.12844	1.84104e-05	18	67	0.788235	0.211765	0.0308982	33	83	0.715517	0.284483	0.32731
BnaA02g07540D	17	2	0.894737	0.105263	0.056702	23	16	0.589744	0.410256	0.377413	19	0	1	0	0.00433474	4	47	0.921569	0.0784314	0.000295059	0	33	1	0	0.000147953	2	26	0.928571	0.0714286	0.00649674
BnaA02g07560D	22	72	0.234043	0.765957	7.33875e-18	31	41	0.430556	0.569444	6.11585e-05	31	73	0.298077	0.701923	1.49554e-14	20	181	0.900498	0.0995025	1.39906e-11	14	160	0.91954	0.0804598	1.19249e-11	15	113	0.882812	0.117188	8.27822e-07
BnaA02g07580D	30	16	0.652174	0.347826	0.89959	80	21	0.792079	0.207921	0.0135876	58	36	0.617021	0.382979	0.37822	50	43	0.462366	0.537634	8.45719e-05	39	34	0.465753	0.534247	0.000717527	35	52	0.597701	0.402299	0.223606
BnaA02g07600D	12	0	1	0	0.0252321	10	0	1	0	0.040598	13	0	1	0	0.0195231	8	0	0	1	0.000171847	14	0	0	1	5.45657e-07	13	0	0	1	1.28331e-06
BnaA02g07690D	0	14	0	1	5.25242e-07	0	13	0	1	1.23608e-06	0	10	0	1	2.50418e-05	0	24	1	0	0.00122731	0	7	1	0	0.0928765	0	15	1	0	0.0114399
BnaA02g07730D	17	0	1	0	0.00728152	4	0	1	0	0.205903	6	0	1	0	0.119248	0	0	-	-	1	2	0	0	1	0.0709907	2	0	0	1	0.0686298
BnaA02g07750D	4	0	1	0	0.211227	9	2	0.818182	0.181818	0.352165	8	1	0.888889	0.111111	0.207979	0	23	1	0	0.00157575	2	25	0.925926	0.0740741	0.00886582	0	28	1	0	0.000457551
BnaA02g07760D	25	348	0.0670241	0.932976	1.20927e-130	33	545	0.0570934	0.942907	4.20519e-209	17	308	0.0523077	0.947692	2.69254e-119	8	697	0.988652	0.0113475	2.21607e-71	3	717	0.995833	0.00416667	5.1673e-76	4	733	0.994573	0.00542741	2.10342e-77
BnaA02g07780D	247	64	0.794212	0.205788	6.75187e-06	228	86	0.726115	0.273885	0.0407436	264	91	0.743662	0.256338	0.00440165	185	123	0.399351	0.600649	4.07245e-22	115	57	0.331395	0.668605	1.71915e-19	147	77	0.34375	0.65625	2.04147e-23
BnaA02g07790D	77	26	0.747573	0.252427	0.12081	100	13	0.884956	0.115044	2.97651e-06	141	24	0.854545	0.145455	1.2291e-06	61	61	0.5	0.5	0.000250533	37	57	0.606383	0.393617	0.279197	46	54	0.54	0.46	0.01328
BnaA02g07800D	77	26	0.747573	0.252427	0.12081	80	39	0.672269	0.327731	0.95279	86	32	0.728814	0.271186	0.206085	54	53	0.495327	0.504673	0.000436146	35	31	0.469697	0.530303	0.00167492	62	35	0.360825	0.639175	9.22576e-10
BnaA02g07830D	46	0	1	0	5.99758e-06	34	2	0.944444	0.0555556	0.000944215	50	1	0.980392	0.0196078	7.20359e-06	15	4	0.210526	0.789474	7.20459e-05	13	1	0.0714286	0.928571	8.71633e-06	30	12	0.285714	0.714286	6.41343e-07
BnaA02g07870D	5	11	0.3125	0.6875	0.00561111	15	16	0.483871	0.516129	0.0486344	11	12	0.478261	0.521739	0.0835344	4	11	0.733333	0.266667	0.655057	0	2	1	0	0.38652	1	14	0.933333	0.0666667	0.0455321
BnaA02g07880D	191	28	0.872146	0.127854	6.94347e-10	76	16	0.826087	0.173913	0.00253135	17	0	1	0	0.00714561	28	33	0.540984	0.459016	0.0585885	27	31	0.534483	0.465517	0.0542229	6	38	0.863636	0.136364	0.010492
BnaA02g07910D	81	1	0.987805	0.0121951	3.9565e-09	111	3	0.973684	0.0263158	2.23582e-11	86	4	0.955556	0.0444444	2.99925e-08	43	5	0.104167	0.895833	1.38911e-15	21	9	0.3	0.7	6.64024e-05	36	14	0.28	0.72	3.09234e-08
BnaA02g07930D	3	156	0.0188679	0.981132	3.2132e-65	0	87	0	1	3.21876e-38	2	93	0.0210526	0.978947	5.16447e-39	0	216	1	0	5.04777e-24	1	182	0.994536	0.00546448	8.23079e-20	1	211	0.995283	0.00471698	5.66597e-23
BnaA02g07940D	37	3	0.925	0.075	0.00127847	68	16	0.809524	0.190476	0.0101676	47	5	0.903846	0.0961538	0.000716635	14	10	0.416667	0.583333	0.0169217	26	19	0.422222	0.577778	0.00127599	23	14	0.378378	0.621622	0.000496564
BnaA02g07970D	73	90	0.447853	0.552147	1.64966e-08	100	126	0.442478	0.557522	5.73601e-12	128	101	0.558952	0.441048	0.00128254	14	247	0.94636	0.0536398	1.36912e-20	35	223	0.864341	0.135659	1.18415e-10	33	335	0.910326	0.0896739	5.65124e-22
BnaA02g07980D	31	34	0.476923	0.523077	0.00269147	43	31	0.581081	0.418919	0.16094	38	36	0.513514	0.486486	0.0100708	9	70	0.886076	0.113924	0.000101063	10	55	0.846154	0.153846	0.00470847	15	56	0.788732	0.211268	0.0465443
BnaA02g07990D	51	36	0.586207	0.413793	0.158868	33	82	0.286957	0.713043	5.80306e-17	44	55	0.444444	0.555556	9.47442e-06	6	129	0.955556	0.0444444	7.64316e-12	4	139	0.972028	0.027972	9.2667e-14	11	102	0.902655	0.0973451	4.18256e-07
BnaA02g08000D	67	30	0.690722	0.309278	0.692642	95	34	0.736434	0.263566	0.129703	66	20	0.767442	0.232558	0.072436	39	45	0.535714	0.464286	0.0193683	40	57	0.587629	0.412371	0.141667	51	58	0.53211	0.46789	0.00575003
BnaA02g08010D	76	16	0.826087	0.173913	0.00269915	90	2	0.978261	0.0217391	1.21422e-09	97	4	0.960396	0.039604	2.16384e-09	18	48	0.727273	0.272727	0.363762	0	62	1	0	1.27539e-07	8	59	0.880597	0.119403	0.000506829
BnaA02g08040D	52	0	1	0	1.396e-06	109	0	1	0	1.0946e-12	76	0	1	0	3.86993e-09	79	1	0.0125	0.9875	7.42791e-34	46	0	0	1	1.49738e-20	66	0	0	1	3.61151e-29
BnaA02g08060D	0	22	0	1	2.14261e-10	0	18	0	1	9.36205e-09	0	38	0	1	3.51521e-17	0	20	1	0	0.00332294	0	33	1	0	0.000147953	0	42	1	0	1.49312e-05
BnaA02g08150D	99	35	0.738806	0.261194	0.11427	107	54	0.664596	0.335404	1	69	48	0.589744	0.410256	0.113058	29	26	0.472727	0.527273	0.00472243	20	16	0.444444	0.555556	0.00948566	51	39	0.433333	0.566667	9.02167e-06
BnaA02g08160D	54	1	0.981818	0.0181818	2.81343e-06	43	0	1	0	1.12907e-05	94	2	0.979167	0.0208333	5.14032e-10	0	69	1	0	2.08204e-08	0	82	1	0	9.87136e-10	0	53	1	0	1.01358e-06
BnaA02g08170D	22	10	0.6875	0.3125	0.869852	18	1	0.947368	0.0526316	0.016736	13	5	0.722222	0.277778	0.688614	0	10	1	0	0.041347	3	14	0.823529	0.176471	0.224804	1	5	0.833333	0.166667	0.456257
BnaA02g08200D	1	0	1	0	0.556476	5	0	1	0	0.155436	6	0	1	0	0.119248	6	1	0.142857	0.857143	0.00659205	5	4	0.444444	0.555556	0.209617	2	7	0.777778	0.222222	0.548229
BnaA02g08330D	185	229	0.44686	0.55314	3.59019e-20	242	348	0.410169	0.589831	2.34122e-38	216	384	0.36	0.64	3.17357e-55	129	693	0.843066	0.156934	1.59326e-25	51	561	0.916667	0.0833333	1.26568e-37	111	910	0.891283	0.108717	1.44177e-50
BnaA02g08350D	27	3	0.9	0.1	0.0128649	76	4	0.95	0.05	3.01064e-07	48	2	0.96	0.04	3.44869e-05	5	19	0.791667	0.208333	0.249966	20	10	0.333333	0.666667	0.000306246	17	15	0.46875	0.53125	0.0295797
BnaA02g08360D	12	0	1	0	0.0252321	20	0	1	0	0.00322803	3	0	1	0	0.279781	19	0	0	1	3.73993e-09	13	0	0	1	1.45183e-06	1	0	0	1	0.205783
BnaA02g08390D	54	61	0.469565	0.530435	2.49134e-05	47	76	0.382114	0.617886	1.2563e-10	28	72	0.28	0.72	2.45674e-15	23	141	0.859756	0.140244	6.33999e-07	42	113	0.729032	0.270968	0.142739	29	151	0.838889	0.161111	3.41394e-06
BnaA02g08450D	9	0	1	0	0.0551413	16	0	1	0	0.00874014	7	0	1	0	0.0913394	12	0	0	1	3.45046e-06	7	0	0	1	0.000496134	11	0	0	1	9.12777e-06
BnaA02g08470D	4	11	0.266667	0.733333	0.00235259	14	22	0.388889	0.611111	0.000944215	7	57	0.109375	0.890625	4.8073e-20	2	485	0.995893	0.00410678	9.26811e-52	0	496	1	0	7.24259e-54	1	448	0.997773	0.00222717	2.29914e-48
BnaA02g08510D	0	6	0	1	0.00127847	0	6	0	1	0.00119491	0	10	0	1	2.50418e-05	0	3	1	0	0.277656	0	1	1	0	0.552039	2	6	0.75	0.25	0.684972
BnaA02g08520D	125	135	0.480769	0.519231	1.23565e-09	96	63	0.603774	0.396226	0.129366	161	55	0.74537	0.25463	0.0248067	30	248	0.892086	0.107914	1.41814e-14	66	227	0.774744	0.225256	0.0002518	51	254	0.832787	0.167213	3.91296e-09
BnaA02g08530D	43	234	0.155235	0.844765	8.82656e-71	26	257	0.0918728	0.908127	2.93157e-91	42	227	0.156134	0.843866	1.93565e-68	11	288	0.963211	0.0367893	3.26436e-26	11	291	0.963576	0.0364238	1.8418e-26	5	290	0.983051	0.0169492	2.34919e-29
BnaA02g08540D	543	271	0.667076	0.332924	1	482	233	0.674126	0.325874	0.741681	4	0	1	0	0.207979	195	286	0.594595	0.405405	0.00180286	224	326	0.592727	0.407273	0.000629375	81	69	0.46	0.54	3.25204e-07
BnaA02g08580D	6	23	0.206897	0.793103	6.45529e-07	3	41	0.0681818	0.931818	3.48619e-16	10	22	0.3125	0.6875	6.55431e-05	2	42	0.954545	0.0454545	0.000142045	0	30	1	0	0.000306246	3	47	0.94	0.06	0.000116589
BnaA02g08590D	66	0	1	0	4.61616e-08	48	0	1	0	3.27883e-06	68	0	1	0	2.71303e-08	2	8	0.8	0.2	0.441008	8	4	0.333333	0.666667	0.0256343	2	9	0.818182	0.181818	0.351259
BnaA02g08660D	21	8	0.724138	0.275862	0.590934	32	7	0.820513	0.179487	0.0636384	21	8	0.724138	0.275862	0.585731	16	26	0.619048	0.380952	0.583633	13	5	0.277778	0.722222	0.00118368	25	26	0.509804	0.490196	0.0294776
BnaA02g08820D	419	145	0.742908	0.257092	0.000337784	428	107	0.8	0.2	3.39101e-10	291	40	0.879154	0.120846	2.4899e-15	137	148	0.519298	0.480702	5.35575e-07	161	139	0.463333	0.536667	7.21824e-13	163	153	0.484177	0.515823	3.73849e-11
BnaA02g08850D	0	0	-	-	1	0	0	-	-	1	0	0	-	-	1	0	0	-	-	1	0	0	-	-	1	0	0	-	-	1
BnaA02g08900D	40	45	0.470588	0.529412	0.000346148	69	38	0.64486	0.35514	0.702303	60	50	0.545455	0.454545	0.0132286	10	351	0.972299	0.0277008	2.28858e-33	2	311	0.99361	0.00638978	5.05117e-33	13	218	0.943723	0.0562771	4.87409e-18
BnaA02g08910D	17	28	0.377778	0.622222	0.000118025	24	16	0.6	0.4	0.442043	15	12	0.555556	0.444444	0.279781	2	43	0.955556	0.0444444	0.000112134	0	79	1	0	2.04313e-09	5	42	0.893617	0.106383	0.00212251
BnaA02g08940D	0	17	0	1	2.81883e-08	0	16	0	1	6.56132e-08	0	21	0	1	5.56552e-10	0	61	1	0	1.48053e-07	0	65	1	0	6.14029e-08	0	82	1	0	8.49869e-10
BnaA02g08960D	0	40	0	1	4.85376e-18	0	22	0	1	1.86502e-10	0	6	0	1	0.0012534	0	31	1	0	0.00022064	1	22	0.956522	0.0434783	0.00679381	0	24	1	0	0.00121344
BnaA02g08980D	0	15	0	1	1.98411e-07	1	26	0.037037	0.962963	2.45272e-11	0	20	0	1	1.46836e-09	0	51	1	0	1.67805e-06	3	46	0.938776	0.0612245	0.000161352	1	25	0.961538	0.0384615	0.00304269
BnaA02g08990D	0	11	0	1	9.71906e-06	0	14	0	1	4.62401e-07	0	3	0	1	0.0248067	0	8	1	0	0.0689138	0	5	1	0	0.159632	0	4	1	0	0.205783
BnaA02g09000D	98	0	1	0	1.89748e-11	68	0	1	0	2.47886e-08	73	0	1	0	8.10887e-09	55	0	0	1	1.90392e-24	27	0	0	1	1.74713e-12	53	0	0	1	1.3157e-23
BnaA02g09060D	0	1	0	1	0.211227	0	4	0	1	0.00874014	0	9	0	1	6.62841e-05	0	3	1	0	0.277656	0	4	1	0	0.209617	0	5	1	0	0.156005
BnaA02g09140D	72	81	0.470588	0.529412	1.1197e-06	62	152	0.28972	0.71028	2.99355e-30	111	105	0.513889	0.486111	6.85652e-06	42	298	0.876471	0.123529	2.2522e-15	25	197	0.887387	0.112613	2.35744e-11	37	332	0.899729	0.100271	3.02149e-20
BnaA02g09150D	5	3	0.625	0.375	0.869852	3	1	0.75	0.25	0.79086	3	1	0.75	0.25	0.790695	0	0	-	-	1	0	6	1	0	0.120776	1	7	0.875	0.125	0.269004
BnaA02g09160D	151	35	0.811828	0.188172	8.2283e-05	174	19	0.901554	0.0984456	2.74844e-11	171	17	0.909574	0.0904255	1.17755e-11	97	69	0.415663	0.584337	4.50712e-11	99	71	0.417647	0.582353	4.27241e-11	97	77	0.442529	0.557471	1.91761e-09
BnaA02g09170D	103	32	0.762963	0.237037	0.0307264	117	41	0.740506	0.259494	0.0728904	106	44	0.706667	0.293333	0.368409	88	96	0.521739	0.478261	8.79129e-05	44	68	0.607143	0.392857	0.238687	86	100	0.537634	0.462366	0.000472397
BnaA02g09230D	0	66	0	1	3.95749e-29	0	57	0	1	2.28373e-25	0	63	0	1	7.84306e-28	0	102	1	0	6.58359e-12	0	101	1	0	9.67209e-12	0	118	1	0	1.27384e-13
BnaA02g09250D	78	7	0.917647	0.0823529	3.57112e-06	52	4	0.928571	0.0714286	8.84684e-05	84	3	0.965517	0.0344828	1.70595e-08	25	41	0.621212	0.378788	0.506926	11	35	0.76087	0.23913	0.231246	8	35	0.813953	0.186047	0.0627758
BnaA02g09280D	22	1	0.956522	0.0434783	0.0066305	13	4	0.764706	0.235294	0.462704	5	1	0.833333	0.166667	0.460401	5	12	0.705882	0.294118	0.798248	0	7	1	0	0.0928765	2	15	0.882353	0.117647	0.0877737
BnaA02g09300D	31	3	0.911765	0.0882353	0.00517964	22	3	0.88	0.12	0.0383346	16	0	1	0	0.00910215	6	19	0.76	0.24	0.387792	14	14	0.5	0.5	0.0928765	11	32	0.744186	0.255814	0.345873
BnaA02g09410D	35	0	1	0	8.76969e-05	34	3	0.918919	0.0810811	0.00244418	30	0	1	0	0.000291374	22	11	0.333333	0.666667	0.000135779	27	4	0.129032	0.870968	1.37799e-09	21	8	0.275862	0.724138	2.50803e-05
BnaA02g09460D	275	129	0.680693	0.319307	0.628287	258	111	0.699187	0.300813	0.23903	228	129	0.638655	0.361345	0.327919	146	117	0.444867	0.555133	1.93395e-13	98	85	0.464481	0.535519	3.4513e-08	171	91	0.347328	0.652672	1.19433e-26
BnaA02g09470D	2	143	0.0137931	0.986207	1.73099e-60	0	51	0	1	8.44253e-23	0	6	0	1	0.0012534	0	23	1	0	0.00157575	0	33	1	0	0.000147953	0	21	1	0	0.00256585
BnaA02g09480D	0	0	-	-	1	0	4	0	1	0.00874014	0	7	0	1	0.000473593	0	5	1	0	0.156838	0	2	1	0	0.38652	0	10	1	0	0.0409944
BnaA02g09540D	144	84	0.631579	0.368421	0.331382	130	65	0.666667	0.333333	1	168	63	0.727273	0.272727	0.0769955	60	169	0.737991	0.262009	0.0364794	41	112	0.732026	0.267974	0.125075	59	125	0.679348	0.320652	0.782345
BnaA02g09580D	0	7	0	1	0.000481923	0	12	0	1	3.27883e-06	0	10	0	1	2.50418e-05	0	14	1	0	0.0148558	0	5	1	0	0.159632	0	7	1	0	0.0900282
BnaA02g09590D	2	0	1	0	0.390113	33	10	0.767442	0.232558	0.210495	48	5	0.90566	0.0943396	0.000570854	4	196	0.98	0.02	7.74314e-20	1	223	0.995536	0.00446429	3.68556e-24	5	194	0.974874	0.0251256	3.69054e-19
BnaA02g09620D	44	8	0.846154	0.153846	0.0117477	46	8	0.851852	0.148148	0.00750445	46	8	0.851852	0.148148	0.00780765	14	10	0.416667	0.583333	0.0169217	15	12	0.444444	0.555556	0.0256343	12	10	0.454545	0.545455	0.054444
BnaA02g09630D	0	9	0	1	6.8464e-05	0	8	0	1	0.00016565	0	14	0	1	5.05629e-07	0	21	1	0	0.00259563	0	15	1	0	0.0121941	0	38	1	0	3.98304e-05
BnaA02g09660D	20	97	0.17094	0.82906	1.43444e-28	38	152	0.2	0.8	8.02601e-41	17	124	0.120567	0.879433	2.26766e-41	5	214	0.977169	0.0228311	2.94324e-21	2	188	0.989474	0.0105263	6.20211e-20	1	342	0.997085	0.00291545	5.47805e-37
BnaA02g09680D	48	9	0.842105	0.157895	0.00976683	64	23	0.735632	0.264368	0.223698	79	11	0.877778	0.122222	6.59106e-05	19	60	0.759494	0.240506	0.115256	18	49	0.731343	0.268657	0.329699	23	71	0.755319	0.244681	0.0993907
BnaA02g09690D	197	146	0.574344	0.425656	0.0007351	276	211	0.566735	0.433265	9.32828e-06	305	177	0.63278	0.36722	0.158855	90	296	0.766839	0.233161	8.61705e-05	118	265	0.691906	0.308094	0.366236	118	421	0.781076	0.218924	7.81445e-08
BnaA02g09790D	6	2	0.75	0.25	0.692642	6	1	0.857143	0.142857	0.350998	17	1	0.944444	0.0555556	0.0221982	11	2	0.153846	0.846154	0.000233816	6	0	0	1	0.00131151	2	8	0.8	0.2	0.440841
BnaA02g09820D	79	2	0.975309	0.0246914	2.00557e-08	57	2	0.966102	0.0338983	3.6227e-06	81	1	0.987805	0.0121951	3.82644e-09	2	61	0.968254	0.031746	1.45978e-06	3	48	0.941176	0.0588235	0.000100477	6	57	0.904762	0.0952381	0.000168417
BnaA02g09880D	5	8	0.384615	0.615385	0.0513076	7	4	0.636364	0.363636	0.891559	10	7	0.588235	0.411765	0.566013	6	11	0.647059	0.352941	0.919885	1	27	0.964286	0.0357143	0.00200469	1	21	0.954545	0.0454545	0.00812681
BnaA02g09890D	116	8	0.935484	0.0645161	1.30527e-09	105	15	0.875	0.125	4.35514e-06	112	14	0.888889	0.111111	5.05629e-07	58	80	0.57971	0.42029	0.0486458	66	155	0.701357	0.298643	0.343164	81	83	0.506098	0.493902	3.94912e-05
BnaA02g09990D	19	112	0.145038	0.854962	3.12357e-35	13	98	0.117117	0.882883	2.90929e-33	19	91	0.172727	0.827273	1.04152e-26	3	116	0.97479	0.0252101	7.12212e-12	4	133	0.970803	0.0291971	4.03714e-13	8	127	0.940741	0.0592593	8.71512e-11
BnaA02g10060D	92	32	0.741935	0.258065	0.112708	3	4	0.428571	0.571429	0.23455	7	2	0.777778	0.222222	0.551958	12	6	0.333333	0.666667	0.00547685	10	2	0.166667	0.833333	0.0006341	2	14	0.875	0.125	0.11126
BnaA02g10160D	262	67	0.796353	0.203647	2.40073e-06	150	71	0.678733	0.321267	0.772741	273	41	0.869427	0.130573	2.20314e-13	115	112	0.493392	0.506608	1.36351e-07	78	91	0.538462	0.461538	0.00104123	73	118	0.617801	0.382199	0.203863
BnaA02g10210D	2	24	0.0769231	0.923077	1.0899e-09	10	55	0.153846	0.846154	1.86369e-17	7	42	0.142857	0.857143	6.79166e-14	6	55	0.901639	0.0983607	0.000262956	0	69	1	0	2.32364e-08	2	74	0.973684	0.0263158	6.19524e-08
BnaA02g10230D	14	10	0.583333	0.416667	0.464906	7	23	0.233333	0.766667	1.70561e-06	14	21	0.4	0.6	0.00188178	2	54	0.964286	0.0357143	7.90392e-06	2	55	0.964912	0.0350877	6.85395e-06	5	40	0.888889	0.111111	0.00326482
BnaA02g10270D	64	9	0.876712	0.123288	0.000383287	68	42	0.618182	0.381818	0.34638	84	53	0.613139	0.386861	0.239967	32	61	0.655914	0.344086	0.886141	33	43	0.565789	0.434211	0.0939543	31	58	0.651685	0.348315	0.826897
BnaA02g10340D	15	0	1	0	0.0118837	23	0	1	0	0.00153512	41	0	1	0	1.98746e-05	25	0	0	1	1.06828e-11	6	0	0	1	0.00131151	15	1	0.0625	0.9375	1.1296e-06
BnaA02g10410D	101	47	0.682432	0.317568	0.76045	124	58	0.681319	0.318681	0.744581	127	29	0.814103	0.185897	0.000257038	41	75	0.646552	0.353448	0.715621	40	37	0.480519	0.519481	0.00131151	43	91	0.679104	0.320896	0.822836
BnaA02g10430D	40	0	1	0	2.58656e-05	82	6	0.931818	0.0681818	5.00935e-07	40	2	0.952381	0.047619	0.000236037	47	0	0	1	4.80708e-21	49	0	0	1	7.98123e-22	61	0	0	1	4.96302e-27
BnaA02g10440D	0	12	0	1	3.65597e-06	0	18	0	1	9.36205e-09	0	24	0	1	2.98391e-11	0	10	1	0	0.041347	0	14	1	0	0.0156956	0	20	1	0	0.00326482
BnaA02g10450D	0	9	0	1	6.8464e-05	0	15	0	1	1.74124e-07	0	1	0	1	0.207979	0	6	1	0	0.118354	0	9	1	0	0.0553071	0	4	1	0	0.205783
BnaA02g10480D	57	2	0.966102	0.0338983	4.03772e-06	89	10	0.89899	0.10101	3.26518e-06	69	6	0.92	0.08	1.12541e-05	28	35	0.555556	0.444444	0.0900534	15	11	0.423077	0.576923	0.0161762	31	29	0.483333	0.516667	0.00524116
BnaA02g10500D	105	17	0.860656	0.139344	1.89031e-05	217	64	0.772242	0.227758	0.000430786	168	32	0.84	0.16	8.15499e-07	40	143	0.781421	0.218579	0.00219178	74	98	0.569767	0.430233	0.0138115	57	139	0.709184	0.290816	0.264025
BnaA02g10560D	45	9	0.833333	0.166667	0.0174811	47	4	0.921569	0.0784314	0.000285555	42	0	1	0	1.55045e-05	16	2	0.111111	0.888889	2.14723e-06	8	4	0.333333	0.666667	0.0256343	14	7	0.333333	0.666667	0.00256585
BnaA02g10660D	11	2	0.846154	0.153846	0.226731	14	5	0.736842	0.263158	0.587572	59	14	0.808219	0.191781	0.0188541	7	4	0.363636	0.636364	0.0526561	6	5	0.454545	0.545455	0.18719	65	25	0.277778	0.722222	4.27868e-14
BnaA02g10670D	57	22	0.721519	0.278481	0.376331	87	25	0.776786	0.223214	0.0231929	73	7	0.9125	0.0875	1.07151e-05	21	74	0.778947	0.221053	0.0337815	19	78	0.804124	0.195876	0.00851473	9	83	0.902174	0.0978261	5.73057e-06
BnaA02g10750D	1	0	1	0	0.556476	7	2	0.777778	0.222222	0.548867	6	2	0.75	0.25	0.688614	0	2	1	0	0.382493	0	3	1	0	0.281231	0	9	1	0	0.0530836
BnaA02g10760D	96	34	0.738462	0.261538	0.121459	102	37	0.733813	0.266187	0.130097	128	26	0.831169	0.168831	4.64552e-05	34	102	0.75	0.25	0.0613428	31	81	0.723214	0.276786	0.266739	25	88	0.778761	0.221239	0.0202284
BnaA02g10770D	0	113	0	1	2.5996e-49	0	173	0	1	3.61775e-75	0	94	0	1	4.11824e-41	0	198	1	0	4.1481e-22	0	179	1	0	5.07986e-20	0	166	1	0	1.02326e-18
BnaA02g10800D	5	0	1	0	0.160605	17	0	1	0	0.00687406	14	0	1	0	0.0151131	15	0	0	1	1.87264e-07	8	0	0	1	0.000186857	10	0	0	1	2.42111e-05
BnaA02g10810D	159	13	0.924419	0.0755814	5.79425e-12	250	25	0.909091	0.0909091	1.4606e-16	140	2	0.985915	0.0140845	7.06267e-15	143	47	0.247368	0.752632	4.64878e-33	121	49	0.288235	0.711765	2.82912e-24	109	37	0.253425	0.746575	6.20714e-25
BnaA02g10820D	24	15	0.615385	0.384615	0.575192	18	29	0.382979	0.617021	0.000101293	27	43	0.385714	0.614286	2.36807e-06	5	40	0.888889	0.111111	0.00332294	16	19	0.542857	0.457143	0.16781	7	62	0.898551	0.101449	0.000123543
BnaA02g10830D	35	8	0.813953	0.186047	0.0651197	43	9	0.826923	0.173077	0.0241417	29	5	0.852941	0.147059	0.0356794	6	23	0.793103	0.206897	0.200412	14	30	0.681818	0.318182	0.891134	16	65	0.802469	0.197531	0.0170873
BnaA02g10850D	15	26	0.365854	0.634146	0.000130784	13	47	0.216667	0.783333	1.00675e-12	21	58	0.265823	0.734177	3.52194e-13	1	45	0.978261	0.0217391	2.35511e-05	5	36	0.878049	0.121951	0.00852561	5	46	0.901961	0.0980392	0.00087209
BnaA02g10900D	120	30	0.8	0.2	0.00127847	184	44	0.807018	0.192982	2.13901e-05	126	42	0.75	0.25	0.0367797	44	139	0.759563	0.240437	0.0141222	40	110	0.733333	0.266667	0.120776	48	153	0.761194	0.238806	0.00866673
BnaA02g10960D	146	22	0.869048	0.130952	1.24849e-07	239	14	0.944664	0.055336	8.16171e-20	149	26	0.851429	0.148571	8.78176e-07	33	29	0.467742	0.532258	0.00199667	84	28	0.25	0.75	1.34115e-19	91	43	0.320896	0.679104	2.13228e-16
BnaA02g10970D	36	1	0.972973	0.027027	0.000219167	27	1	0.964286	0.0357143	0.00183385	37	0	1	0	5.25747e-05	20	13	0.393939	0.606061	0.00199201	7	11	0.611111	0.388889	0.688663	28	21	0.428571	0.571429	0.000959636
BnaA02g10990D	24	20	0.545455	0.454545	0.127669	41	18	0.694915	0.305085	0.715455	32	10	0.761905	0.238095	0.247993	9	38	0.808511	0.191489	0.0611753	6	26	0.8125	0.1875	0.118472	6	35	0.853659	0.146341	0.019602
BnaA02g11000D	67	24	0.736264	0.263736	0.21341	82	30	0.732143	0.267857	0.190149	56	21	0.727273	0.272727	0.325191	19	38	0.666667	0.333333	1	5	28	0.848485	0.151515	0.0450066	26	43	0.623188	0.376812	0.517329
BnaA02g11040D	29	26	0.527273	0.472727	0.0472273	5	19	0.208333	0.791667	6.32854e-06	13	13	0.5	0.5	0.105003	4	42	0.913043	0.0869565	0.000946141	7	39	0.847826	0.152174	0.017502	12	20	0.625	0.375	0.684972
BnaA02g11050D	194	2	0.989796	0.0102041	1.30226e-20	194	0	1	0	9.86504e-22	223	6	0.973799	0.0262009	1.0869e-21	1	69	0.985714	0.0142857	6.9224e-08	4	107	0.963964	0.036036	2.1509e-10	7	65	0.902778	0.0972222	6.36701e-05
BnaA02g11140D	110	0	1	0	1.00418e-12	90	0	1	0	1.1451e-10	82	0	1	0	9.13722e-10	4	5	0.555556	0.444444	0.548747	5	2	0.285714	0.714286	0.0539072	2	1	0.333333	0.666667	0.276815
BnaA02g11250D	302	16	0.949686	0.0503145	2.02726e-25	303	30	0.90991	0.0900901	5.91549e-20	338	20	0.944134	0.0558659	2.07507e-27	294	41	0.122388	0.877612	9.99738e-97	289	31	0.096875	0.903125	4.38146e-101	268	38	0.124183	0.875817	6.90563e-88
BnaA02g11280D	20	2	0.909091	0.0909091	0.0278352	36	3	0.923077	0.0769231	0.00151515	10	1	0.909091	0.0909091	0.125553	39	10	0.204082	0.795918	4.24562e-11	18	8	0.307692	0.692308	0.000296375	29	22	0.431373	0.568627	0.00087209
BnaA02g11350D	64	0	1	0	7.46807e-08	33	0	1	0	0.000130502	26	0	1	0	0.000774936	27	1	0.0357143	0.964286	9.9526e-12	33	0	0	1	4.98009e-15	32	0	0	1	1.10878e-14
BnaA02g11400D	39	12	0.764706	0.235294	0.19089	50	13	0.793651	0.206349	0.0510918	24	17	0.585366	0.414634	0.336377	24	19	0.44186	0.55814	0.00373124	19	18	0.486486	0.513514	0.0349289	15	15	0.5	0.5	0.0787833
BnaA02g11410D	1	0	1	0	0.556476	5	1	0.833333	0.166667	0.457596	1	0	1	0	0.551958	1	7	0.875	0.125	0.270009	4	6	0.6	0.4	0.726145	4	4	0.5	0.5	0.381529
BnaA02g11420D	17	50	0.253731	0.746269	5.82412e-12	43	73	0.37069	0.62931	7.98874e-11	42	59	0.415842	0.584158	3.83904e-07	37	108	0.744828	0.255172	0.0694735	30	129	0.811321	0.188679	0.000310818	50	120	0.705882	0.294118	0.342679
BnaA02g11500D	177	73	0.708	0.292	0.221552	216	187	0.53598	0.46402	1.09473e-07	191	114	0.62623	0.37377	0.183056	153	180	0.540541	0.459459	3.75113e-06	97	191	0.663194	0.336806	0.955016	170	235	0.580247	0.419753	0.000557891
BnaA02g11510D	19	53	0.263889	0.736111	3.32952e-12	18	35	0.339623	0.660377	1.58035e-06	20	47	0.298507	0.701493	9.75015e-10	4	57	0.934426	0.0655738	2.85955e-05	4	29	0.878788	0.121212	0.0185044	3	50	0.943396	0.0566038	5.76107e-05
BnaA02g11610D	0	32	0	1	1.20945e-14	0	50	0	1	2.24572e-22	0	28	0	1	6.08293e-13	0	47	1	0	4.42471e-06	0	28	1	0	0.000496134	0	45	1	0	7.19279e-06
BnaA02g11690D	195	224	0.465394	0.534606	2.87053e-17	185	128	0.591054	0.408946	0.00869062	33	15	0.6875	0.3125	0.825387	39	125	0.762195	0.237805	0.0170337	46	122	0.72619	0.27381	0.145449	13	47	0.783333	0.216667	0.0822547
BnaA02g11710D	37	7	0.840909	0.159091	0.0252321	25	4	0.862069	0.137931	0.0409504	29	8	0.783784	0.216216	0.179113	3	102	0.971429	0.0285714	2.12354e-10	2	78	0.975	0.025	2.66246e-08	2	90	0.978261	0.0217391	1.26388e-09
BnaA02g11720D	14	4	0.777778	0.222222	0.390113	15	8	0.652174	0.347826	0.939431	15	3	0.833333	0.166667	0.18241	4	25	0.862069	0.137931	0.0416962	4	33	0.891892	0.108108	0.00767614	11	21	0.65625	0.34375	0.951426
BnaA02g11740D	65	33	0.663265	0.336735	0.998777	99	24	0.804878	0.195122	0.00247064	75	34	0.688073	0.311927	0.707641	43	130	0.751445	0.248555	0.0304414	29	94	0.764228	0.235772	0.0374438	73	118	0.617801	0.382199	0.203863
BnaA02g11800D	6	1	0.857143	0.142857	0.358287	8	6	0.571429	0.428571	0.523543	4	0	1	0	0.207979	0	16	1	0	0.00895925	0	15	1	0	0.0121941	0	13	1	0	0.0191035
BnaA02g11810D	208	2	0.990476	0.00952381	4.22838e-22	209	6	0.972093	0.027907	2.70504e-20	189	0	1	0	4.03901e-21	65	2	0.0298507	0.970149	4.6591e-27	35	12	0.255319	0.744681	1.23615e-08	24	15	0.384615	0.615385	0.000466117
BnaA02g11820D	29	40	0.42029	0.57971	4.57413e-05	40	32	0.555556	0.444444	0.0679912	51	55	0.481132	0.518868	0.000145304	19	127	0.869863	0.130137	7.65398e-07	12	84	0.875	0.125	4.94169e-05	14	158	0.918605	0.0813953	1.58042e-11
BnaA02g11840D	54	6	0.9	0.1	0.000346803	76	4	0.95	0.05	3.01064e-07	57	0	1	0	4.01041e-07	26	75	0.742574	0.257426	0.147575	16	64	0.8	0.2	0.0213001	24	89	0.787611	0.212389	0.0118306
BnaA02g11850D	121	40	0.751553	0.248447	0.0380985	134	87	0.606335	0.393665	0.0840911	98	40	0.710145	0.289855	0.34658	25	126	0.834437	0.165563	3.75949e-05	17	128	0.882759	0.117241	1.65708e-07	43	157	0.785	0.215	0.000918323
BnaA02g11870D	47	11	0.810345	0.189655	0.034887	62	17	0.78481	0.21519	0.0414021	73	14	0.83908	0.16092	0.00151151	21	134	0.864516	0.135484	7.00401e-07	31	129	0.80625	0.19375	0.000496134	40	98	0.710145	0.289855	0.343243
BnaA02g11880D	118	80	0.59596	0.40404	0.0565692	181	101	0.641844	0.358156	0.447944	94	30	0.758065	0.241935	0.0501153	16	164	0.911111	0.0888889	2.34765e-11	48	213	0.816092	0.183908	1.31764e-06	42	161	0.793103	0.206897	0.000342182
BnaA02g11890D	84	199	0.29682	0.70318	3.60698e-38	76	173	0.305221	0.694779	2.66249e-32	42	82	0.33871	0.66129	8.60441e-14	45	226	0.833948	0.166052	2.51451e-08	44	155	0.778894	0.221106	0.00188936	59	212	0.782288	0.217712	0.000149674
BnaA02g11920D	23	49	0.319444	0.680556	2.40406e-09	57	94	0.377483	0.622517	3.51407e-13	32	80	0.285714	0.714286	1.42596e-16	22	139	0.863354	0.136646	4.97202e-07	27	109	0.801471	0.198529	0.00204709	51	207	0.802326	0.197674	1.24833e-05
BnaA02g11950D	151	46	0.766497	0.233503	0.00617778	103	22	0.824	0.176	0.000462952	104	18	0.852459	0.147541	4.20763e-05	106	76	0.417582	0.582418	7.21809e-12	64	58	0.47541	0.52459	2.60772e-05	52	75	0.590551	0.409449	0.100198
BnaA02g11980D	38	138	0.215909	0.784091	2.43104e-35	46	178	0.205357	0.794643	6.56321e-47	33	154	0.176471	0.823529	3.75425e-44	16	300	0.949367	0.0506329	3.23505e-25	4	222	0.982301	0.0176991	1.59658e-22	11	296	0.964169	0.0358306	4.37145e-27
BnaA02g12000D	62	103	0.375758	0.624242	2.15022e-14	127	159	0.444056	0.555944	1.16086e-14	92	85	0.519774	0.480226	9.97337e-05	30	261	0.896907	0.103093	8.20121e-16	32	288	0.9	0.1	1.16378e-17	44	282	0.865031	0.134969	2.34989e-13
BnaA02g12020D	73	23	0.760417	0.239583	0.0794768	67	19	0.77907	0.22093	0.0429492	95	34	0.736434	0.263566	0.131894	34	62	0.645833	0.354167	0.734755	21	50	0.704225	0.295775	0.575963	25	81	0.764151	0.235849	0.0526345
BnaA02g12040D	108	38	0.739726	0.260274	0.0931722	116	39	0.748387	0.251613	0.0487161	90	32	0.737705	0.262295	0.136283	36	109	0.751724	0.248276	0.0479522	22	122	0.847222	0.152778	1.56318e-05	13	128	0.907801	0.0921986	6.36221e-09
BnaA02g12080D	9	10	0.473684	0.526316	0.111233	16	14	0.533333	0.466667	0.164718	10	11	0.47619	0.52381	0.0950563	4	14	0.777778	0.222222	0.382493	7	8	0.533333	0.466667	0.342397	0	11	1	0	0.0315797
BnaA02g12090D	11	2	0.846154	0.153846	0.226731	11	6	0.647059	0.352941	0.921444	6	1	0.857143	0.142857	0.353487	2	7	0.777778	0.222222	0.548747	1	1	0.5	0.5	0.688663	4	12	0.75	0.25	0.548229
BnaA02g12110D	4	50	0.0740741	0.925926	3.53899e-19	1	45	0.0217391	0.978261	2.0812e-19	1	24	0.04	0.96	1.96006e-10	5	73	0.935897	0.0641026	1.72649e-06	2	63	0.969231	0.0307692	1.00244e-06	1	77	0.987179	0.0128205	9.61041e-09
BnaA02g12140D	41	7	0.854167	0.145833	0.0114238	30	11	0.731707	0.268293	0.448187	29	6	0.828571	0.171429	0.0663393	9	40	0.816327	0.183673	0.0427173	15	33	0.6875	0.3125	0.825672	7	54	0.885246	0.114754	0.000712439
BnaA02g12270D	45	34	0.56962	0.43038	0.101213	55	19	0.743243	0.256757	0.212109	14	11	0.56	0.44	0.323592	5	134	0.964029	0.0359712	8.05093e-13	9	154	0.944785	0.0552147	4.6411e-13	5	158	0.969325	0.0306748	2.32895e-15
BnaA02g12280D	40	15	0.727273	0.272727	0.415653	47	26	0.643836	0.356164	0.748819	47	23	0.671429	0.328571	0.986955	10	56	0.848485	0.151515	0.00366059	11	40	0.784314	0.215686	0.111358	15	45	0.75	0.25	0.221756
BnaA02g12320D	184	64	0.741935	0.258065	0.0217497	177	64	0.73444	0.26556	0.0409801	178	58	0.754237	0.245763	0.00860655	50	195	0.795918	0.204082	5.33036e-05	50	190	0.791667	0.208333	0.000123491	70	179	0.718876	0.281124	0.115803
BnaA02g12350D	25	0	1	0	0.00101435	7	0	1	0	0.0894197	8	0	1	0	0.0695834	11	0	0	1	9.14333e-06	18	0	0	1	1.10986e-08	8	0	0	1	0.000171315
BnaA02g12430D	17	46	0.269841	0.730159	1.58492e-10	29	39	0.426471	0.573529	7.38398e-05	28	45	0.383562	0.616438	1.15968e-06	0	211	1	0	1.7246e-23	0	181	1	0	3.13366e-20	0	140	1	0	5.87003e-16
BnaA02g12440D	4	0	1	0	0.211227	2	1	0.666667	0.333333	1	3	0	1	0	0.279781	1	0	0	1	0.206436	0	0	-	-	1	4	0	0	1	0.00889323
BnaA02g12480D	0	25	0	1	1.15884e-11	0	23	0	1	6.98861e-11	0	10	0	1	2.50418e-05	0	86	1	0	3.28439e-10	0	40	1	0	2.66285e-05	0	54	1	0	7.91393e-07
BnaA02g12510D	64	6	0.914286	0.0857143	3.63377e-05	47	20	0.701493	0.298507	0.61607	30	13	0.697674	0.302326	0.737037	24	17	0.414634	0.585366	0.00142035	9	21	0.7	0.3	0.769049	15	24	0.615385	0.384615	0.566689
BnaA02g12550D	145	18	0.889571	0.110429	8.68482e-09	195	15	0.928571	0.0714286	6.96092e-15	155	25	0.861111	0.138889	1.41648e-07	30	39	0.565217	0.434783	0.107097	59	58	0.495726	0.504274	0.000253622	84	62	0.424658	0.575342	2.94599e-09
BnaA02g12650D	0	0	-	-	1	1	0	1	0	0.548867	0	0	-	-	1	3	3	0.5	0.5	0.456634	0	6	1	0	0.120776	0	9	1	0	0.0530836
BnaA02g12780D	40	6	0.869565	0.130435	0.00725173	38	3	0.926829	0.0731707	0.000949838	20	2	0.909091	0.0909091	0.0273832	6	13	0.684211	0.315789	0.926468	6	11	0.647059	0.352941	0.920945	9	9	0.5	0.5	0.18067
BnaA02g12800D	51	3	0.944444	0.0555556	4.80009e-05	22	5	0.814815	0.185185	0.141999	39	7	0.847826	0.152174	0.0168922	5	19	0.791667	0.208333	0.249966	4	6	0.6	0.4	0.726145	6	2	0.25	0.75	0.0217197
BnaA02g12810D	142	10	0.934211	0.0657895	1.93332e-11	134	12	0.917808	0.0821918	6.56093e-10	144	6	0.96	0.04	2.21398e-13	97	40	0.291971	0.708029	1.87479e-19	93	17	0.154545	0.845455	1.34315e-28	92	25	0.213675	0.786325	4.86941e-24
BnaA02g12820D	19	6	0.76	0.24	0.395597	17	6	0.73913	0.26087	0.535553	10	0	1	0	0.0418063	10	23	0.69697	0.30303	0.780457	4	30	0.882353	0.117647	0.0148892	0	14	1	0	0.0147958
BnaA02g12880D	31	7	0.815789	0.184211	0.0792274	43	7	0.86	0.14	0.00720947	41	12	0.773585	0.226415	0.139818	24	42	0.636364	0.363636	0.67296	29	11	0.275	0.725	6.63818e-07	25	32	0.561404	0.438596	0.128891
BnaA02g12910D	29	34	0.460317	0.539683	0.00126161	33	34	0.492537	0.507463	0.0049999	43	17	0.716667	0.283333	0.487664	8	31	0.794872	0.205128	0.12642	10	46	0.821429	0.178571	0.0256343	11	51	0.822581	0.177419	0.0165938
BnaA02g12920D	27	1	0.964286	0.0357143	0.00196602	5	7	0.416667	0.583333	0.0957481	30	14	0.681818	0.318182	0.892107	6	18	0.75	0.25	0.456634	3	14	0.823529	0.176471	0.224804	15	18	0.545455	0.454545	0.188136
BnaA02g12930D	11	14	0.44	0.56	0.028424	27	4	0.870968	0.129032	0.0265943	33	13	0.717391	0.282609	0.545512	0	314	1	0	1.74364e-34	0	304	1	0	2.46828e-33	0	249	1	0	1.45552e-27
BnaA02g12940D	20	15	0.571429	0.428571	0.297303	48	26	0.648649	0.351351	0.80937	25	23	0.520833	0.479167	0.052031	27	36	0.571429	0.428571	0.151785	23	25	0.520833	0.479167	0.0533389	10	10	0.5	0.5	0.156005
BnaA02g12960D	13	4	0.764706	0.235294	0.469873	57	4	0.934426	0.0655738	2.75299e-05	16	2	0.888889	0.111111	0.0695834	10	8	0.444444	0.555556	0.0689138	0	4	1	0	0.209617	2	14	0.875	0.125	0.11126
BnaA02g12970D	0	26	0	1	4.35645e-12	0	50	0	1	2.24572e-22	0	14	0	1	5.05629e-07	0	12	1	0	0.024475	0	25	1	0	0.00104123	0	32	1	0	0.000171315
BnaA02g12990D	16	20	0.444444	0.555556	0.00923575	13	9	0.590909	0.409091	0.524696	15	10	0.6	0.4	0.551958	23	13	0.361111	0.638889	0.000266732	21	11	0.34375	0.65625	0.00030577	36	13	0.265306	0.734694	1.23359e-08
BnaA02g13020D	1	42	0.0232558	0.976744	4.64547e-18	6	27	0.181818	0.818182	1.60239e-08	4	15	0.210526	0.789474	7.37564e-05	33	1	0.0294118	0.970588	2.86995e-14	34	5	0.128205	0.871795	7.98792e-12	16	18	0.529412	0.470588	0.125807
BnaA02g13050D	30	62	0.326087	0.673913	3.07837e-11	46	52	0.469388	0.530612	9.42593e-05	24	31	0.436364	0.563636	0.000729099	11	161	0.936047	0.0639535	5.32435e-13	0	176	1	0	1.05437e-19	7	187	0.963918	0.0360825	1.78956e-17
BnaA02g13060D	111	38	0.744966	0.255034	0.0683264	166	57	0.744395	0.255605	0.023814	198	48	0.804878	0.195122	1.45202e-05	84	107	0.560209	0.439791	0.00380454	45	53	0.540816	0.459184	0.0158284	108	97	0.473171	0.526829	2.01199e-08
BnaA02g13070D	32	1	0.969697	0.030303	0.000578914	26	0	1	0	0.00073541	29	0	1	0	0.000374315	25	1	0.0384615	0.961538	6.97666e-11	34	0	0	1	1.87818e-15	28	0	0	1	5.42602e-13
BnaA02g13110D	0	4	0	1	0.00923575	0	7	0	1	0.000445368	0	4	0	1	0.00910215	0	30	1	0	0.000282095	0	41	1	0	2.11798e-05	0	21	1	0	0.00256585
BnaA02g13120D	36	0	1	0	6.8464e-05	26	0	1	0	0.00073541	44	0	1	0	9.47442e-06	34	0	0	1	1.62751e-15	16	0	0	1	7.77186e-08	50	0	0	1	2.46498e-22
BnaA02g13140D	225	31	0.878906	0.121094	4.58998e-12	191	56	0.773279	0.226721	0.000887838	203	54	0.789883	0.210117	8.29541e-05	98	143	0.593361	0.406639	0.02693	119	112	0.484848	0.515152	2.48796e-08	128	124	0.492063	0.507937	1.98059e-08
BnaA02g13150D	0	82	0	1	5.29052e-36	2	167	0.0118343	0.988166	6.96736e-71	0	56	0	1	7.6094e-25	0	120	1	0	8.01324e-14	0	94	1	0	5.31236e-11	0	97	1	0	2.14797e-11
BnaA02g13180D	40	17	0.701754	0.298246	0.653406	56	7	0.888889	0.111111	0.000445368	28	16	0.636364	0.363636	0.739706	20	80	0.8	0.2	0.00895925	2	77	0.974684	0.0253165	3.34422e-08	9	81	0.9	0.1	9.02167e-06
BnaA02g13200D	46	28	0.621622	0.378378	0.49202	55	35	0.611111	0.388889	0.327087	59	27	0.686047	0.313953	0.772419	23	106	0.821705	0.178295	0.000470283	21	94	0.817391	0.182609	0.00148838	21	157	0.882022	0.117978	5.6088e-09
BnaA02g13250D	30	18	0.625	0.375	0.618768	43	16	0.728814	0.271186	0.380889	42	23	0.646154	0.353846	0.792767	7	123	0.946154	0.0538462	8.75281e-11	2	93	0.978947	0.0210526	7.00665e-10	5	175	0.972222	0.0277778	3.75382e-17
BnaA02g13280D	35	37	0.486111	0.513889	0.00264759	49	50	0.494949	0.505051	0.000689252	60	36	0.625	0.375	0.460401	5	27	0.84375	0.15625	0.0534185	13	20	0.606061	0.393939	0.540351	16	72	0.818182	0.181818	0.00519777
BnaA02g13320D	345	3	0.991379	0.00862069	3.07892e-36	321	0	1	0	2.49945e-35	187	0	1	0	6.54999e-21	251	1	0.00396825	0.996032	8.97381e-108	290	0	0	1	2.18607e-125	221	3	0.0133929	0.986607	3.24454e-93
BnaA02g13380D	30	19	0.612245	0.387755	0.500155	48	4	0.923077	0.0769231	0.000225636	29	10	0.74359	0.25641	0.379094	44	27	0.380282	0.619718	1.20487e-06	17	31	0.645833	0.354167	0.825672	37	14	0.27451	0.72549	1.37999e-08
BnaA02g13400D	459	0	1	0	4.63832e-50	506	0	1	0	3.58308e-55	415	0	1	0	2.72054e-45	270	0	0	1	7.06524e-117	228	0	0	1	1.3057e-98	262	0	0	1	1.9954e-113
BnaA02g13540D	20	14	0.588235	0.411765	0.406143	8	13	0.380952	0.619048	0.0101676	11	6	0.647059	0.352941	0.922131	17	13	0.433333	0.566667	0.0124388	20	23	0.534884	0.465116	0.100131	10	17	0.62963	0.37037	0.75089
BnaA02g13620D	5	0	1	0	0.160605	0	0	-	-	1	0	4	0	1	0.00910215	0	19	1	0	0.00428023	0	47	1	0	4.86608e-06	0	35	1	0	8.28597e-05
BnaA02g13630D	12	8	0.6	0.4	0.605985	20	26	0.434783	0.565217	0.00186352	12	10	0.545455	0.454545	0.288262	9	32	0.780488	0.219512	0.167249	9	18	0.666667	0.333333	1	6	36	0.857143	0.142857	0.0159453
BnaA02g13640D	86	0	1	0	3.52206e-10	61	0	1	0	1.37838e-07	45	0	1	0	7.50113e-06	38	43	0.530864	0.469136	0.0171499	43	30	0.410959	0.589041	1.30927e-05	35	18	0.339623	0.660377	1.6406e-06
BnaA02g13750D	3	0	1	0	0.283574	26	0	1	0	0.00073541	14	0	1	0	0.0151131	2	0	0	1	0.0689138	1	0	0	1	0.209617	8	0	0	1	0.000171315
BnaA02g13770D	32	63	0.336842	0.663158	6.42549e-11	46	51	0.474227	0.525773	0.000155105	39	40	0.493671	0.506329	0.00248453	27	48	0.64	0.36	0.694553	19	70	0.786517	0.213483	0.0292816	21	42	0.666667	0.333333	1
BnaA02g13820D	67	37	0.644231	0.355769	0.703481	88	56	0.611111	0.388889	0.205903	191	63	0.751969	0.248031	0.00787547	70	152	0.684685	0.315315	0.641447	53	115	0.684524	0.315476	0.695611	93	139	0.599138	0.400862	0.0465443
BnaA02g13840D	28	44	0.388889	0.611111	2.28017e-06	32	54	0.372093	0.627907	3.05304e-08	36	39	0.48	0.52	0.0014194	1	80	0.987654	0.0123457	4.66864e-09	3	47	0.94	0.06	0.000127654	0	36	1	0	6.47171e-05
BnaA02g13880D	0	6	0	1	0.00127847	0	5	0	1	0.00322803	0	6	0	1	0.0012534	0	18	1	0	0.00547685	0	7	1	0	0.0928765	0	21	1	0	0.00256585
BnaA02g13900D	0	69	0	1	2.03718e-30	0	83	0	1	1.65198e-36	0	83	0	1	2.1234e-36	0	96	1	0	2.8196e-11	0	74	1	0	6.88051e-09	0	101	1	0	8.08022e-12
BnaA02g13950D	13	0	1	0	0.0198194	12	0	1	0	0.0241417	11	0	1	0	0.0321842	2	0	0	1	0.0689138	9	0	0	1	7.04051e-05	2	0	0	1	0.0686298
BnaA02g13970D	118	519	0.185243	0.814757	9.44111e-144	155	502	0.235921	0.764079	9.28721e-119	74	482	0.133094	0.866906	5.79621e-154	58	427	0.880412	0.119588	2.92234e-22	63	381	0.858108	0.141892	1.47196e-16	80	604	0.883041	0.116959	9.39653e-32
BnaA02g14000D	116	36	0.763158	0.236842	0.0212102	133	43	0.755682	0.244318	0.021269	132	60	0.6875	0.3125	0.612881	57	94	0.622517	0.377483	0.311836	47	68	0.591304	0.408696	0.125188	59	112	0.654971	0.345029	0.810324
BnaA02g14180D	55	41	0.572917	0.427083	0.0794768	36	67	0.349515	0.650485	5.22677e-11	41	63	0.394231	0.605769	1.91177e-08	29	60	0.674157	0.325843	0.935337	26	56	0.682927	0.317073	0.821087	45	58	0.563107	0.436893	0.0415903
BnaA02g14210D	34	15	0.693878	0.306122	0.762581	27	17	0.613636	0.386364	0.52973	19	6	0.76	0.24	0.39078	4	37	0.902439	0.097561	0.00295242	8	45	0.849057	0.150943	0.00982798	7	56	0.888889	0.111111	0.000457551
BnaA02g14220D	100	98	0.505051	0.494949	5.25643e-06	114	84	0.575758	0.424242	0.0121248	95	94	0.502646	0.497354	6.21127e-06	47	204	0.812749	0.187251	3.33347e-06	16	88	0.846154	0.153846	0.000296375	52	119	0.695906	0.304094	0.48942
BnaA02g14250D	9	51	0.15	0.85	2.36781e-16	11	54	0.169231	0.830769	1.72924e-16	18	38	0.321429	0.678571	1.89375e-07	11	52	0.825397	0.174603	0.0138618	1	45	0.978261	0.0217391	2.58888e-05	15	46	0.754098	0.245902	0.198162
BnaA02g14260D	63	0	1	0	9.55491e-08	112	0	1	0	5.24631e-13	95	0	1	0	3.82862e-11	118	0	0	1	1.95412e-51	84	0	0	1	9.73648e-37	104	0	0	1	1.82231e-45
BnaA02g14280D	97	0	1	0	2.42222e-11	72	0	1	0	9.36205e-09	93	0	1	0	6.27455e-11	39	0	0	1	1.21473e-17	43	0	0	1	2.80102e-19	43	0	0	1	2.31548e-19
BnaA02g14290D	3	4	0.428571	0.571429	0.240617	7	2	0.777778	0.222222	0.548867	11	4	0.733333	0.266667	0.657165	0	25	1	0	0.000970102	0	5	1	0	0.159632	2	6	0.75	0.25	0.684972
BnaA02g14310D	50	0	1	0	2.28017e-06	62	0	1	0	1.07972e-07	28	0	1	0	0.000473593	43	0	0	1	2.44757e-19	56	0	0	1	8.49448e-25	60	0	0	1	1.32393e-26
BnaA02g14350D	4	19	0.173913	0.826087	2.14513e-06	77	40	0.65812	0.34188	0.903661	38	29	0.567164	0.432836	0.120308	0	4	1	0	0.206436	0	2	1	0	0.38652	4	7	0.636364	0.363636	0.887627
BnaA02g14360D	1	36	0.027027	0.972973	1.63018e-15	4	44	0.0833333	0.916667	9.94855e-17	1	4	0.2	0.8	0.0439549	3	48	0.941176	0.0588235	9.22543e-05	0	38	1	0	4.36318e-05	2	50	0.961538	0.0384615	2.06882e-05
BnaA02g14400D	61	25	0.709302	0.290698	0.481386	45	33	0.576923	0.423077	0.129618	49	35	0.583333	0.416667	0.147788	26	74	0.74	0.26	0.164342	20	74	0.787234	0.212766	0.0243402	18	93	0.837838	0.162162	0.000337139
BnaA02g14440D	109	59	0.64881	0.35119	0.699679	77	48	0.616	0.384	0.287561	110	53	0.674847	0.325153	0.88622	68	58	0.460317	0.539683	3.27073e-06	30	34	0.53125	0.46875	0.0371824	58	49	0.457944	0.542056	1.51113e-05
BnaA02g14510D	325	212	0.605214	0.394786	0.00535312	331	160	0.674134	0.325866	0.792768	330	182	0.644531	0.355469	0.356343	143	382	0.727619	0.272381	0.00616877	146	383	0.724008	0.275992	0.0103985	107	370	0.775681	0.224319	1.6406e-06
BnaA02g14590D	273	33	0.892157	0.107843	6.40586e-16	259	20	0.928315	0.0716846	2.21864e-19	97	2	0.979798	0.020202	2.47367e-10	199	12	0.056872	0.943128	1.45914e-76	241	17	0.0658915	0.934109	1.21795e-90	142	16	0.101266	0.898734	1.33448e-49
BnaA02g14620D	43	30	0.589041	0.410959	0.21393	60	35	0.631579	0.368421	0.543476	69	25	0.734043	0.265957	0.2184	10	63	0.863014	0.136986	0.000897666	12	35	0.744681	0.255319	0.323846	36	89	0.712	0.288	0.347527
BnaA02g14630D	230	0	1	0	1.68052e-25	192	0	1	0	1.61431e-21	218	1	0.995434	0.00456621	1.13245e-23	7	10	0.588235	0.411765	0.563013	5	8	0.615385	0.384615	0.765835	12	13	0.52	0.48	0.163459
BnaA02g14670D	2	3	0.4	0.6	0.27011	6	0	1	0	0.117337	0	0	-	-	1	1	3	0.75	0.25	0.790805	1	2	0.666667	0.333333	1	5	3	0.375	0.625	0.115235
BnaA02g14690D	37	0	1	0	5.43044e-05	36	7	0.837209	0.162791	0.0294741	28	1	0.965517	0.0344828	0.00150032	5	11	0.6875	0.3125	0.916336	5	9	0.642857	0.357143	0.908836	11	2	0.153846	0.846154	0.000232672
BnaA02g14760D	94	20	0.824561	0.175439	0.00088169	98	49	0.666667	0.333333	1	94	27	0.77686	0.22314	0.0185542	8	110	0.932203	0.0677966	4.92556e-09	6	86	0.934783	0.0652174	2.31341e-07	33	168	0.835821	0.164179	1.36227e-06
BnaA02g14800D	0	2	0	1	0.0710259	0	3	0	1	0.0241417	0	0	-	-	1	0	5	1	0	0.156838	0	6	1	0	0.120776	0	5	1	0	0.156005
BnaA02g14820D	55	72	0.433071	0.566929	1.12037e-07	89	81	0.523529	0.476471	0.00019577	61	59	0.508333	0.491667	0.000596086	18	165	0.901639	0.0983607	9.8064e-11	15	113	0.882812	0.117188	9.37489e-07	27	163	0.857895	0.142105	9.8944e-08
BnaA02g14860D	7	0	1	0	0.0931722	3	0	1	0	0.276948	3	0	1	0	0.279781	3	0	0	1	0.024475	0	0	-	-	1	3	0	0	1	0.0243612
BnaA02g14900D	181	39	0.822727	0.177273	3.54104e-06	180	12	0.9375	0.0625	1.41985e-14	245	23	0.914179	0.0858209	9.84036e-17	57	127	0.690217	0.309783	0.568408	43	85	0.664062	0.335938	1	56	133	0.703704	0.296296	0.344996
BnaA02g14930D	17	15	0.53125	0.46875	0.14911	25	2	0.925926	0.0740741	0.00818201	15	0	1	0	0.011716	4	10	0.714286	0.285714	0.774124	18	15	0.454545	0.545455	0.0185044	6	11	0.647059	0.352941	0.918704
BnaA02g14990D	12	0	1	0	0.0252321	13	0	1	0	0.0188699	13	0	1	0	0.0195231	10	0	0	1	2.43806e-05	0	0	-	-	1	13	0	0	1	1.28331e-06
BnaA02g15010D	29	13	0.690476	0.309524	0.816694	69	27	0.71875	0.28125	0.344405	39	10	0.795918	0.204082	0.0830947	37	39	0.513158	0.486842	0.00888189	17	26	0.604651	0.395349	0.462952	31	33	0.515625	0.484375	0.0185573
BnaA02g15030D	31	0	1	0	0.000232035	26	0	1	0	0.00073541	56	0	1	0	5.05629e-07	6	10	0.625	0.375	0.790805	0	10	1	0	0.042908	4	21	0.84	0.16	0.0964061
BnaA02g15050D	68	11	0.860759	0.139241	0.000651184	88	14	0.862745	0.137255	7.40996e-05	77	10	0.885057	0.114943	4.83325e-05	41	37	0.474359	0.525641	0.000763505	52	30	0.365854	0.634146	3.95555e-08	54	24	0.307692	0.692308	1.06377e-10
BnaA02g15060D	60	0	1	0	1.98411e-07	93	0	1	0	5.53722e-11	36	0	1	0	6.62841e-05	36	0	0	1	2.30236e-16	50	0	0	1	3.03214e-22	44	2	0.0434783	0.956522	3.67312e-18
BnaA02g15110D	44	0	1	0	9.71906e-06	40	4	0.909091	0.0909091	0.00144049	40	0	1	0	2.50418e-05	0	136	1	0	1.62751e-15	0	90	1	0	1.41854e-10	1	108	0.990826	0.00917431	4.82443e-12
BnaA02g15130D	13	0	1	0	0.0198194	8	0	1	0	0.0679912	11	0	1	0	0.0321842	7	0	0	1	0.000460112	20	0	0	1	1.59939e-09	6	0	0	1	0.00121344
BnaA02g15150D	76	53	0.589147	0.410853	0.0938107	61	74	0.451852	0.548148	4.61096e-07	90	57	0.612245	0.387755	0.21329	42	93	0.688889	0.311111	0.655057	31	59	0.655556	0.344444	0.883767	56	100	0.641026	0.358974	0.566689
BnaA02g15330D	0	44	0	1	9.52935e-20	0	52	0	1	3.14941e-23	0	50	0	1	2.75681e-22	0	50	1	0	2.14723e-06	0	23	1	0	0.00168457	0	49	1	0	2.69591e-06
BnaA02g15340D	4	37	0.097561	0.902439	9.72839e-14	0	34	0	1	1.46116e-15	0	51	0	1	1.03409e-22	0	38	1	0	3.98073e-05	0	43	1	0	1.29652e-05	0	35	1	0	8.28597e-05
BnaA02g15350D	86	125	0.407583	0.592417	1.38046e-14	100	102	0.49505	0.50495	8.51228e-07	83	49	0.628788	0.371212	0.428464	29	128	0.815287	0.184713	0.0002096	22	132	0.857143	0.142857	2.21885e-06	30	150	0.833333	0.166667	7.19279e-06
BnaA02g15380D	167	27	0.860825	0.139175	4.82924e-08	132	26	0.835443	0.164557	2.09761e-05	121	44	0.733333	0.266667	0.101976	24	182	0.883495	0.116505	2.46788e-10	31	108	0.776978	0.223022	0.0116438	27	149	0.846591	0.153409	1.53936e-06
BnaA02g15450D	0	44	0	1	9.52935e-20	0	59	0	1	3.20279e-26	0	49	0	1	7.36523e-22	1	108	0.990826	0.00917431	5.06123e-12	1	53	0.981481	0.0185185	3.73147e-06	0	75	1	0	4.69843e-09
BnaA02g15530D	0	5	0	1	0.00342981	0	12	0	1	3.27883e-06	0	12	0	1	3.57157e-06	0	5	1	0	0.156838	0	2	1	0	0.38652	0	3	1	0	0.276815
BnaA02g15550D	238	38	0.862319	0.137681	3.86428e-11	268	31	0.896321	0.103679	3.41552e-16	126	25	0.834437	0.165563	3.87136e-05	25	136	0.84472	0.15528	5.73888e-06	10	89	0.89899	0.10101	3.80364e-06	35	105	0.75	0.25	0.0569125
BnaA02g15580D	59	7	0.893939	0.106061	0.000250935	34	20	0.62963	0.37037	0.634998	45	19	0.703125	0.296875	0.60971	0	123	1	0	3.89268e-14	0	130	1	0	8.12368e-15	0	98	1	0	1.67988e-11
BnaA02g15640D	0	133	0	1	6.88823e-58	4	95	0.040404	0.959596	2.28966e-38	0	87	0	1	4.06757e-38	0	202	1	0	1.55995e-22	0	123	1	0	4.46946e-14	0	107	1	0	1.85325e-12
BnaA02g15650D	3	2	0.6	0.4	0.823002	2	1	0.666667	0.333333	1	3	2	0.6	0.4	0.81743	0	2	1	0	0.382493	0	0	-	-	1	2	6	0.75	0.25	0.684972
BnaA02g15710D	12	6	0.666667	0.333333	1	18	1	0.947368	0.0526316	0.016736	25	3	0.892857	0.107143	0.0200583	17	14	0.451613	0.548387	0.0196794	3	26	0.896552	0.103448	0.0165631	9	8	0.470588	0.529412	0.121889
BnaA02g15730D	29	6	0.828571	0.171429	0.0676237	29	1	0.966667	0.0333333	0.00113094	40	2	0.952381	0.047619	0.000236037	9	14	0.608696	0.391304	0.627111	9	6	0.4	0.6	0.0476134	18	8	0.307692	0.692308	0.000271417
BnaA02g15740D	33	8	0.804878	0.195122	0.0926779	47	7	0.87037	0.12963	0.00315343	29	7	0.805556	0.194444	0.112425	3	18	0.857143	0.142857	0.0938007	15	18	0.545455	0.454545	0.192401	16	43	0.728814	0.271186	0.379355
BnaA02g15830D	11	2	0.846154	0.153846	0.226731	2	8	0.2	0.8	0.00358126	9	4	0.692308	0.307692	0.904768	3	19	0.863636	0.136364	0.0751822	4	12	0.75	0.25	0.552039	4	7	0.636364	0.363636	0.887627
BnaA02g15880D	43	9	0.826923	0.173077	0.0252321	54	9	0.857143	0.142857	0.00284545	43	14	0.754386	0.245614	0.21143	30	5	0.142857	0.857143	2.96174e-10	32	6	0.157895	0.842105	2.04152e-10	63	6	0.0869565	0.913043	2.96822e-23
BnaA02g15890D	339	0	1	0	3.61677e-37	331	3	0.991018	0.00898204	8.03933e-35	293	0	1	0	3.25509e-32	275	0	0	1	5.08015e-119	208	0	0	1	5.48339e-90	211	0	0	1	1.85465e-91
BnaA02g15900D	58	0	1	0	3.26761e-07	23	0	1	0	0.00153512	52	0	1	0	1.34735e-06	39	3	0.0714286	0.928571	2.71604e-15	26	0	0	1	4.63378e-12	52	0	0	1	3.47604e-23
BnaA02g15950D	12	8	0.6	0.4	0.605985	23	10	0.69697	0.30303	0.780349	32	7	0.820513	0.179487	0.0654412	4	23	0.851852	0.148148	0.0642022	6	16	0.727273	0.272727	0.62014	6	7	0.538462	0.461538	0.39195
BnaA02g15960D	139	57	0.709184	0.290816	0.271133	145	80	0.644444	0.355556	0.548867	169	55	0.754464	0.245536	0.0102915	41	127	0.755952	0.244048	0.024475	25	121	0.828767	0.171233	0.000101875	46	146	0.760417	0.239583	0.0109894
BnaA02g15970D	4	0	1	0	0.211227	0	4	0	1	0.00874014	0	0	-	-	1	0	8	1	0	0.0689138	0	5	1	0	0.159632	2	3	0.6	0.4	0.81484
BnaA02g15990D	162	61	0.726457	0.273543	0.0894844	236	62	0.791946	0.208054	1.41515e-05	242	50	0.828767	0.171233	2.12006e-08	93	143	0.605932	0.394068	0.0722628	57	115	0.668605	0.331395	1	92	100	0.520833	0.479167	5.44892e-05
BnaA02g16030D	0	0	-	-	1	2	0	1	0	0.383374	0	0	-	-	1	0	0	-	-	1	0	0	-	-	1	0	0	-	-	1
BnaA02g16070D	57	83	0.407143	0.592857	4.67018e-10	88	48	0.647059	0.352941	0.697372	85	50	0.62963	0.37037	0.434567	53	123	0.698864	0.301136	0.43461	63	96	0.603774	0.396226	0.133262	74	163	0.687764	0.312236	0.560543
BnaA02g16080D	46	52	0.469388	0.530612	0.000103932	76	81	0.484076	0.515924	4.11751e-06	37	70	0.345794	0.654206	1.39584e-11	15	254	0.944238	0.0557621	6.96574e-21	12	214	0.946903	0.0530973	5.66212e-18	22	203	0.902222	0.0977778	5.03515e-13
BnaA02g16100D	114	24	0.826087	0.173913	0.000201992	192	40	0.827586	0.172414	7.50684e-07	134	25	0.842767	0.157233	8.78537e-06	65	48	0.424779	0.575221	2.1215e-07	45	28	0.383562	0.616438	1.2521e-06	85	35	0.291667	0.708333	3.21555e-17
BnaA02g16180D	7	0	1	0	0.0931722	14	0	1	0	0.0146022	4	0	1	0	0.207979	0	7	1	0	0.0900534	2	10	0.833333	0.166667	0.281231	7	4	0.363636	0.636364	0.0522693
BnaA02g16290D	105	15	0.875	0.125	4.84331e-06	76	17	0.817204	0.182796	0.00419207	86	12	0.877551	0.122449	3.04486e-05	15	30	0.666667	0.333333	1	19	43	0.693548	0.306452	0.726086	28	15	0.348837	0.651163	3.04404e-05
BnaA02g16310D	18	7	0.72	0.28	0.650702	12	19	0.387097	0.612903	0.00208616	29	8	0.783784	0.216216	0.179113	3	35	0.921053	0.0789474	0.00197337	5	36	0.878049	0.121951	0.00852561	5	35	0.875	0.125	0.00981942
BnaA02g16390D	9	8	0.529412	0.470588	0.294822	20	14	0.588235	0.411765	0.399528	1	5	0.166667	0.833333	0.01724	6	3	0.333333	0.666667	0.0534185	1	9	0.9	0.1	0.164278	1	12	0.923077	0.0769231	0.0748046
BnaA02g16400D	937	537	0.635685	0.364315	0.0212278	549	394	0.582185	0.417815	1.53445e-07	102	4	0.962264	0.0377358	6.55009e-10	127	275	0.68408	0.31592	0.533901	186	482	0.721557	0.278443	0.00568809	29	122	0.807947	0.192053	0.00057123
BnaA02g16420D	10	13	0.434783	0.565217	0.0318599	14	8	0.636364	0.363636	0.828171	13	13	0.5	0.5	0.105003	12	30	0.714286	0.285714	0.583633	5	32	0.864865	0.135135	0.0199647	2	22	0.916667	0.0833333	0.0168386
BnaA02g16450D	40	26	0.606061	0.393939	0.370791	74	19	0.795699	0.204301	0.014861	47	37	0.559524	0.440476	0.0591864	22	51	0.69863	0.30137	0.634451	12	41	0.773585	0.226415	0.141667	20	71	0.78022	0.21978	0.0354827
BnaA02g16460D	89	17	0.839623	0.160377	0.000429614	401	8	0.98044	0.0195599	9.39843e-40	348	1	0.997135	0.00286533	1.40237e-37	2	352	0.99435	0.00564972	1.71183e-37	4	351	0.988732	0.0112676	3.02682e-36	16	421	0.963387	0.0366133	5.67307e-38
BnaA02g16520D	89	0	1	0	1.70054e-10	93	2	0.978947	0.0210526	5.81187e-10	101	0	1	0	8.94761e-12	0	140	1	0	6.16469e-16	0	169	1	0	5.8878e-19	0	136	1	0	1.55945e-15
BnaA02g16540D	143	10	0.934641	0.0653595	1.52537e-11	101	8	0.926606	0.0733945	3.78787e-08	54	3	0.947368	0.0526316	2.29648e-05	34	11	0.244444	0.755556	9.58739e-09	27	3	0.1	0.9	3.14167e-10	27	3	0.1	0.9	2.67205e-10
BnaA02g16590D	4	2	0.666667	0.333333	1	18	7	0.72	0.28	0.64312	15	9	0.625	0.375	0.736151	3	29	0.90625	0.09375	0.00796915	4	10	0.714286	0.285714	0.775042	3	16	0.842105	0.157895	0.145567
BnaA02g16600D	74	76	0.493333	0.506667	2.28079e-05	125	70	0.641026	0.358974	0.521903	124	66	0.652632	0.347368	0.751682	70	105	0.6	0.4	0.0900534	30	122	0.802632	0.197368	0.000974245	46	137	0.748634	0.251366	0.0313138
BnaA02g16610D	286	53	0.843658	0.156342	3.43061e-11	213	69	0.755319	0.244681	0.0032737	229	75	0.753289	0.246711	0.0029904	63	290	0.82153	0.17847	3.60705e-09	119	249	0.67663	0.32337	0.75636	86	333	0.794749	0.205251	1.16825e-07
BnaA02g16740D	37	3	0.925	0.075	0.00127847	43	9	0.826923	0.173077	0.0241417	64	4	0.941176	0.0588235	5.69366e-06	12	48	0.8	0.2	0.0459007	2	35	0.945946	0.0540541	0.000819952	8	57	0.876923	0.123077	0.000777935
BnaA02g16830D	50	56	0.471698	0.528302	6.51718e-05	57	48	0.542857	0.457143	0.0129289	44	53	0.453608	0.546392	2.75378e-05	19	64	0.771084	0.228916	0.0676648	12	80	0.869565	0.130435	0.000114058	21	95	0.818966	0.181034	0.00117596
BnaA02g16850D	5	17	0.227273	0.772727	4.01226e-05	10	3	0.769231	0.230769	0.506048	18	6	0.75	0.25	0.460401	1	14	0.933333	0.0666667	0.0459007	0	14	1	0	0.0156956	1	36	0.972973	0.027027	0.00020767
BnaA02g17020D	86	14	0.86	0.14	0.000122825	105	9	0.921053	0.0789474	3.6871e-08	75	9	0.892857	0.107143	3.4835e-05	6	75	0.925926	0.0740741	2.74077e-06	17	107	0.862903	0.137097	1.30412e-05	3	64	0.955224	0.0447761	2.00159e-06
BnaA02g17040D	8	0	1	0	0.0710259	10	0	1	0	0.040598	5	0	1	0	0.157985	3	0	0	1	0.024475	4	0	0	1	0.00948566	6	0	0	1	0.00121344
BnaA02g17050D	0	49	0	1	7.14931e-22	0	93	0	1	8.81202e-41	0	55	0	1	2.03992e-24	0	38	1	0	3.98073e-05	0	32	1	0	0.000186857	0	62	1	0	1.12864e-07
BnaA02g17090D	6	6	0.5	0.5	0.283574	8	4	0.666667	0.333333	1	4	10	0.285714	0.714286	0.00520826	5	8	0.615385	0.384615	0.76423	1	14	0.933333	0.0666667	0.0476134	0	11	1	0	0.0315797
BnaA02g17110D	146	35	0.80663	0.19337	0.000185096	130	99	0.567686	0.432314	0.0031338	203	92	0.688136	0.311864	0.51185	104	188	0.643836	0.356164	0.480065	85	153	0.642857	0.357143	0.514371	147	252	0.631579	0.368421	0.185028
BnaA02g17130D	19	12	0.612903	0.387097	0.605846	16	11	0.592593	0.407407	0.48696	21	6	0.777778	0.222222	0.279781	14	11	0.44	0.56	0.0275671	16	8	0.333333	0.666667	0.00131151	22	13	0.371429	0.628571	0.000525305
BnaA02g17160D	29	16	0.644444	0.355556	0.823002	44	14	0.758621	0.241379	0.184814	41	4	0.911111	0.0888889	0.00121839	11	30	0.731707	0.268293	0.447443	9	35	0.795455	0.204545	0.104762	8	31	0.794872	0.205128	0.125664
BnaA02g17200D	91	0	1	0	1.03768e-10	66	0	1	0	4.04913e-08	97	0	1	0	2.37031e-11	55	30	0.352941	0.647059	4.46513e-09	44	19	0.301587	0.698413	4.66807e-09	32	34	0.515152	0.484848	0.0162782
BnaA02g17230D	77	66	0.538462	0.461538	0.00263354	84	34	0.711864	0.288136	0.365328	106	31	0.773723	0.226277	0.0147126	62	74	0.544118	0.455882	0.00501889	44	58	0.568627	0.431373	0.0580408	65	83	0.560811	0.439189	0.0116757
BnaA02g17250D	2	1	0.666667	0.333333	1	0	1	0	1	0.205903	1	8	0.111111	0.888889	0.000990659	6	4	0.4	0.6	0.106833	4	3	0.428571	0.571429	0.238687	8	8	0.5	0.5	0.205783
BnaA02g17350D	35	26	0.57377	0.42623	0.173404	38	22	0.633333	0.366667	0.655151	24	30	0.444444	0.555556	0.0012534	28	14	0.333333	0.666667	1.49931e-05	32	23	0.418182	0.581818	0.000267069	22	15	0.405405	0.594595	0.00167725
BnaA02g17370D	31	0	1	0	0.000232035	28	0	1	0	0.000445368	37	0	1	0	5.25747e-05	19	0	0	1	3.73993e-09	63	0	0	1	8.78252e-28	20	0	0	1	1.37918e-09
BnaA02g17430D	0	0	-	-	1	0	1	0	1	0.205903	0	1	0	1	0.207979	0	2	1	0	0.382493	0	5	1	0	0.159632	0	5	1	0	0.156005
BnaA02g17450D	46	20	0.69697	0.30303	0.679823	23	15	0.605263	0.394737	0.495335	57	18	0.76	0.24	0.123451	37	18	0.327273	0.672727	3.92859e-07	28	18	0.391304	0.608696	0.000218275	30	11	0.268293	0.731707	2.60629e-07
BnaA02g17660D	196	0	1	0	7.14931e-22	116	0	1	0	1.9672e-13	121	0	1	0	6.79166e-14	173	0	0	1	4.58919e-75	148	2	0.0133333	0.986667	1.63395e-62	209	1	0.0047619	0.995238	9.26075e-90
BnaA02g17730D	10	0	1	0	0.0426831	22	0	1	0	0.00198247	8	0	1	0	0.0695834	6	0	0	1	0.00122731	6	0	0	1	0.00131151	14	0	0	1	4.82867e-07
BnaA02g17780D	3	0	1	0	0.283574	3	0	1	0	0.276948	8	0	1	0	0.0695834	7	0	0	1	0.000460112	2	0	0	1	0.0709907	3	0	0	1	0.0243612
BnaA02g17850D	4	3	0.571429	0.428571	0.670763	3	1	0.75	0.25	0.79086	1	3	0.25	0.75	0.112425	5	5	0.5	0.5	0.3275	1	12	0.923077	0.0769231	0.0774018	5	10	0.666667	0.333333	1
BnaA02g17880D	0	2	0	1	0.0710259	0	6	0	1	0.00119491	0	5	0	1	0.0033716	0	8	1	0	0.0689138	0	5	1	0	0.159632	0	12	1	0	0.0243612
BnaA02g18130D	72	28	0.72	0.28	0.327562	59	30	0.662921	0.337079	0.9926	60	23	0.722892	0.277108	0.344879	59	33	0.358696	0.641304	2.02767e-09	40	38	0.487179	0.512821	0.00186142	45	19	0.296875	0.703125	1.8743e-09
BnaA02g18160D	0	7	0	1	0.000481923	0	14	0	1	4.62401e-07	0	13	0	1	1.34735e-06	0	10	1	0	0.041347	0	12	1	0	0.0256343	0	9	1	0	0.0530836
BnaA02g18170D	0	5	0	1	0.00342981	0	5	0	1	0.00322803	0	9	0	1	6.62841e-05	0	15	1	0	0.0114981	0	19	1	0	0.00451889	0	6	1	0	0.117886
BnaA02g18230D	0	5	0	1	0.00342981	0	10	0	1	2.34022e-05	0	7	0	1	0.000473593	0	9	1	0	0.0534185	0	6	1	0	0.120776	0	7	1	0	0.0900282
BnaA02g18240D	0	62	0	1	2.00883e-27	0	86	0	1	8.63901e-38	1	85	0.0116279	0.988372	2.08349e-36	0	51	1	0	1.67805e-06	0	77	1	0	3.33223e-09	0	61	1	0	1.4451e-07
BnaA02g18250D	8	3	0.727273	0.272727	0.745618	9	0	1	0	0.0525295	5	0	1	0	0.157985	7	0	0	1	0.000460112	1	0	0	1	0.209617	0	0	-	-	1
BnaA02g18280D	34	18	0.653846	0.346154	0.908106	43	20	0.68254	0.31746	0.852539	52	4	0.928571	0.0714286	9.47627e-05	39	11	0.22	0.78	1.30526e-10	22	13	0.371429	0.628571	0.000569006	71	25	0.260417	0.739583	3.12242e-16
BnaA02g18380D	58	5	0.920635	0.0793651	6.03273e-05	84	13	0.865979	0.134021	8.61724e-05	78	14	0.847826	0.152174	0.000581244	36	21	0.368421	0.631579	6.19564e-06	59	14	0.191781	0.808219	9.68997e-17	42	17	0.288136	0.711864	3.65713e-09
BnaA02g18460D	0	23	0	1	8.11983e-11	0	15	0	1	1.74124e-07	0	16	0	1	7.16379e-08	2	18	0.9	0.1	0.0434846	0	4	1	0	0.209617	0	13	1	0	0.0191035
BnaA02g18490D	1	0	1	0	0.556476	2	0	1	0	0.383374	3	0	1	0	0.279781	0	0	-	-	1	5	0	0	1	0.00350944	7	0	0	1	0.000457551
BnaA02g18710D	0	9	0	1	6.8464e-05	0	20	0	1	1.32215e-09	0	19	0	1	3.86993e-09	0	2	1	0	0.382493	0	18	1	0	0.00579664	0	8	1	0	0.0686298
BnaA02g18720D	108	0	1	0	1.6315e-12	84	0	1	0	4.97734e-10	109	0	1	0	1.27352e-12	77	0	0	1	7.59342e-34	90	0	0	1	2.58552e-39	85	0	0	1	2.63447e-37
BnaA02g18750D	0	18	0	1	1.06458e-08	0	27	0	1	1.38148e-12	0	6	0	1	0.0012534	0	8	1	0	0.0689138	0	11	1	0	0.0331283	0	11	1	0	0.0315797
BnaA02g18760D	0	17	0	1	2.81883e-08	0	32	0	1	1.03878e-14	0	37	0	1	9.30663e-17	1	17	0.944444	0.0555556	0.0218313	0	9	1	0	0.0553071	0	11	1	0	0.0315797
BnaA02g18770D	16	0	1	0	0.00923575	10	0	1	0	0.040598	10	0	1	0	0.0418063	8	0	0	1	0.000171847	9	0	0	1	7.04051e-05	27	0	0	1	1.45072e-12
BnaA02g18780D	14	0	1	0	0.0153463	24	0	1	0	0.00119491	46	0	1	0	5.84496e-06	16	0	0	1	7.05136e-08	22	0	0	1	2.28167e-10	31	0	0	1	2.95212e-14
BnaA02g18830D	11	0	1	0	0.03278	19	0	1	0	0.00415752	6	0	1	0	0.119248	11	0	0	1	9.14333e-06	10	0	0	1	2.66285e-05	0	0	-	-	1
BnaA02g18840D	0	4	0	1	0.00923575	0	7	0	1	0.000445368	0	11	0	1	9.47442e-06	0	18	1	0	0.00547685	0	18	1	0	0.00579664	0	4	1	0	0.205783
BnaA02g18940D	0	6	0	1	0.00127847	0	4	0	1	0.00874014	0	12	0	1	3.57157e-06	0	4	1	0	0.206436	1	7	0.875	0.125	0.274421	0	0	-	-	1
BnaA02g18970D	130	0	1	0	7.51272e-15	65	0	1	0	5.19773e-08	90	0	1	0	1.30675e-10	103	0	0	1	5.48523e-45	76	0	0	1	2.46828e-33	93	0	0	1	9.8583e-41
BnaA02g19040D	18	47	0.276923	0.723077	1.75876e-10	27	68	0.284211	0.715789	2.14592e-14	16	61	0.207792	0.792208	1.54845e-16	36	33	0.478261	0.521739	0.00201564	29	81	0.736364	0.263636	0.168842	43	76	0.638655	0.361345	0.587649
BnaA02g19180D	15	0	1	0	0.0118837	41	0	1	0	1.85287e-05	14	0	1	0	0.0151131	15	0	0	1	1.87264e-07	18	0	0	1	1.10986e-08	24	0	0	1	2.71462e-11
BnaA02g19190D	19	1	0.95	0.05	0.0137416	24	0	1	0	0.00119491	19	5	0.791667	0.208333	0.252113	23	2	0.08	0.92	2.65011e-09	29	2	0.0645161	0.935484	9.29224e-12	20	3	0.130435	0.869565	2.0578e-07
BnaA02g19260D	40	0	1	0	2.58656e-05	122	0	1	0	4.53429e-14	89	1	0.988889	0.0111111	5.4996e-10	86	1	0.0114943	0.988506	7.43905e-37	49	0	0	1	7.98123e-22	87	0	0	1	3.70043e-38
BnaA02g19290D	77	0	1	0	3.1704e-09	54	0	1	0	7.60564e-07	151	0	1	0	4.50688e-17	9	0	0	1	6.46569e-05	5	0	0	1	0.00350944	18	0	0	1	9.73172e-09
BnaA02g19300D	27	39	0.409091	0.590909	3.00358e-05	32	53	0.376471	0.623529	5.99888e-08	32	53	0.376471	0.623529	6.58733e-08	11	81	0.880435	0.119565	4.1497e-05	22	61	0.73494	0.26506	0.245579	19	89	0.824074	0.175926	0.00121344
BnaA02g19360D	127	80	0.613527	0.386473	0.149974	95	106	0.472637	0.527363	2.43969e-08	110	64	0.632184	0.367816	0.404723	45	164	0.784689	0.215311	0.000722577	44	135	0.75419	0.24581	0.0240666	26	176	0.871287	0.128713	3.629e-09
BnaA02g19370D	59	2	0.967213	0.0327869	2.53078e-06	74	2	0.973684	0.0263158	5.92358e-08	30	5	0.857143	0.142857	0.0289337	38	14	0.269231	0.730769	6.26209e-09	44	8	0.153846	0.846154	4.39428e-14	37	10	0.212766	0.787234	2.38867e-10
BnaA02g19390D	2	17	0.105263	0.894737	8.83322e-07	10	24	0.294118	0.705882	1.28943e-05	2	14	0.125	0.875	1.46415e-05	0	33	1	0	0.000135779	6	11	0.647059	0.352941	0.920945	6	35	0.853659	0.146341	0.019602
BnaA02g19400D	25	10	0.714286	0.285714	0.628489	18	18	0.5	0.5	0.0525295	18	8	0.692308	0.307692	0.846543	5	15	0.75	0.25	0.503067	13	11	0.458333	0.541667	0.0506692	12	13	0.52	0.48	0.163459
BnaA02g19410D	28	52	0.35	0.65	1.0304e-08	76	35	0.684685	0.315315	0.75654	33	28	0.540984	0.459016	0.0592925	22	83	0.790476	0.209524	0.0131923	3	74	0.961039	0.038961	2.05238e-07	7	118	0.944	0.056	2.79108e-10
BnaA02g19480D	0	6	0	1	0.00127847	2	9	0.181818	0.818182	0.00144049	1	25	0.0384615	0.961538	7.38812e-11	0	29	1	0	0.000362504	0	13	1	0	0.020199	3	17	0.85	0.15	0.117766
BnaA02g19510D	9	21	0.3	0.7	6.45742e-05	29	21	0.58	0.42	0.249171	24	36	0.4	0.6	3.72825e-05	23	23	0.5	0.5	0.0279903	26	22	0.458333	0.541667	0.00482145	28	32	0.533333	0.466667	0.0455321
BnaA02g19540D	0	13	0	1	1.396e-06	0	11	0	1	8.79657e-06	0	5	0	1	0.0033716	0	24	1	0	0.00122731	0	14	1	0	0.0156956	0	13	1	0	0.0191035
BnaA02g19550D	15	0	1	0	0.0118837	28	0	1	0	0.000445368	20	0	1	0	0.0033716	7	0	0	1	0.000460112	6	0	0	1	0.00131151	6	0	0	1	0.00121344
BnaA02g19700D	13	6	0.684211	0.315789	0.932327	27	4	0.870968	0.129032	0.0265943	19	0	1	0	0.00433474	9	15	0.625	0.375	0.734755	5	11	0.6875	0.3125	0.917766	4	3	0.428571	0.571429	0.234415
BnaA02g19740D	45	9	0.833333	0.166667	0.0174811	77	20	0.793814	0.206186	0.0142443	50	19	0.724638	0.275362	0.378104	16	30	0.652174	0.347826	0.89402	20	54	0.72973	0.27027	0.315869	18	45	0.714286	0.285714	0.495133
BnaA02g19750D	60	34	0.638298	0.361702	0.638307	85	88	0.491329	0.508671	3.39255e-06	81	70	0.536424	0.463576	0.00159806	19	123	0.866197	0.133803	1.72801e-06	22	94	0.810345	0.189655	0.00242853	24	94	0.79661	0.20339	0.00550349
BnaA02g19760D	28	1	0.965517	0.0344828	0.0015311	30	14	0.681818	0.318182	0.891559	24	0	1	0	0.0012534	5	38	0.883721	0.116279	0.00519904	1	27	0.964286	0.0357143	0.00200469	3	20	0.869565	0.130435	0.0606024
BnaA02g19770D	32	49	0.395062	0.604938	9.09722e-07	126	50	0.715909	0.284091	0.21614	88	76	0.536585	0.463415	0.00099653	24	103	0.811024	0.188976	0.0012873	30	101	0.770992	0.229008	0.0211312	34	127	0.78882	0.21118	0.00221616
BnaA02g19780D	21	33	0.388889	0.611111	4.80009e-05	22	29	0.431373	0.568627	0.000855189	31	30	0.508197	0.491803	0.0159955	30	70	0.7	0.3	0.548747	6	38	0.863636	0.136364	0.0112058	19	77	0.802083	0.197917	0.00927542
BnaA02g19800D	36	15	0.705882	0.294118	0.630768	42	28	0.6	0.4	0.296008	49	15	0.765625	0.234375	0.132292	26	57	0.686747	0.313253	0.767342	7	40	0.851064	0.148936	0.0143349	19	58	0.753247	0.246753	0.14846
BnaA02g19820D	219	269	0.44877	0.55123	3.29917e-23	137	171	0.444805	0.555195	1.3241e-15	136	207	0.396501	0.603499	5.54032e-25	126	438	0.776596	0.223404	1.36347e-07	81	313	0.794416	0.205584	3.4815e-07	165	444	0.729064	0.270936	0.0023824
BnaA02g19830D	26	3	0.896552	0.103448	0.0162037	24	5	0.827586	0.172414	0.0957179	59	7	0.893939	0.106061	0.000246469	28	17	0.377778	0.622222	0.000112134	30	11	0.268293	0.731707	2.93188e-07	38	10	0.208333	0.791667	9.89008e-11
BnaA02g19850D	11	73	0.130952	0.869048	4.17186e-24	10	96	0.0943396	0.90566	2.01653e-34	4	75	0.0506329	0.949367	9.66786e-30	0	92	1	0	7.51339e-11	0	56	1	0	5.45657e-07	12	103	0.895652	0.104348	7.43979e-07
BnaA02g19880D	73	27	0.73	0.27	0.238217	161	33	0.829897	0.170103	4.75805e-06	154	38	0.802083	0.197917	0.000191827	66	83	0.557047	0.442953	0.00889139	51	59	0.536364	0.463636	0.00783934	68	124	0.645833	0.354167	0.610242
BnaA02g19970D	79	15	0.840426	0.159574	0.000889595	58	39	0.597938	0.402062	0.202199	60	35	0.631579	0.368421	0.548411	36	32	0.470588	0.529412	0.00138688	32	33	0.507692	0.492308	0.0129298	37	45	0.54878	0.45122	0.0385704
BnaA02g19980D	1	0	1	0	0.556476	10	0	1	0	0.040598	9	0	1	0	0.0540902	2	0	0	1	0.0689138	6	0	0	1	0.00131151	8	0	0	1	0.000171315
BnaA02g20020D	112	9	0.92562	0.0743802	8.42719e-09	113	10	0.918699	0.0813008	1.42103e-08	128	14	0.901408	0.0985915	1.51543e-08	71	14	0.164706	0.835294	1.50852e-21	31	22	0.415094	0.584906	0.00029376	44	23	0.343284	0.656716	8.68478e-08
BnaA02g20120D	2	1	0.666667	0.333333	1	12	8	0.6	0.4	0.597646	19	11	0.633333	0.366667	0.767599	0	5	1	0	0.156838	2	4	0.666667	0.333333	1	3	7	0.7	0.3	0.880822
BnaA02g20130D	31	0	1	0	0.000232035	29	0	1	0	0.000351025	46	0	1	0	5.84496e-06	8	0	0	1	0.000171847	6	0	0	1	0.00131151	12	0	0	1	3.41394e-06
BnaA02g20180D	94	66	0.5875	0.4125	0.0551413	93	76	0.550296	0.449704	0.00282646	75	63	0.543478	0.456522	0.00450926	29	153	0.840659	0.159341	2.38433e-06	17	128	0.882759	0.117241	1.65708e-07	33	187	0.85	0.15	3.70545e-08
BnaA02g20200D	1215	98	0.925362	0.0746382	9.69404e-86	1229	121	0.91037	0.0896296	2.40827e-78	1159	75	0.939222	0.060778	2.72902e-89	125	261	0.676166	0.323834	0.761998	89	249	0.736686	0.263314	0.0124835	113	340	0.750552	0.249448	0.000388371
BnaA02g20230D	15	2	0.882353	0.117647	0.0908358	30	4	0.882353	0.117647	0.0137839	20	12	0.625	0.375	0.688614	1	29	0.966667	0.0333333	0.00116033	7	33	0.825	0.175	0.0553071	27	56	0.674699	0.325301	0.92975
BnaA02g20440D	5	2	0.714286	0.285714	0.858075	8	2	0.8	0.2	0.442043	15	8	0.652174	0.347826	0.939812	4	2	0.333333	0.666667	0.118354	1	2	0.666667	0.333333	1	3	4	0.571429	0.428571	0.662336
BnaA02g20500D	43	4	0.914894	0.0851064	0.000783897	29	19	0.604167	0.395833	0.428326	30	11	0.731707	0.268293	0.451598	19	10	0.344828	0.655172	0.000587521	20	9	0.310345	0.689655	0.000144117	45	16	0.262295	0.737705	1.2598e-10
BnaA02g20510D	63	40	0.61165	0.38835	0.302513	50	22	0.694444	0.305556	0.686085	58	21	0.734177	0.265823	0.263454	7	76	0.915663	0.0843373	5.2599e-06	18	69	0.793103	0.206897	0.0230022	11	110	0.909091	0.0909091	6.88529e-08
BnaA02g20530D	10	9	0.526316	0.473684	0.256192	13	6	0.684211	0.315789	0.928601	7	3	0.7	0.3	0.884612	2	21	0.913043	0.0869565	0.0215293	0	2	1	0	0.38652	0	10	1	0	0.0409944
BnaA02g20540D	65	7	0.902778	0.0972222	6.74484e-05	84	17	0.831683	0.168317	0.00100623	48	4	0.923077	0.0769231	0.00024117	20	5	0.2	0.8	2.74077e-06	13	6	0.315789	0.684211	0.00274963	12	3	0.2	0.8	0.000326376
BnaA02g20560D	295	101	0.744949	0.255051	0.00221226	405	129	0.758427	0.241573	2.11635e-05	380	87	0.813704	0.186296	1.05554e-10	215	217	0.502315	0.497685	3.17859e-12	136	187	0.578947	0.421053	0.00198339	220	230	0.511111	0.488889	1.67988e-11
BnaA02g20570D	17	44	0.278689	0.721311	8.02489e-10	9	23	0.28125	0.71875	1.19196e-05	28	32	0.466667	0.533333	0.00228659	8	49	0.859649	0.140351	0.00418861	6	71	0.922078	0.0779221	7.61761e-06	6	98	0.942308	0.0576923	1.21133e-08
BnaA02g20640D	11	0	1	0	0.03278	11	0	1	0	0.0313252	20	0	1	0	0.0033716	0	2	1	0	0.382493	0	2	1	0	0.38652	1	2	0.666667	0.333333	1
BnaA02g20660D	58	2	0.966667	0.0333333	3.22422e-06	56	12	0.823529	0.176471	0.0111782	40	4	0.909091	0.0909091	0.00151151	5	14	0.736842	0.263158	0.587445	9	4	0.307692	0.692308	0.012076	14	19	0.575758	0.424242	0.331276
BnaA02g20680D	89	14	0.864078	0.135922	6.74402e-05	63	25	0.715909	0.284091	0.394148	57	38	0.6	0.4	0.221264	47	69	0.594828	0.405172	0.141428	24	54	0.692308	0.307692	0.703255	47	84	0.641221	0.358779	0.607631
BnaA02g20750D	34	14	0.708333	0.291667	0.618768	46	17	0.730159	0.269841	0.350998	99	18	0.846154	0.153846	0.000111315	0	65	1	0	5.5614e-08	0	42	1	0	1.65519e-05	0	63	1	0	8.78474e-08
BnaA02g20790D	67	23	0.744444	0.255556	0.165202	85	34	0.714286	0.285714	0.334846	80	26	0.754717	0.245283	0.082418	35	101	0.742647	0.257353	0.0893141	15	62	0.805195	0.194805	0.0188308	32	83	0.721739	0.278261	0.268345
BnaA02g20810D	188	29	0.866359	0.133641	2.54824e-09	185	42	0.814978	0.185022	7.04118e-06	256	30	0.895105	0.104895	2.6012e-15	7	241	0.971774	0.0282258	3.77081e-23	5	220	0.977778	0.0222222	7.98123e-22	11	254	0.958491	0.0415094	1.15772e-22
BnaA02g20820D	83	36	0.697479	0.302521	0.556476	78	38	0.672414	0.327586	0.951519	84	19	0.815534	0.184466	0.00297943	28	95	0.772358	0.227642	0.0226489	38	105	0.734266	0.265734	0.125111	32	129	0.801242	0.198758	0.000710353
BnaA02g20950D	81	0	1	0	1.19657e-09	104	0	1	0	3.70428e-12	136	0	1	0	1.71999e-15	15	22	0.594595	0.405405	0.420995	1	16	0.941176	0.0588235	0.0291038	7	21	0.75	0.25	0.417168
BnaA02g21060D	47	35	0.573171	0.426829	0.108763	92	41	0.691729	0.308271	0.610811	61	49	0.554545	0.445455	0.0225274	27	77	0.740385	0.259615	0.154391	24	58	0.707317	0.292683	0.513285	50	46	0.479167	0.520833	0.000256879
BnaA02g21070D	124	4	0.96875	0.03125	3.32952e-12	97	2	0.979798	0.020202	2.19109e-10	89	1	0.988889	0.0111111	5.4996e-10	46	15	0.245902	0.754098	2.13371e-11	31	3	0.0882353	0.911765	6.90087e-12	45	4	0.0816327	0.918367	4.05036e-17
BnaA02g21230D	310	151	0.672451	0.327549	0.861135	335	128	0.723542	0.276458	0.016736	321	150	0.681529	0.318471	0.56726	125	64	0.338624	0.661376	1.62431e-20	111	49	0.30625	0.69375	7.14578e-21	169	82	0.326693	0.673307	7.42987e-29
BnaA02g21590D	5	7	0.416667	0.583333	0.0996784	11	4	0.733333	0.266667	0.655151	8	3	0.727273	0.272727	0.739706	0	33	1	0	0.000135779	0	11	1	0	0.0331283	2	27	0.931034	0.0689655	0.00511712
BnaA02g21600D	15	1	0.9375	0.0625	0.0369074	3	10	0.230769	0.769231	0.00187634	11	0	1	0	0.0321842	0	4	1	0	0.206436	2	19	0.904762	0.0952381	0.0357821	1	7	0.875	0.125	0.269004
BnaA02g21640D	50	45	0.526316	0.473684	0.00759464	59	25	0.702381	0.297619	0.557687	36	13	0.734694	0.265306	0.384103	22	97	0.815126	0.184874	0.00136097	18	84	0.823529	0.176471	0.0018745	11	92	0.893204	0.106796	3.8094e-06
BnaA02g21690D	20	15	0.571429	0.428571	0.297303	30	33	0.47619	0.52381	0.00284545	40	24	0.625	0.375	0.551958	10	63	0.863014	0.136986	0.000897666	20	62	0.756098	0.243902	0.12438	7	73	0.9125	0.0875	1.03115e-05
BnaA02g21710D	8	7	0.533333	0.466667	0.344813	29	0	1	0	0.000351025	9	7	0.5625	0.4375	0.451457	2	3	0.6	0.4	0.816809	7	8	0.533333	0.466667	0.342397	3	23	0.884615	0.115385	0.0309076
BnaA02g21720D	16	3	0.842105	0.157895	0.149907	25	3	0.892857	0.107143	0.0193978	8	1	0.888889	0.111111	0.207979	9	2	0.181818	0.818182	0.00147944	11	0	0	1	1.00964e-05	16	2	0.111111	0.888889	2.09878e-06
BnaA02g21830D	101	8	0.926606	0.0733945	4.32085e-08	78	16	0.829787	0.170213	0.00174539	125	5	0.961538	0.0384615	7.47048e-12	12	28	0.7	0.3	0.72446	19	33	0.634615	0.365385	0.696065	31	46	0.597403	0.402597	0.253235
BnaA02g21890D	0	0	-	-	1	0	0	-	-	1	0	0	-	-	1	0	2	1	0	0.382493	0	0	-	-	1	0	0	-	-	1
BnaA02g21920D	84	6	0.933333	0.0666667	3.60546e-07	82	14	0.854167	0.145833	0.000249475	59	30	0.662921	0.337079	0.994201	48	12	0.2	0.8	1.45494e-13	53	12	0.184615	0.815385	1.90632e-15	16	28	0.636364	0.363636	0.737481
BnaA02g21930D	10	5	0.666667	0.333333	1	25	7	0.78125	0.21875	0.220238	29	0	1	0	0.000374315	0	17	1	0	0.00705185	0	23	1	0	0.00168457	0	18	1	0	0.00540646
BnaA02g22020D	27	0	1	0	0.0006162	41	0	1	0	1.85287e-05	46	0	1	0	5.84496e-06	0	116	1	0	2.13079e-13	0	107	1	0	2.23858e-12	0	102	1	0	6.30107e-12
BnaA02g22030D	11	0	1	0	0.03278	4	0	1	0	0.205903	9	0	1	0	0.0540902	0	0	-	-	1	0	15	1	0	0.0121941	0	6	1	0	0.117886
BnaA02g22040D	0	0	-	-	1	0	0	-	-	1	0	18	0	1	1.02117e-08	0	17	1	0	0.00705185	0	11	1	0	0.0331283	0	13	1	0	0.0191035
BnaA02g22050D	0	5	0	1	0.00342981	0	8	0	1	0.00016565	0	2	0	1	0.0695834	0	59	1	0	2.39917e-07	0	44	1	0	1.00964e-05	0	38	1	0	3.98304e-05
BnaA02g22110D	20	1	0.952381	0.047619	0.0107294	48	2	0.96	0.04	3.22052e-05	32	2	0.941176	0.0588235	0.00159578	7	17	0.708333	0.291667	0.734755	5	7	0.583333	0.416667	0.613854	6	4	0.4	0.6	0.106803
BnaA02g22850D	283	159	0.640271	0.359729	0.305839	240	125	0.657534	0.342466	0.780204	117	6	0.95122	0.0487805	1.43109e-10	98	62	0.3875	0.6125	5.46483e-13	124	82	0.398058	0.601942	3.25654e-15	89	55	0.381944	0.618056	2.99118e-12
BnaA02g23370D	6	0	1	0	0.121459	0	0	-	-	1	0	0	-	-	1	4	0	0	1	0.00895925	7	0	0	1	0.000496134	3	0	0	1	0.0243612
BnaA02g23750D	22	12	0.647059	0.352941	0.875511	16	6	0.727273	0.272727	0.616804	26	5	0.83871	0.16129	0.0663393	6	26	0.8125	0.1875	0.115256	0	26	1	0	0.000814732	3	16	0.842105	0.157895	0.145567
BnaA02g23820D	72	0	1	0	1.06458e-08	120	0	1	0	7.35402e-14	43	0	1	0	1.21452e-05	20	0	0	1	1.41132e-09	12	0	0	1	3.80364e-06	38	0	0	1	3.11972e-17
BnaA02g24230D	0	7	0	1	0.000481923	0	15	0	1	1.74124e-07	0	9	0	1	6.62841e-05	0	5	1	0	0.156838	0	3	1	0	0.281231	0	4	1	0	0.205783
BnaA02g24310D	0	3	0	1	0.0252321	0	0	-	-	1	0	0	-	-	1	0	0	-	-	1	0	0	-	-	1	0	0	-	-	1
BnaA02g24620D	0	26	0	1	4.35645e-12	0	45	0	1	3.03495e-20	1	20	0.047619	0.952381	9.34814e-09	3	24	0.888889	0.111111	0.024475	2	41	0.953488	0.0465116	0.000194702	0	24	1	0	0.00121344
BnaA02g24990D	0	6	0	1	0.00127847	0	11	0	1	8.79657e-06	0	12	0	1	3.57157e-06	0	8	1	0	0.0689138	0	3	1	0	0.281231	0	6	1	0	0.117886
BnaA02g25010D	29	0	1	0	0.000382096	22	0	1	0	0.00198247	23	0	1	0	0.00161122	21	0	0	1	5.32417e-10	12	0	0	1	3.80364e-06	20	0	0	1	1.37918e-09
BnaA02g25050D	7	0	1	0	0.0931722	2	0	1	0	0.383374	11	0	1	0	0.0321842	6	0	0	1	0.00122731	5	0	0	1	0.00350944	14	0	0	1	4.82867e-07
BnaA02g25060D	0	226	0	1	6.83107e-98	1	237	0.00420168	0.995798	7.13673e-102	0	0	-	-	1	0	164	1	0	1.71614e-18	0	215	1	0	7.64586e-24	0	66	1	0	4.23721e-08
BnaA02g25390D	174	35	0.832536	0.167464	1.48238e-06	117	46	0.717791	0.282209	0.216558	124	9	0.932331	0.0676692	5.01645e-10	62	44	0.415094	0.584906	1.73048e-07	32	27	0.457627	0.542373	0.00161	30	41	0.577465	0.422535	0.153376
BnaA02g25430D	75	28	0.728155	0.271845	0.245939	72	42	0.631579	0.368421	0.500344	83	29	0.741071	0.258929	0.134691	20	15	0.428571	0.571429	0.00569008	6	15	0.714286	0.285714	0.715487	20	21	0.512195	0.487805	0.0560205
BnaA02g25450D	100	29	0.775194	0.224806	0.0167269	130	55	0.702703	0.297297	0.366303	155	35	0.815789	0.184211	4.09604e-05	38	64	0.627451	0.372549	0.472157	35	112	0.761905	0.238095	0.0256343	26	126	0.828947	0.171053	6.47171e-05
BnaA02g25490D	131	11	0.922535	0.0774648	6.2185e-10	125	17	0.880282	0.119718	2.64992e-07	172	10	0.945055	0.0549451	1.57495e-14	96	19	0.165217	0.834783	9.76157e-29	68	19	0.218391	0.781609	1.01835e-17	109	13	0.106557	0.893443	8.91052e-38
BnaA02g25510D	101	22	0.821138	0.178862	0.000715766	136	3	0.978417	0.0215827	5.02852e-14	176	13	0.931217	0.0687831	1.08897e-13	44	107	0.708609	0.291391	0.339213	20	104	0.83871	0.16129	0.000147756	30	113	0.79021	0.20979	0.0035889
BnaA02g25520D	52	1	0.981132	0.0188679	4.50868e-06	62	0	1	0	1.07972e-07	76	2	0.974359	0.025641	3.98293e-08	1	35	0.972222	0.0277778	0.000266732	6	16	0.727273	0.272727	0.62014	0	25	1	0	0.000959636
BnaA02g25530D	55	56	0.495495	0.504505	0.000358259	57	39	0.59375	0.40625	0.175545	68	11	0.860759	0.139241	0.000636894	44	39	0.46988	0.53012	0.000369283	51	16	0.238806	0.761194	9.83175e-13	24	32	0.571429	0.428571	0.177117
BnaA02g25560D	0	12	0	1	3.65597e-06	0	11	0	1	8.79657e-06	0	8	0	1	0.000177098	0	7	1	0	0.0900534	0	2	1	0	0.38652	0	2	1	0	0.381529
BnaA02g25580D	157	42	0.788945	0.211055	0.000651998	196	46	0.809917	0.190083	7.49221e-06	277	9	0.968531	0.0314685	5.73467e-26	14	128	0.901408	0.0985915	1.47044e-08	17	193	0.919048	0.0809524	8.50739e-14	18	159	0.898305	0.101695	3.62515e-10
BnaA02g25590D	28	0	1	0	0.000481923	29	3	0.90625	0.09375	0.00777333	38	1	0.974359	0.025641	0.000132413	6	3	0.333333	0.666667	0.0534185	1	2	0.666667	0.333333	1	5	6	0.545455	0.454545	0.463302
BnaA02g25600D	26	1	0.962963	0.037037	0.00251466	18	0	1	0	0.00532916	9	0	1	0	0.0540902	6	19	0.76	0.24	0.387792	0	20	1	0	0.00350944	1	22	0.956522	0.0434783	0.00633672
BnaA02g25610D	28	4	0.875	0.125	0.0225257	34	3	0.918919	0.0810811	0.00244418	40	0	1	0	2.50418e-05	5	19	0.791667	0.208333	0.249966	15	20	0.571429	0.428571	0.294616	21	15	0.416667	0.583333	0.00311801
BnaA02g25620D	56	35	0.615385	0.384615	0.374424	64	17	0.790123	0.209877	0.0306477	49	9	0.844828	0.155172	0.00801131	26	51	0.662338	0.337662	0.986087	6	56	0.903226	0.0967742	0.000227233	34	49	0.590361	0.409639	0.188992
BnaA02g25640D	54	16	0.771429	0.228571	0.0955063	75	14	0.842697	0.157303	0.000989161	57	17	0.77027	0.22973	0.0884404	12	31	0.72093	0.27907	0.524582	18	44	0.709677	0.290323	0.552039	22	70	0.76087	0.23913	0.0822547
BnaA02g25680D	2	37	0.0512821	0.948718	3.68205e-15	13	26	0.333333	0.666667	2.998e-05	36	38	0.486486	0.513514	0.00227588	0	78	1	0	2.30313e-09	1	62	0.984127	0.015873	4.18005e-07	0	67	1	0	3.30842e-08
BnaA02g26260D	6	0	1	0	0.121459	8	4	0.666667	0.333333	1	7	0	1	0	0.0913394	4	4	0.5	0.5	0.382493	2	0	0	1	0.0709907	2	7	0.777778	0.222222	0.548229
BnaA02g26550D	25	163	0.132979	0.867021	1.63341e-52	20	154	0.114943	0.885057	5.16689e-52	47	99	0.321918	0.678082	1.27388e-17	23	229	0.90873	0.0912698	3.50144e-15	7	155	0.95679	0.0432099	4.78999e-14	38	152	0.8	0.2	0.000255527
BnaA02g27040D	49	13	0.790323	0.209677	0.0627316	45	15	0.75	0.25	0.221811	42	12	0.777778	0.222222	0.119248	26	40	0.606061	0.393939	0.363762	9	21	0.7	0.3	0.769049	20	23	0.534884	0.465116	0.0972581
BnaA02g27130D	2	0	1	0	0.390113	11	0	1	0	0.0313252	10	0	1	0	0.0418063	0	8	1	0	0.0689138	0	12	1	0	0.0256343	0	8	1	0	0.0686298
BnaA02g27170D	191	18	0.913876	0.0861244	2.98625e-13	214	35	0.859438	0.140562	5.95495e-10	163	24	0.871658	0.128342	1.40606e-08	28	178	0.864078	0.135922	9.47439e-09	22	77	0.777778	0.222222	0.0331283	51	117	0.696429	0.303571	0.485158
BnaA02g27260D	4	583	0.00681431	0.993186	1.1067e-248	15	499	0.0291829	0.970817	2.10826e-203	4	5	0.444444	0.555556	0.207979	80	91	0.532164	0.467836	0.000478162	148	91	0.380753	0.619247	1.09653e-19	11	51	0.822581	0.177419	0.0165938
BnaA02g27490D	0	3	0	1	0.0252321	0	5	0	1	0.00322803	0	4	0	1	0.00910215	0	5	1	0	0.156838	0	2	1	0	0.38652	0	2	1	0	0.381529
BnaA02g27720D	74	0	1	0	6.5856e-09	88	0	1	0	1.86502e-10	149	0	1	0	7.38071e-17	0	33	1	0	0.000135779	0	71	1	0	1.42189e-08	0	127	1	0	1.42189e-14
BnaA02g27730D	0	0	-	-	1	2	2	0.5	0.5	0.548867	12	2	0.857143	0.142857	0.179077	1	5	0.833333	0.166667	0.456634	0	8	1	0	0.0709907	2	10	0.833333	0.166667	0.276815
BnaA02g27740D	39	38	0.506494	0.493506	0.00600057	38	48	0.44186	0.55814	2.92641e-05	39	32	0.549296	0.450704	0.0571252	45	42	0.482759	0.517241	0.000673275	37	60	0.618557	0.381443	0.38652	43	40	0.481928	0.518072	0.000854041
BnaA02g27760D	0	10	0	1	2.58656e-05	0	10	0	1	2.34022e-05	0	5	0	1	0.0033716	0	11	1	0	0.0318147	0	5	1	0	0.159632	0	6	1	0	0.117886
BnaA02g27780D	4	1	0.8	0.2	0.605985	0	0	-	-	1	3	3	0.5	0.5	0.460401	4	7	0.636364	0.363636	0.890588	0	8	1	0	0.0709907	1	3	0.75	0.25	0.789107
BnaA02g27890D	11	0	1	0	0.03278	10	0	1	0	0.040598	16	0	1	0	0.00910215	0	0	-	-	1	0	0	-	-	1	0	0	-	-	1
BnaA02g28050D	28	5	0.848485	0.151515	0.0448147	58	30	0.659091	0.340909	0.937219	32	18	0.64	0.36	0.759201	10	24	0.705882	0.294118	0.697815	9	12	0.571429	0.428571	0.427534	8	43	0.843137	0.156863	0.0138035
BnaA02g28060D	111	43	0.720779	0.279221	0.211227	107	54	0.664596	0.335404	1	92	50	0.647887	0.352113	0.707254	31	68	0.686869	0.313131	0.738618	26	63	0.707865	0.292135	0.486551	25	90	0.782609	0.217391	0.0151405
BnaA02g28330D	0	5	0	1	0.00342981	0	11	0	1	8.79657e-06	0	5	0	1	0.0033716	0	7	1	0	0.0900534	0	3	1	0	0.281231	0	10	1	0	0.0409944
BnaA02g28940D	0	0	-	-	1	0	0	-	-	1	0	0	-	-	1	0	0	-	-	1	0	0	-	-	1	0	0	-	-	1
BnaA02g28950D	0	0	-	-	1	0	0	-	-	1	0	0	-	-	1	0	0	-	-	1	0	0	-	-	1	0	1	1	0	0.548229
BnaA02g29040D	16	7	0.695652	0.304348	0.838519	18	3	0.857143	0.142857	0.0931509	13	14	0.481481	0.518519	0.0649933	4	1	0.2	0.8	0.0434846	2	12	0.857143	0.142857	0.181289	9	8	0.470588	0.529412	0.121889
BnaA02g29050D	270	0	1	0	9.02118e-30	429	0	1	0	6.57348e-47	479	0	1	0	3.93846e-52	234	0	0	1	2.54414e-101	219	0	0	1	1.00906e-94	327	0	0	1	1.75706e-141
BnaA02g29800D	28	0	1	0	0.000481923	99	0	1	0	1.26498e-11	18	0	1	0	0.00554982	44	0	0	1	9.17296e-20	31	0	0	1	3.49633e-14	17	0	0	1	2.5868e-08
BnaA02g29830D	0	0	-	-	1	0	0	-	-	1	0	1	0	1	0.207979	0	1	1	0	0.548747	0	0	-	-	1	0	0	-	-	1
BnaA02g30180D	68	0	1	0	2.81883e-08	58	0	1	0	2.8678e-07	79	0	1	0	1.87677e-09	39	0	0	1	1.21473e-17	25	0	0	1	1.21225e-11	34	0	0	1	1.55945e-15
BnaA02g30230D	21	0	1	0	0.00270513	42	7	0.857143	0.142857	0.00874014	46	6	0.884615	0.115385	0.00196043	11	59	0.842857	0.157143	0.00373175	3	12	0.8	0.2	0.342397	15	74	0.831461	0.168539	0.00214053
BnaA02g30330D	0	0	-	-	1	0	0	-	-	1	0	0	-	-	1	0	0	-	-	1	0	0	-	-	1	0	0	-	-	1
BnaA02g30370D	57	0	1	0	4.16797e-07	40	0	1	0	2.34022e-05	20	0	1	0	0.0033716	17	0	0	1	2.64276e-08	21	0	0	1	6.01785e-10	27	0	0	1	1.45072e-12
BnaA02g30400D	3	0	1	0	0.283574	4	0	1	0	0.205903	0	0	-	-	1	3	0	0	1	0.024475	4	0	0	1	0.00948566	5	0	0	1	0.00326482
BnaA02g30430D	31	0	1	0	0.000232035	37	0	1	0	4.91987e-05	21	0	1	0	0.0026405	30	0	0	1	8.01324e-14	31	0	0	1	3.49633e-14	42	0	0	1	6.2145e-19
BnaA02g30630D	56	0	1	0	5.25242e-07	42	0	1	0	1.44333e-05	35	0	1	0	8.51215e-05	36	0	0	1	2.30236e-16	40	0	0	1	5.30375e-18	27	1	0.0357143	0.964286	9.55896e-12
BnaA02g30910D	85	156	0.352697	0.647303	9.05552e-24	140	102	0.578512	0.421488	0.00701258	82	155	0.345992	0.654008	2.39883e-24	61	152	0.713615	0.286385	0.197215	47	125	0.726744	0.273256	0.136136	57	128	0.691892	0.308108	0.541965
BnaA02g31010D	199	10	0.952153	0.0478469	2.51345e-17	302	41	0.880466	0.119534	4.18598e-16	232	20	0.920635	0.0793651	1.42596e-16	71	58	0.449612	0.550388	6.84251e-07	69	35	0.336538	0.663462	7.54754e-12	104	50	0.324675	0.675325	2.64945e-18
BnaA02g31040D	7	3	0.7	0.3	0.888922	11	1	0.916667	0.0833333	0.0957481	11	2	0.846154	0.153846	0.222911	0	5	1	0	0.156838	7	10	0.588235	0.411765	0.566054	6	14	0.7	0.3	0.81484
BnaA02g31060D	95	16	0.855856	0.144144	7.27665e-05	95	49	0.659722	0.340278	0.917953	118	33	0.781457	0.218543	0.00568945	71	109	0.605556	0.394444	0.117777	75	40	0.347826	0.652174	3.48947e-12	96	66	0.407407	0.592593	1.67988e-11
BnaA02g31160D	9	0	1	0	0.0551413	23	0	1	0	0.00153512	34	0	1	0	0.000109204	28	0	0	1	5.71704e-13	32	0	0	1	1.31328e-14	17	0	0	1	2.5868e-08
BnaA02g31190D	166	0	1	0	1.12292e-18	210	0	1	0	1.93963e-23	196	0	1	0	7.36523e-22	118	0	0	1	1.95412e-51	126	0	0	1	1.01185e-54	149	1	0.00666667	0.993333	6.20453e-64
BnaA02g31200D	91	0	1	0	1.03768e-10	126	0	1	0	1.70233e-14	91	0	1	0	1.02266e-10	70	0	0	1	7.45463e-31	50	0	0	1	3.03214e-22	90	0	0	1	1.9164e-39
BnaA02g31210D	247	0	1	0	2.57671e-27	321	0	1	0	2.49945e-35	145	0	1	0	1.9429e-16	130	0	0	1	1.38494e-56	121	0	0	1	1.37433e-52	178	0	0	1	2.81417e-77
BnaA02g31230D	39	0	1	0	3.31084e-05	49	0	1	0	2.60002e-06	74	0	1	0	6.33645e-09	47	0	0	1	4.80708e-21	40	0	0	1	5.30375e-18	31	0	0	1	2.95212e-14
BnaA02g31260D	3	0	1	0	0.283574	4	1	0.8	0.2	0.597646	2	0	1	0	0.385237	0	0	-	-	1	0	0	-	-	1	0	0	-	-	1
BnaA02g31270D	15	0	1	0	0.0118837	21	0	1	0	0.00254327	44	0	1	0	9.47442e-06	27	0	0	1	1.5199e-12	19	0	0	1	4.19668e-09	24	0	0	1	2.71462e-11
BnaA02g31280D	42	0	1	0	1.59141e-05	71	0	1	0	1.19749e-08	72	0	1	0	1.02117e-08	53	0	0	1	1.34466e-23	30	0	0	1	9.2667e-14	50	0	0	1	2.46498e-22
BnaA02g31310D	28	0	1	0	0.000481923	44	0	1	0	8.79657e-06	20	0	1	0	0.0033716	27	0	0	1	1.5199e-12	16	0	0	1	7.77186e-08	11	0	0	1	9.12777e-06
BnaA02g31390D	12	0	1	0	0.0252321	13	0	1	0	0.0188699	8	0	1	0	0.0695834	8	0	0	1	0.000171847	4	0	0	1	0.00948566	4	2	0.333333	0.666667	0.117886
BnaA02g31420D	104	0	1	0	4.35645e-12	153	0	1	0	2.29669e-17	148	0	1	0	9.30663e-17	88	0	0	1	1.48407e-38	65	0	0	1	1.23546e-28	81	0	0	1	1.35361e-35
BnaA02g31450D	65	0	1	0	5.90822e-08	88	31	0.739496	0.260504	0.128574	84	11	0.884211	0.115789	2.2723e-05	57	9	0.136364	0.863636	8.16556e-19	28	19	0.404255	0.595745	0.000381525	81	36	0.307692	0.692308	1.68498e-15
BnaA02g31470D	123	0	1	0	4.1377e-14	182	0	1	0	1.8656e-20	165	0	1	0	1.45243e-18	79	0	0	1	1.06813e-34	57	0	0	1	3.18445e-25	151	0	0	1	1.21085e-65
BnaA02g31490D	440	0	1	0	5.06555e-48	620	0	1	0	2.0337e-67	497	0	1	0	4.69067e-54	349	0	0	1	6.74241e-151	326	0	0	1	6.79749e-141	384	0	0	1	5.13416e-166
BnaA02g31520D	52	0	1	0	1.396e-06	51	0	1	0	1.58232e-06	51	2	0.962264	0.0377358	1.68116e-05	27	4	0.129032	0.870968	1.21976e-09	34	2	0.0555556	0.944444	7.31971e-14	25	0	0	1	1.02441e-11
BnaA02g31550D	266	0	1	0	2.42816e-29	280	0	1	0	6.23438e-31	316	0	1	0	1.12228e-34	141	0	0	1	2.64163e-61	137	0	0	1	1.83159e-59	145	0	0	1	4.54965e-63
BnaA02g31570D	5	0	1	0	0.160605	17	0	1	0	0.00687406	20	0	1	0	0.0033716	17	0	0	1	2.64276e-08	17	0	0	1	2.92038e-08	18	0	0	1	9.73172e-09
BnaA02g31580D	60	0	1	0	1.98411e-07	36	0	1	0	6.206e-05	25	0	1	0	0.000990659	15	0	0	1	1.87264e-07	41	0	0	1	1.98861e-18	34	3	0.0810811	0.918919	3.198e-13
BnaA02g31590D	21	0	1	0	0.00270513	18	0	1	0	0.00532916	29	0	1	0	0.000374315	21	0	0	1	5.32417e-10	17	0	0	1	2.92038e-08	4	2	0.333333	0.666667	0.117886
BnaA02g31620D	219	0	1	0	2.50903e-24	160	1	0.993789	0.00621118	1.38776e-17	188	0	1	0	5.11402e-21	154	0	0	1	6.64732e-67	160	0	0	1	2.37454e-69	170	0	0	1	8.03359e-74
BnaA02g31630D	61	0	1	0	1.5727e-07	97	0	1	0	2.08424e-11	88	0	1	0	2.10938e-10	83	0	0	1	2.05329e-36	20	0	0	1	1.59939e-09	73	1	0.0135135	0.986486	2.55042e-31
BnaA02g31670D	41	0	1	0	2.04239e-05	42	0	1	0	1.44333e-05	24	0	1	0	0.0012534	34	0	0	1	1.62751e-15	18	0	0	1	1.10986e-08	26	0	0	1	3.83605e-12
BnaA02g31680D	67	0	1	0	3.61092e-08	79	0	1	0	1.69501e-09	53	0	1	0	1.06457e-06	46	0	0	1	1.29055e-20	57	0	0	1	3.18445e-25	32	1	0.030303	0.969697	7.40925e-14
BnaA02g31710D	251	0	1	0	9.72781e-28	341	2	0.994169	0.0058309	2.0573e-36	339	0	1	0	3.80037e-37	191	0	0	1	8.65774e-83	118	0	0	1	2.65041e-51	264	1	0.00377358	0.996226	1.9954e-113
BnaA02g31820D	16	0	1	0	0.00923575	6	0	1	0	0.117337	18	0	1	0	0.00554982	8	0	0	1	0.000171847	5	0	0	1	0.00350944	6	0	0	1	0.00121344
BnaA02g31840D	428	0	1	0	9.79207e-47	70	0	1	0	1.53155e-08	168	1	0.994083	0.00591716	2.32992e-18	204	0	0	1	2.1242e-88	126	0	0	1	1.01185e-54	191	0	0	1	6.97662e-83
BnaA02g31850D	9	0	1	0	0.0551413	0	0	-	-	1	2	0	1	0	0.385237	0	0	-	-	1	2	0	0	1	0.0709907	6	0	0	1	0.00121344
BnaA02g31910D	0	0	-	-	1	2	0	1	0	0.383374	11	0	1	0	0.0321842	6	0	0	1	0.00122731	1	0	0	1	0.209617	8	0	0	1	0.000171315
BnaA02g31920D	274	0	1	0	3.34703e-30	249	0	1	0	1.31443e-27	158	0	1	0	8.08508e-18	146	0	0	1	1.87516e-63	133	0	0	1	9.77521e-58	126	0	0	1	6.65573e-55
BnaA02g31930D	14	0	1	0	0.0153463	11	0	1	0	0.0313252	14	0	1	0	0.0151131	6	0	0	1	0.00122731	10	0	0	1	2.66285e-05	8	0	0	1	0.000171315
BnaA02g31940D	45	0	1	0	7.66987e-06	42	0	1	0	1.44333e-05	65	0	1	0	5.70864e-08	47	0	0	1	4.80708e-21	25	0	0	1	1.21225e-11	32	0	0	1	1.10878e-14
BnaA02g31950D	12	0	1	0	0.0252321	18	0	1	0	0.00532916	12	0	1	0	0.0248067	11	0	0	1	9.14333e-06	2	0	0	1	0.0709907	10	0	0	1	2.42111e-05
BnaA02g32050D	96	0	1	0	3.08123e-11	137	0	1	0	1.15422e-15	81	0	1	0	1.1646e-09	94	0	0	1	3.97458e-41	66	0	0	1	4.65356e-29	98	0	0	1	6.92965e-43
BnaA02g32060D	18	0	1	0	0.00566374	44	0	1	0	8.79657e-06	11	0	1	0	0.0321842	11	0	0	1	9.14333e-06	9	0	0	1	7.04051e-05	5	0	0	1	0.00326482
BnaA02g32100D	36	0	1	0	6.8464e-05	51	0	1	0	1.58232e-06	58	0	1	0	3.13367e-07	43	0	0	1	2.44757e-19	21	0	0	1	6.01785e-10	59	0	0	1	3.5717e-26
BnaA02g32110D	38	21	0.644068	0.355932	0.78762	35	16	0.686275	0.313725	0.831698	39	13	0.75	0.25	0.262619	17	17	0.5	0.5	0.0613428	26	15	0.365854	0.634146	0.000135345	42	19	0.311475	0.688525	1.9237e-08
BnaA02g32180D	90	1	0.989011	0.010989	4.41263e-10	108	0	1	0	1.38148e-12	70	0	1	0	1.67654e-08	80	1	0.0123457	0.987654	2.77434e-34	82	1	0.0120482	0.987952	4.70874e-35	70	2	0.0277778	0.972222	3.22372e-29
BnaA02g32330D	0	4	0	1	0.00923575	0	15	0	1	1.74124e-07	1	17	0.0555556	0.944444	1.70047e-07	0	15	1	0	0.0114981	0	10	1	0	0.042908	0	17	1	0	0.00695878
BnaA02g32360D	6	0	1	0	0.121459	16	0	1	0	0.00874014	14	0	1	0	0.0151131	24	0	0	1	2.8196e-11	7	0	0	1	0.000496134	0	0	-	-	1
BnaA02g32370D	172	0	1	0	2.5489e-19	135	0	1	0	1.87227e-15	180	0	1	0	3.66748e-20	110	0	0	1	5.3714e-48	103	0	0	1	6.92128e-45	131	0	0	1	4.71304e-57
BnaA02g32410D	29	0	1	0	0.000382096	18	0	1	0	0.00532916	71	0	1	0	1.31091e-08	24	0	0	1	2.8196e-11	20	0	0	1	1.59939e-09	21	0	0	1	5.1523e-10
BnaA02g32530D	59	1	0.983333	0.0166667	8.32918e-07	159	0	1	0	5.23758e-18	109	0	1	0	1.27352e-12	74	0	0	1	1.44687e-32	47	0	0	1	5.66863e-21	81	0	0	1	1.35361e-35
BnaA02g32550D	21	0	1	0	0.00270513	29	0	1	0	0.000351025	65	2	0.970149	0.0298507	5.66398e-07	36	0	0	1	2.30236e-16	25	0	0	1	1.21225e-11	49	0	0	1	6.52578e-22
BnaA02g32560D	68	0	1	0	2.81883e-08	77	0	1	0	2.77793e-09	78	0	1	0	2.39578e-09	92	0	0	1	2.84423e-40	51	1	0.0192308	0.980769	7.79103e-22	114	1	0.00869565	0.991304	6.66233e-49
BnaA02g32600D	34	0	1	0	0.000112225	18	0	1	0	0.00532916	3	0	1	0	0.279781	16	0	0	1	7.05136e-08	9	0	0	1	7.04051e-05	8	0	0	1	0.000171315
BnaA02g32610D	0	2	0	1	0.0710259	0	4	0	1	0.00874014	0	3	0	1	0.0248067	0	11	1	0	0.0318147	0	18	1	0	0.00579664	0	3	1	0	0.276815
BnaA02g32800D	328	0	1	0	5.29052e-36	355	0	1	0	5.8149e-39	331	0	1	0	2.71731e-36	318	0	0	1	1.49923e-137	192	0	0	1	3.995e-83	232	0	0	1	1.75772e-100
BnaA02g32810D	325	0	1	0	1.11274e-35	408	0	1	0	1.19698e-44	430	0	1	0	6.96013e-47	297	0	0	1	1.77289e-128	217	0	0	1	7.03155e-94	294	0	0	1	2.82555e-127
BnaA02g32820D	24	0	1	0	0.00127847	31	0	1	0	0.000212968	39	0	1	0	3.21145e-05	21	0	0	1	5.32417e-10	12	0	0	1	3.80364e-06	26	0	0	1	3.83605e-12
BnaA02g32840D	47	0	1	0	4.68964e-06	27	0	1	0	0.000571462	27	1	0.964286	0.0357143	0.00191812	22	0	0	1	2.00465e-10	22	0	0	1	2.28167e-10	36	1	0.027027	0.972973	1.49148e-15
BnaA02g32850D	133	2	0.985185	0.0148148	3.88062e-14	164	2	0.987952	0.0120482	1.70469e-17	95	0	1	0	3.82862e-11	58	0	0	1	1.01633e-25	66	1	0.0149254	0.985075	3.19196e-28	85	0	0	1	2.63447e-37
BnaA02g32890D	355	1	0.997191	0.00280899	2.40066e-38	392	2	0.994924	0.00507614	7.32238e-42	441	5	0.988789	0.0112108	1.89838e-45	364	3	0.00817439	0.991826	8.68876e-155	336	0	0	1	3.6099e-145	388	3	0.00767263	0.992327	3.38564e-165
BnaA02g33000D	48	0	1	0	3.65597e-06	88	0	1	0	1.86502e-10	72	0	1	0	1.02117e-08	41	0	0	1	1.71614e-18	35	0	0	1	7.07071e-16	39	0	0	1	1.1675e-17
BnaA02g33010D	25	0	1	0	0.00101435	67	0	1	0	3.16733e-08	58	0	1	0	3.13367e-07	30	0	0	1	8.01324e-14	21	0	0	1	6.01785e-10	41	0	0	1	1.65769e-18
BnaA02g33080D	289	5	0.982993	0.0170068	3.30817e-29	278	9	0.968641	0.0313589	3.5881e-26	288	21	0.932039	0.0679612	7.65129e-22	197	113	0.364516	0.635484	3.79944e-28	149	120	0.446097	0.553903	1.6081e-13	156	114	0.422222	0.577778	1.66037e-16
BnaA02g33090D	1	0	1	0	0.556476	1	0	1	0	0.548867	5	0	1	0	0.157985	5	0	0	1	0.00332294	3	0	0	1	0.0256343	8	1	0.111111	0.888889	0.000959636
BnaA02g33100D	552	212	0.722513	0.277487	0.00245065	639	176	0.784049	0.215951	7.66426e-12	566	158	0.781768	0.218232	3.18841e-10	268	365	0.576619	0.423381	5.42025e-06	285	288	0.502618	0.497382	9.55506e-16	399	342	0.461538	0.538462	6.01041e-31
BnaA02g33130D	206	81	0.71777	0.28223	0.0998007	324	152	0.680672	0.319328	0.588031	379	46	0.891765	0.108235	1.25397e-21	327	291	0.470874	0.529126	1.00865e-23	257	256	0.499025	0.500975	8.63417e-15	275	269	0.494485	0.505515	1.68089e-16
BnaA02g33190D	48	7	0.872727	0.127273	0.00270513	49	19	0.720588	0.279412	0.414479	59	0	1	0	2.44246e-07	23	10	0.30303	0.69697	2.92378e-05	22	15	0.405405	0.594595	0.00180665	21	28	0.571429	0.428571	0.205783
BnaA02g33270D	370	4	0.989305	0.0106952	2.1987e-38	380	1	0.997375	0.00262467	4.19065e-41	348	4	0.988636	0.0113636	5.20089e-36	231	158	0.40617	0.59383	2.59239e-26	228	173	0.431421	0.568579	3.23933e-22	244	180	0.424528	0.575472	7.25932e-25
BnaA02g33320D	148	30	0.831461	0.168539	1.10129e-05	160	24	0.869565	0.130435	2.39863e-08	19	3	0.863636	0.136364	0.0760098	67	44	0.396396	0.603604	7.92457e-09	69	37	0.349057	0.650943	3.09017e-11	37	37	0.5	0.5	0.0047946
BnaA02g33480D	11	29	0.275	0.725	6.36989e-07	5	41	0.108696	0.891304	8.39632e-15	14	28	0.333333	0.666667	1.55045e-05	3	168	0.982456	0.0175439	2.28552e-17	7	131	0.949275	0.0507246	1.48136e-11	4	140	0.972222	0.0277778	6.19571e-14
BnaA02g33500D	60	1	0.983607	0.0163934	6.49519e-07	76	0	1	0	3.5267e-09	49	0	1	0	2.83512e-06	59	0	0	1	3.77947e-26	11	1	0.0833333	0.916667	5.93604e-05	37	0	0	1	8.29558e-17
BnaA02g33520D	546	0	1	0	2.16563e-59	581	0	1	0	3.20484e-63	514	4	0.992278	0.00772201	9.14051e-54	465	4	0.00852878	0.991471	2.15695e-197	374	4	0.010582	0.989418	3.92335e-158	582	0	0	1	2.13318e-251
BnaA02g33530D	205	0	1	0	7.87572e-23	184	0	1	0	1.14056e-20	87	0	1	0	2.69587e-10	53	0	0	1	1.34466e-23	42	0	0	1	7.48009e-19	14	0	0	1	4.82867e-07
BnaA02g33610D	24	0	1	0	0.00127847	55	0	1	0	5.94603e-07	32	0	1	0	0.000177098	24	0	0	1	2.8196e-11	30	0	0	1	9.2667e-14	21	0	0	1	5.1523e-10
BnaA02g33620D	93	0	1	0	6.43415e-11	64	0	1	0	6.56132e-08	45	0	1	0	7.50113e-06	48	0	0	1	1.79368e-21	43	0	0	1	2.80102e-19	63	0	0	1	6.9329e-28
BnaA02g33710D	63	24	0.724138	0.275862	0.325088	80	19	0.808081	0.191919	0.00559826	34	11	0.755556	0.244444	0.266292	34	16	0.32	0.68	7.98678e-07	40	5	0.111111	0.888889	2.75694e-14	14	0	0	1	4.82867e-07
BnaA02g33720D	438	0	1	0	8.31139e-48	450	1	0.997783	0.00221729	1.24927e-48	415	1	0.997596	0.00240385	9.33374e-45	352	0	0	1	3.52828e-152	404	0	0	1	2.21094e-174	403	4	0.00982801	0.990172	1.05525e-170
BnaA02g33750D	124	110	0.529915	0.470085	3.02097e-05	109	75	0.592391	0.407609	0.0511808	129	109	0.542017	0.457983	0.000130894	54	140	0.721649	0.278351	0.146031	46	110	0.705128	0.294872	0.3819	44	110	0.714286	0.285714	0.268022
BnaA02g33760D	62	0	1	0	1.22684e-07	111	0	1	0	6.6918e-13	79	0	1	0	1.87677e-09	57	0	0	1	2.71268e-25	54	0	0	1	5.97462e-24	45	0	0	1	3.29364e-20
BnaA02g33780D	112	0	1	0	6.15183e-13	145	0	1	0	1.62872e-16	146	0	1	0	1.52385e-16	43	0	0	1	2.44757e-19	31	2	0.0606061	0.939394	1.3567e-12	28	6	0.176471	0.823529	6.78608e-09
BnaA02g33830D	20	0	1	0	0.00342981	19	0	1	0	0.00415752	25	0	1	0	0.000990659	13	2	0.133333	0.866667	3.62042e-05	19	1	0.05	0.95	2.66246e-08	19	0	0	1	3.68181e-09
BnaA02g33870D	11	0	1	0	0.03278	9	0	1	0	0.0525295	13	0	1	0	0.0195231	4	0	0	1	0.00895925	6	0	0	1	0.00131151	18	0	0	1	9.73172e-09
BnaA02g33880D	38	0	1	0	4.23736e-05	45	0	1	0	6.93198e-06	21	0	1	0	0.0026405	4	0	0	1	0.00895925	30	0	0	1	9.2667e-14	10	0	0	1	2.42111e-05
BnaA02g33900D	93	0	1	0	6.43415e-11	175	0	1	0	1.03868e-19	105	0	1	0	3.35709e-12	77	0	0	1	7.59342e-34	100	0	0	1	1.33071e-43	126	0	0	1	6.65573e-55
BnaA02g33960D	147	8	0.948387	0.0516129	8.41849e-13	146	10	0.935897	0.0641026	6.43166e-12	127	11	0.92029	0.0797101	1.50868e-09	105	20	0.16	0.84	8.62603e-32	68	10	0.128205	0.871795	1.28167e-22	105	26	0.198473	0.801527	1.42066e-28
BnaA02g33980D	0	1	0	1	0.211227	0	2	0	1	0.0679912	0	1	0	1	0.207979	0	0	-	-	1	0	0	-	-	1	0	0	-	-	1
BnaA02g34020D	0	0	-	-	1	0	0	-	-	1	0	0	-	-	1	0	0	-	-	1	0	0	-	-	1	0	0	-	-	1
BnaA02g34040D	109	0	1	0	1.28625e-12	145	0	1	0	1.62872e-16	140	0	1	0	6.49954e-16	70	2	0.0277778	0.972222	3.4146e-29	55	0	0	1	2.26791e-24	141	1	0.00704225	0.992958	1.67887e-60
BnaA02g34090D	123	0	1	0	4.1377e-14	150	0	1	0	4.80421e-17	127	3	0.976923	0.0230769	5.2532e-13	146	0	0	1	1.87516e-63	96	0	0	1	6.83282e-42	101	0	0	1	3.58103e-44
BnaA02g34120D	32	0	1	0	0.000180956	155	10	0.939394	0.0606061	7.66337e-13	156	10	0.939759	0.060241	7.01309e-13	97	147	0.602459	0.397541	0.0532004	82	60	0.422535	0.577465	4.09756e-09	131	142	0.520147	0.479853	1.07973e-06
BnaA02g34130D	18	0	1	0	0.00566374	39	0	1	0	2.998e-05	31	0	1	0	0.000227961	21	0	0	1	5.32417e-10	15	1	0.0625	0.9375	1.28065e-06	13	0	0	1	1.28331e-06
BnaA02g34150D	199	0	1	0	3.44555e-22	278	0	1	0	1.02845e-30	180	1	0.994475	0.00552486	1.23104e-19	145	1	0.00684932	0.993151	3.6056e-62	117	0	0	1	7.15283e-51	124	0	0	1	4.87056e-54
BnaA02g34160D	64	0	1	0	7.46807e-08	39	0	1	0	2.998e-05	88	0	1	0	2.10938e-10	51	0	0	1	9.50818e-23	42	0	0	1	7.48009e-19	37	0	0	1	8.29558e-17
BnaA02g34190D	37	0	1	0	5.43044e-05	32	0	1	0	0.00016565	35	0	1	0	8.51215e-05	26	0	0	1	4.02335e-12	8	0	0	1	0.000186857	21	0	0	1	5.1523e-10
BnaA02g34200D	24	0	1	0	0.00127847	31	0	1	0	0.000212968	14	0	1	0	0.0151131	21	2	0.0869565	0.913043	1.80856e-08	27	0	0	1	1.74713e-12	31	0	0	1	2.95212e-14
BnaA02g34220D	11	1	0.916667	0.0833333	0.0996784	20	2	0.909091	0.0909091	0.0266438	18	3	0.857143	0.142857	0.0950563	17	12	0.413793	0.586207	0.00765423	14	28	0.666667	0.333333	1	13	15	0.535714	0.464286	0.190539
BnaA02g34230D	2	5	0.285714	0.714286	0.053636	0	12	0	1	3.27883e-06	0	17	0	1	2.71303e-08	0	0	-	-	1	0	11	1	0	0.0331283	0	7	1	0	0.0900282
BnaA02g34360D	66	0	1	0	4.61616e-08	115	0	1	0	2.51971e-13	69	1	0.985714	0.0142857	7.08966e-08	41	4	0.0888889	0.911111	1.98477e-15	43	0	0	1	2.80102e-19	66	0	0	1	3.61151e-29
BnaA02g34420D	177	0	1	0	7.53333e-20	194	0	1	0	9.86504e-22	108	0	1	0	1.60821e-12	113	0	0	1	2.75312e-49	99	1	0.01	0.99	2.54953e-42	132	1	0.0075188	0.992481	1.25243e-56
BnaA02g34430D	19	0	1	0	0.00440981	51	0	1	0	1.58232e-06	52	0	1	0	1.34735e-06	40	0	0	1	4.5572e-18	19	1	0.05	0.95	2.66246e-08	18	1	0.0526316	0.947368	6.19524e-08
BnaA02g34790D	67	14	0.82716	0.17284	0.00467312	43	9	0.826923	0.173077	0.0241417	65	3	0.955882	0.0441176	1.65189e-06	21	25	0.543478	0.456522	0.110548	13	27	0.675	0.325	0.965064	7	25	0.78125	0.21875	0.220201
BnaA02g34850D	2	0	1	0	0.390113	3	0	1	0	0.276948	5	0	1	0	0.157985	0	3	1	0	0.277656	0	12	1	0	0.0256343	0	14	1	0	0.0147958
BnaA02g34860D	116	17	0.87218	0.12782	1.99097e-06	93	20	0.823009	0.176991	0.000979389	98	6	0.942308	0.0576923	1.27681e-08	29	35	0.546875	0.453125	0.065447	27	44	0.619718	0.380282	0.477274	36	56	0.608696	0.391304	0.296986
BnaA02g34880D	236	20	0.921875	0.078125	5.55351e-17	170	26	0.867347	0.132653	1.18784e-08	176	14	0.926316	0.0736842	2.70847e-13	37	109	0.746575	0.253425	0.0632554	40	88	0.6875	0.3125	0.688663	41	92	0.691729	0.308271	0.610242
BnaA02g34910D	142	12	0.922078	0.0779221	1.19998e-10	187	19	0.907767	0.092233	1.46215e-12	183	18	0.910448	0.0895522	1.81464e-12	50	72	0.590164	0.409836	0.106107	82	116	0.585859	0.414141	0.0282958	85	94	0.52514	0.47486	0.000163252
BnaA02g34940D	31	0	1	0	0.000232035	34	0	1	0	0.000102044	74	0	1	0	6.33645e-09	0	103	1	0	5.15696e-12	0	80	1	0	1.59939e-09	0	88	1	0	1.92835e-10
BnaA02g34950D	299	8	0.973941	0.0260586	8.60536e-29	259	19	0.931655	0.0683453	8.75137e-20	313	40	0.886686	0.113314	2.27176e-17	4	208	0.981132	0.0188679	4.11693e-21	16	150	0.903614	0.0963855	6.20094e-10	7	169	0.960227	0.0397727	1.39718e-15
BnaA02g34960D	91	11	0.892157	0.107843	5.09374e-06	164	16	0.911111	0.0888889	2.18714e-11	144	8	0.947368	0.0526316	1.69327e-12	69	33	0.323529	0.676471	1.50573e-12	54	22	0.289474	0.710526	2.36956e-11	53	31	0.369048	0.630952	3.33795e-08
BnaA02g34970D	26	10	0.722222	0.277778	0.556476	93	18	0.837838	0.162162	0.000329193	99	18	0.846154	0.153846	0.000111315	14	42	0.75	0.25	0.240609	12	29	0.707317	0.292683	0.65604	23	31	0.574074	0.425926	0.199899
BnaA02g34980D	221	26	0.894737	0.105263	2.52659e-13	248	31	0.888889	0.111111	2.76205e-14	242	32	0.883212	0.116788	2.48556e-13	98	172	0.637037	0.362963	0.370139	64	194	0.751938	0.248062	0.00769238	92	162	0.637795	0.362205	0.394311
BnaA02g35020D	160	11	0.935673	0.0643275	7.17732e-13	160	5	0.969697	0.030303	1.35008e-15	130	5	0.962963	0.037037	2.23741e-12	19	26	0.577778	0.422222	0.26382	29	24	0.45283	0.54717	0.00227095	35	44	0.556962	0.443038	0.0600368
BnaA02g35030D	31	112	0.216783	0.783217	9.48672e-29	37	69	0.349057	0.650943	2.51245e-11	42	71	0.371681	0.628319	1.89729e-10	18	57	0.76	0.24	0.122527	7	44	0.862745	0.137255	0.00635959	11	87	0.887755	0.112245	1.13972e-05
BnaA02g35040D	8	11	0.421053	0.578947	0.0394105	6	15	0.285714	0.714286	0.000514912	9	17	0.346154	0.653846	0.0012534	3	27	0.9	0.1	0.0124388	1	16	0.941176	0.0588235	0.0291038	6	9	0.6	0.4	0.653706
BnaA02g35070D	18	0	1	0	0.00566374	2	0	1	0	0.383374	16	0	1	0	0.00910215	5	0	0	1	0.00332294	2	0	0	1	0.0709907	8	0	0	1	0.000171315
BnaA02g35120D	567	63	0.9	0.1	6.22456e-34	749	118	0.863899	0.136101	1.84754e-33	564	82	0.873065	0.126935	2.27513e-27	195	111	0.362745	0.637255	4.12299e-28	205	53	0.205426	0.794574	1.18461e-53	255	75	0.227273	0.772727	2.32305e-62
BnaA02g35130D	103	0	1	0	5.56992e-12	234	0	1	0	5.22902e-26	177	0	1	0	7.61943e-20	82	0	0	1	5.49823e-36	130	0	0	1	1.91535e-56	94	1	0.0105263	0.989474	2.61009e-40
BnaA02g35140D	5	0	1	0	0.160605	7	0	1	0	0.0894197	4	0	1	0	0.207979	2	0	0	1	0.0689138	5	0	0	1	0.00350944	4	0	0	1	0.00889323
BnaA02g35150D	21	0	1	0	0.00270513	31	0	1	0	0.000212968	18	0	1	0	0.00554982	7	0	0	1	0.000460112	21	0	0	1	6.01785e-10	17	4	0.190476	0.809524	1.20919e-05
BnaA02g35160D	1	0	1	0	0.556476	3	0	1	0	0.276948	12	0	1	0	0.0248067	0	0	-	-	1	4	0	0	1	0.00948566	9	0	0	1	6.47171e-05
BnaA02g35330D	0	0	-	-	1	0	0	-	-	1	0	0	-	-	1	0	0	-	-	1	0	0	-	-	1	0	0	-	-	1
BnaA02g35350D	5	0	1	0	0.160605	2	2	0.5	0.5	0.548867	3	0	1	0	0.279781	0	5	1	0	0.156838	0	3	1	0	0.281231	0	8	1	0	0.0686298
BnaA02g35420D	23	3	0.884615	0.115385	0.031983	16	8	0.666667	0.333333	1	17	2	0.894737	0.105263	0.055641	11	22	0.666667	0.333333	1	2	26	0.928571	0.0714286	0.0069643	1	16	0.941176	0.0588235	0.0276675
BnaA02g35550D	66	0	1	0	4.61616e-08	59	0	1	0	2.23298e-07	64	1	0.984615	0.0153846	2.36134e-07	68	0	0	1	5.34048e-30	56	0	0	1	8.49448e-25	54	0	0	1	4.90154e-24
BnaA02g35570D	14	0	1	0	0.0153463	14	6	0.7	0.3	0.817091	5	13	0.277778	0.722222	0.00112754	1	8	0.888889	0.111111	0.206436	1	7	0.875	0.125	0.274421	6	14	0.7	0.3	0.81484
BnaA02g35580D	55	19	0.743243	0.256757	0.217602	127	10	0.927007	0.0729927	5.54142e-10	52	4	0.928571	0.0714286	9.47627e-05	40	19	0.322034	0.677966	8.8941e-08	22	18	0.45	0.55	0.00766518	52	21	0.287671	0.712329	4.07617e-11
BnaA02g35650D	122	60	0.67033	0.32967	0.974336	192	74	0.721805	0.278195	0.0831583	182	28	0.866667	0.133333	4.27285e-09	59	112	0.654971	0.345029	0.812343	39	105	0.729167	0.270833	0.158347	50	159	0.760766	0.239234	0.00763037
BnaA02g35660D	287	34	0.894081	0.105919	6.49498e-17	354	30	0.921875	0.078125	4.71058e-25	260	23	0.918728	0.0812721	3.16418e-18	71	113	0.61413	0.38587	0.177913	54	108	0.666667	0.333333	1	64	96	0.6	0.4	0.106803
BnaA02g35670D	20	5	0.8	0.2	0.211227	33	2	0.942857	0.0571429	0.00119491	23	7	0.766667	0.233333	0.308617	14	22	0.611111	0.388889	0.548747	4	11	0.733333	0.266667	0.658154	7	28	0.8	0.2	0.132151
BnaA02g35710D	0	4	0	1	0.00923575	0	2	0	1	0.0679912	0	0	-	-	1	0	9	1	0	0.0534185	0	10	1	0	0.042908	1	15	0.9375	0.0625	0.0354718
BnaA02g35730D	0	12	0	1	3.65597e-06	0	5	0	1	0.00322803	0	2	0	1	0.0695834	0	9	1	0	0.0534185	0	6	1	0	0.120776	0	4	1	0	0.205783
BnaA02g35800D	190	35	0.844444	0.155556	7.46807e-08	205	43	0.826613	0.173387	3.58467e-07	1	0	1	0	0.551958	27	14	0.341463	0.658537	3.10963e-05	50	37	0.425287	0.574713	6.87172e-06	16	5	0.238095	0.761905	8.90494e-05
BnaA02g35810D	481	113	0.809764	0.190236	1.14619e-12	476	95	0.833625	0.166375	2.47294e-16	11	16	0.407407	0.592593	0.00850212	175	151	0.46319	0.53681	5.68559e-14	275	201	0.422269	0.577731	3.35545e-28	44	67	0.603604	0.396396	0.207558
BnaA02g35820D	37	7	0.840909	0.159091	0.0252321	46	14	0.766667	0.233333	0.139377	39	9	0.8125	0.1875	0.052031	6	18	0.75	0.25	0.456634	8	12	0.6	0.4	0.600763	6	16	0.727273	0.272727	0.61623
BnaA02g35840D	51	36	0.586207	0.413793	0.158868	48	21	0.695652	0.304348	0.681056	30	0	1	0	0.000291374	9	9	0.5	0.5	0.181372	3	19	0.863636	0.136364	0.0775372	6	27	0.818182	0.181818	0.0947996
BnaA02g35880D	15	4	0.789474	0.210526	0.325623	30	8	0.789474	0.210526	0.149489	17	4	0.809524	0.190476	0.217318	11	7	0.388889	0.611111	0.0218313	14	11	0.44	0.56	0.0289104	12	7	0.368421	0.631579	0.0109312
BnaA02g35890D	5	0	1	0	0.160605	16	0	1	0	0.00874014	27	0	1	0	0.000602552	18	0	0	1	9.94361e-09	22	0	0	1	2.28167e-10	14	0	0	1	4.82867e-07
BnaA02g35900D	40	0	1	0	2.58656e-05	30	0	1	0	0.000273081	42	0	1	0	1.55045e-05	0	21	1	0	0.00259563	0	9	1	0	0.0553071	0	15	1	0	0.0114399
BnaA02g35970D	37	4	0.902439	0.097561	0.0030739	31	1	0.96875	0.03125	0.000687894	6	0	1	0	0.119248	4	22	0.846154	0.153846	0.0782309	0	3	1	0	0.281231	1	11	0.916667	0.0833333	0.0964394
BnaA02g36020D	0	14	0	1	5.25242e-07	2	9	0.181818	0.818182	0.00144049	0	19	0	1	3.86993e-09	0	89	1	0	1.58349e-10	0	100	1	0	1.21225e-11	0	47	1	0	4.37936e-06
BnaA02g36050D	10	0	1	0	0.0426831	38	0	1	0	3.84028e-05	21	0	1	0	0.0026405	24	0	0	1	2.8196e-11	2	0	0	1	0.0709907	12	0	0	1	3.41394e-06
BnaA02g36100D	66	1	0.985075	0.0149254	1.52192e-07	57	0	1	0	3.65731e-07	45	0	1	0	7.50113e-06	53	0	0	1	1.34466e-23	53	0	0	1	1.58531e-23	82	0	0	1	5.09793e-36
BnaA02g36240D	0	12	0	1	3.65597e-06	0	14	0	1	4.62401e-07	0	12	0	1	3.57157e-06	0	5	1	0	0.156838	0	10	1	0	0.042908	0	7	1	0	0.0900282
BnaA02g36430D	4	0	1	0	0.211227	9	2	0.818182	0.181818	0.352165	10	2	0.833333	0.166667	0.279781	2	0	0	1	0.0689138	0	0	-	-	1	4	0	0	1	0.00889323
BnaA02g36450D	5	0	1	0	0.160605	2	0	1	0	0.383374	4	0	1	0	0.207979	0	3	1	0	0.277656	0	1	1	0	0.552039	0	3	1	0	0.276815
BnaA02g36530D	282	29	0.906752	0.0932476	3.51507e-18	361	50	0.878345	0.121655	1.00772e-18	276	77	0.78187	0.21813	1.49564e-05	97	77	0.442529	0.557471	1.95704e-09	65	109	0.626437	0.373563	0.328392	133	92	0.408889	0.591111	2.2279e-15
BnaA02g36840D	29	0	1	0	0.000382096	22	1	0.956522	0.0434783	0.00625695	24	1	0.96	0.04	0.00398769	0	5	1	0	0.156838	1	6	0.857143	0.142857	0.355984	2	11	0.846154	0.153846	0.22072
BnaA02g36850D	16	11	0.592593	0.407407	0.495096	21	6	0.777778	0.222222	0.276948	24	6	0.8	0.2	0.167125	21	17	0.447368	0.552632	0.0081442	14	9	0.391304	0.608696	0.0102835	10	26	0.722222	0.277778	0.548229
BnaA02g36860D	24	17	0.585366	0.414634	0.340701	43	25	0.632353	0.367647	0.618803	21	27	0.4375	0.5625	0.00174898	5	43	0.895833	0.104167	0.00171031	0	50	1	0	2.36628e-06	14	52	0.787879	0.212121	0.0572819
BnaA02g36890D	12	2	0.857143	0.142857	0.182189	41	0	1	0	1.85287e-05	23	2	0.92	0.08	0.0135609	8	3	0.272727	0.727273	0.0105601	10	1	0.0909091	0.909091	0.000154742	10	2	0.166667	0.833333	0.000585543
BnaA02g36920D	4	0	1	0	0.211227	20	0	1	0	0.00322803	10	0	1	0	0.0418063	6	0	0	1	0.00122731	10	0	0	1	2.66285e-05	14	0	0	1	4.82867e-07
BnaA02g36950D	0	22	0	1	2.14261e-10	0	33	0	1	3.88006e-15	0	16	0	1	7.16379e-08	0	34	1	0	0.000106805	0	33	1	0	0.000147953	0	56	1	0	4.82867e-07
BnaA02g37010D	57	0	1	0	4.16797e-07	52	0	1	0	1.23608e-06	63	0	1	0	9.15632e-08	15	0	0	1	1.87264e-07	20	0	0	1	1.59939e-09	30	0	0	1	7.79564e-14
BnaA02g37120D	164	0	1	0	1.81966e-18	143	0	1	0	2.62544e-16	100	0	1	0	1.12962e-11	106	0	0	1	2.81692e-46	88	0	0	1	1.87461e-38	121	0	0	1	9.18073e-53
BnaA02g37130D	13	0	1	0	0.0198194	19	0	1	0	0.00415752	41	2	0.953488	0.0465116	0.000184682	23	0	0	1	7.51339e-11	6	0	0	1	0.00131151	37	0	0	1	8.29558e-17
BnaA02g37140D	44	0	1	0	9.71906e-06	39	0	1	0	2.998e-05	48	0	1	0	3.57157e-06	12	0	0	1	3.45046e-06	19	0	0	1	4.19668e-09	15	0	0	1	1.82538e-07
BnaA03g00120D	53	44	0.546392	0.453608	0.0218423	92	22	0.807018	0.192982	0.00311863	57	16	0.780822	0.219178	0.061077	30	25	0.454545	0.545455	0.0019043	19	19	0.5	0.5	0.0489747	44	36	0.45	0.55	0.000111429
BnaA03g00180D	29	10	0.74359	0.25641	0.384595	48	19	0.716418	0.283582	0.458929	44	12	0.785714	0.214286	0.0885354	24	15	0.384615	0.615385	0.000468497	19	15	0.441176	0.558824	0.0106652	16	7	0.304348	0.695652	0.000564316
BnaA03g00190D	0	17	0	1	2.81883e-08	0	44	0	1	8.1112e-20	0	37	0	1	9.30663e-17	0	22	1	0	0.00202302	0	40	1	0	2.66285e-05	0	35	1	0	8.28597e-05
BnaA03g00280D	36	25	0.590164	0.409836	0.2695	72	5	0.935065	0.0649351	2.06524e-06	16	22	0.421053	0.578947	0.00291053	10	23	0.69697	0.30303	0.780457	2	13	0.866667	0.133333	0.143571	8	32	0.8	0.2	0.106803
BnaA03g00300D	0	0	-	-	1	24	0	1	0	0.00119491	9	0	1	0	0.0540902	5	0	0	1	0.00332294	10	2	0.166667	0.833333	0.0006341	10	0	0	1	2.42111e-05
BnaA03g00310D	18	0	1	0	0.00566374	20	6	0.769231	0.230769	0.331371	38	0	1	0	4.10381e-05	10	18	0.642857	0.357143	0.851312	12	28	0.7	0.3	0.726145	19	17	0.472222	0.527778	0.0232345
BnaA03g00330D	131	93	0.584821	0.415179	0.0174811	131	97	0.574561	0.425439	0.00623709	124	85	0.593301	0.406699	0.0407933	2	134	0.985294	0.0147059	2.86995e-14	0	132	1	0	4.98009e-15	0	150	1	0	5.10903e-17
BnaA03g00340D	2	2	0.5	0.5	0.556476	6	14	0.3	0.7	0.00115964	8	6	0.571429	0.428571	0.528903	7	18	0.72	0.28	0.643764	0	19	1	0	0.00451889	0	10	1	0	0.0409944
BnaA03g00350D	31	3	0.911765	0.0882353	0.00517964	51	4	0.927273	0.0727273	0.000112354	45	1	0.978261	0.0217391	2.43228e-05	18	7	0.28	0.72	0.000116603	29	1	0.0333333	0.966667	1.64144e-12	38	11	0.22449	0.77551	3.00948e-10
BnaA03g00360D	79	95	0.454023	0.545977	1.4305e-08	83	94	0.468927	0.531073	1.00543e-07	56	79	0.414815	0.585185	3.0276e-09	23	126	0.845638	0.154362	1.18903e-05	12	88	0.88	0.12	2.1383e-05	16	81	0.835052	0.164948	0.00102308
BnaA03g00410D	44	4	0.916667	0.0833333	0.0006162	56	2	0.965517	0.0344828	4.64382e-06	44	14	0.758621	0.241379	0.187068	23	6	0.206897	0.793103	6.12425e-07	16	8	0.333333	0.666667	0.00131151	29	4	0.121212	0.878788	1.78596e-10
BnaA03g00420D	62	2	0.96875	0.03125	1.22946e-06	84	5	0.94382	0.0561798	1.21191e-07	82	1	0.987952	0.0120482	2.99644e-09	79	10	0.11236	0.88764	3.16056e-27	34	5	0.128205	0.871795	7.98792e-12	44	12	0.214286	0.785714	4.753e-12
BnaA03g00430D	90	36	0.714286	0.285714	0.326426	114	91	0.556098	0.443902	0.00172511	122	70	0.635417	0.364583	0.431208	32	229	0.877395	0.122605	3.78211e-12	27	155	0.851648	0.148352	5.45657e-07	25	219	0.897541	0.102459	1.60957e-13
BnaA03g00440D	0	0	-	-	1	0	0	-	-	1	0	0	-	-	1	0	0	-	-	1	0	0	-	-	1	0	0	-	-	1
BnaA03g00450D	7	3	0.7	0.3	0.888922	3	1	0.75	0.25	0.79086	4	5	0.444444	0.555556	0.207979	0	9	1	0	0.0534185	0	14	1	0	0.0156956	0	14	1	0	0.0147958
BnaA03g00460D	0	59	0	1	3.82718e-26	0	18	0	1	9.36205e-09	0	27	0	1	1.60821e-12	0	16	1	0	0.00895925	0	34	1	0	0.000116147	0	25	1	0	0.000959636
BnaA03g00480D	13	13	0.5	0.5	0.107227	19	21	0.475	0.525	0.017917	11	15	0.423077	0.576923	0.0155863	3	35	0.921053	0.0789474	0.00197337	0	12	1	0	0.0256343	0	21	1	0	0.00256585
BnaA03g00520D	0	47	0	1	5.08262e-21	0	26	0	1	3.70428e-12	0	36	0	1	2.4524e-16	0	34	1	0	0.000106805	0	28	1	0	0.000496134	0	55	1	0	6.18399e-07
BnaA03g00550D	21	1	0.954545	0.0454545	0.00849201	26	0	1	0	0.00073541	35	0	1	0	8.51215e-05	0	26	1	0	0.00075687	0	17	1	0	0.00746035	0	27	1	0	0.000585543
BnaA03g00560D	124	14	0.898551	0.101449	3.81234e-08	145	9	0.941558	0.0584416	3.11394e-12	90	4	0.957447	0.0425532	1.15e-08	32	20	0.384615	0.615385	4.83926e-05	36	29	0.446154	0.553846	0.000450835	33	34	0.507463	0.492537	0.0107222
BnaA03g00580D	12	0	1	0	0.0252321	44	0	1	0	8.79657e-06	13	3	0.8125	0.1875	0.277996	0	53	1	0	1.03845e-06	0	36	1	0	7.04051e-05	0	34	1	0	0.000105959
BnaA03g00640D	9	3	0.75	0.25	0.618768	2	6	0.25	0.75	0.0215212	9	4	0.692308	0.307692	0.904768	0	8	1	0	0.0689138	3	4	0.571429	0.428571	0.66688	6	13	0.684211	0.315789	0.925155
BnaA03g00690D	21	3	0.875	0.125	0.050434	17	3	0.85	0.15	0.117008	18	1	0.947368	0.0526316	0.0173352	5	20	0.8	0.2	0.206436	0	7	1	0	0.0928765	4	9	0.692308	0.307692	0.90066
BnaA03g00730D	200	16	0.925926	0.0740741	6.38839e-15	289	24	0.923323	0.0766773	7.85002e-21	191	7	0.964646	0.0353535	7.6458e-18	87	31	0.262712	0.737288	1.78974e-19	45	40	0.470588	0.529412	0.00035529	89	24	0.212389	0.787611	2.21342e-23
BnaA03g00760D	25	0	1	0	0.00101435	16	0	1	0	0.00874014	32	0	1	0	0.000177098	0	31	1	0	0.00022064	0	20	1	0	0.00350944	0	21	1	0	0.00256585
BnaA03g00820D	150	22	0.872093	0.127907	5.45929e-08	200	6	0.970874	0.0291262	2.40643e-19	158	18	0.897727	0.102273	4.91001e-10	44	50	0.531915	0.468085	0.0105645	39	34	0.465753	0.534247	0.000717527	65	53	0.449153	0.550847	1.98443e-06
BnaA03g00830D	94	17	0.846847	0.153153	0.00016518	113	21	0.843284	0.156716	4.22187e-05	107	27	0.798507	0.201493	0.00266692	4	174	0.977528	0.0224719	1.6348e-17	3	194	0.984772	0.0152284	4.59786e-20	2	126	0.984375	0.015625	1.94166e-13
BnaA03g00840D	79	24	0.76699	0.23301	0.051076	161	23	0.875	0.125	9.65844e-09	121	18	0.870504	0.129496	1.35456e-06	27	70	0.721649	0.278351	0.31287	26	75	0.742574	0.257426	0.150216	32	60	0.652174	0.347826	0.830226
BnaA03g00850D	252	28	0.9	0.1	1.28421e-15	222	30	0.880952	0.119048	3.60559e-12	136	5	0.964539	0.035461	5.28698e-13	39	48	0.551724	0.448276	0.037945	48	42	0.466667	0.533333	0.000172263	36	44	0.55	0.45	0.0431297
BnaA03g00860D	8	0	1	0	0.0710259	33	0	1	0	0.000130502	24	0	1	0	0.0012534	0	24	1	0	0.00122731	1	27	0.964286	0.0357143	0.00200469	0	7	1	0	0.0900282
BnaA03g00870D	14	1	0.933333	0.0666667	0.0473567	14	0	1	0	0.0146022	16	0	1	0	0.00910215	0	17	1	0	0.00705185	0	5	1	0	0.159632	0	17	1	0	0.00695878
BnaA03g00880D	1	25	0.0384615	0.961538	7.57537e-11	2	18	0.1	0.9	3.01064e-07	2	26	0.0714286	0.928571	1.56033e-10	2	100	0.980392	0.0196078	1.13303e-10	1	76	0.987013	0.012987	1.3853e-08	1	89	0.988889	0.0111111	5.1009e-10
BnaA03g00930D	10	0	1	0	0.0426831	4	0	1	0	0.205903	25	4	0.862069	0.137931	0.0421675	0	4	1	0	0.206436	1	3	0.75	0.25	0.79119	1	3	0.75	0.25	0.789107
BnaA03g00940D	12	8	0.6	0.4	0.605985	7	14	0.333333	0.666667	0.00254327	11	8	0.578947	0.421053	0.493762	4	34	0.894737	0.105263	0.0057935	3	19	0.863636	0.136364	0.0775372	9	42	0.823529	0.176471	0.0294776
BnaA03g00990D	42	39	0.518519	0.481481	0.00923575	77	50	0.606299	0.393701	0.19956	54	49	0.524272	0.475728	0.00457085	13	148	0.919255	0.0807453	6.81859e-11	12	74	0.860465	0.139535	0.000387086	3	122	0.976	0.024	1.58085e-12
BnaA03g01030D	0	39	0	1	1.29113e-17	0	36	0	1	2.05259e-16	0	52	0	1	3.86414e-23	0	46	1	0	5.65065e-06	0	37	1	0	5.58236e-05	0	44	1	0	9.12777e-06
BnaA03g01080D	245	0	1	0	4.21438e-27	248	0	1	0	1.67191e-27	245	0	1	0	4.43271e-27	226	0	0	1	6.83107e-98	217	0	0	1	7.03155e-94	227	0	0	1	2.50745e-98
BnaA03g01120D	51	0	1	0	1.77971e-06	70	0	1	0	1.53155e-08	39	0	1	0	3.21145e-05	8	0	0	1	0.000171847	20	0	0	1	1.59939e-09	18	0	0	1	9.73172e-09
BnaA03g01170D	155	57	0.731132	0.268868	0.0724974	136	84	0.618182	0.381818	0.172289	6	2	0.75	0.25	0.688614	33	31	0.484375	0.515625	0.00415511	39	46	0.541176	0.458824	0.0256343	10	25	0.714286	0.285714	0.619982
BnaA03g01210D	27	4	0.870968	0.129032	0.0278059	29	9	0.763158	0.236842	0.264698	22	8	0.733333	0.266667	0.516488	6	15	0.714286	0.285714	0.713068	15	19	0.558824	0.441176	0.239623	13	21	0.617647	0.382353	0.614273
BnaA03g01250D	41	0	1	0	2.04239e-05	21	0	1	0	0.00254327	47	0	1	0	4.5676e-06	41	0	0	1	1.71614e-18	31	0	0	1	3.49633e-14	25	0	0	1	1.02441e-11
BnaA03g01260D	120	12	0.909091	0.0909091	1.82815e-08	197	37	0.84188	0.15812	5.66929e-08	176	15	0.921466	0.078534	6.7164e-13	82	59	0.41844	0.58156	2.20662e-09	72	57	0.44186	0.55814	2.852e-07	67	52	0.436975	0.563025	4.32091e-07
BnaA03g01270D	126	184	0.406452	0.593548	4.07009e-21	101	214	0.320635	0.679365	2.64306e-37	120	154	0.437956	0.562044	9.60885e-15	16	356	0.956989	0.0430108	4.40903e-31	48	367	0.884337	0.115663	8.38763e-20	27	322	0.922636	0.0773639	5.99832e-23
BnaA03g01300D	10	26	0.277778	0.722222	2.91497e-06	7	31	0.184211	0.815789	1.45887e-09	23	36	0.389831	0.610169	2.14655e-05	8	41	0.836735	0.163265	0.0204529	3	26	0.896552	0.103448	0.0165631	9	54	0.857143	0.142857	0.00286944
BnaA03g01310D	126	115	0.522822	0.477178	7.90839e-06	196	147	0.571429	0.428571	0.000445368	138	127	0.520755	0.479245	1.8284e-06	58	177	0.753191	0.246809	0.00936475	52	138	0.726316	0.273684	0.119924	81	137	0.62844	0.37156	0.289073
BnaA03g01340D	5	4	0.555556	0.444444	0.556476	25	5	0.833333	0.166667	0.0780215	14	2	0.875	0.125	0.112425	5	18	0.782609	0.217391	0.298072	7	10	0.588235	0.411765	0.566054	5	10	0.666667	0.333333	1
BnaA03g01410D	9	1	0.9	0.1	0.165202	16	0	1	0	0.00874014	13	1	0.928571	0.0714286	0.0596961	1	2	0.666667	0.333333	1	2	8	0.8	0.2	0.445448	0	1	1	0	0.548229
BnaA03g01440D	5	2	0.714286	0.285714	0.858075	21	0	1	0	0.00254327	26	1	0.962963	0.037037	0.00244901	5	32	0.864865	0.135135	0.0189307	8	53	0.868852	0.131148	0.00194472	1	35	0.972222	0.0277778	0.00026508
BnaA03g01470D	0	0	-	-	1	0	0	-	-	1	0	2	0	1	0.0695834	0	0	-	-	1	0	0	-	-	1	0	0	-	-	1
BnaA03g01490D	166	5	0.97076	0.0292398	3.67017e-16	250	8	0.968992	0.0310078	1.12007e-23	209	15	0.933036	0.0669643	3.11413e-16	58	35	0.376344	0.623656	1.42639e-08	51	33	0.392857	0.607143	4.68363e-07	87	48	0.355556	0.644444	1.40796e-13
BnaA03g01500D	153	38	0.801047	0.198953	0.000230923	194	41	0.825532	0.174468	8.87288e-07	180	62	0.743802	0.256198	0.0197309	112	116	0.508772	0.491228	1.62093e-06	69	93	0.574074	0.425926	0.0230218	114	109	0.488789	0.511211	7.80655e-08
BnaA03g01540D	54	32	0.627907	0.372093	0.529309	87	19	0.820755	0.179245	0.00168349	84	42	0.666667	0.333333	1	53	39	0.423913	0.576087	2.88694e-06	32	35	0.522388	0.477612	0.0227815	56	55	0.495495	0.504505	0.000337139
BnaA03g01550D	24	11	0.685714	0.314286	0.877957	34	10	0.772727	0.227273	0.182577	14	26	0.35	0.65	6.59106e-05	16	45	0.737705	0.262295	0.299235	6	41	0.87234	0.12766	0.00596218	16	31	0.659574	0.340426	0.966617
BnaA03g01600D	111	21	0.840909	0.159091	6.84073e-05	114	31	0.786207	0.213793	0.00455027	92	10	0.901961	0.0980392	1.80755e-06	80	44	0.354839	0.645161	1.35702e-12	51	35	0.406977	0.593023	1.40442e-06	83	42	0.336	0.664	3.77716e-14
BnaA03g01670D	27	106	0.203008	0.796992	2.05081e-28	51	82	0.383459	0.616541	2.63776e-11	40	39	0.506329	0.493671	0.00521719	9	114	0.926829	0.0731707	4.87333e-09	10	114	0.919355	0.0806452	1.33881e-08	12	113	0.904	0.096	8.06055e-08
BnaA03g01750D	39	10	0.795918	0.204082	0.0846648	37	38	0.493333	0.506667	0.00306451	40	18	0.689655	0.310345	0.779326	2	58	0.966667	0.0333333	3.0243e-06	9	65	0.878378	0.121622	0.000317746	9	44	0.830189	0.169811	0.0203522
BnaA03g01760D	26	55	0.320988	0.679012	2.67554e-10	37	44	0.45679	0.54321	0.000163883	31	45	0.407895	0.592105	6.14723e-06	15	55	0.785714	0.214286	0.0545192	9	56	0.861538	0.138462	0.0020603	15	89	0.855769	0.144231	0.000121122
BnaA03g01770D	30	9	0.769231	0.230769	0.231965	40	11	0.784314	0.215686	0.107342	47	3	0.94	0.06	0.000120032	31	30	0.491803	0.508197	0.00745762	10	27	0.72973	0.27027	0.492906	17	38	0.690909	0.309091	0.770746
BnaA03g01840D	166	47	0.779343	0.220657	0.00120332	124	66	0.652632	0.347368	0.751366	126	20	0.863014	0.136986	1.88375e-06	130	136	0.511278	0.488722	3.22777e-07	71	152	0.681614	0.318386	0.708307	118	85	0.418719	0.581281	5.08146e-13
BnaA03g01850D	20	9	0.689655	0.310345	0.861552	9	6	0.6	0.4	0.655151	19	19	0.5	0.5	0.047698	2	20	0.909091	0.0909091	0.0270012	0	21	1	0	0.00275755	5	28	0.848485	0.151515	0.043013
BnaA03g01870D	5	3	0.625	0.375	0.869852	3	0	1	0	0.276948	8	1	0.888889	0.111111	0.207979	7	0	0	1	0.000460112	1	1	0.5	0.5	0.688663	2	0	0	1	0.0686298
BnaA03g01900D	151	316	0.32334	0.67666	5.81191e-54	133	450	0.22813	0.77187	2.96468e-109	119	353	0.252119	0.747881	4.43872e-79	106	519	0.8304	0.1696	4.3855e-17	132	439	0.768827	0.231173	9.82419e-07	96	570	0.855856	0.144144	7.04254e-24
BnaA03g01910D	22	67	0.247191	0.752809	5.13815e-16	6	81	0.0689655	0.931034	6.67284e-31	3	25	0.107143	0.892857	1.92687e-09	2	91	0.978495	0.0215054	1.01753e-09	0	9	1	0	0.0553071	0	72	1	0	9.73172e-09
BnaA03g01940D	38	17	0.690909	0.309091	0.778667	28	0	1	0	0.000445368	43	20	0.68254	0.31746	0.852657	18	82	0.82	0.18	0.00251416	13	67	0.8375	0.1625	0.00275755	9	76	0.894118	0.105882	2.69881e-05
BnaA03g02200D	0	14	0	1	5.25242e-07	0	12	0	1	3.27883e-06	0	14	0	1	5.05629e-07	0	5	1	0	0.156838	0	14	1	0	0.0156956	0	7	1	0	0.0900282
BnaA03g02230D	20	0	1	0	0.00342981	37	0	1	0	4.91987e-05	18	0	1	0	0.00554982	19	0	0	1	3.73993e-09	9	0	0	1	7.04051e-05	24	0	0	1	2.71462e-11
BnaA03g02290D	21	3	0.875	0.125	0.050434	28	6	0.823529	0.176471	0.0773963	10	1	0.909091	0.0909091	0.125553	15	15	0.5	0.5	0.0790004	7	21	0.75	0.25	0.422388	4	20	0.833333	0.166667	0.117886
BnaA03g02300D	46	80	0.365079	0.634921	5.38422e-12	60	86	0.410959	0.589041	3.1309e-10	75	97	0.436047	0.563953	8.43962e-10	26	179	0.873171	0.126829	1.9549e-09	9	129	0.934783	0.0652174	1.69442e-10	41	180	0.81448	0.18552	1.04594e-05
BnaA03g02340D	0	19	0	1	4.00784e-09	0	36	0	1	2.05259e-16	0	28	0	1	6.08293e-13	0	80	1	0	1.41132e-09	4	61	0.938462	0.0615385	1.2329e-05	0	62	1	0	1.12864e-07
BnaA03g02410D	13	0	1	0	0.0198194	0	0	-	-	1	4	0	1	0	0.207979	0	28	1	0	0.000460112	0	64	1	0	7.77186e-08	0	52	1	0	1.28331e-06
BnaA03g02420D	18	5	0.782609	0.217391	0.304686	31	10	0.756098	0.243902	0.281571	13	6	0.684211	0.315789	0.929294	7	8	0.533333	0.466667	0.338171	7	9	0.5625	0.4375	0.451698	17	16	0.484848	0.515152	0.043013
BnaA03g02480D	90	97	0.481283	0.518717	3.39991e-07	126	45	0.736842	0.263158	0.0764746	86	70	0.551282	0.448718	0.00468646	30	160	0.842105	0.157895	1.13951e-06	59	160	0.730594	0.269406	0.0709907	47	166	0.779343	0.220657	0.00114017
BnaA03g02500D	0	7	0	1	0.000481923	4	22	0.153846	0.846154	1.2099e-07	9	26	0.257143	0.742857	1.11116e-06	0	30	1	0	0.000282095	1	26	0.962963	0.037037	0.00256846	3	66	0.956522	0.0434783	1.24705e-06
BnaA03g02550D	2	4	0.333333	0.666667	0.121459	3	2	0.6	0.4	0.817091	0	5	0	1	0.0033716	0	22	1	0	0.00202302	1	8	0.888889	0.111111	0.209617	0	13	1	0	0.0191035
BnaA03g02560D	71	19	0.788889	0.211111	0.0251242	116	20	0.852941	0.147059	1.28943e-05	71	11	0.865854	0.134146	0.000350019	23	107	0.823077	0.176923	0.000398497	13	49	0.790323	0.209677	0.062951	30	89	0.747899	0.252101	0.0890925
BnaA03g02620D	86	94	0.477778	0.522222	3.42991e-07	20	130	0.133333	0.866667	4.56657e-42	12	145	0.0764331	0.923567	1.51084e-53	179	101	0.360714	0.639286	3.88106e-26	134	73	0.352657	0.647343	1.61353e-20	179	117	0.39527	0.60473	6.25437e-22
BnaA03g02640D	0	19	0	1	4.00784e-09	0	37	0	1	7.77612e-17	0	24	0	1	2.98391e-11	0	26	1	0	0.00075687	0	28	1	0	0.000496134	0	27	1	0	0.000585543
BnaA03g02650D	6	0	1	0	0.121459	11	0	1	0	0.0313252	6	0	1	0	0.119248	2	0	0	1	0.0689138	6	0	0	1	0.00131151	14	0	0	1	4.82867e-07
BnaA03g02660D	28	0	1	0	0.000481923	47	0	1	0	4.21776e-06	42	0	1	0	1.55045e-05	30	0	0	1	8.01324e-14	56	0	0	1	8.49448e-25	64	0	0	1	2.59015e-28
BnaA03g02700D	72	20	0.782609	0.217391	0.0318599	70	33	0.679612	0.320388	0.84531	49	18	0.731343	0.268657	0.327781	115	27	0.190141	0.809859	6.09222e-32	52	20	0.277778	0.722222	1.99621e-11	90	32	0.262295	0.737705	3.68904e-20
BnaA03g02840D	0	17	0	1	2.81883e-08	0	16	0	1	6.56132e-08	0	4	0	1	0.00910215	0	20	1	0	0.00332294	0	17	1	0	0.00746035	0	20	1	0	0.00326482
BnaA03g02960D	3	20	0.130435	0.869565	2.23672e-07	11	28	0.282051	0.717949	1.25979e-06	0	13	0	1	1.34735e-06	4	14	0.777778	0.222222	0.382493	4	16	0.8	0.2	0.268387	4	19	0.826087	0.173913	0.145567
BnaA03g02990D	48	60	0.444444	0.555556	3.65597e-06	46	55	0.455446	0.544554	2.07221e-05	30	36	0.454545	0.545455	0.000646324	37	45	0.54878	0.45122	0.0388739	23	18	0.439024	0.560976	0.00440632	61	70	0.534351	0.465649	0.00281876
BnaA03g03050D	0	15	0	1	1.98411e-07	0	30	0	1	7.35402e-14	0	38	0	1	3.51521e-17	0	47	1	0	4.42471e-06	0	33	1	0	0.000147953	5	36	0.878049	0.121951	0.00796723
BnaA03g03080D	0	49	0	1	7.14931e-22	0	59	0	1	3.20279e-26	0	29	0	1	2.26785e-13	10	47	0.824561	0.175439	0.0202719	4	37	0.902439	0.097561	0.00313686	15	55	0.785714	0.214286	0.0541668
BnaA03g03130D	1	50	0.0196078	0.980392	1.83765e-21	3	40	0.0697674	0.930233	9.27892e-16	3	38	0.0731707	0.926829	7.53534e-15	6	58	0.90625	0.09375	0.000134778	1	35	0.972222	0.0277778	0.000289187	9	56	0.861538	0.138462	0.00191291
BnaA03g03160D	62	90	0.407895	0.592105	8.9571e-11	97	62	0.610063	0.389937	0.176031	150	31	0.828729	0.171271	1.28219e-05	32	105	0.766423	0.233577	0.0232472	49	94	0.657343	0.342657	0.875018	44	146	0.768421	0.231579	0.00583849
BnaA03g03170D	136	82	0.623853	0.376147	0.239234	135	103	0.567227	0.432773	0.00244915	124	82	0.601942	0.398058	0.0743563	160	103	0.391635	0.608365	4.36065e-20	154	92	0.373984	0.626016	3.79346e-21	188	101	0.349481	0.650519	6.43203e-29
BnaA03g03220D	16	23	0.410256	0.589744	0.00162335	15	20	0.428571	0.571429	0.00553955	19	22	0.463415	0.536585	0.0110926	2	22	0.916667	0.0833333	0.0169217	0	27	1	0	0.0006341	3	32	0.914286	0.0857143	0.00390329
BnaA03g03230D	28	0	1	0	0.000481923	39	2	0.95122	0.0487805	0.000281731	43	0	1	0	1.21452e-05	12	8	0.4	0.6	0.0202187	5	1	0.166667	0.833333	0.0178642	8	2	0.2	0.8	0.00362427
BnaA03g03240D	776	328	0.702899	0.297101	0.0197469	835	341	0.710034	0.289966	0.00330837	807	282	0.741047	0.258953	7.877e-07	597	601	0.501669	0.498331	2.6836e-32	524	625	0.543951	0.456049	1.51015e-17	503	674	0.572642	0.427358	4.87855e-11
BnaA03g03250D	6	77	0.0722892	0.927711	4.04794e-29	15	93	0.138889	0.861111	6.11068e-30	7	88	0.0736842	0.926316	4.98138e-33	5	201	0.975728	0.0242718	7.06695e-20	6	157	0.96319	0.0368098	1.04596e-14	4	197	0.9801	0.0199005	5.76448e-20
BnaA03g03360D	59	9	0.867647	0.132353	0.00109055	35	25	0.583333	0.416667	0.221811	51	17	0.75	0.25	0.19681	21	93	0.815789	0.184211	0.00165439	2	50	0.961538	0.0384615	2.28598e-05	17	71	0.806818	0.193182	0.00999683
BnaA03g03370D	626	145	0.811933	0.188067	1.34713e-16	807	127	0.864026	0.135974	5.0841e-36	765	212	0.783009	0.216991	1.0953e-13	188	334	0.639847	0.360153	0.249947	225	302	0.573055	0.426945	1.84687e-05	357	335	0.484104	0.515896	3.86664e-23
BnaA03g03380D	485	0	1	0	7.5718e-53	506	0	1	0	3.58308e-55	525	0	1	0	4.69561e-57	279	0	0	1	9.4809e-121	188	0	0	1	2.10832e-81	230	0	0	1	1.2823e-99
BnaA03g03390D	58	50	0.537037	0.462963	0.00865889	58	71	0.449612	0.550388	6.40941e-07	58	34	0.630435	0.369565	0.540782	34	68	0.666667	0.333333	1	26	52	0.666667	0.333333	1	37	112	0.751678	0.248322	0.0444464
BnaA03g03400D	7	28	0.2	0.8	2.46906e-08	5	28	0.151515	0.848485	1.77229e-09	14	24	0.368421	0.631579	0.000263531	0	126	1	0	1.87718e-14	0	96	1	0	3.23269e-11	0	119	1	0	9.96718e-14
BnaA03g03410D	15	20	0.428571	0.571429	0.0058825	14	18	0.4375	0.5625	0.0109993	8	5	0.615385	0.384615	0.764016	9	11	0.55	0.45	0.332818	1	27	0.964286	0.0357143	0.00200469	5	9	0.642857	0.357143	0.905515
BnaA03g03440D	480	0	1	0	2.60063e-52	536	1	0.998138	0.0018622	7.42992e-58	594	8	0.986711	0.013289	2.73755e-60	0	226	1	0	4.45068e-25	0	175	1	0	1.34115e-19	0	210	1	0	2.14768e-23
BnaA03g03460D	96	14	0.872727	0.127273	1.58792e-05	74	23	0.762887	0.237113	0.0678105	88	16	0.846154	0.153846	0.000281725	20	26	0.565217	0.434783	0.195003	19	44	0.698413	0.301587	0.66688	30	28	0.482759	0.517241	0.00591692
BnaA03g03480D	0	6	0	1	0.00127847	0	1	0	1	0.205903	0	2	0	1	0.0695834	0	2	1	0	0.382493	0	10	1	0	0.042908	0	10	1	0	0.0409944
BnaA03g03490D	163	4	0.976048	0.0239521	2.50683e-16	221	12	0.948498	0.0515021	8.24869e-19	206	2	0.990385	0.00961538	7.13003e-22	23	108	0.824427	0.175573	0.000334107	22	96	0.813559	0.186441	0.00172289	20	95	0.826087	0.173913	0.0007003
BnaA03g03510D	12	7	0.631579	0.368421	0.818691	20	3	0.869565	0.130435	0.0599571	8	2	0.8	0.2	0.445278	12	10	0.454545	0.545455	0.0548145	9	7	0.4375	0.5625	0.0801749	12	11	0.478261	0.521739	0.0822547
BnaA03g03540D	32	63	0.336842	0.663158	6.42549e-11	67	88	0.432258	0.567742	3.0324e-09	50	73	0.406504	0.593496	5.03572e-09	14	181	0.928205	0.0717949	8.01324e-14	13	156	0.923077	0.0769231	1.21225e-11	15	173	0.920213	0.0797872	1.20831e-12
BnaA03g03550D	40	14	0.740741	0.259259	0.316408	53	17	0.757143	0.242857	0.149498	43	4	0.914894	0.0851064	0.0007662	12	56	0.823529	0.176471	0.0114283	21	37	0.637931	0.362069	0.715389	13	35	0.729167	0.270833	0.426706
BnaA03g03560D	93	64	0.592357	0.407643	0.0751089	115	47	0.709877	0.290123	0.303636	85	36	0.702479	0.297521	0.478462	38	140	0.786517	0.213483	0.00157575	39	109	0.736486	0.263514	0.107091	33	132	0.8	0.2	0.000683181
BnaA03g03570D	65	40	0.619048	0.380952	0.37594	105	50	0.677419	0.322581	0.841671	107	42	0.718121	0.281879	0.238615	43	91	0.679104	0.320896	0.824822	14	163	0.920904	0.079096	5.97249e-12	16	146	0.901235	0.0987654	1.31885e-09
BnaA03g03580D	54	8	0.870968	0.129032	0.00153889	24	4	0.857143	0.142857	0.0510918	53	30	0.638554	0.361446	0.660395	14	51	0.784615	0.215385	0.067754	6	39	0.866667	0.133333	0.00918574	22	44	0.666667	0.333333	1
BnaA03g03590D	26	15	0.634146	0.365854	0.735103	24	21	0.533333	0.466667	0.0850402	17	5	0.772727	0.227273	0.359925	11	71	0.865854	0.134146	0.000339458	4	45	0.918367	0.0816327	0.000504102	16	43	0.728814	0.271186	0.379355
BnaA03g03610D	31	29	0.516667	0.483333	0.0247996	55	50	0.52381	0.47619	0.0038822	44	22	0.666667	0.333333	1	10	84	0.893617	0.106383	1.01743e-05	12	55	0.820896	0.179104	0.0144835	19	69	0.784091	0.215909	0.0322861
BnaA03g03620D	117	32	0.785235	0.214765	0.00458591	137	57	0.706186	0.293814	0.303256	80	58	0.57971	0.42029	0.049199	84	92	0.522727	0.477273	0.000142045	77	87	0.530488	0.469512	0.000581461	72	116	0.617021	0.382979	0.199735
BnaA03g03630D	16	2	0.888889	0.111111	0.0710259	5	2	0.714286	0.285714	0.852539	10	0	1	0	0.0418063	6	10	0.625	0.375	0.790805	0	18	1	0	0.00579664	0	23	1	0	0.00156249
BnaA03g03640D	20	60	0.25	0.75	2.5414e-14	12	36	0.25	0.75	4.51556e-09	27	35	0.435484	0.564516	0.00030472	5	149	0.967532	0.0324675	2.14252e-14	6	120	0.952381	0.047619	7.57663e-11	1	97	0.989796	0.0102041	7.1545e-11
BnaA03g03750D	0	0	-	-	1	0	0	-	-	1	0	0	-	-	1	0	0	-	-	1	0	0	-	-	1	0	0	-	-	1
BnaA03g03790D	242	103	0.701449	0.298551	0.227405	250	115	0.684932	0.315068	0.533814	245	94	0.722714	0.277286	0.0466006	63	346	0.845966	0.154034	1.21211e-13	72	297	0.804878	0.195122	8.94485e-08	72	378	0.84	0.16	5.24097e-14
BnaA03g03830D	2	0	1	0	0.390113	3	0	1	0	0.276948	13	0	1	0	0.0195231	12	0	0	1	3.45046e-06	3	0	0	1	0.0256343	16	0	0	1	6.88529e-08
BnaA03g03850D	31	26	0.54386	0.45614	0.076555	75	41	0.646552	0.353448	0.715974	49	21	0.7	0.3	0.627203	21	44	0.676923	0.323077	0.917355	11	64	0.853333	0.146667	0.0014863	47	43	0.477778	0.522222	0.000367663
BnaA03g03860D	0	11	0	1	9.71906e-06	0	23	0	1	6.98861e-11	0	31	0	1	3.22899e-14	0	13	1	0	0.0191855	0	18	1	0	0.00579664	0	33	1	0	0.000135418
BnaA03g03880D	55	0	1	0	6.72751e-07	61	0	1	0	1.37838e-07	37	0	1	0	5.25747e-05	65	0	0	1	1.03351e-28	34	1	0.0285714	0.971429	1.25215e-14	34	0	0	1	1.55945e-15
BnaA03g03890D	6	12	0.333333	0.666667	0.00566374	5	8	0.384615	0.615385	0.0487969	1	0	1	0	0.551958	2	14	0.875	0.125	0.11129	2	8	0.8	0.2	0.445448	0	10	1	0	0.0409944
BnaA03g03900D	29	16	0.644444	0.355556	0.823002	35	13	0.729167	0.270833	0.428326	32	13	0.711111	0.288889	0.599981	16	40	0.714286	0.285714	0.524008	10	23	0.69697	0.30303	0.781383	1	52	0.981132	0.0188679	4.21754e-06
BnaA03g03930D	192	39	0.831169	0.168831	5.01921e-07	5	0	1	0	0.155436	26	5	0.83871	0.16129	0.0663393	20	4	0.166667	0.833333	8.10216e-07	16	5	0.238095	0.761905	9.73549e-05	25	11	0.305556	0.694444	1.40931e-05
BnaA03g03960D	1	41	0.0238095	0.97619	1.24074e-17	0	46	0	1	1.14056e-20	0	24	0	1	2.98391e-11	0	35	1	0	8.31951e-05	0	45	1	0	7.97311e-06	0	42	1	0	1.49312e-05
BnaA03g03970D	170	39	0.813397	0.186603	2.31578e-05	222	46	0.828358	0.171642	8.30444e-08	145	27	0.843023	0.156977	3.5104e-06	92	85	0.480226	0.519774	5.818e-07	27	93	0.775	0.225	0.0220376	79	78	0.496815	0.503185	2.03315e-05
BnaA03g04010D	13	0	1	0	0.0198194	18	0	1	0	0.00532916	21	2	0.913043	0.0869565	0.0218879	0	8	1	0	0.0689138	10	10	0.5	0.5	0.159632	0	11	1	0	0.0315797
BnaA03g04030D	53	14	0.791045	0.208955	0.0510965	56	24	0.7	0.3	0.597646	48	13	0.786885	0.213115	0.0709096	34	50	0.595238	0.404762	0.215514	6	43	0.877551	0.122449	0.00388882	29	63	0.684783	0.315217	0.779593
BnaA03g04040D	35	0	1	0	8.76969e-05	35	0	1	0	7.9369e-05	27	0	1	0	0.000602552	4	2	0.333333	0.666667	0.118354	9	3	0.25	0.75	0.00482145	8	1	0.111111	0.888889	0.000959636
BnaA03g04070D	60	46	0.566038	0.433962	0.0466725	57	21	0.730769	0.269231	0.287857	59	49	0.546296	0.453704	0.0149042	36	103	0.741007	0.258993	0.0923388	8	74	0.902439	0.097561	2.11263e-05	4	142	0.972603	0.0273973	3.7898e-14
BnaA03g04100D	0	36	0	1	2.42258e-16	0	77	0	1	6.10526e-34	0	50	0	1	2.75681e-22	0	70	1	0	1.62356e-08	0	28	1	0	0.000496134	0	86	1	0	3.18365e-10
BnaA03g04130D	50	22	0.694444	0.305556	0.692642	33	25	0.568966	0.431034	0.156222	49	13	0.790323	0.209677	0.0615639	17	79	0.822917	0.177083	0.00255106	12	56	0.823529	0.176471	0.0121261	10	77	0.885057	0.114943	4.69845e-05
BnaA03g04140D	49	26	0.653333	0.346667	0.873727	51	35	0.593023	0.406977	0.197628	42	46	0.477273	0.522727	0.000433718	9	39	0.8125	0.1875	0.0514008	10	28	0.736842	0.263158	0.432169	21	46	0.686567	0.313433	0.795274
BnaA03g04180D	0	481	0	1	5.14286e-208	1	672	0.00148588	0.998514	1.19987e-289	4	560	0.0070922	0.992908	1.64686e-238	13	431	0.970721	0.0292793	2.01574e-40	29	383	0.929612	0.0703883	3.01256e-28	48	573	0.922705	0.0772947	3.97376e-40
BnaA03g04190D	0	45	0	1	3.59019e-20	0	85	0	1	2.31039e-37	0	65	0	1	1.09307e-28	0	44	1	0	9.14333e-06	0	27	1	0	0.0006341	0	91	1	0	9.30016e-11
BnaA03g04200D	5	71	0.0657895	0.934211	2.59464e-27	9	63	0.125	0.875	2.576e-21	9	77	0.104651	0.895349	5.0417e-27	23	77	0.77	0.23	0.0458664	23	66	0.741573	0.258427	0.185037	35	77	0.6875	0.3125	0.709262
BnaA03g04240D	1	22	0.0434783	0.956522	1.38915e-09	0	26	0	1	3.70428e-12	0	29	0	1	2.26785e-13	0	12	1	0	0.024475	0	32	1	0	0.000186857	0	16	1	0	0.00889323
BnaA03g04250D	9	0	1	0	0.0551413	10	0	1	0	0.040598	20	0	1	0	0.0033716	26	0	0	1	4.02335e-12	14	1	0.0666667	0.933333	3.35166e-06	15	0	0	1	1.82538e-07
BnaA03g04270D	40	31	0.56338	0.43662	0.0980331	27	13	0.675	0.325	0.965454	12	22	0.352941	0.647059	0.000284343	37	12	0.244898	0.755102	2.0694e-09	19	4	0.173913	0.826087	2.23141e-06	32	24	0.428571	0.571429	0.000400338
BnaA03g04320D	0	26	0	1	4.35645e-12	0	43	0	1	2.16667e-19	0	59	0	1	4.01291e-26	0	48	1	0	3.45046e-06	0	34	1	0	0.000116147	0	54	1	0	7.91393e-07
BnaA03g04340D	87	67	0.564935	0.435065	0.0141323	82	70	0.539474	0.460526	0.00192506	63	48	0.567568	0.432432	0.0439547	55	53	0.490741	0.509259	0.000278304	67	48	0.417391	0.582609	7.28455e-08	91	41	0.310606	0.689394	4.39188e-17
BnaA03g04360D	4	212	0.0185185	0.981481	1.68361e-88	2	167	0.0118343	0.988166	6.96736e-71	0	162	0	1	2.94814e-70	14	171	0.924324	0.0756757	8.21986e-13	8	268	0.971014	0.0289855	1.92943e-25	14	205	0.936073	0.0639269	2.78712e-16
BnaA03g04380D	0	32	0	1	1.20945e-14	0	44	0	1	8.1112e-20	0	48	0	1	1.92343e-21	4	37	0.902439	0.097561	0.00295242	1	36	0.972973	0.027027	0.000226356	14	30	0.681818	0.318182	0.887627
BnaA03g04390D	5	29	0.147059	0.852941	8.06005e-10	7	51	0.12069	0.87931	1.21141e-17	18	39	0.315789	0.684211	8.83274e-08	4	57	0.934426	0.0655738	2.85955e-05	14	26	0.65	0.35	0.883767	27	47	0.635135	0.364865	0.635348
BnaA03g04400D	0	38	0	1	3.43145e-17	0	36	0	1	2.05259e-16	0	37	0	1	9.30663e-17	10	50	0.833333	0.166667	0.0114981	7	53	0.883333	0.116667	0.000960814	9	26	0.742857	0.257143	0.40557
BnaA03g04440D	515	55	0.903509	0.0964912	1.12408e-31	408	51	0.888889	0.111111	8.44253e-23	195	10	0.95122	0.0487805	6.70167e-17	368	48	0.115385	0.884615	4.3297e-123	275	58	0.174174	0.825826	1.08623e-78	277	65	0.190058	0.809942	6.76284e-76
BnaA03g04490D	2	0	1	0	0.390113	4	0	1	0	0.205903	6	0	1	0	0.119248	5	0	0	1	0.00332294	2	0	0	1	0.0709907	8	0	0	1	0.000171315
BnaA03g04500D	0	31	0	1	3.23285e-14	1	38	0.025641	0.974359	1.96943e-16	0	48	0	1	1.92343e-21	0	42	1	0	1.49931e-05	0	36	1	0	7.04051e-05	0	56	1	0	4.82867e-07
BnaA03g04590D	0	0	-	-	1	0	0	-	-	1	0	0	-	-	1	0	0	-	-	1	0	1	1	0	0.552039	0	0	-	-	1
BnaA03g04600D	32	0	1	0	0.000180956	38	0	1	0	3.84028e-05	32	0	1	0	0.000177098	40	0	0	1	4.5572e-18	38	0	0	1	3.73583e-17	30	0	0	1	7.79564e-14
BnaA03g04610D	30	0	1	0	0.000297313	35	0	1	0	7.9369e-05	41	0	1	0	1.98746e-05	27	0	0	1	1.5199e-12	28	0	0	1	6.58515e-13	24	0	0	1	2.71462e-11
BnaA03g04690D	63	0	1	0	9.55491e-08	41	0	1	0	1.85287e-05	30	0	1	0	0.000291374	42	0	0	1	6.43535e-19	41	0	0	1	1.98861e-18	37	0	0	1	8.29558e-17
BnaA03g04760D	32	0	1	0	0.000180956	12	2	0.857143	0.142857	0.176615	18	0	1	0	0.00554982	17	0	0	1	2.64276e-08	35	0	0	1	7.07071e-16	18	0	0	1	9.73172e-09
BnaA03g04790D	0	5	0	1	0.00342981	0	25	0	1	9.86004e-12	0	9	0	1	6.62841e-05	0	22	1	0	0.00202302	0	11	1	0	0.0331283	0	12	1	0	0.0243612
BnaA03g04800D	100	0	1	0	1.15884e-11	115	1	0.991379	0.00862069	8.4193e-13	80	0	1	0	1.46836e-09	63	0	0	1	7.43344e-28	70	0	0	1	9.12746e-31	70	0	0	1	6.95931e-31
BnaA03g04810D	0	11	0	1	9.71906e-06	0	25	0	1	9.86004e-12	0	16	0	1	7.16379e-08	0	23	1	0	0.00157575	0	24	1	0	0.00131151	0	9	1	0	0.0530836
BnaA03g04900D	0	16	0	1	7.46807e-08	0	15	0	1	1.74124e-07	0	17	0	1	2.71303e-08	0	40	1	0	2.43806e-05	0	25	1	0	0.00104123	0	21	1	0	0.00256585
BnaA03g04910D	29	0	1	0	0.000382096	35	0	1	0	7.9369e-05	37	0	1	0	5.25747e-05	40	0	0	1	4.5572e-18	28	0	0	1	6.58515e-13	33	0	0	1	4.1525e-15
BnaA03g04930D	0	16	0	1	7.46807e-08	0	16	0	1	6.56132e-08	0	21	0	1	5.56552e-10	0	26	1	0	0.00075687	0	16	1	0	0.00948566	0	25	1	0	0.000959636
BnaA03g04950D	85	41	0.674603	0.325397	0.913116	132	41	0.763006	0.236994	0.0130446	111	31	0.78169	0.21831	0.00732488	43	76	0.638655	0.361345	0.587904	33	73	0.688679	0.311321	0.703055	24	45	0.652174	0.347826	0.858314
BnaA03g04960D	13	2	0.866667	0.133333	0.14395	32	5	0.864865	0.135135	0.0186206	38	4	0.904762	0.0952381	0.00239224	6	3	0.333333	0.666667	0.0534185	6	7	0.538462	0.461538	0.397187	17	6	0.26087	0.73913	0.000104198
BnaA03g04970D	7	6	0.538462	0.461538	0.400527	9	4	0.692308	0.307692	0.903661	20	5	0.8	0.2	0.207979	8	9	0.529412	0.470588	0.288339	7	17	0.708333	0.291667	0.736254	3	11	0.785714	0.214286	0.411793
BnaA03g04990D	0	35	0	1	6.40586e-16	0	52	0	1	3.14941e-23	2	20	0.0909091	0.909091	4.88225e-08	0	37	1	0	5.11663e-05	0	25	1	0	0.00104123	0	32	1	0	0.000171315
BnaA03g05000D	0	0	-	-	1	0	4	0	1	0.00874014	0	0	-	-	1	0	4	1	0	0.206436	0	7	1	0	0.0928765	0	5	1	0	0.156005
BnaA03g05010D	18	5	0.782609	0.217391	0.304686	10	30	0.25	0.75	9.52794e-08	3	10	0.230769	0.769231	0.00196043	3	18	0.857143	0.142857	0.0938007	2	8	0.8	0.2	0.445448	3	21	0.875	0.125	0.0484218
BnaA03g05070D	83	23	0.783019	0.216981	0.020289	63	40	0.61165	0.38835	0.295422	90	24	0.789474	0.210526	0.0104763	36	93	0.72093	0.27907	0.246751	13	69	0.841463	0.158537	0.00189279	34	94	0.734375	0.265625	0.144995
BnaA03g05100D	0	0	-	-	1	0	1	0	1	0.205903	0	0	-	-	1	0	2	1	0	0.382493	0	2	1	0	0.38652	0	0	-	-	1
BnaA03g05130D	22	6	0.785714	0.214286	0.240617	24	6	0.8	0.2	0.164718	39	17	0.696429	0.303571	0.708847	10	40	0.8	0.2	0.0689138	4	32	0.888889	0.111111	0.00948566	7	48	0.872727	0.127273	0.00256585
BnaA03g05140D	17	6	0.73913	0.26087	0.545253	17	7	0.708333	0.291667	0.734704	17	1	0.944444	0.0555556	0.0221982	10	40	0.8	0.2	0.0689138	7	19	0.730769	0.269231	0.561212	7	22	0.758621	0.241379	0.359029
BnaA03g05150D	0	1	0	1	0.211227	0	2	0	1	0.0679912	0	1	0	1	0.207979	0	7	1	0	0.0900534	0	3	1	0	0.281231	0	10	1	0	0.0409944
BnaA03g05160D	156	82	0.655462	0.344538	0.788843	227	67	0.772109	0.227891	0.000317172	211	83	0.717687	0.282313	0.0943842	105	178	0.628975	0.371025	0.231865	108	134	0.553719	0.446281	0.000524139	129	233	0.643646	0.356354	0.420795
BnaA03g05170D	37	98	0.274074	0.725926	6.08586e-21	40	95	0.296296	0.703704	8.03958e-19	32	94	0.253968	0.746032	1.47899e-21	38	26	0.40625	0.59375	3.0812e-05	33	30	0.47619	0.52381	0.00309052	41	26	0.38806	0.61194	4.6028e-06
BnaA03g05180D	9	0	1	0	0.0551413	7	0	1	0	0.0894197	7	0	1	0	0.0913394	4	0	0	1	0.00895925	14	0	0	1	5.45657e-07	4	0	0	1	0.00889323
BnaA03g05200D	6	56	0.0967742	0.903226	2.69051e-20	16	73	0.179775	0.820225	2.72791e-21	5	39	0.113636	0.886364	6.61784e-14	41	13	0.240741	0.759259	1.9483e-10	18	14	0.4375	0.5625	0.0119525	36	18	0.333333	0.666667	7.91393e-07
BnaA03g05280D	89	32	0.735537	0.264463	0.154437	136	29	0.824242	0.175758	5.07665e-05	127	42	0.751479	0.248521	0.03273	48	156	0.764706	0.235294	0.00601855	32	83	0.721739	0.278261	0.273943	39	107	0.732877	0.267123	0.125946
BnaA03g05300D	4	0	1	0	0.211227	9	0	1	0	0.0525295	10	0	1	0	0.0418063	1	0	0	1	0.206436	1	0	0	1	0.209617	1	0	0	1	0.205783
BnaA03g05310D	39	11	0.78	0.22	0.129154	32	3	0.914286	0.0857143	0.00385313	36	7	0.837209	0.162791	0.0303254	7	50	0.877193	0.122807	0.0016892	13	35	0.729167	0.270833	0.43177	9	35	0.795455	0.204545	0.101713
BnaA03g05320D	0	0	-	-	1	0	12	0	1	3.27883e-06	0	0	-	-	1	0	54	1	0	8.10216e-07	0	43	1	0	1.29652e-05	0	1	1	0	0.548229
BnaA03g05350D	38	25	0.603175	0.396825	0.358287	37	15	0.711538	0.288462	0.56292	34	17	0.666667	0.333333	1	6	68	0.918919	0.0810811	1.37354e-05	3	43	0.934783	0.0652174	0.000324754	3	64	0.955224	0.0447761	2.00159e-06
BnaA03g05410D	27	0	1	0	0.0006162	23	0	1	0	0.00153512	18	0	1	0	0.00554982	13	0	0	1	1.31246e-06	17	1	0.0555556	0.944444	1.84594e-07	16	0	0	1	6.88529e-08
BnaA03g05420D	37	3	0.925	0.075	0.00127847	52	1	0.981132	0.0188679	4.05305e-06	25	0	1	0	0.000990659	8	12	0.6	0.4	0.597689	11	13	0.541667	0.458333	0.253959	15	8	0.347826	0.652174	0.00255961
BnaA03g05430D	11	1	0.916667	0.0833333	0.0996784	21	1	0.954545	0.0454545	0.00802271	17	8	0.68	0.32	0.944234	1	14	0.933333	0.0666667	0.0459007	1	5	0.833333	0.166667	0.46089	5	5	0.5	0.5	0.326341
BnaA03g05450D	315	467	0.402813	0.597187	2.23881e-53	364	499	0.421784	0.578216	7.68601e-51	357	453	0.440741	0.559259	1.06849e-40	141	518	0.786039	0.213961	4.73463e-10	134	454	0.772109	0.227891	2.74157e-07	169	664	0.797119	0.202881	1.23002e-14
BnaA03g05470D	7	0	1	0	0.0931722	6	0	1	0	0.117337	0	0	-	-	1	4	0	0	1	0.00895925	5	0	0	1	0.00350944	5	0	0	1	0.00326482
BnaA03g05480D	204	293	0.410463	0.589537	2.63546e-32	177	244	0.420428	0.579572	1.50067e-25	41	109	0.273333	0.726667	3.15236e-23	88	408	0.822581	0.177419	1.35702e-12	65	384	0.855234	0.144766	2.87242e-16	114	393	0.775148	0.224852	8.53332e-07
BnaA03g05500D	41	68	0.376147	0.623853	7.71156e-10	68	116	0.369565	0.630435	1.22183e-16	35	75	0.318182	0.681818	8.22121e-14	14	104	0.881356	0.118644	2.77653e-06	17	79	0.822917	0.177083	0.00272285	9	144	0.941176	0.0588235	4.06756e-12
BnaA03g05510D	371	27	0.932161	0.0678392	6.78704e-28	537	18	0.967568	0.0324324	2.13705e-49	200	22	0.900901	0.0990991	1.09464e-12	137	69	0.334951	0.665049	9.50818e-23	220	55	0.2	0.8	1.72576e-58	276	86	0.237569	0.762431	3.36175e-65
BnaA03g05520D	126	24	0.84	0.16	2.28079e-05	74	35	0.678899	0.321101	0.851139	105	23	0.820312	0.179688	0.000578409	55	82	0.59854	0.40146	0.128206	55	48	0.466019	0.533981	5.17129e-05	102	74	0.420455	0.579545	2.71462e-11
BnaA03g05530D	31	0	1	0	0.000232035	12	0	1	0	0.0241417	22	0	1	0	0.0020626	17	0	0	1	2.64276e-08	16	0	0	1	7.77186e-08	29	0	0	1	2.05439e-13
BnaA03g05540D	212	0	1	0	1.39813e-23	219	3	0.986486	0.0135135	7.7673e-23	237	1	0.995798	0.00420168	1.05096e-25	280	3	0.0106007	0.989399	1.25554e-118	315	2	0.00630915	0.993691	2.00052e-134	271	1	0.00367647	0.996324	1.90823e-116
BnaA03g05550D	27	2	0.931034	0.0689655	0.00536129	45	2	0.957447	0.0425532	6.58426e-05	28	4	0.875	0.125	0.0221982	17	3	0.15	0.85	3.45046e-06	7	3	0.3	0.7	0.0256123	23	2	0.08	0.92	2.61146e-09
BnaA03g05560D	110	2	0.982143	0.0178571	1.0838e-11	96	0	1	0	2.63776e-11	68	0	1	0	2.71303e-08	2	43	0.955556	0.0444444	0.000112134	2	70	0.972222	0.0277778	1.84594e-07	1	55	0.982143	0.0178571	2.02394e-06
BnaA03g05570D	62	20	0.756098	0.243902	0.124979	81	24	0.771429	0.228571	0.0370178	75	19	0.797872	0.202128	0.0131643	7	52	0.881356	0.118644	0.00110995	21	44	0.676923	0.323077	0.918848	28	38	0.575758	0.424242	0.160329
BnaA03g05580D	179	0	1	0	4.57862e-20	202	0	1	0	1.38133e-22	97	0	1	0	2.37031e-11	175	1	0.00568182	0.994318	4.57308e-75	159	0	0	1	6.34267e-69	123	0	0	1	1.28986e-53
BnaA03g05590D	55	0	1	0	6.72751e-07	70	0	1	0	1.53155e-08	49	1	0.98	0.02	9.21543e-06	69	12	0.148148	0.851852	6.76723e-22	36	7	0.162791	0.837209	1.87576e-11	31	4	0.114286	0.885714	2.67454e-11
BnaA03g05600D	28	7	0.8	0.2	0.136054	46	13	0.779661	0.220339	0.095267	35	15	0.7	0.3	0.688614	6	51	0.894737	0.105263	0.000638658	5	34	0.871795	0.128205	0.0129754	10	53	0.84127	0.15873	0.00649674
BnaA03g05620D	157	16	0.907514	0.0924855	1.22869e-10	112	3	0.973913	0.026087	1.74725e-11	184	6	0.968421	0.0315789	1.42054e-17	9	222	0.961039	0.038961	3.3334e-20	11	134	0.924138	0.0758621	3.2948e-10	5	167	0.97093	0.0290698	2.62061e-16
BnaA03g05630D	109	55	0.664634	0.335366	1	148	48	0.755102	0.244898	0.0154224	119	43	0.734568	0.265432	0.0983577	53	74	0.582677	0.417323	0.0689138	46	109	0.703226	0.296774	0.405742	48	90	0.652174	0.347826	0.785021
BnaA03g05760D	143	49	0.744792	0.255208	0.0370693	170	56	0.752212	0.247788	0.0116156	220	63	0.777385	0.222615	0.000216256	40	104	0.722222	0.277778	0.206436	37	77	0.675439	0.324561	0.902435	61	184	0.75102	0.24898	0.00965776
BnaA03g05770D	2	0	1	0	0.390113	0	0	-	-	1	2	0	1	0	0.385237	1	0	0	1	0.206436	1	0	0	1	0.209617	2	1	0.333333	0.666667	0.276815
BnaA03g05820D	140	0	1	0	6.40586e-16	173	0	1	0	1.70347e-19	178	0	1	0	5.98033e-20	42	1	0.0232558	0.976744	4.37627e-18	31	0	0	1	3.49633e-14	50	0	0	1	2.46498e-22
BnaA03g05830D	319	18	0.946588	0.0534125	2.559e-26	385	24	0.94132	0.0586797	1.11126e-30	203	15	0.931193	0.0688073	1.27191e-15	90	77	0.461078	0.538922	7.94137e-08	76	42	0.355932	0.644068	6.63568e-12	100	71	0.415205	0.584795	1.98838e-11
BnaA03g05840D	152	51	0.748768	0.251232	0.0237105	173	42	0.804651	0.195349	5.117e-05	160	51	0.758294	0.241706	0.00924167	141	65	0.315534	0.684466	2.3738e-25	119	82	0.40796	0.59204	7.2165e-14	131	54	0.291892	0.708108	6.09481e-26
BnaA03g05850D	472	158	0.749206	0.250794	3.63377e-05	462	87	0.84153	0.15847	3.67187e-17	445	151	0.746644	0.253356	0.000101369	130	365	0.737374	0.262626	0.0019043	95	345	0.784091	0.215909	7.72738e-07	119	387	0.764822	0.235178	9.42393e-06
BnaA03g05900D	0	97	0	1	1.97703e-42	0	86	0	1	8.63901e-38	0	84	0	1	7.88076e-37	5	86	0.945055	0.0549451	8.0435e-08	7	37	0.840909	0.159091	0.0256343	4	55	0.932203	0.0677966	4.58711e-05
BnaA03g05910D	19	1	0.95	0.05	0.0137416	11	5	0.6875	0.3125	0.917953	21	1	0.954545	0.0454545	0.00833699	23	7	0.233333	0.766667	1.80676e-06	17	6	0.26087	0.73913	0.000114058	39	5	0.113636	0.886364	6.04207e-14
BnaA03g05920D	7	10	0.411765	0.588235	0.0433545	7	11	0.388889	0.611111	0.0215212	2	5	0.285714	0.714286	0.0526264	41	23	0.359375	0.640625	7.3928e-07	39	33	0.458333	0.541667	0.000489453	36	33	0.478261	0.521739	0.00199972
BnaA03g05930D	39	16	0.709091	0.290909	0.583469	49	26	0.653333	0.346667	0.869299	37	22	0.627119	0.372881	0.593578	82	77	0.484277	0.515723	3.81752e-06	79	90	0.532544	0.467456	0.000583067	92	90	0.494505	0.505495	3.02059e-06
BnaA03g05940D	13	68	0.160494	0.839506	6.85099e-21	6	99	0.0571429	0.942857	1.52586e-38	15	50	0.230769	0.769231	7.47971e-13	10	127	0.927007	0.0729927	5.92641e-10	15	122	0.890511	0.109489	1.34729e-07	15	106	0.876033	0.123967	3.65502e-06
BnaA03g05990D	0	6	0	1	0.00127847	0	11	0	1	8.79657e-06	0	17	0	1	2.71303e-08	0	18	1	0	0.00547685	0	14	1	0	0.0156956	0	8	1	0	0.0686298
BnaA03g06000D	36	0	1	0	6.8464e-05	29	0	1	0	0.000351025	34	0	1	0	0.000109204	40	0	0	1	4.5572e-18	28	0	0	1	6.58515e-13	44	0	0	1	8.64923e-20
BnaA03g06130D	0	20	0	1	1.50882e-09	0	0	-	-	1	0	8	0	1	0.000177098	1	14	0.933333	0.0666667	0.0459007	0	18	1	0	0.00579664	2	18	0.9	0.1	0.0431297
BnaA03g06140D	4	29	0.121212	0.878788	1.98884e-10	3	22	0.12	0.88	2.9973e-08	2	30	0.0625	0.9375	3.26489e-12	4	28	0.875	0.125	0.0218313	3	40	0.930233	0.0697674	0.000652843	2	39	0.95122	0.0487805	0.000289334
BnaA03g06160D	4	115	0.0336134	0.966387	7.29975e-47	4	77	0.0493827	0.950617	1.08442e-30	2	108	0.0181818	0.981818	1.97041e-45	0	150	1	0	5.35654e-17	0	100	1	0	1.21225e-11	0	141	1	0	4.6315e-16
BnaA03g06170D	115	12	0.905512	0.0944882	5.62454e-08	124	13	0.905109	0.0948905	1.49763e-08	90	1	0.989011	0.010989	4.31091e-10	61	34	0.357895	0.642105	9.85733e-10	48	19	0.283582	0.716418	2.05457e-10	59	28	0.321839	0.678161	5.58603e-11
BnaA03g06200D	15	10	0.6	0.4	0.556476	41	27	0.602941	0.397059	0.32881	29	8	0.783784	0.216216	0.179113	4	28	0.875	0.125	0.0218313	2	34	0.944444	0.0555556	0.00104123	2	30	0.9375	0.0625	0.00251001
BnaA03g06230D	336	152	0.688525	0.311475	0.381829	284	135	0.677804	0.322196	0.698465	13	9	0.590909	0.409091	0.530183	162	304	0.652361	0.347639	0.583543	174	258	0.597222	0.402778	0.00482145	113	242	0.68169	0.31831	0.618102
BnaA03g06250D	19	14	0.575758	0.424242	0.339054	14	14	0.5	0.5	0.0894197	21	2	0.913043	0.0869565	0.0218879	2	28	0.933333	0.0666667	0.0040901	2	34	0.944444	0.0555556	0.00104123	1	40	0.97561	0.0243902	7.88336e-05
BnaA03g06270D	41	24	0.630769	0.369231	0.618768	70	20	0.777778	0.222222	0.040598	47	24	0.661972	0.338028	0.987391	33	43	0.565789	0.434211	0.0911247	2	69	0.971831	0.028169	2.3187e-07	10	36	0.782609	0.217391	0.13351
BnaA03g06290D	451	74	0.859048	0.140952	1.26196e-19	357	91	0.796875	0.203125	2.29031e-08	294	29	0.910217	0.0897833	2.3499e-19	140	187	0.571865	0.428135	0.000679163	198	174	0.467742	0.532258	4.46753e-15	189	204	0.519084	0.480916	2.89166e-09
BnaA03g06310D	43	21	0.671875	0.328125	0.986217	105	8	0.929204	0.0707965	1.49905e-08	77	24	0.762376	0.237624	0.065107	26	88	0.77193	0.22807	0.0290309	12	21	0.636364	0.363636	0.781383	31	33	0.515625	0.484375	0.0185573
BnaA03g06490D	49	14	0.777778	0.222222	0.0931722	58	26	0.690476	0.309524	0.71347	82	50	0.621212	0.378788	0.334747	26	66	0.717391	0.282609	0.370312	10	58	0.852941	0.147059	0.0026339	12	71	0.855422	0.144578	0.000646603
BnaA03g06500D	456	0	1	0	9.70206e-50	426	5	0.988399	0.0116009	5.93227e-44	421	0	1	0	6.34574e-46	102	14	0.12069	0.87931	3.42436e-34	112	2	0.0175439	0.982456	4.75948e-47	156	4	0.025	0.975	1.89953e-64
BnaA03g06550D	65	0	1	0	5.90822e-08	16	0	1	0	0.00874014	8	0	1	0	0.0695834	1	0	0	1	0.206436	5	0	0	1	0.00350944	6	0	0	1	0.00121344
BnaA03g06560D	68	29	0.701031	0.298969	0.556476	39	29	0.573529	0.426471	0.143034	98	33	0.748092	0.251908	0.0733048	54	85	0.611511	0.388489	0.219063	44	95	0.683453	0.316547	0.745679	49	56	0.533333	0.466667	0.00734298
BnaA03g06600D	60	8	0.882353	0.117647	0.000436518	50	6	0.892857	0.107143	0.000775935	76	12	0.863636	0.136364	0.000243692	7	25	0.78125	0.21875	0.220731	7	21	0.75	0.25	0.422388	20	16	0.444444	0.555556	0.00889323
BnaA03g06610D	25	3	0.892857	0.107143	0.0203641	21	7	0.75	0.25	0.418819	22	0	1	0	0.0020626	1	54	0.981818	0.0181818	2.64668e-06	7	19	0.730769	0.269231	0.561212	3	86	0.966292	0.0337079	9.95255e-09
BnaA03g06870D	36	0	1	0	6.8464e-05	34	4	0.894737	0.105263	0.00563961	12	3	0.8	0.2	0.34015	12	13	0.52	0.48	0.164342	12	4	0.25	0.75	0.00104123	23	6	0.206897	0.793103	5.94562e-07
BnaA03g06890D	11	132	0.0769231	0.923077	7.64678e-49	28	205	0.120172	0.879828	4.28246e-68	27	177	0.132353	0.867647	5.75978e-57	13	186	0.934673	0.0653266	9.88818e-15	19	223	0.921488	0.0785124	5.02159e-16	15	249	0.943182	0.0568182	2.19612e-20
BnaA03g06900D	0	15	0	1	1.98411e-07	0	11	0	1	8.79657e-06	0	17	0	1	2.71303e-08	2	9	0.818182	0.181818	0.352606	0	25	1	0	0.00104123	0	12	1	0	0.0243612
BnaA03g06930D	0	11	0	1	9.71906e-06	0	11	0	1	8.79657e-06	0	7	0	1	0.000473593	0	10	1	0	0.041347	0	2	1	0	0.38652	0	6	1	0	0.117886
BnaA03g06980D	2	11	0.153846	0.846154	0.000245546	5	14	0.263158	0.736842	0.000463178	2	8	0.2	0.8	0.00374638	3	12	0.8	0.2	0.338171	1	27	0.964286	0.0357143	0.00200469	2	55	0.964912	0.0350877	6.16976e-06
BnaA03g06990D	6	0	1	0	0.121459	5	0	1	0	0.155436	8	0	1	0	0.0695834	1	1	0.5	0.5	0.687104	0	3	1	0	0.281231	4	6	0.6	0.4	0.723392
BnaA03g07060D	8	397	0.0197531	0.980247	4.53228e-165	12	402	0.0289855	0.971014	5.72101e-164	9	390	0.0225564	0.977444	5.03754e-161	88	322	0.785366	0.214634	1.31546e-06	106	295	0.735661	0.264339	0.00716252	163	256	0.610979	0.389021	0.0265013
BnaA03g07090D	0	22	0	1	2.14261e-10	0	21	0	1	4.97734e-10	0	45	0	1	3.66748e-20	10	26	0.722222	0.277778	0.548747	2	21	0.913043	0.0869565	0.0227009	19	23	0.547619	0.452381	0.141815
BnaA03g07100D	0	58	0	1	1.02189e-25	0	103	0	1	4.43038e-45	0	88	0	1	1.51162e-38	14	178	0.927083	0.0729167	1.61147e-13	11	116	0.913386	0.0866142	2.02859e-08	14	216	0.93913	0.0608696	2.07763e-17
BnaA03g07140D	6	0	1	0	0.121459	7	6	0.538462	0.461538	0.393781	6	2	0.75	0.25	0.688614	7	1	0.125	0.875	0.0025317	2	3	0.6	0.4	0.817995	7	3	0.3	0.7	0.0241938
BnaA03g07150D	15	1	0.9375	0.0625	0.0369074	23	6	0.793103	0.206897	0.199201	48	2	0.96	0.04	3.44869e-05	5	11	0.6875	0.3125	0.916336	2	17	0.894737	0.105263	0.0568838	5	15	0.75	0.25	0.502094
BnaA03g07190D	192	40	0.827586	0.172414	8.49181e-07	254	34	0.881944	0.118056	7.20939e-14	262	51	0.837061	0.162939	9.61802e-10	86	78	0.47561	0.52439	8.34706e-07	56	100	0.641026	0.358974	0.570367	80	106	0.569892	0.430108	0.00968854
BnaA03g07230D	135	15	0.9	0.1	7.47074e-09	178	35	0.835681	0.164319	6.3145e-07	198	6	0.970588	0.0294118	4.69457e-19	3	91	0.968085	0.0319149	3.05646e-09	6	108	0.947368	0.0526316	1.31186e-09	11	78	0.876404	0.123596	7.85951e-05
BnaA03g07340D	5	159	0.0304878	0.969512	6.86517e-65	4	122	0.031746	0.968254	6.47272e-50	4	150	0.025974	0.974026	8.54481e-62	1	95	0.989583	0.0104167	1.20958e-10	1	102	0.990291	0.00970874	2.50669e-11	1	165	0.993976	0.0060241	4.39317e-18
BnaA03g07360D	8	0	1	0	0.0710259	13	0	1	0	0.0188699	4	0	1	0	0.207979	7	0	0	1	0.000460112	7	0	0	1	0.000496134	9	0	0	1	6.47171e-05
BnaA03g07500D	0	5	0	1	0.00342981	0	2	0	1	0.0679912	0	6	0	1	0.0012534	0	2	1	0	0.382493	0	4	1	0	0.209617	0	0	-	-	1
BnaA03g07510D	166	65	0.718615	0.281385	0.135713	177	79	0.691406	0.308594	0.473075	161	52	0.755869	0.244131	0.0110685	66	155	0.701357	0.298643	0.338902	72	176	0.709677	0.290323	0.207037	72	141	0.661972	0.338028	0.937006
BnaA03g07530D	124	85	0.593301	0.406699	0.0415598	81	98	0.452514	0.547486	5.95924e-09	121	80	0.60199	0.39801	0.0785348	46	160	0.776699	0.223301	0.00182182	42	178	0.809091	0.190909	2.60772e-05	41	157	0.792929	0.207071	0.000417306
BnaA03g07540D	16	2	0.888889	0.111111	0.0710259	18	6	0.75	0.25	0.457596	51	12	0.809524	0.190476	0.0278722	15	45	0.75	0.25	0.222343	3	46	0.938776	0.0612245	0.000161352	10	40	0.8	0.2	0.0686298
BnaA03g07560D	75	57	0.568182	0.431818	0.028676	77	74	0.509934	0.490066	0.000119193	46	44	0.511111	0.488889	0.00374638	11	71	0.865854	0.134146	0.000339458	12	59	0.830986	0.169014	0.00702138	5	86	0.945055	0.0549451	7.86152e-08
BnaA03g07610D	22	91	0.19469	0.80531	3.92706e-25	32	124	0.205128	0.794872	5.55138e-33	17	86	0.165049	0.834951	7.86004e-26	13	157	0.923529	0.0764706	8.53562e-12	6	177	0.967213	0.0327869	8.33148e-17	11	163	0.936782	0.0632184	3.15129e-13
BnaA03g07650D	5	4	0.555556	0.444444	0.556476	20	16	0.555556	0.444444	0.205903	19	17	0.527778	0.472222	0.112425	7	11	0.611111	0.388889	0.687104	3	22	0.88	0.12	0.0406098	6	24	0.8	0.2	0.165288
BnaA03g07670D	0	14	0	1	5.25242e-07	0	10	0	1	2.34022e-05	0	11	0	1	9.47442e-06	0	22	1	0	0.00202302	0	22	1	0	0.0021631	0	25	1	0	0.000959636
BnaA03g07680D	1	12	0.0769231	0.923077	2.20519e-05	3	12	0.2	0.8	0.000318464	2	10	0.166667	0.833333	0.000602552	0	36	1	0	6.46569e-05	0	50	1	0	2.36628e-06	1	40	0.97561	0.0243902	7.88336e-05
BnaA03g07720D	4	27	0.129032	0.870968	1.30527e-09	6	40	0.130435	0.869565	9.31731e-14	8	30	0.210526	0.789474	1.26379e-08	0	52	1	0	1.31246e-06	0	78	1	0	2.61563e-09	2	96	0.979592	0.0204082	2.90697e-10
BnaA03g07740D	0	44	0	1	9.52935e-20	0	68	0	1	4.49886e-30	0	58	0	1	1.05653e-25	0	82	1	0	8.75331e-10	0	54	1	0	8.95908e-07	0	105	1	0	3.031e-12
BnaA03g07760D	19	10	0.655172	0.344828	0.954871	19	26	0.422222	0.577778	0.00115964	13	15	0.464286	0.535714	0.038681	5	25	0.833333	0.166667	0.0790004	2	13	0.866667	0.133333	0.143571	10	33	0.767442	0.232558	0.210337
BnaA03g07790D	20	17	0.540541	0.459459	0.148399	28	36	0.4375	0.5625	0.00025716	36	24	0.6	0.4	0.34015	0	38	1	0	3.98073e-05	4	28	0.875	0.125	0.0230218	0	52	1	0	1.28331e-06
BnaA03g07800D	28	0	1	0	0.000481923	49	0	1	0	2.60002e-06	47	0	1	0	4.5676e-06	0	10	1	0	0.041347	0	9	1	0	0.0553071	0	12	1	0	0.0243612
BnaA03g07810D	137	66	0.674877	0.325123	0.871346	174	45	0.794521	0.205479	0.000159435	109	41	0.726667	0.273333	0.164357	28	211	0.882845	0.117155	9.47964e-12	13	224	0.945148	0.0548523	1.41962e-18	33	293	0.898773	0.101227	7.10776e-18
BnaA03g07830D	4	4	0.5	0.5	0.390113	7	8	0.466667	0.533333	0.139377	0	6	0	1	0.0012534	2	10	0.833333	0.166667	0.277656	3	13	0.8125	0.1875	0.280012	1	8	0.888889	0.111111	0.205783
BnaA03g07840D	328	60	0.845361	0.154639	6.94691e-13	317	63	0.834211	0.165789	2.63776e-11	326	31	0.913165	0.0868347	8.91307e-22	97	144	0.59751	0.40249	0.0376457	50	108	0.683544	0.316456	0.725421	132	199	0.601208	0.398792	0.0203084
BnaA03g07930D	0	0	-	-	1	0	1	0	1	0.205903	0	0	-	-	1	0	5	1	0	0.156838	0	13	1	0	0.020199	0	3	1	0	0.276815
BnaA03g07940D	0	4	0	1	0.00923575	0	18	0	1	9.36205e-09	0	27	0	1	1.60821e-12	0	17	1	0	0.00705185	0	8	1	0	0.0709907	0	12	1	0	0.0243612
BnaA03g07960D	2	25	0.0740741	0.925926	4.15936e-10	4	8	0.333333	0.666667	0.0241417	6	0	1	0	0.119248	8	10	0.555556	0.444444	0.382493	1	3	0.75	0.25	0.79119	1	13	0.928571	0.0714286	0.0585802
BnaA03g07970D	58	35	0.623656	0.376344	0.457885	109	86	0.558974	0.441026	0.00300899	51	47	0.520408	0.479592	0.00448652	39	128	0.766467	0.233533	0.0115928	13	92	0.87619	0.12381	1.88394e-05	25	128	0.836601	0.163399	2.57119e-05
BnaA03g08000D	105	19	0.846774	0.153226	6.61315e-05	54	6	0.9	0.1	0.000318464	113	9	0.92623	0.0737705	6.37435e-09	6	62	0.911765	0.0882353	5.42172e-05	13	47	0.783333	0.216667	0.0851231	5	77	0.939024	0.0609756	6.59903e-07
BnaA03g08070D	459	1	0.997826	0.00217391	1.58324e-49	465	2	0.995717	0.00428266	1.06577e-49	446	1	0.997763	0.00223714	4.66834e-48	429	1	0.00232558	0.997674	1.92108e-184	349	11	0.0305556	0.969444	1.23578e-141	426	16	0.0361991	0.963801	9.36222e-171
BnaA03g08140D	151	226	0.400531	0.599469	1.33464e-26	145	436	0.24957	0.75043	1.3359e-98	157	319	0.329832	0.670168	6.91124e-53	83	680	0.891219	0.108781	6.12472e-38	73	601	0.891691	0.108309	1.12883e-33	74	675	0.901202	0.0987984	1.32595e-40
BnaA03g08200D	186	0	1	0	8.29645e-21	179	2	0.98895	0.0110497	4.35287e-19	164	0	1	0	1.84315e-18	52	0	0	1	3.57357e-23	72	0	0	1	1.2884e-31	76	0	0	1	1.91398e-33
BnaA03g08210D	0	20	0	1	1.50882e-09	0	43	0	1	2.16667e-19	0	16	0	1	7.16379e-08	0	20	1	0	0.00332294	0	23	1	0	0.00168457	0	40	1	0	2.42111e-05
BnaA03g08250D	10	24	0.294118	0.705882	1.42574e-05	10	15	0.4	0.6	0.00874014	10	28	0.263158	0.736842	5.46354e-07	0	30	1	0	0.000282095	2	61	0.968254	0.031746	1.61357e-06	0	50	1	0	2.09878e-06
BnaA03g08310D	30	27	0.526316	0.473684	0.0417764	68	32	0.68	0.32	0.842152	89	32	0.735537	0.264463	0.151681	16	68	0.809524	0.190476	0.0104107	10	54	0.84375	0.15625	0.00576285	20	79	0.79798	0.20202	0.010492
BnaA03g08340D	36	3	0.923077	0.0769231	0.00162335	50	13	0.793651	0.206349	0.0510918	27	5	0.84375	0.15625	0.0540902	2	55	0.964912	0.0350877	6.19564e-06	2	76	0.974359	0.025641	4.28503e-08	0	47	1	0	4.37936e-06
BnaA03g08380D	21	2	0.913043	0.0869565	0.0222096	13	5	0.722222	0.277778	0.686085	16	1	0.941176	0.0588235	0.0281456	15	3	0.166667	0.833333	2.18033e-05	17	12	0.413793	0.586207	0.0080926	6	6	0.5	0.5	0.276815
BnaA03g08390D	0	13	0	1	1.396e-06	0	7	0	1	0.000445368	0	16	0	1	7.16379e-08	0	17	1	0	0.00705185	0	6	1	0	0.120776	0	2	1	0	0.381529
BnaA03g08400D	210	119	0.638298	0.361702	0.346911	161	211	0.432796	0.567204	1.41711e-20	113	153	0.424812	0.575188	6.49954e-16	39	234	0.857143	0.142857	1.53283e-10	64	200	0.757576	0.242424	0.0038645	29	240	0.892193	0.107807	3.66089e-14
BnaA03g08430D	0	123	0	1	1.35292e-53	0	40	0	1	4.10053e-18	0	16	0	1	7.16379e-08	4	50	0.925926	0.0740741	0.000147655	10	44	0.814815	0.185185	0.0362541	4	44	0.916667	0.0833333	0.000585543
BnaA03g08470D	5	3	0.625	0.375	0.869852	22	24	0.478261	0.521739	0.0122205	13	4	0.764706	0.235294	0.465327	6	24	0.8	0.2	0.166296	6	5	0.454545	0.545455	0.18719	6	11	0.647059	0.352941	0.918704
BnaA03g09030D	17	11	0.607143	0.392857	0.583016	21	7	0.75	0.25	0.418819	16	15	0.516129	0.483871	0.110329	8	49	0.859649	0.140351	0.00418861	0	28	1	0	0.000496134	3	25	0.892857	0.107143	0.0196373
BnaA03g09080D	19	2	0.904762	0.0952381	0.0354617	35	4	0.897436	0.102564	0.00449651	22	12	0.647059	0.352941	0.870777	0	10	1	0	0.041347	1	6	0.857143	0.142857	0.355984	7	5	0.416667	0.583333	0.0964394
BnaA03g09150D	0	35	0	1	6.40586e-16	0	40	0	1	4.10053e-18	0	31	0	1	3.22899e-14	0	35	1	0	8.31951e-05	0	40	1	0	2.66285e-05	0	46	1	0	5.62075e-06
BnaA03g09170D	284	82	0.775956	0.224044	3.04917e-05	279	66	0.808696	0.191304	9.22258e-08	310	73	0.809399	0.190601	1.59239e-08	166	230	0.580808	0.419192	0.00070931	185	205	0.525641	0.474359	1.91284e-08	155	240	0.607595	0.392405	0.02229
BnaA03g09180D	608	95	0.864865	0.135135	1.78274e-27	609	90	0.871245	0.128755	3.85547e-29	665	66	0.909713	0.0902873	1.82746e-42	67	624	0.903039	0.0969609	4.54358e-38	61	630	0.911722	0.0882779	9.10477e-41	58	620	0.914454	0.0855457	5.1125e-41
BnaA03g09190D	428	15	0.96614	0.03386	3.77568e-39	410	20	0.953488	0.0465116	4.74669e-35	399	11	0.973171	0.0268293	5.68781e-38	179	52	0.225108	0.774892	2.82841e-44	154	60	0.280374	0.719626	1.49087e-31	155	55	0.261905	0.738095	4.72711e-34
BnaA03g09200D	182	53	0.774468	0.225532	0.00113225	192	44	0.813559	0.186441	5.6463e-06	202	36	0.848739	0.151261	1.31022e-08	92	113	0.55122	0.44878	0.0010777	73	97	0.570588	0.429412	0.0153532	84	104	0.553191	0.446809	0.00212251
BnaA03g09210D	188	44	0.810345	0.189655	1.21861e-05	180	56	0.762712	0.237288	0.00358646	192	39	0.831169	0.168831	4.82914e-07	36	180	0.833333	0.166667	8.10216e-07	45	192	0.810127	0.189873	1.03639e-05	44	177	0.800905	0.199095	6.74286e-05
BnaA03g09310D	63	30	0.677419	0.322581	0.891245	54	36	0.6	0.4	0.232745	57	33	0.633333	0.366667	0.575885	11	77	0.875	0.125	9.73299e-05	21	47	0.691176	0.308824	0.739429	21	48	0.695652	0.304348	0.679657
BnaA03g09320D	13	0	1	0	0.0198194	9	0	1	0	0.0525295	10	0	1	0	0.0418063	18	0	0	1	9.94361e-09	6	0	0	1	0.00131151	23	0	0	1	7.24996e-11
BnaA03g09400D	20	25	0.444444	0.555556	0.00342981	13	26	0.333333	0.666667	2.998e-05	14	32	0.304348	0.695652	7.63301e-07	6	38	0.863636	0.136364	0.0105601	9	32	0.780488	0.219512	0.170197	14	47	0.770492	0.229508	0.120722
BnaA03g09430D	3	21	0.125	0.875	8.73131e-08	3	15	0.166667	0.833333	2.09861e-05	7	15	0.318182	0.681818	0.0012534	5	20	0.8	0.2	0.206436	0	16	1	0	0.00948566	11	40	0.784314	0.215686	0.108162
BnaA03g09480D	66	1	0.985075	0.0149254	1.52192e-07	106	4	0.963636	0.0363636	2.22024e-10	86	0	1	0	3.45705e-10	53	6	0.101695	0.898305	4.53309e-19	65	0	0	1	1.23546e-28	65	1	0.0151515	0.984848	6.75683e-28
BnaA03g09660D	0	85	0	1	2.83318e-37	0	126	0	1	5.84976e-55	2	52	0.037037	0.962963	1.66073e-21	10	45	0.818182	0.181818	0.029058	2	44	0.956522	0.0434783	9.56782e-05	8	35	0.813953	0.186047	0.0627758
BnaA03g09730D	43	6	0.877551	0.122449	0.00379764	35	16	0.686275	0.313725	0.831698	39	11	0.78	0.22	0.126991	17	16	0.484848	0.515152	0.0433903	9	16	0.64	0.36	0.8425	20	37	0.649123	0.350877	0.840694
BnaA03g09740D	32	8	0.8	0.2	0.110279	7	4	0.636364	0.363636	0.891559	24	15	0.615385	0.384615	0.570284	2	40	0.952381	0.047619	0.000228711	1	36	0.972973	0.027027	0.000226356	2	29	0.935484	0.0645161	0.00318878
BnaA03g09750D	42	18	0.7	0.3	0.662424	84	2	0.976744	0.0232558	5.21843e-09	37	7	0.840909	0.159091	0.0248067	8	14	0.636364	0.363636	0.827772	22	13	0.371429	0.628571	0.000569006	30	7	0.189189	0.810811	3.75415e-09
BnaA03g09800D	128	56	0.695652	0.304348	0.484249	118	67	0.637838	0.362162	0.477702	159	92	0.633466	0.366534	0.331063	68	136	0.666667	0.333333	1	62	126	0.670213	0.329787	0.971623	63	168	0.727273	0.272727	0.0759258
BnaA03g09830D	126	77	0.62069	0.37931	0.220658	115	106	0.520362	0.479638	1.25591e-05	98	79	0.553672	0.446328	0.00313889	56	138	0.71134	0.28866	0.241851	35	145	0.805556	0.194444	0.000226162	49	108	0.687898	0.312102	0.643052
BnaA03g09850D	8	0	1	0	0.0710259	13	0	1	0	0.0188699	15	6	0.714286	0.285714	0.715082	0	14	1	0	0.0148558	0	26	1	0	0.000814732	0	18	1	0	0.00540646
BnaA03g09870D	8	3	0.727273	0.272727	0.745618	8	6	0.571429	0.428571	0.523543	6	2	0.75	0.25	0.688614	2	26	0.928571	0.0714286	0.00659205	2	7	0.777778	0.222222	0.552039	1	12	0.923077	0.0769231	0.0748046
BnaA03g09920D	169	54	0.757848	0.242152	0.00791224	211	43	0.830709	0.169291	1.21512e-07	160	46	0.776699	0.223301	0.00185966	126	105	0.454545	0.545455	5.19916e-11	124	106	0.46087	0.53913	2.47825e-10	147	79	0.349558	0.650442	8.18169e-23
BnaA03g09940D	47	14	0.770492	0.229508	0.124401	92	44	0.676471	0.323529	0.871254	41	23	0.640625	0.359375	0.730062	13	52	0.8	0.2	0.037367	14	75	0.842697	0.157303	0.00109061	2	64	0.969697	0.030303	6.93437e-07
BnaA03g09970D	35	21	0.625	0.375	0.587683	74	43	0.632479	0.367521	0.506048	53	21	0.716216	0.283784	0.439842	19	31	0.62	0.38	0.553613	7	31	0.815789	0.184211	0.0792196	20	48	0.705882	0.294118	0.562359
BnaA03g10020D	319	55	0.852941	0.147059	1.90466e-13	386	75	0.83731	0.16269	6.07967e-14	345	88	0.796767	0.203233	4.50527e-08	63	245	0.795455	0.204545	5.68291e-06	67	242	0.783172	0.216828	4.65077e-05	84	264	0.758621	0.241379	0.000668886
BnaA03g10030D	9	18	0.333333	0.666667	0.0006162	9	13	0.409091	0.590909	0.0183521	17	9	0.653846	0.346154	0.946223	0	34	1	0	0.000106805	3	36	0.923077	0.0769231	0.00166286	9	33	0.785714	0.214286	0.141815
BnaA03g10040D	25	5	0.833333	0.166667	0.0814709	24	8	0.75	0.25	0.383374	18	20	0.473684	0.526316	0.0209088	10	53	0.84127	0.15873	0.00659205	1	25	0.961538	0.0384615	0.00327411	2	72	0.972973	0.027027	1.00044e-07
BnaA03g10060D	0	8	0	1	0.000180956	0	14	0	1	4.62401e-07	0	7	0	1	0.000473593	0	21	1	0	0.00259563	0	15	1	0	0.0121941	0	9	1	0	0.0530836
BnaA03g10140D	51	11	0.822581	0.177419	0.0172312	76	7	0.915663	0.0843373	5.01627e-06	34	5	0.871795	0.128205	0.0124646	22	27	0.55102	0.44898	0.121947	16	49	0.753846	0.246154	0.187617	25	37	0.596774	0.403226	0.302602
BnaA03g10190D	15	10	0.6	0.4	0.556476	20	3	0.869565	0.130435	0.0599571	12	11	0.521739	0.478261	0.190869	7	21	0.75	0.25	0.41777	1	12	0.923077	0.0769231	0.0774018	8	18	0.692308	0.307692	0.843177
BnaA03g10200D	5	3	0.625	0.375	0.869852	3	1	0.75	0.25	0.79086	9	4	0.692308	0.307692	0.904768	2	2	0.5	0.5	0.548747	2	6	0.75	0.25	0.688663	0	5	1	0	0.156005
BnaA03g10230D	138	179	0.435331	0.564669	2.9282e-17	178	169	0.512968	0.487032	6.12387e-09	174	200	0.465241	0.534759	1.51296e-15	62	238	0.793333	0.206667	1.0865e-05	63	186	0.746988	0.253012	0.014096	71	300	0.808625	0.191375	3.08749e-08
BnaA03g10260D	22	14	0.611111	0.388889	0.556476	41	22	0.650794	0.349206	0.852539	19	3	0.863636	0.136364	0.0760098	7	20	0.740741	0.259259	0.486742	12	17	0.586207	0.413793	0.431499	10	47	0.824561	0.175439	0.020172
BnaA03g10320D	0	0	-	-	1	0	0	-	-	1	0	0	-	-	1	0	0	-	-	1	0	0	-	-	1	0	0	-	-	1
BnaA03g10630D	21	66	0.241379	0.758621	4.34336e-16	19	57	0.25	0.75	1.00141e-13	24	55	0.303797	0.696203	5.39133e-11	8	145	0.947712	0.0522876	1.27572e-12	17	83	0.83	0.17	0.00131151	11	135	0.924658	0.0753425	2.20927e-10
BnaA03g10640D	89	343	0.206019	0.793981	2.24545e-89	103	323	0.241784	0.758216	3.52413e-75	82	319	0.204489	0.795511	1.8414e-83	26	453	0.94572	0.0542797	8.19108e-37	30	426	0.934211	0.0657895	3.10639e-32	25	451	0.947479	0.052521	4.51005e-37
BnaA03g10770D	140	49	0.740741	0.259259	0.0510333	154	62	0.712963	0.287037	0.199491	150	60	0.714286	0.285714	0.194632	59	122	0.674033	0.325967	0.892885	56	99	0.63871	0.36129	0.540453	40	122	0.753086	0.246914	0.0325653
BnaA03g10790D	110	187	0.37037	0.62963	5.34119e-26	108	257	0.29589	0.70411	2.48268e-49	106	183	0.366782	0.633218	6.70756e-26	31	426	0.932166	0.0678337	6.52242e-32	42	338	0.889474	0.110526	4.86826e-19	30	419	0.933185	0.0668151	1.24041e-31
BnaA03g10900D	201	141	0.587719	0.412281	0.00423266	275	105	0.723684	0.276316	0.0306168	218	95	0.696486	0.303514	0.32977	96	302	0.758794	0.241206	0.000256944	61	237	0.795302	0.204698	9.32684e-06	114	357	0.757962	0.242038	7.67934e-05
BnaA03g10920D	32	8	0.8	0.2	0.110279	23	12	0.657143	0.342857	0.960069	12	9	0.571429	0.428571	0.42688	5	33	0.868421	0.131579	0.0151643	8	25	0.757576	0.242424	0.336698	0	4	1	0	0.205783
BnaA03g10970D	20	3	0.869565	0.130435	0.0628488	33	10	0.767442	0.232558	0.210495	22	4	0.846154	0.153846	0.0791199	11	8	0.421053	0.578947	0.0382193	18	18	0.5	0.5	0.0553071	7	21	0.75	0.25	0.417168
BnaA03g10980D	7	3	0.7	0.3	0.888922	4	9	0.307692	0.692308	0.0111274	5	8	0.384615	0.615385	0.0502916	2	23	0.92	0.08	0.013319	1	18	0.947368	0.0526316	0.0179725	9	20	0.689655	0.310345	0.852779
BnaA03g11020D	4	6	0.4	0.6	0.110279	23	3	0.884615	0.115385	0.0306168	19	2	0.904762	0.0952381	0.0347596	1	13	0.928571	0.0714286	0.0589651	0	21	1	0	0.00275755	6	13	0.684211	0.315789	0.925155
BnaA03g11050D	72	6	0.923077	0.0769231	5.7951e-06	96	10	0.90566	0.0943396	6.75716e-07	142	5	0.965986	0.0340136	1.23488e-13	20	88	0.814815	0.185185	0.0024024	17	73	0.811111	0.188889	0.00766518	6	78	0.928571	0.0714286	1.32978e-06
BnaA03g11100D	2	43	0.0444444	0.955556	1.07674e-17	0	47	0	1	4.2956e-21	2	38	0.05	0.95	1.39572e-15	1	57	0.982759	0.0172414	1.28334e-06	0	61	1	0	1.6318e-07	1	55	0.982143	0.0178571	2.02394e-06
BnaA03g11140D	67	138	0.326829	0.673171	1.0861e-23	111	108	0.506849	0.493151	1.86787e-06	71	120	0.371728	0.628272	6.47204e-17	121	152	0.556777	0.443223	0.00030693	81	186	0.696629	0.303371	0.371343	110	193	0.636964	0.363036	0.336644
BnaA03g11160D	31	28	0.525424	0.474576	0.036655	64	25	0.719101	0.280899	0.361055	38	21	0.644068	0.355932	0.781366	14	80	0.851064	0.148936	0.000383722	9	55	0.859375	0.140625	0.00253354	27	52	0.658228	0.341772	0.927256
BnaA03g11170D	72	27	0.727273	0.272727	0.264418	46	32	0.589744	0.410256	0.200262	49	32	0.604938	0.395062	0.300831	11	229	0.954167	0.0458333	4.94014e-20	6	264	0.977778	0.0222222	5.46402e-26	5	155	0.96875	0.03125	4.81628e-15
BnaA03g11180D	33	47	0.4125	0.5875	5.2979e-06	50	37	0.574713	0.425287	0.099393	43	22	0.661538	0.338462	0.984668	12	91	0.883495	0.116505	1.01572e-05	6	66	0.916667	0.0833333	2.39841e-05	7	59	0.893939	0.106061	0.000237597
BnaA03g11200D	0	5	0	1	0.00342981	4	3	0.571429	0.428571	0.663891	13	6	0.684211	0.315789	0.929294	2	11	0.846154	0.153846	0.221287	1	5	0.833333	0.166667	0.46089	10	9	0.473684	0.526316	0.10774
BnaA03g11210D	14	9	0.608696	0.391304	0.633566	2	3	0.4	0.6	0.263349	25	0	1	0	0.000990659	2	15	0.882353	0.117647	0.0879892	5	13	0.722222	0.277778	0.688663	0	15	1	0	0.0114399
BnaA03g11220D	10	28	0.263158	0.736842	5.68494e-07	36	21	0.631579	0.368421	0.645702	8	20	0.285714	0.714286	5.85564e-05	15	38	0.716981	0.283019	0.510897	0	20	1	0	0.00350944	39	16	0.290909	0.709091	1.64194e-08
BnaA03g11230D	8	53	0.131148	0.868852	9.1884e-18	11	26	0.297297	0.702703	6.2373e-06	4	23	0.148148	0.851852	5.25707e-08	5	66	0.929577	0.0704225	8.88586e-06	3	31	0.911765	0.0882353	0.00531596	13	31	0.704545	0.295455	0.663323
BnaA03g11250D	5	5	0.5	0.5	0.334014	20	3	0.869565	0.130435	0.0599571	8	1	0.888889	0.111111	0.207979	1	5	0.833333	0.166667	0.456634	1	13	0.928571	0.0714286	0.061012	3	4	0.571429	0.428571	0.662336
BnaA03g11310D	4	0	1	0	0.211227	7	2	0.777778	0.222222	0.548867	5	0	1	0	0.157985	0	3	1	0	0.277656	0	11	1	0	0.0331283	0	0	-	-	1
BnaA03g11340D	0	22	0	1	2.14261e-10	0	12	0	1	3.27883e-06	0	26	0	1	4.2546e-12	0	4	1	0	0.206436	0	14	1	0	0.0156956	0	19	1	0	0.00420236
BnaA03g11360D	5	16	0.238095	0.761905	9.42309e-05	10	7	0.588235	0.411765	0.563013	11	9	0.55	0.45	0.335062	19	13	0.40625	0.59375	0.00375509	20	9	0.310345	0.689655	0.000144117	16	14	0.466667	0.533333	0.0333486
BnaA03g11480D	89	0	1	0	1.70054e-10	73	0	1	0	7.40418e-09	77	0	1	0	3.07535e-09	86	0	0	1	1.06743e-37	82	0	0	1	6.86091e-36	97	1	0.0102041	0.989796	1.34325e-41
BnaA03g11490D	8	0	1	0	0.0710259	24	0	1	0	0.00119491	13	0	1	0	0.0195231	12	0	0	1	3.45046e-06	7	0	0	1	0.000496134	14	0	0	1	4.82867e-07
BnaA03g11520D	0	86	0	1	1.06156e-37	0	105	0	1	6.00501e-46	2	93	0.0210526	0.978947	5.16447e-39	0	86	1	0	3.28439e-10	0	73	1	0	8.81063e-09	2	98	0.98	0.02	1.78626e-10
BnaA03g11670D	0	7	0	1	0.000481923	0	6	0	1	0.00119491	0	11	0	1	9.47442e-06	0	4	1	0	0.206436	0	1	1	0	0.552039	0	15	1	0	0.0114399
BnaA03g11680D	0	30	0	1	8.6243e-14	0	49	0	1	6.01325e-22	0	33	0	1	4.58142e-15	0	20	1	0	0.00332294	0	31	1	0	0.000239791	0	44	1	0	9.12777e-06
BnaA03g11690D	0	24	0	1	3.08123e-11	0	18	0	1	9.36205e-09	0	15	0	1	1.90091e-07	0	16	1	0	0.00895925	0	17	1	0	0.00746035	0	25	1	0	0.000959636
BnaA03g11710D	60	0	1	0	1.98411e-07	30	0	1	0	0.000273081	22	0	1	0	0.0020626	32	0	0	1	1.14309e-14	21	1	0.0454545	0.954545	3.85456e-09	29	0	0	1	2.05439e-13
BnaA03g11830D	0	17	0	1	2.81883e-08	0	19	0	1	3.5267e-09	0	19	0	1	3.86993e-09	0	7	1	0	0.0900534	0	20	1	0	0.00350944	0	13	1	0	0.0191035
BnaA03g11850D	0	5	0	1	0.00342981	0	2	0	1	0.0679912	0	4	0	1	0.00910215	0	6	1	0	0.118354	0	2	1	0	0.38652	0	5	1	0	0.156005
BnaA03g11860D	0	0	-	-	1	0	3	0	1	0.0241417	0	3	0	1	0.0248067	0	2	1	0	0.382493	0	1	1	0	0.552039	0	2	1	0	0.381529
BnaA03g11880D	0	13	0	1	1.396e-06	5	16	0.238095	0.761905	8.54587e-05	1	17	0.0555556	0.944444	1.70047e-07	0	50	1	0	2.14723e-06	0	10	1	0	0.042908	0	30	1	0	0.000280552
BnaA03g11910D	25	0	1	0	0.00101435	19	0	1	0	0.00415752	25	0	1	0	0.000990659	30	0	0	1	8.01324e-14	28	0	0	1	6.58515e-13	25	0	0	1	1.02441e-11
BnaA03g11920D	34	0	1	0	0.000112225	31	0	1	0	0.000212968	35	0	1	0	8.51215e-05	44	0	0	1	9.17296e-20	35	0	0	1	7.07071e-16	70	0	0	1	6.95931e-31
BnaA03g11990D	10	0	1	0	0.0426831	18	1	0.947368	0.0526316	0.016736	14	0	1	0	0.0151131	14	0	0	1	4.97202e-07	9	0	0	1	7.04051e-05	9	1	0.1	0.9	0.000367663
BnaA03g12010D	0	0	-	-	1	0	0	-	-	1	0	0	-	-	1	0	0	-	-	1	0	0	-	-	1	0	0	-	-	1
BnaA03g12140D	0	0	-	-	1	0	0	-	-	1	0	2	0	1	0.0695834	0	0	-	-	1	0	0	-	-	1	0	0	-	-	1
BnaA03g12250D	0	309	0	1	9.42382e-134	0	373	0	1	1.67087e-161	0	293	0	1	1.27115e-126	1	512	0.998051	0.00194932	3.42541e-55	0	338	1	0	5.92441e-37	1	535	0.998134	0.00186567	1.0667e-57
BnaA03g12260D	62	17	0.78481	0.21519	0.0435604	65	20	0.764706	0.235294	0.081405	31	18	0.632653	0.367347	0.687311	21	7	0.25	0.75	9.74624e-06	62	26	0.295455	0.704545	1.34338e-12	61	18	0.227848	0.772152	1.26528e-15
BnaA03g12280D	0	5	0	1	0.00342981	0	4	0	1	0.00874014	0	5	0	1	0.0033716	0	14	1	0	0.0148558	0	2	1	0	0.38652	0	8	1	0	0.0686298
BnaA03g12300D	0	26	0	1	4.35645e-12	0	23	0	1	6.98861e-11	0	32	0	1	1.21245e-14	0	17	1	0	0.00705185	0	21	1	0	0.00275755	0	33	1	0	0.000135418
BnaA03g12310D	1	0	1	0	0.556476	6	0	1	0	0.117337	6	0	1	0	0.119248	2	0	0	1	0.0689138	1	0	0	1	0.209617	5	0	0	1	0.00326482
BnaA03g12320D	0	0	-	-	1	0	2	0	1	0.0679912	0	0	-	-	1	0	1	1	0	0.548747	0	4	1	0	0.209617	0	3	1	0	0.276815
BnaA03g12420D	50	0	1	0	2.28017e-06	120	0	1	0	7.35402e-14	67	0	1	0	3.47876e-08	52	0	0	1	3.57357e-23	38	0	0	1	3.73583e-17	54	0	0	1	4.90154e-24
BnaA03g12450D	0	11	0	1	9.71906e-06	0	8	0	1	0.00016565	0	14	0	1	5.05629e-07	0	6	1	0	0.118354	0	6	1	0	0.120776	0	4	1	0	0.205783
BnaA03g12470D	0	2	0	1	0.0710259	0	3	0	1	0.0241417	0	6	0	1	0.0012534	0	9	1	0	0.0534185	0	5	1	0	0.159632	0	8	1	0	0.0686298
BnaA03g12490D	11	0	1	0	0.03278	17	0	1	0	0.00687406	21	0	1	0	0.0026405	24	0	0	1	2.8196e-11	19	0	0	1	4.19668e-09	43	3	0.0652174	0.934783	5.42053e-17
BnaA03g12530D	7	6	0.538462	0.461538	0.400527	13	4	0.764706	0.235294	0.462704	9	8	0.529412	0.470588	0.290724	9	18	0.666667	0.333333	1	5	12	0.705882	0.294118	0.798968	2	26	0.928571	0.0714286	0.00649674
BnaA03g12740D	12	0	1	0	0.0252321	8	0	1	0	0.0679912	19	0	1	0	0.00433474	2	1	0.333333	0.666667	0.277656	0	7	1	0	0.0928765	2	1	0.333333	0.666667	0.276815
BnaA03g12790D	19	10	0.655172	0.344828	0.954871	35	4	0.897436	0.102564	0.00449651	14	14	0.5	0.5	0.0913394	2	41	0.953488	0.0465116	0.000179088	17	20	0.540541	0.459459	0.147982	14	27	0.658537	0.341463	0.961363
BnaA03g12810D	74	18	0.804348	0.195652	0.0100097	87	15	0.852941	0.147059	0.000172011	164	16	0.911111	0.0888889	2.48977e-11	71	32	0.31068	0.68932	1.49924e-13	36	29	0.446154	0.553846	0.000450835	98	63	0.391304	0.608696	9.20256e-13
BnaA03g12820D	22	3	0.88	0.12	0.0402236	50	0	1	0	2.02574e-06	50	1	0.980392	0.0196078	7.20359e-06	4	43	0.914894	0.0851064	0.000749052	0	50	1	0	2.36628e-06	0	47	1	0	4.37936e-06
BnaA03g12910D	33	6	0.846154	0.153846	0.0303926	25	9	0.735294	0.264706	0.467513	47	6	0.886792	0.113208	0.00157471	6	18	0.75	0.25	0.456634	5	17	0.772727	0.227273	0.362401	14	49	0.777778	0.222222	0.0900282
BnaA03g12990D	22	0	1	0	0.00212181	31	2	0.939394	0.0606061	0.00194466	47	6	0.886792	0.113208	0.00157471	9	25	0.735294	0.264706	0.466742	3	15	0.833333	0.166667	0.184734	7	15	0.681818	0.318182	0.932926
BnaA03g13010D	45	13	0.775862	0.224138	0.115624	45	12	0.789474	0.210526	0.0732249	39	13	0.75	0.25	0.262619	14	48	0.774194	0.225806	0.105326	1	42	0.976744	0.0232558	5.31077e-05	18	48	0.727273	0.272727	0.362179
BnaA03g13040D	102	15	0.871795	0.128205	9.14239e-06	151	19	0.888235	0.111765	4.41369e-09	165	22	0.882353	0.117647	2.23398e-09	32	51	0.614458	0.385542	0.382493	23	58	0.716049	0.283951	0.418122	52	56	0.518519	0.481481	0.0023824
BnaA03g13070D	193	0	1	0	1.49576e-21	259	2	0.992337	0.00766284	1.27115e-27	195	0	1	0	9.40722e-22	37	37	0.5	0.5	0.00487277	35	38	0.520548	0.479452	0.0156956	31	50	0.617284	0.382716	0.412888
BnaA03g13090D	17	10	0.62963	0.37037	0.759376	24	4	0.857143	0.142857	0.0510918	8	2	0.8	0.2	0.445278	6	18	0.75	0.25	0.456634	4	12	0.75	0.25	0.552039	4	31	0.885714	0.114286	0.0111935
BnaA03g13180D	23	8	0.741935	0.258065	0.452669	12	4	0.75	0.25	0.548867	21	3	0.875	0.125	0.0493666	4	10	0.714286	0.285714	0.774124	8	10	0.555556	0.444444	0.38652	1	4	0.8	0.2	0.597431
BnaA03g13190D	81	40	0.669421	0.330579	1	65	37	0.637255	0.362745	0.59933	34	4	0.894737	0.105263	0.00586217	29	31	0.516667	0.483333	0.0240184	34	38	0.527778	0.472222	0.0230218	19	45	0.703125	0.296875	0.606991
BnaA03g13200D	277	27	0.911184	0.0888158	2.01736e-18	402	51	0.887417	0.112583	3.11992e-22	275	33	0.892857	0.107143	4.19564e-16	108	108	0.5	0.5	8.10216e-07	71	44	0.382609	0.617391	6.78177e-10	151	94	0.383673	0.616327	7.57597e-20
BnaA03g13210D	5	1	0.833333	0.166667	0.464906	13	4	0.764706	0.235294	0.462704	17	3	0.85	0.15	0.119246	1	11	0.916667	0.0833333	0.0964841	8	5	0.384615	0.615385	0.0515462	0	9	1	0	0.0530836
BnaA03g13240D	11	0	1	0	0.03278	10	3	0.769231	0.230769	0.506048	3	3	0.5	0.5	0.460401	1	15	0.9375	0.0625	0.0357522	4	8	0.666667	0.333333	1	1	17	0.944444	0.0555556	0.0217197
BnaA03g13260D	21	8	0.724138	0.275862	0.590934	30	9	0.769231	0.230769	0.225832	20	11	0.645161	0.354839	0.862699	4	32	0.888889	0.111111	0.00895925	15	27	0.642857	0.357143	0.81092	11	21	0.65625	0.34375	0.951426
BnaA03g13280D	30	6	0.833333	0.166667	0.0551413	35	0	1	0	7.9369e-05	49	2	0.960784	0.0392157	2.69941e-05	14	3	0.176471	0.823529	5.42172e-05	2	2	0.5	0.5	0.552039	8	10	0.555556	0.444444	0.381529
BnaA03g13310D	40	2	0.952381	0.047619	0.000240413	53	4	0.929825	0.0701754	6.98607e-05	28	10	0.736842	0.263158	0.431641	3	29	0.90625	0.09375	0.00796915	6	15	0.714286	0.285714	0.715487	7	21	0.75	0.25	0.417168
BnaA03g13320D	6	8	0.428571	0.571429	0.0902367	13	7	0.65	0.35	0.931608	28	12	0.7	0.3	0.725991	6	14	0.7	0.3	0.816809	4	14	0.777778	0.222222	0.38652	10	16	0.615385	0.384615	0.649738
BnaA03g13330D	177	44	0.800905	0.199095	7.13021e-05	216	33	0.86747	0.13253	1.04841e-10	226	60	0.79021	0.20979	3.00058e-05	162	111	0.406593	0.593407	1.01296e-18	96	112	0.538462	0.461538	0.000253622	159	105	0.397727	0.602273	2.39968e-19
BnaA03g13340D	1	5	0.166667	0.833333	0.0174811	0	2	0	1	0.0679912	0	2	0	1	0.0695834	0	13	1	0	0.0191855	0	4	1	0	0.209617	4	7	0.636364	0.363636	0.887627
BnaA03g13380D	34	38	0.472222	0.527778	0.00115347	69	10	0.873418	0.126582	0.000248571	27	15	0.642857	0.357143	0.810583	5	56	0.918033	0.0819672	8.99836e-05	14	55	0.797101	0.202899	0.0371824	9	82	0.901099	0.0989011	7.19256e-06
BnaA03g13390D	11	0	1	0	0.03278	2	0	1	0	0.383374	1	0	1	0	0.551958	0	0	-	-	1	0	0	-	-	1	0	1	1	0	0.548229
BnaA03g13400D	21	0	1	0	0.00270513	29	2	0.935484	0.0645161	0.00315423	32	0	1	0	0.000177098	8	20	0.714286	0.285714	0.664128	6	8	0.571429	0.428571	0.52914	5	30	0.857143	0.142857	0.0284335
BnaA03g13410D	246	57	0.811881	0.188119	3.69081e-07	314	79	0.798982	0.201018	1.10029e-07	273	99	0.733871	0.266129	0.0114633	136	155	0.532646	0.467354	4.39831e-06	62	171	0.733906	0.266094	0.0492451	127	255	0.667539	0.332461	1
BnaA03g13420D	73	6	0.924051	0.0759494	4.58531e-06	73	7	0.9125	0.0875	9.94726e-06	90	1	0.989011	0.010989	4.31091e-10	38	12	0.24	0.76	8.92454e-10	21	18	0.461538	0.538462	0.0129754	40	19	0.322034	0.677966	8.66913e-08
BnaA03g13430D	38	4	0.904762	0.0952381	0.0024594	63	12	0.84	0.16	0.00306451	38	10	0.791667	0.208333	0.0975776	20	33	0.622642	0.377358	0.567084	14	23	0.621622	0.378378	0.635775	17	22	0.564103	0.435897	0.225869
BnaA03g13450D	107	10	0.91453	0.0854701	6.38287e-08	166	22	0.882979	0.117021	1.62753e-09	263	26	0.910035	0.0899654	2.13115e-17	0	134	1	0	2.67228e-15	0	134	1	0	3.07851e-15	0	176	1	0	8.64923e-20
BnaA03g13460D	56	7	0.888889	0.111111	0.000481923	55	15	0.785714	0.214286	0.0536017	58	5	0.920635	0.0793651	5.85564e-05	3	140	0.979021	0.020979	2.08716e-14	1	107	0.990741	0.00925926	7.41597e-12	6	104	0.945455	0.0545455	2.95416e-09
BnaA03g13470D	389	88	0.815514	0.184486	3.84024e-11	386	84	0.821277	0.178723	7.57617e-12	414	42	0.907895	0.0921053	2.0088e-26	114	204	0.641509	0.358491	0.40893	117	225	0.657895	0.342105	0.798597	88	193	0.686833	0.313167	0.548229
BnaA03g13480D	27	0	1	0	0.0006162	26	0	1	0	0.00073541	36	1	0.972973	0.027027	0.000215194	2	32	0.941176	0.0588235	0.00156293	0	27	1	0	0.0006341	3	38	0.926829	0.0731707	0.000965486
BnaA03g13490D	201	22	0.901345	0.0986547	8.79973e-13	243	27	0.9	0.1	3.6375e-15	282	12	0.959184	0.0408163	4.22582e-25	52	78	0.6	0.4	0.149296	43	91	0.679104	0.320896	0.826246	52	74	0.587302	0.412698	0.0872413
BnaA03g13510D	52	0	1	0	1.396e-06	25	0	1	0	0.000944215	44	0	1	0	9.47442e-06	0	12	1	0	0.024475	0	4	1	0	0.209617	0	9	1	0	0.0530836
BnaA03g13540D	55	20	0.733333	0.266667	0.283574	104	33	0.759124	0.240876	0.0353601	44	13	0.77193	0.22807	0.130615	30	51	0.62963	0.37037	0.548747	22	37	0.627119	0.372881	0.593923	29	45	0.608108	0.391892	0.350235
BnaA03g13650D	124	44	0.738095	0.261905	0.077018	115	60	0.657143	0.342857	0.852539	153	27	0.85	0.15	7.43979e-07	36	155	0.811518	0.188482	6.45071e-05	19	138	0.878981	0.121019	8.39206e-08	66	142	0.682692	0.317308	0.692286
BnaA03g13750D	88	52	0.628571	0.371429	0.414165	100	52	0.657895	0.342105	0.881261	113	32	0.77931	0.22069	0.00803212	58	104	0.641975	0.358025	0.575652	80	109	0.57672	0.42328	0.0167042	86	93	0.519553	0.480447	8.56767e-05
BnaA03g13830D	100	38	0.724638	0.275362	0.205338	145	62	0.700483	0.299517	0.370283	58	36	0.617021	0.382979	0.37822	36	72	0.666667	0.333333	1	30	68	0.693878	0.306122	0.642639	42	59	0.584158	0.415842	0.1133
BnaA03g13850D	102	4	0.962264	0.0377358	6.71112e-10	122	10	0.924242	0.0757576	1.77229e-09	109	7	0.939655	0.0603448	2.51607e-09	21	24	0.533333	0.466667	0.086095	32	18	0.36	0.64	1.53845e-05	11	9	0.45	0.55	0.0618292
BnaA03g13880D	77	5	0.939024	0.0609756	7.17239e-07	38	30	0.558824	0.441176	0.0870036	81	23	0.778846	0.221154	0.0263837	43	60	0.582524	0.417476	0.101899	16	39	0.709091	0.290909	0.578579	26	65	0.714286	0.285714	0.401485
BnaA03g13980D	20	11	0.645161	0.354839	0.867516	18	17	0.514286	0.485714	0.0822698	21	21	0.5	0.5	0.0367797	10	34	0.772727	0.227273	0.183915	4	29	0.878788	0.121212	0.0185044	15	24	0.615385	0.384615	0.566689
BnaA03g13990D	7	8	0.466667	0.533333	0.14395	7	32	0.179487	0.820513	5.91266e-10	18	28	0.391304	0.608696	0.000207226	0	17	1	0	0.00705185	1	25	0.961538	0.0384615	0.00327411	0	33	1	0	0.000135418
BnaA03g14040D	75	61	0.551471	0.448529	0.00887356	156	31	0.834225	0.165775	3.9741e-06	92	20	0.821429	0.178571	0.00123664	34	129	0.791411	0.208589	0.00164934	22	58	0.725	0.275	0.337202	17	99	0.853448	0.146552	5.9122e-05
BnaA03g14060D	10	32	0.238095	0.761905	2.01107e-08	13	36	0.265306	0.734694	1.18784e-08	15	22	0.405405	0.594595	0.00172997	6	38	0.863636	0.136364	0.0105601	8	46	0.851852	0.148148	0.00813963	6	22	0.785714	0.214286	0.234415
BnaA03g14110D	154	27	0.850829	0.149171	6.33632e-07	168	28	0.857143	0.142857	6.56132e-08	121	35	0.775641	0.224359	0.00779687	53	69	0.565574	0.434426	0.0301803	66	93	0.584906	0.415094	0.04808	70	102	0.593023	0.406977	0.0627758
BnaA03g14150D	26	3	0.896552	0.103448	0.0162037	34	4	0.894737	0.105263	0.00563961	41	1	0.97619	0.0238095	6.41241e-05	0	92	1	0	7.51339e-11	0	80	1	0	1.59939e-09	0	106	1	0	2.37206e-12
BnaA03g14200D	96	19	0.834783	0.165217	0.000359479	84	36	0.7	0.3	0.512005	148	22	0.870588	0.129412	7.86719e-08	30	82	0.732143	0.267857	0.191325	32	67	0.676768	0.323232	0.891134	24	69	0.741935	0.258065	0.168256
BnaA03g14210D	30	176	0.145631	0.854369	8.29929e-55	51	226	0.184116	0.815884	3.60592e-63	19	171	0.1	0.9	1.15234e-59	11	289	0.963333	0.0366667	2.55919e-26	12	303	0.961905	0.0380952	2.92819e-27	11	310	0.965732	0.0342679	1.43661e-28
BnaA03g14220D	17	0	1	0	0.00728152	17	0	1	0	0.00687406	8	0	1	0	0.0695834	2	0	0	1	0.0689138	0	0	-	-	1	4	0	0	1	0.00889323
BnaA03g14320D	86	22	0.796296	0.203704	0.00865889	114	27	0.808511	0.191489	0.000828775	119	10	0.922481	0.0775194	3.88901e-09	50	73	0.593496	0.406504	0.120918	28	46	0.621622	0.378378	0.488086	42	69	0.621622	0.378378	0.381529
BnaA03g14330D	6	2	0.75	0.25	0.692642	10	1	0.909091	0.0909091	0.123506	5	4	0.555556	0.444444	0.551958	2	1	0.333333	0.666667	0.277656	0	1	1	0	0.552039	1	5	0.833333	0.166667	0.456257
BnaA03g14360D	33	7	0.825	0.175	0.0551413	62	14	0.815789	0.184211	0.0107528	58	37	0.610526	0.389474	0.309148	16	50	0.757576	0.242424	0.161226	20	66	0.767442	0.232558	0.0739064	15	44	0.745763	0.254237	0.253381
BnaA03g14370D	38	49	0.436782	0.563218	1.86191e-05	96	48	0.666667	0.333333	1	82	58	0.585714	0.414286	0.0663393	82	116	0.585859	0.414141	0.0270012	47	139	0.747312	0.252688	0.0341856	57	185	0.764463	0.235537	0.00268259
BnaA03g14400D	2	2	0.5	0.5	0.556476	0	1	0	1	0.205903	0	0	-	-	1	0	0	-	-	1	0	2	1	0	0.38652	0	0	-	-	1
BnaA03g14420D	75	12	0.862069	0.137931	0.000305201	78	8	0.906977	0.0930233	7.48703e-06	65	12	0.844156	0.155844	0.00215626	28	9	0.243243	0.756757	2.01962e-07	18	23	0.560976	0.439024	0.207397	32	35	0.522388	0.477612	0.0214998
BnaA03g14490D	113	40	0.738562	0.261438	0.0908358	149	50	0.748744	0.251256	0.0241417	160	34	0.824742	0.175258	1.04202e-05	58	66	0.532258	0.467742	0.0032316	69	78	0.530612	0.469388	0.00118673	51	51	0.5	0.5	0.000852926
BnaA03g14510D	40	1	0.97561	0.0243902	8.33278e-05	105	3	0.972222	0.0277778	9.51167e-11	59	1	0.983333	0.0166667	8.01491e-07	49	6	0.109091	0.890909	2.05947e-17	42	14	0.25	0.75	2.58342e-10	59	12	0.169014	0.830986	6.79064e-18
BnaA03g14550D	18	75	0.193548	0.806452	5.95788e-21	14	115	0.108527	0.891473	1.12516e-39	20	79	0.20202	0.79798	1.78699e-21	7	97	0.932692	0.0673077	4.09322e-08	7	97	0.932692	0.0673077	4.52823e-08	4	97	0.960396	0.039604	2.04055e-09
BnaA03g14560D	0	2	0	1	0.0710259	0	3	0	1	0.0241417	0	7	0	1	0.000473593	0	3	1	0	0.277656	0	7	1	0	0.0928765	0	5	1	0	0.156005
BnaA03g14580D	0	0	-	-	1	0	3	0	1	0.0241417	0	0	-	-	1	0	5	1	0	0.156838	0	3	1	0	0.281231	0	4	1	0	0.205783
BnaA03g14610D	9	1	0.9	0.1	0.165202	6	4	0.6	0.4	0.724613	7	0	1	0	0.0913394	1	4	0.8	0.2	0.597689	2	8	0.8	0.2	0.445448	1	9	0.9	0.1	0.1605
BnaA03g14620D	82	8	0.911111	0.0888889	3.3893e-06	67	7	0.905405	0.0945946	3.87988e-05	54	6	0.9	0.1	0.000339793	36	18	0.333333	0.666667	8.10216e-07	41	19	0.316667	0.683333	4.63164e-08	44	24	0.352941	0.647059	1.75323e-07
[truncated: 13,742 more rows]
