# Supplementary material for: Genomic imprinted genes in reciprocal hybrid endosperm of Brassica napus
Source: BMC Plant Biol. 2021 Mar 16;21:140. doi: 10.1186/s12870-021-02908-8 (PMC7968328; doi:10.1186/s12870-021-02908-8)
Supplement: Supplementary file 5 — Additional file 5: Table S4. The proportion of maternal and paternal reads in 25 DAP endosperm of reciprocal hybrids. [file 12870_2021_2908_MOESM5_ESM.xlsx]

## Sheet: Table S4
Additional file 5: Table S4. The proportion of maternal and paternal reads in 25 DAP endosperm of reciprocal hybrids
	♀ Y6×ZS11 ♂_25 DAP_rep1					♀ Y6×ZS11 ♂_25 DAP_rep2					♀ Y6×ZS11 ♂_25 DAP_rep3					♀ ZS11×Y6 ♂_25 DAP_rep1					♀ ZS11×Y6 ♂_25 DAP_rep2					♀ ZS11×Y6 ♂_25 DAP_rep3
	maternal reads	paternal reads				maternal reads	paternal reads				maternal reads	paternal reads				paternal reads	maternal reads				paternal reads	maternal reads				paternal reads	maternal reads
Gene ID	Y6_25 DAP	ZS11_25 DAP	m/m+p	p/m+p	q value	Y6_25 DAP	ZS11_25 DAP	m/m+p	p/m+p	q value	Y6_25 DAP	ZS11_25 DAP	m/m+p	p/m+p	q value	Y6_25 DAP	ZS11_25 DAP	m/m+p	p/m+p	q value	Y6_25 DAP	ZS11_25 DAP	m/m+p	p/m+p	q value	Y6_25 DAP	ZS11_25 DAP	m/m+p	p/m+p	q value
BnaA01g00030D	24	32	0.428571	0.571429	0.000424529	26	10	0.722222	0.277778	0.561463	19	15	0.558824	0.441176	0.251207	20	31	0.607843	0.392157	0.459203	20	43	0.68254	0.31746	0.860376	24	57	0.703704	0.296296	0.561559
BnaA01g00050D	24	1	0.96	0.04	0.00410406	8	0	1	0	0.0740756	16	0	1	0	0.0105721	14	46	0.766667	0.233333	0.150085	13	46	0.779661	0.220339	0.100122	9	61	0.871429	0.128571	0.000776495
BnaA01g00100D	17	5	0.772727	0.227273	0.364807	18	9	0.666667	0.333333	1	11	4	0.733333	0.266667	0.672553	9	10	0.526316	0.473684	0.261871	15	29	0.659091	0.340909	0.970038	17	31	0.645833	0.354167	0.832715
BnaA01g00130D	28	191	0.127854	0.872146	2.72982e-62	21	160	0.116022	0.883978	9.13788e-54	24	167	0.125654	0.874346	1.05856e-54	11	211	0.95045	0.0495495	4.12249e-18	6	219	0.973333	0.0266667	2.3659e-21	8	224	0.965517	0.0344828	7.19305e-21
BnaA01g00190D	67	82	0.449664	0.550336	8.91517e-08	76	87	0.466258	0.533742	2.8667e-07	65	64	0.503876	0.496124	0.00029792	31	137	0.815476	0.184524	0.000142752	29	163	0.848958	0.151042	3.64972e-07	26	174	0.87	0.13	6.30026e-09
BnaA01g00210D	13	0	1	0	0.0201792	6	0	1	0	0.126045	7	0	1	0	0.0994146	9	0	0	1	7.61567e-05	2	0	0	1	0.0720495	3	0	0	1	0.0266374
BnaA01g00320D	12	8	0.6	0.4	0.605255	14	7	0.666667	0.333333	1	19	12	0.612903	0.387097	0.615084	0	13	1	0	0.0215733	2	47	0.959184	0.0408163	4.53262e-05	3	37	0.925	0.075	0.00138199
BnaA01g00370D	0	0	-	-	1	0	0	-	-	1	0	0	-	-	1	0	0	-	-	1	2	0	0	1	0.0720495	0	0	-	-	1
BnaA01g00390D	1	18	0.0526316	0.947368	6.45729e-08	6	16	0.272727	0.727273	0.000275409	1	19	0.05	0.95	3.18497e-08	0	43	1	0	1.38553e-05	0	83	1	0	6.87047e-10	0	51	1	0	1.90759e-06
BnaA01g00430D	16	49	0.246154	0.753846	4.73984e-12	14	35	0.285714	0.714286	8.26008e-08	13	66	0.164557	0.835443	5.72803e-20	14	93	0.869159	0.130841	3.25956e-05	20	105	0.84	0.16	0.000119081	13	126	0.906475	0.0935252	1.15303e-08
BnaA01g00440D	22	24	0.478261	0.521739	0.0130808	16	17	0.484848	0.515152	0.0475381	14	19	0.424242	0.575758	0.00760893	11	20	0.645161	0.354839	0.871317	10	33	0.767442	0.232558	0.217428	9	20	0.689655	0.310345	0.862976
BnaA01g00490D	24	152	0.136364	0.863636	1.1948e-48	20	118	0.144928	0.855072	4.85906e-37	21	110	0.160305	0.839695	3.95922e-33	8	36	0.818182	0.181818	0.0580391	23	31	0.574074	0.425926	0.207206	11	37	0.770833	0.229167	0.178777
BnaA01g00500D	5	18	0.217391	0.782609	1.65955e-05	12	19	0.387097	0.612903	0.00244964	17	8	0.68	0.32	0.953409	4	10	0.714286	0.285714	0.785297	8	8	0.5	0.5	0.212766	4	25	0.862069	0.137931	0.0450986
BnaA01g00650D	58	66	0.467742	0.532258	9.33414e-06	53	61	0.464912	0.535088	1.88147e-05	60	25	0.705882	0.294118	0.537228	68	78	0.534247	0.465753	0.00180338	75	112	0.59893	0.40107	0.0780613	65	93	0.588608	0.411392	0.06292
BnaA01g00660D	23	23	0.5	0.5	0.0293438	19	26	0.422222	0.577778	0.00137789	23	19	0.547619	0.452381	0.154628	9	15	0.625	0.375	0.747668	24	22	0.478261	0.521739	0.0132501	15	17	0.53125	0.46875	0.152287
BnaA01g00680D	9	17	0.346154	0.653846	0.00129702	12	8	0.6	0.4	0.610621	5	5	0.5	0.5	0.344696	12	30	0.714286	0.285714	0.597827	10	45	0.818182	0.181818	0.030717	6	35	0.853659	0.146341	0.0215029
BnaA01g00700D	0	20	0	1	1.43341e-09	0	23	0	1	9.00916e-11	0	20	0	1	1.90001e-09	0	34	1	0	0.000125309	0	34	1	0	0.000113295	0	60	1	0	2.11341e-07
BnaA01g00760D	3	31	0.0882353	0.911765	6.16815e-12	2	61	0.031746	0.968254	2.63273e-25	4	22	0.153846	0.846154	1.70842e-07	8	62	0.885714	0.114286	0.000314495	15	82	0.845361	0.154639	0.000501013	7	37	0.840909	0.159091	0.0266374
BnaA01g00800D	51	88	0.366906	0.633094	5.31061e-13	33	61	0.351064	0.648936	5.95738e-10	27	54	0.333333	0.666667	1.50798e-09	34	75	0.688073	0.311927	0.720079	38	88	0.698413	0.301587	0.535145	32	76	0.703704	0.296296	0.499777
BnaA01g00810D	4	0	1	0	0.211661	1	0	1	0	0.561463	3	0	1	0	0.29294	4	0	0	1	0.0100933	5	0	0	1	0.00349307	0	0	-	-	1
BnaA01g00850D	0	14	0	1	5.13596e-07	0	10	0	1	2.86952e-05	0	6	0	1	0.0015284	0	12	1	0	0.0272097	0	4	1	0	0.212766	0	9	1	0	0.0573454
BnaA01g00860D	181	15	0.923469	0.0765306	2.03684e-13	190	24	0.88785	0.11215	5.31392e-11	149	17	0.89759	0.10241	2.06369e-09	186	38	0.169643	0.830357	3.18473e-54	211	24	0.102128	0.897872	2.94138e-73	204	13	0.0599078	0.940092	5.4425e-78
BnaA01g00880D	35	0	1	0	8.75839e-05	32	1	0.969697	0.030303	0.000641374	25	0	1	0	0.00121678	32	0	0	1	1.30118e-14	38	0	0	1	3.05029e-17	28	0	0	1	6.32956e-13
BnaA01g00890D	67	41	0.62037	0.37963	0.383412	51	40	0.56044	0.43956	0.055299	57	23	0.7125	0.2875	0.475122	80	46	0.365079	0.634921	5.76909e-12	76	56	0.424242	0.575758	1.76016e-08	85	30	0.26087	0.73913	3.73485e-19
BnaA01g00940D	27	16	0.627907	0.372093	0.669669	25	23	0.520833	0.479167	0.0561307	26	30	0.464286	0.535714	0.00352252	30	23	0.433962	0.566038	0.000916072	27	41	0.602941	0.397059	0.338504	25	27	0.519231	0.480769	0.0430731
BnaA01g00960D	0	2	0	1	0.0713007	0	2	0	1	0.0740756	0	2	0	1	0.076471	0	2	1	0	0.396703	0	4	1	0	0.212766	0	11	1	0	0.0344365
BnaA01g00970D	17	10	0.62963	0.37037	0.75788	17	8	0.68	0.32	0.949766	18	6	0.75	0.25	0.475122	21	13	0.382353	0.617647	0.00119757	35	12	0.255319	0.744681	1.13697e-08	36	15	0.294118	0.705882	8.60073e-08
BnaA01g00990D	63	40	0.61165	0.38835	0.30206	51	28	0.64557	0.35443	0.770412	61	26	0.701149	0.298851	0.581814	70	17	0.195402	0.804598	1.68335e-19	49	31	0.3875	0.6125	5.06542e-07	28	30	0.517241	0.482759	0.0293006
BnaA01g01000D	10	0	1	0	0.0430914	2	0	1	0	0.397137	12	0	1	0	0.0280056	9	0	0	1	7.61567e-05	11	0	0	1	9.65676e-06	14	0	0	1	5.62352e-07
BnaA01g01020D	6	42	0.125	0.875	1.57458e-14	10	16	0.384615	0.615385	0.00534947	2	27	0.0689655	0.931034	7.73565e-11	6	33	0.846154	0.153846	0.0327865	6	40	0.869565	0.130435	0.00743185	11	27	0.710526	0.289474	0.650802
BnaA01g01070D	0	24	0	1	2.90375e-11	0	35	0	1	7.25885e-16	0	21	0	1	7.19748e-10	0	16	1	0	0.0100933	0	15	1	0	0.012209	2	30	0.9375	0.0625	0.00284797
BnaA01g01120D	0	6	0	1	0.00129702	0	8	0	1	0.000200397	0	3	0	1	0.0280056	0	10	1	0	0.0456059	0	8	1	0	0.0720495	0	9	1	0	0.0573454
BnaA01g01150D	5	23	0.178571	0.821429	1.91167e-07	3	7	0.3	0.7	0.0269371	7	14	0.333333	0.666667	0.00320787	10	25	0.714286	0.285714	0.63529	5	28	0.848485	0.151515	0.0458724	3	20	0.869565	0.130435	0.065362
BnaA01g01210D	0	55	0	1	1.8096e-24	0	53	0	1	1.51229e-23	0	34	0	1	2.25687e-15	0	81	1	0	1.30076e-09	0	111	1	0	7.20827e-13	0	67	1	0	3.85269e-08
BnaA01g01250D	21	17	0.552632	0.447368	0.189204	32	8	0.8	0.2	0.114713	28	9	0.756757	0.243243	0.322515	50	16	0.242424	0.757576	2.31287e-12	62	27	0.303371	0.696629	2.64435e-12	35	29	0.453125	0.546875	0.000806443
BnaA01g01290D	0	3	0	1	0.0256388	0	5	0	1	0.00375636	0	1	0	1	0.220573	0	16	1	0	0.0100933	0	22	1	0	0.00215431	0	16	1	0	0.00988042
BnaA01g01310D	20	0	1	0	0.00347274	15	0	1	0	0.0128658	12	0	1	0	0.0280056	17	0	0	1	3.10297e-08	13	0	0	1	1.36219e-06	19	0	0	1	4.24994e-09
BnaA01g01340D	12	0	1	0	0.0256388	7	0	1	0	0.0971213	3	0	1	0	0.29294	10	0	0	1	2.86334e-05	20	0	0	1	1.4293e-09	9	0	0	1	7.39277e-05
BnaA01g01400D	0	5	0	1	0.00347274	5	9	0.357143	0.642857	0.0269371	1	4	0.2	0.8	0.0492978	4	15	0.789474	0.210526	0.331876	11	22	0.666667	0.333333	1	1	15	0.9375	0.0625	0.0387189
BnaA01g01410D	7	2	0.777778	0.222222	0.555631	2	7	0.222222	0.777778	0.0100083	4	2	0.666667	0.333333	1	17	3	0.15	0.85	4.04103e-06	7	23	0.766667	0.233333	0.315354	5	9	0.642857	0.357143	0.913988
BnaA01g01420D	0	1	0	1	0.211661	0	10	0	1	2.86952e-05	0	2	0	1	0.076471	0	0	-	-	1	0	4	1	0	0.212766	0	2	1	0	0.393761
BnaA01g01430D	0	11	0	1	9.56296e-06	0	10	0	1	2.86952e-05	0	2	0	1	0.076471	0	17	1	0	0.00801211	0	24	1	0	0.00129749	0	15	1	0	0.0126128
BnaA01g01460D	10	0	1	0	0.0430914	8	0	1	0	0.0740756	13	0	1	0	0.0223688	7	0	0	1	0.000533238	13	0	0	1	1.36219e-06	8	0	0	1	0.000196812
BnaA01g01470D	528	7	0.986916	0.0130841	7.63131e-54	466	3	0.993603	0.00639659	3.44234e-49	484	9	0.981744	0.0182556	5.61442e-48	453	12	0.0258065	0.974194	1.81057e-185	582	4	0.00682594	0.993174	5.24965e-248	595	1	0.00167785	0.998322	4.59852e-256
BnaA01g01480D	0	10	0	1	2.55368e-05	0	11	0	1	1.07625e-05	0	8	0	1	0.000219033	0	33	1	0	0.000160386	2	55	0.964912	0.0350877	6.55867e-06	0	13	1	0	0.0209771
BnaA01g01500D	48	0	1	0	3.58898e-06	36	0	1	0	7.53053e-05	42	0	1	0	1.95224e-05	67	0	0	1	1.46417e-29	78	0	0	1	2.31393e-34	73	0	0	1	3.7343e-32
BnaA01g01540D	8	13	0.380952	0.619048	0.0108739	17	9	0.653846	0.346154	0.951494	1	2	0.333333	0.666667	0.29294	4	3	0.428571	0.571429	0.246087	3	18	0.857143	0.142857	0.09794	4	10	0.714286	0.285714	0.784216
BnaA01g01550D	77	17	0.819149	0.180851	0.00378904	63	16	0.797468	0.202532	0.0265184	36	8	0.818182	0.181818	0.059355	63	1	0.015625	0.984375	5.27986e-27	35	2	0.0540541	0.945946	2.34462e-14	105	0	0	1	7.42025e-46
BnaA01g01620D	7	83	0.0777778	0.922222	5.39266e-31	8	62	0.114286	0.885714	1.99184e-21	7	29	0.194444	0.805556	1.26768e-08	5	111	0.956897	0.0431034	2.34889e-10	2	133	0.985185	0.0148148	3.54821e-14	6	133	0.956835	0.0431655	3.265e-12
BnaA01g01630D	0	8	0	1	0.000181445	0	0	-	-	1	2	1	0.666667	0.333333	1	0	8	1	0	0.074491	0	11	1	0	0.033607	0	8	1	0	0.073207
BnaA01g01660D	0	17	0	1	2.69204e-08	0	13	0	1	1.54505e-06	0	19	0	1	5.03207e-09	0	36	1	0	7.61567e-05	0	62	1	0	1.18527e-07	0	61	1	0	1.67802e-07
BnaA01g01670D	50	0	1	0	2.22841e-06	54	0	1	0	9.55375e-07	50	0	1	0	2.78354e-06	104	0	0	1	2.02661e-45	140	0	0	1	5.56942e-61	112	0	0	1	7.23729e-49
BnaA01g01680D	23	0	1	0	0.00166393	34	0	1	0	0.000123558	19	0	1	0	0.00517964	22	0	0	1	2.31415e-10	38	0	0	1	3.05029e-17	21	0	0	1	5.97216e-10
BnaA01g01700D	60	10	0.857143	0.142857	0.00172823	58	3	0.95082	0.0491803	1.01113e-05	55	1	0.982143	0.0178571	2.69279e-06	106	14	0.116667	0.883333	7.67564e-36	88	26	0.22807	0.77193	4.35067e-22	85	9	0.0957447	0.904255	2.02955e-30
BnaA01g01740D	0	1	0	1	0.211661	0	0	-	-	1	0	8	0	1	0.000219033	0	0	-	-	1	0	1	1	0	0.559077	0	2	1	0	0.393761
BnaA01g01750D	0	84	0	1	6.88781e-37	0	54	0	1	5.66498e-24	16	54	0.228571	0.771429	8.98773e-14	0	139	1	0	8.74465e-16	0	133	1	0	3.28379e-15	0	96	1	0	3.14755e-11
BnaA01g01760D	10	0	1	0	0.0430914	26	0	1	0	0.000874738	8	0	1	0	0.076471	6	0	0	1	0.0014073	20	0	0	1	1.4293e-09	24	0	0	1	3.14755e-11
BnaA01g01920D	34	0	1	0	0.000111935	22	0	1	0	0.00233106	30	0	1	0	0.000358309	33	1	0.0294118	0.970588	3.2907e-14	35	0	0	1	5.82892e-16	41	0	0	1	1.81816e-18
BnaA01g01970D	0	19	0	1	3.81859e-09	0	7	0	1	0.000535058	0	11	0	1	1.19369e-05	0	33	1	0	0.000160386	0	22	1	0	0.00215431	0	19	1	0	0.0047359
BnaA01g02240D	2	16	0.111111	0.888889	2.22841e-06	1	24	0.04	0.96	2.20246e-10	0	15	0	1	2.45775e-07	0	28	1	0	0.000533238	0	55	1	0	6.56364e-07	0	39	1	0	3.56491e-05
BnaA01g02250D	14	0	1	0	0.0155917	17	0	1	0	0.00794808	12	0	1	0	0.0280056	13	0	0	1	1.52941e-06	8	0	0	1	0.000182704	13	0	0	1	1.49143e-06
BnaA01g02260D	0	0	-	-	1	0	0	-	-	1	0	4	0	1	0.0105721	0	0	-	-	1	0	2	1	0	0.391953	2	2	0.5	0.5	0.561559
BnaA01g02590D	79	0	1	0	1.83952e-09	89	0	1	0	1.88957e-10	60	0	1	0	2.45775e-07	84	0	0	1	7.77531e-37	78	0	0	1	2.31393e-34	103	0	0	1	5.42848e-45
BnaA01g02610D	0	10	0	1	2.55368e-05	0	7	0	1	0.000535058	0	4	0	1	0.0105721	0	9	1	0	0.058588	0	8	1	0	0.0720495	0	9	1	0	0.0573454
BnaA01g02620D	55	14	0.797101	0.202899	0.0373169	52	6	0.896552	0.103448	0.000592517	31	20	0.607843	0.392157	0.462065	35	8	0.186047	0.813953	1.67278e-10	24	14	0.368421	0.631579	0.000271054	36	10	0.217391	0.782609	6.66494e-10
BnaA01g02640D	13	0	1	0	0.0201792	9	0	1	0	0.0581266	15	0	1	0	0.0135235	15	0	0	1	2.15881e-07	19	1	0.05	0.95	2.46567e-08	6	0	0	1	0.00138199
BnaA01g02650D	0	66	0	1	3.49136e-29	0	54	0	1	5.66498e-24	5	63	0.0735294	0.926471	8.04108e-24	0	89	1	0	1.83976e-10	2	84	0.976744	0.0232558	5.70934e-09	0	82	1	0	9.84323e-10
BnaA01g02670D	0	9	0	1	6.82512e-05	0	8	0	1	0.000200397	0	3	0	1	0.0280056	0	7	1	0	0.0970877	0	24	1	0	0.00129749	0	24	1	0	0.00138199
BnaA01g02740D	4	0	1	0	0.211661	0	0	-	-	1	0	0	-	-	1	7	0	0	1	0.000533238	4	0	0	1	0.00950299	6	0	0	1	0.00138199
BnaA01g02770D	201	0	1	0	1.90672e-22	163	0	1	0	2.60821e-18	115	0	1	0	3.80427e-13	99	0	0	1	2.83638e-43	136	0	0	1	2.88233e-59	102	0	0	1	1.45468e-44
BnaA01g02790D	1	3	0.25	0.75	0.115289	0	8	0	1	0.000200397	0	3	0	1	0.0280056	0	15	1	0	0.0129505	0	29	1	0	0.000384396	0	12	1	0	0.0266374
BnaA01g02800D	16	20	0.444444	0.555556	0.00937255	13	19	0.40625	0.59375	0.00424659	4	17	0.190476	0.809524	1.58017e-05	2	33	0.942857	0.0571429	0.0014073	5	26	0.83871	0.16129	0.068768	2	27	0.931034	0.0689655	0.00575278
BnaA01g02810D	42	22	0.65625	0.34375	0.920031	28	12	0.7	0.3	0.73472	51	12	0.809524	0.190476	0.0314676	13	24	0.648649	0.351351	0.887005	34	40	0.540541	0.459459	0.0374902	20	49	0.710145	0.289855	0.531257
BnaA01g02820D	33	15	0.6875	0.3125	0.828807	44	31	0.586667	0.413333	0.202533	28	12	0.7	0.3	0.740779	31	39	0.557143	0.442857	0.0839677	26	37	0.587302	0.412698	0.241997	18	56	0.756757	0.243243	0.147134
BnaA01g02840D	168	128	0.567568	0.432432	0.000769627	116	138	0.456693	0.543307	1.08626e-11	147	95	0.607438	0.392562	0.0844931	60	263	0.814241	0.185759	9.72986e-08	107	274	0.71916	0.28084	0.0505735	70	341	0.829684	0.170316	1.8159e-11
BnaA01g02890D	0	87	0	1	3.54627e-38	0	86	0	1	1.12181e-37	1	66	0.0149254	0.985075	3.49493e-28	0	217	1	0	4.22659e-24	0	252	1	0	6.24109e-28	0	228	1	0	2.6371e-25
BnaA01g02930D	7	0	1	0	0.0935498	1	0	1	0	0.561463	1	0	1	0	0.564934	6	0	0	1	0.0014073	0	0	-	-	1	0	0	-	-	1
BnaA01g02950D	36	126	0.222222	0.777778	9.26809e-32	35	80	0.304348	0.695652	1.99722e-15	31	106	0.226277	0.773723	2.29882e-26	18	288	0.941176	0.0588235	4.20731e-23	38	365	0.905707	0.0942928	3.82667e-23	66	288	0.813559	0.186441	2.54518e-08
BnaA01g02980D	56	82	0.405797	0.594203	4.83442e-10	64	41	0.609524	0.390476	0.287568	28	23	0.54902	0.45098	0.118708	52	158	0.752381	0.247619	0.017224	73	220	0.750853	0.249147	0.00488215	36	168	0.823529	0.176471	7.93643e-06
BnaA01g03040D	25	0	1	0	0.00102417	11	0	1	0	0.0349344	4	0	1	0	0.220573	4	0	0	1	0.0100933	10	0	0	1	2.57909e-05	8	0	0	1	0.000196812
BnaA01g03050D	88	0	1	0	2.04895e-10	62	0	1	0	1.35388e-07	91	0	1	0	1.31226e-10	63	0	0	1	7.57446e-28	55	0	0	1	1.65991e-24	52	0	0	1	3.63348e-23
BnaA01g03060D	40	86	0.31746	0.68254	9.29451e-16	11	45	0.196429	0.803571	7.92733e-13	35	58	0.376344	0.623656	1.90301e-08	26	151	0.853107	0.146893	6.7358e-07	34	155	0.820106	0.179894	2.57909e-05	26	94	0.783333	0.216667	0.0136523
BnaA01g03080D	392	111	0.779324	0.220676	3.60015e-07	339	80	0.809069	0.190931	3.98015e-09	298	72	0.805405	0.194595	9.2267e-08	103	28	0.21374	0.78626	9.23127e-27	63	9	0.125	0.875	2.55924e-21	108	84	0.4375	0.5625	1.14305e-10
BnaA01g03120D	58	18	0.763158	0.236842	0.111704	83	5	0.943182	0.0568182	1.9386e-07	64	12	0.842105	0.157895	0.00319379	36	10	0.217391	0.782609	6.88121e-10	57	18	0.24	0.76	3.89481e-14	70	28	0.285714	0.714286	1.25066e-14
BnaA01g03130D	5	2	0.714286	0.285714	0.855752	4	1	0.8	0.2	0.610621	11	5	0.6875	0.3125	0.929529	14	7	0.333333	0.666667	0.00296728	26	1	0.037037	0.962963	2.64741e-11	16	11	0.407407	0.592593	0.00929413
BnaA01g03230D	50	14	0.78125	0.21875	0.0806668	37	10	0.787234	0.212766	0.122846	39	3	0.928571	0.0714286	0.000971517	25	23	0.479167	0.520833	0.0124868	26	36	0.580645	0.419355	0.209671	11	26	0.702703	0.297297	0.72369
BnaA01g03270D	2	0	1	0	0.389952	14	2	0.875	0.125	0.119239	8	3	0.727273	0.272727	0.75487	3	8	0.727273	0.272727	0.751475	4	4	0.5	0.5	0.391953	0	0	-	-	1
BnaA01g03280D	0	0	-	-	1	3	0	1	0	0.290635	0	0	-	-	1	2	0	0	1	0.074491	9	0	0	1	6.856e-05	1	0	0	1	0.213736
BnaA01g03320D	106	84	0.557895	0.442105	0.00334059	83	52	0.614815	0.385185	0.272474	66	46	0.589286	0.410714	0.128512	35	126	0.782609	0.217391	0.00431424	69	206	0.749091	0.250909	0.00784075	29	154	0.84153	0.15847	2.24366e-06
BnaA01g03330D	4	34	0.105263	0.894737	1.62504e-12	4	47	0.0784314	0.921569	7.25243e-18	0	27	0	1	2.10476e-12	0	152	1	0	3.62062e-17	4	186	0.978947	0.0210526	8.20349e-19	0	222	1	0	1.15983e-24
BnaA01g03340D	81	47	0.632812	0.367188	0.49742	23	37	0.383333	0.616667	1.26941e-05	41	32	0.561644	0.438356	0.0943142	46	147	0.761658	0.238342	0.0110029	70	193	0.73384	0.26616	0.0366136	15	129	0.895833	0.104167	3.00434e-08
BnaA01g03350D	0	5	0	1	0.00347274	0	4	0	1	0.0100083	0	3	0	1	0.0280056	0	11	1	0	0.0351367	0	9	1	0	0.0562427	0	11	1	0	0.0344365
BnaA01g03380D	0	10	0	1	2.55368e-05	0	2	0	1	0.0740756	0	4	0	1	0.0105721	0	9	1	0	0.058588	0	7	1	0	0.0940619	0	8	1	0	0.073207
BnaA01g03400D	59	0	1	0	2.44888e-07	39	0	1	0	3.65071e-05	61	0	1	0	1.95019e-07	62	0	0	1	2.02791e-27	45	0	0	1	3.08865e-20	115	0	0	1	3.75208e-50
BnaA01g03410D	1	0	1	0	0.555631	3	0	1	0	0.290635	1	0	1	0	0.564934	6	0	0	1	0.0014073	1	0	0	1	0.212766	7	0	0	1	0.000523445
BnaA01g03440D	0	15	0	1	1.91167e-07	9	9	0.5	0.5	0.192273	1	3	0.25	0.75	0.121933	0	22	1	0	0.00231766	2	18	0.9	0.1	0.0459649	0	21	1	0	0.00291189
BnaA01g03510D	5	15	0.25	0.75	0.000219658	7	7	0.5	0.5	0.253143	2	7	0.222222	0.777778	0.0105721	0	13	1	0	0.0215733	0	20	1	0	0.00349307	4	16	0.8	0.2	0.273706
BnaA01g03540D	9	1	0.9	0.1	0.165765	6	3	0.666667	0.333333	1	3	1	0.75	0.25	0.807213	9	0	0	1	7.61567e-05	10	1	0.0909091	0.909091	0.000151094	13	0	0	1	1.49143e-06
BnaA01g03610D	24	35	0.40678	0.59322	7.06783e-05	25	10	0.714286	0.285714	0.633637	28	19	0.595745	0.404255	0.388214	10	153	0.93865	0.0613497	1.55826e-12	45	86	0.656489	0.343511	0.87399	14	91	0.866667	0.133333	4.82048e-05
BnaA01g03630D	58	50	0.537037	0.462963	0.00879299	48	25	0.657534	0.342466	0.932776	68	31	0.686869	0.313131	0.75487	38	107	0.737931	0.262069	0.107595	51	170	0.769231	0.230769	0.00280933	74	154	0.675439	0.324561	0.850576
BnaA01g03680D	13	0	1	0	0.0201792	6	5	0.545455	0.454545	0.478938	17	2	0.894737	0.105263	0.0616001	4	20	0.833333	0.166667	0.126436	17	27	0.613636	0.386364	0.541359	19	15	0.441176	0.558824	0.0110971
BnaA01g03730D	48	11	0.813559	0.186441	0.0296884	33	19	0.634615	0.365385	0.704487	25	8	0.757576	0.242424	0.350065	22	24	0.521739	0.478261	0.0636834	14	32	0.695652	0.304348	0.75526	20	31	0.607843	0.392157	0.455564
BnaA01g03740D	9	3	0.75	0.25	0.618293	4	8	0.333333	0.666667	0.0269371	10	2	0.833333	0.166667	0.29294	0	25	1	0	0.00111967	5	19	0.791667	0.208333	0.256896	3	34	0.918919	0.0810811	0.00281058
BnaA01g03790D	0	0	-	-	1	1	0	1	0	0.561463	0	0	-	-	1	0	0	-	-	1	0	0	-	-	1	0	0	-	-	1
BnaA01g03810D	10	12	0.454545	0.545455	0.0570073	1	19	0.05	0.95	2.82086e-08	2	11	0.153846	0.846154	0.000297852	4	25	0.862069	0.137931	0.0460203	6	13	0.684211	0.315789	0.931629	4	18	0.818182	0.181818	0.186249
BnaA01g03840D	5	39	0.113636	0.886364	6.28748e-14	25	27	0.480769	0.519231	0.00985491	41	19	0.683333	0.316667	0.86307	7	59	0.893939	0.106061	0.000280265	16	36	0.692308	0.307692	0.773656	5	51	0.910714	0.0892857	0.000323571
BnaA01g03860D	17	0	1	0	0.0073844	7	0	1	0	0.0971213	5	5	0.5	0.5	0.344696	17	0	0	1	3.10297e-08	34	0	0	1	1.55033e-15	20	1	0.047619	0.952381	1.03652e-08
BnaA01g03880D	4	0	1	0	0.211661	7	0	1	0	0.0971213	2	1	0.666667	0.333333	1	3	6	0.666667	0.333333	1	5	0	0	1	0.00349307	4	2	0.333333	0.666667	0.123631
BnaA01g04000D	0	52	0	1	3.43562e-23	0	47	0	1	5.579e-21	1	35	0.0277778	0.972222	5.71547e-15	0	95	1	0	4.18121e-11	0	94	1	0	4.6715e-11	0	144	1	0	2.45446e-16
BnaA01g04010D	91	10	0.90099	0.0990099	2.27986e-06	46	9	0.836364	0.163636	0.0156167	53	7	0.883333	0.116667	0.00112468	9	11	0.55	0.45	0.345934	46	18	0.28125	0.71875	3.68883e-10	53	33	0.383721	0.616279	1.32261e-07
BnaA01g04030D	11	8	0.578947	0.421053	0.497985	3	6	0.333333	0.666667	0.0581266	8	4	0.666667	0.333333	1	9	11	0.55	0.45	0.345934	12	5	0.294118	0.705882	0.00261562	8	14	0.636364	0.363636	0.835285
BnaA01g04050D	26	4	0.866667	0.133333	0.0351075	19	18	0.513514	0.486486	0.0781823	34	5	0.871795	0.128205	0.0143867	44	21	0.323077	0.676923	2.43111e-08	52	21	0.287671	0.712329	4.26726e-11	34	22	0.392857	0.607143	4.8373e-05
BnaA01g04080D	6	0	1	0	0.121903	9	0	1	0	0.0581266	5	0	1	0	0.1697	2	0	0	1	0.074491	0	0	-	-	1	0	0	-	-	1
BnaA01g04110D	112	7	0.941176	0.0588235	1.22264e-09	62	14	0.815789	0.184211	0.0123022	77	2	0.974684	0.0253165	4.03025e-08	46	18	0.28125	0.71875	4.25074e-10	44	12	0.214286	0.785714	4.95701e-12	46	15	0.245902	0.754098	2.37346e-11
BnaA01g04130D	10	55	0.153846	0.846154	2.02902e-17	11	43	0.203704	0.796296	4.76113e-12	16	48	0.25	0.75	1.49613e-11	12	59	0.830986	0.169014	0.00754519	5	56	0.918033	0.0819672	9.55287e-05	8	58	0.878788	0.121212	0.000716637
BnaA01g04170D	10	0	1	0	0.0430914	1	0	1	0	0.561463	2	0	1	0	0.39903	1	0	0	1	0.216893	4	0	0	1	0.00950299	0	0	-	-	1
BnaA01g04210D	7	0	1	0	0.0935498	5	0	1	0	0.166569	3	0	1	0	0.29294	17	0	0	1	3.10297e-08	8	0	0	1	0.000182704	2	0	0	1	0.073207
BnaA01g04300D	0	0	-	-	1	0	0	-	-	1	1	0	1	0	0.564934	0	5	1	0	0.166285	1	0	0	1	0.212766	0	8	1	0	0.073207
BnaA01g04360D	142	143	0.498246	0.501754	8.50744e-09	113	99	0.533019	0.466981	0.000121562	122	80	0.60396	0.39604	0.096952	133	417	0.758182	0.241818	2.04008e-05	135	554	0.804064	0.195936	1.63518e-13	87	384	0.815287	0.184713	5.6869e-11
BnaA01g04420D	114	0	1	0	3.59146e-13	98	2	0.98	0.02	2.20246e-10	50	0	1	0	2.78354e-06	33	0	0	1	4.85264e-15	44	0	0	1	8.30806e-20	58	0	0	1	9.97179e-26
BnaA01g04430D	162	35	0.822335	0.177665	1.23708e-05	118	21	0.848921	0.151079	1.98207e-05	113	27	0.807143	0.192857	0.00125905	108	58	0.349398	0.650602	5.39398e-17	119	61	0.338889	0.661111	1.35638e-19	111	61	0.354651	0.645349	4.76605e-17
BnaA01g04440D	18	13	0.580645	0.419355	0.385834	31	9	0.775	0.225	0.208643	31	4	0.885714	0.114286	0.013314	20	19	0.487179	0.512821	0.0327865	13	38	0.745098	0.254902	0.303028	15	28	0.651163	0.348837	0.896833
BnaA01g04450D	15	12	0.555556	0.444444	0.283558	6	3	0.666667	0.333333	1	16	3	0.842105	0.157895	0.15866	3	8	0.727273	0.272727	0.751475	12	14	0.538462	0.461538	0.222719	2	3	0.6	0.4	0.82507
BnaA01g04460D	28	18	0.608696	0.391304	0.483709	12	10	0.545455	0.454545	0.299219	13	11	0.541667	0.458333	0.265747	14	18	0.5625	0.4375	0.282192	11	22	0.666667	0.333333	1	22	32	0.592593	0.407407	0.320419
BnaA01g04470D	0	2	0	1	0.0713007	3	3	0.5	0.5	0.471825	11	1	0.916667	0.0833333	0.105978	5	8	0.615385	0.384615	0.77586	4	11	0.733333	0.266667	0.66474	0	7	1	0	0.0953615
BnaA01g04480D	18	12	0.6	0.4	0.52052	17	6	0.73913	0.26087	0.550985	9	9	0.5	0.5	0.195847	23	57	0.7125	0.2875	0.472022	14	45	0.762712	0.237288	0.167022	23	26	0.530612	0.469388	0.0720132
BnaA01g04510D	18	28	0.391304	0.608696	0.000211779	7	22	0.241379	0.758621	4.96098e-06	14	18	0.4375	0.5625	0.013296	16	82	0.836735	0.163265	0.000993573	14	112	0.888889	0.111111	5.12173e-07	14	96	0.872727	0.127273	1.70508e-05
BnaA01g04520D	21	13	0.617647	0.382353	0.622609	35	6	0.853659	0.146341	0.0219339	12	3	0.8	0.2	0.35571	14	13	0.481481	0.518519	0.0703049	29	9	0.236842	0.763158	8.83163e-08	30	8	0.210526	0.789474	1.40374e-08
BnaA01g04540D	5	49	0.0925926	0.907407	4.33931e-18	11	54	0.169231	0.830769	2.28616e-16	3	25	0.107143	0.892857	2.50081e-09	1	110	0.990991	0.00900901	3.63015e-12	3	161	0.981707	0.0182927	1.18738e-16	5	180	0.972973	0.027027	1.2504e-17
BnaA01g04560D	3	12	0.2	0.8	0.000346936	2	5	0.285714	0.714286	0.0567076	1	12	0.0769231	0.923077	2.69347e-05	0	31	1	0	0.000259348	0	45	1	0	7.66654e-06	0	21	1	0	0.00291189
BnaA01g04570D	37	53	0.411111	0.588889	1.10474e-06	5	38	0.116279	0.883721	1.93045e-13	12	36	0.25	0.75	6.40264e-09	15	95	0.863636	0.136364	4.26269e-05	20	167	0.893048	0.106952	3.107e-10	19	152	0.888889	0.111111	4.24994e-09
BnaA01g04590D	55	34	0.617978	0.382022	0.404291	76	38	0.666667	0.333333	1	35	39	0.472973	0.527027	0.00122092	66	65	0.496183	0.503817	0.000117746	67	97	0.591463	0.408537	0.0672119	29	71	0.71	0.29	0.439391
BnaA01g04600D	36	10	0.782609	0.217391	0.138186	52	0	1	0	1.54505e-06	57	8	0.876923	0.123077	0.000988845	26	57	0.686747	0.313253	0.778975	45	64	0.587156	0.412844	0.117621	16	39	0.709091	0.290909	0.588028
BnaA01g04610D	6	3	0.666667	0.333333	1	2	7	0.222222	0.777778	0.0100083	5	10	0.333333	0.666667	0.0135235	3	14	0.823529	0.176471	0.231888	1	43	0.977273	0.0227273	4.03702e-05	1	33	0.970588	0.0294118	0.000499657
BnaA01g04640D	77	14	0.846154	0.153846	0.0007265	58	8	0.878788	0.121212	0.000730316	48	10	0.827586	0.172414	0.0197945	34	21	0.381818	0.618182	2.80927e-05	21	11	0.34375	0.65625	0.000298816	43	34	0.441558	0.558442	9.25175e-05
BnaA01g04700D	134	35	0.792899	0.207101	0.00124625	121	61	0.664835	0.335165	1	84	30	0.736842	0.263158	0.168983	45	84	0.651163	0.348837	0.788828	36	121	0.770701	0.229299	0.0114391	28	100	0.78125	0.21875	0.0123801
BnaA01g04720D	22	5	0.814815	0.185185	0.147503	14	2	0.875	0.125	0.119239	17	5	0.772727	0.227273	0.375395	3	19	0.863636	0.136364	0.0811434	6	15	0.714286	0.285714	0.722462	7	23	0.766667	0.233333	0.31669
BnaA01g04730D	43	72	0.373913	0.626087	1.74248e-10	38	45	0.457831	0.542169	0.000176001	36	69	0.342857	0.657143	1.87935e-11	33	110	0.769231	0.230769	0.0189026	46	143	0.756614	0.243386	0.0167911	13	144	0.917197	0.0828025	1.90992e-10
BnaA01g04750D	22	7	0.758621	0.241379	0.367049	13	14	0.481481	0.518519	0.0695956	21	2	0.913043	0.0869565	0.0251048	13	17	0.566667	0.433333	0.318729	14	11	0.44	0.56	0.029184	7	17	0.708333	0.291667	0.745104
BnaA01g04760D	91	13	0.875	0.125	2.21998e-05	63	9	0.875	0.125	0.000527927	38	4	0.904762	0.0952381	0.00292032	30	43	0.589041	0.410959	0.219724	28	30	0.517241	0.482759	0.0284908	35	61	0.635417	0.364583	0.600381
BnaA01g04770D	35	11	0.76087	0.23913	0.233444	23	11	0.676471	0.323529	0.963519	32	5	0.864865	0.135135	0.0221255	19	25	0.568182	0.431818	0.227231	31	33	0.515625	0.484375	0.0197938	22	33	0.6	0.4	0.372819
BnaA01g04780D	4	10	0.285714	0.714286	0.00538596	3	1	0.75	0.25	0.800962	5	6	0.454545	0.545455	0.198408	2	38	0.95	0.05	0.000434322	4	20	0.833333	0.166667	0.122622	1	16	0.941176	0.0588235	0.0302162
BnaA01g04790D	0	0	-	-	1	0	0	-	-	1	0	0	-	-	1	0	0	-	-	1	0	0	-	-	1	0	0	-	-	1
BnaA01g04800D	1	2	0.333333	0.666667	0.283558	2	4	0.333333	0.666667	0.126045	2	6	0.25	0.75	0.0254071	4	13	0.764706	0.235294	0.477346	0	16	1	0	0.00950299	0	14	1	0	0.0162676
BnaA01g04810D	132	4	0.970588	0.0294118	4.53251e-13	128	6	0.955224	0.0447761	1.1905e-11	112	13	0.896	0.104	3.03341e-07	55	2	0.0350877	0.964912	8.61482e-23	66	9	0.12	0.88	1.49014e-22	49	0	0	1	6.92477e-22
BnaA01g04840D	21	75	0.21875	0.78125	1.6983e-19	13	14	0.481481	0.518519	0.0695956	18	23	0.439024	0.560976	0.00505215	22	113	0.837037	0.162963	9.19029e-05	47	140	0.748663	0.251337	0.031129	18	121	0.870504	0.129496	1.49931e-06
BnaA01g04850D	136	17	0.888889	0.111111	2.69204e-08	114	10	0.919355	0.0806452	1.40629e-08	64	17	0.790123	0.209877	0.0354864	38	66	0.634615	0.365385	0.572088	64	104	0.619048	0.380952	0.252918	45	64	0.587156	0.412844	0.118897
BnaA01g04870D	11	3	0.785714	0.214286	0.420866	17	6	0.73913	0.26087	0.550985	7	1	0.875	0.125	0.286968	11	11	0.5	0.5	0.146047	16	8	0.333333	0.666667	0.00129749	2	3	0.6	0.4	0.82507
BnaA01g04880D	32	11	0.744186	0.255814	0.353713	25	5	0.833333	0.166667	0.0850436	30	12	0.714286	0.285714	0.601199	15	11	0.423077	0.576923	0.017224	19	33	0.634615	0.365385	0.703734	12	23	0.657143	0.342857	0.964094
BnaA01g04910D	21	0	1	0	0.0027372	15	0	1	0	0.0128658	12	0	1	0	0.0280056	10	0	0	1	2.86334e-05	13	0	0	1	1.36219e-06	14	0	0	1	5.62352e-07
BnaA01g04980D	0	0	-	-	1	0	0	-	-	1	0	0	-	-	1	0	1	1	0	0.562711	0	0	-	-	1	0	1	1	0	0.561559
BnaA01g05070D	51	42	0.548387	0.451613	0.0277932	47	42	0.52809	0.47191	0.0117765	60	40	0.6	0.4	0.220573	42	65	0.607477	0.392523	0.26162	48	80	0.625	0.375	0.391953	56	65	0.53719	0.46281	0.00573618
BnaA01g05130D	0	199	0	1	2.14499e-86	0	216	0	1	1.38715e-93	0	217	0	1	6.25809e-94	0	211	1	0	1.82622e-23	0	205	1	0	6.65782e-23	0	207	1	0	4.65217e-23
BnaA01g05140D	37	33	0.528571	0.471429	0.0256388	15	13	0.535714	0.464286	0.202523	26	15	0.634146	0.365854	0.74496	57	36	0.387097	0.612903	5.89871e-08	27	51	0.653846	0.346154	0.879609	15	47	0.758065	0.241935	0.180157
BnaA01g05220D	47	0	1	0	4.61731e-06	36	1	0.972973	0.027027	0.000243134	29	1	0.966667	0.0333333	0.00145252	12	5	0.294118	0.705882	0.0028211	22	3	0.12	0.88	3.27974e-08	20	5	0.2	0.8	3.12666e-06
BnaA01g05230D	0	25	0	1	1.0936e-11	0	9	0	1	7.53053e-05	0	15	0	1	2.45775e-07	0	26	1	0	0.000877612	0	41	1	0	2.03179e-05	0	21	1	0	0.00291189
BnaA01g05240D	6	10	0.375	0.625	0.0245441	8	8	0.5	0.5	0.217505	14	16	0.466667	0.533333	0.03821	0	28	1	0	0.000533238	5	31	0.861111	0.138889	0.0248004	2	44	0.956522	0.0434783	0.000100533
BnaA01g05270D	47	11	0.810345	0.189655	0.0353108	22	6	0.785714	0.214286	0.247629	27	4	0.870968	0.129032	0.0308673	39	44	0.53012	0.46988	0.0170483	57	25	0.304878	0.695122	2.48349e-11	27	19	0.413043	0.586957	0.000734486
BnaA01g05390D	53	25	0.679487	0.320513	0.875384	65	35	0.65	0.35	0.800962	58	19	0.753247	0.246753	0.16191	25	34	0.576271	0.423729	0.201391	36	41	0.532468	0.467532	0.0233059	31	61	0.663043	0.336957	0.999122
BnaA01g05420D	54	0	1	0	8.39833e-07	42	0	1	0	1.77266e-05	41	0	1	0	2.50061e-05	70	0	0	1	7.42393e-31	92	0	0	1	2.3676e-40	100	0	0	1	1.04585e-43
BnaA01g05440D	0	0	-	-	1	0	0	-	-	1	0	1	0	1	0.220573	0	71	1	0	1.49426e-08	0	67	1	0	3.47358e-08	0	80	1	0	1.59772e-09
BnaA01g05450D	129	23	0.848684	0.151316	7.01041e-06	108	40	0.72973	0.27027	0.154399	80	16	0.833333	0.166667	0.0015284	100	571	0.850969	0.149031	7.64053e-23	143	544	0.791849	0.208151	2.31141e-11	82	545	0.869219	0.130781	1.12295e-25
BnaA01g05480D	6	23	0.206897	0.793103	6.32758e-07	7	33	0.175	0.825	3.01518e-10	3	19	0.136364	0.863636	7.00739e-07	13	67	0.8375	0.1625	0.00296728	8	131	0.942446	0.057554	3.51456e-11	10	75	0.882353	0.117647	8.21534e-05
BnaA01g05490D	24	12	0.666667	0.333333	1	21	10	0.677419	0.322581	0.959872	15	3	0.833333	0.166667	0.195847	17	22	0.564103	0.435897	0.237213	40	36	0.473684	0.526316	0.000916411	10	25	0.714286	0.285714	0.633956
BnaA01g05530D	64	51	0.556522	0.443478	0.0226971	56	41	0.57732	0.42268	0.0979875	52	56	0.481481	0.518519	0.00016059	32	121	0.79085	0.20915	0.0028211	46	156	0.772277	0.227723	0.00332314	32	111	0.776224	0.223776	0.0114303
BnaA01g05560D	5	7	0.416667	0.583333	0.100102	3	6	0.333333	0.666667	0.0581266	3	12	0.2	0.8	0.000417345	4	16	0.8	0.2	0.275817	5	16	0.761905	0.238095	0.433607	2	16	0.888889	0.111111	0.073207
BnaA01g05620D	8	0	1	0	0.0713007	8	3	0.727273	0.272727	0.749208	2	7	0.222222	0.777778	0.0105721	4	8	0.666667	0.333333	1	1	10	0.909091	0.0909091	0.129162	1	7	0.875	0.125	0.279769
BnaA01g05690D	76	72	0.513514	0.486486	0.000219914	51	30	0.62963	0.37037	0.561463	58	21	0.734177	0.265823	0.277697	31	61	0.663043	0.336957	0.999354	32	65	0.670103	0.329897	0.996508	29	53	0.646341	0.353659	0.775639
BnaA01g05810D	2	2	0.5	0.5	0.555631	11	6	0.647059	0.352941	0.927945	3	6	0.333333	0.666667	0.0599087	0	24	1	0	0.0014073	3	20	0.869565	0.130435	0.0641244	5	18	0.782609	0.217391	0.308431
BnaA01g05820D	41	0	1	0	2.02025e-05	28	0	1	0	0.000535058	42	0	1	0	1.95224e-05	33	0	0	1	4.85264e-15	58	0	0	1	8.73032e-26	51	0	0	1	9.71702e-23
BnaA01g05830D	7	11	0.388889	0.611111	0.0229503	18	2	0.9	0.1	0.0476161	5	2	0.714286	0.285714	0.86574	1	12	0.923077	0.0769231	0.0810103	2	13	0.866667	0.133333	0.145856	3	8	0.727273	0.272727	0.749086
BnaA01g05840D	41	35	0.539474	0.460526	0.0329937	33	17	0.66	0.34	0.978615	20	22	0.47619	0.52381	0.0187813	33	56	0.629213	0.370787	0.54511	39	74	0.654867	0.345133	0.861302	19	36	0.654545	0.345455	0.913334
BnaA01g05920D	41	180	0.18552	0.81448	2.87118e-50	37	136	0.213873	0.786127	5.03791e-35	47	113	0.29375	0.70625	3.34481e-22	32	485	0.938104	0.0618956	1.42932e-37	52	481	0.902439	0.097561	1.67349e-29	39	395	0.910138	0.0898618	1.11767e-25
BnaA01g05950D	280	297	0.485269	0.514731	3.10279e-19	224	146	0.605405	0.394595	0.0242583	190	145	0.567164	0.432836	0.000372134	146	418	0.741135	0.258865	0.000525492	211	431	0.67134	0.32866	0.871709	184	438	0.70418	0.29582	0.0758318
BnaA01g05990D	43	67	0.390909	0.609091	4.56519e-09	55	49	0.528846	0.471154	0.00655489	30	49	0.379747	0.620253	3.55119e-07	37	92	0.713178	0.286822	0.339557	58	121	0.675978	0.324022	0.86276	35	109	0.756944	0.243056	0.0387189
BnaA01g06020D	130	36	0.783133	0.216867	0.00331863	84	73	0.535032	0.464968	0.00128248	97	49	0.664384	0.335616	1	119	276	0.698734	0.301266	0.239998	143	224	0.610354	0.389646	0.0385931	118	258	0.68617	0.31383	0.508493
BnaA01g06040D	25	0	1	0	0.00102417	20	2	0.909091	0.0909091	0.0297639	5	0	1	0	0.1697	7	0	0	1	0.000533238	1	0	0	1	0.212766	2	0	0	1	0.073207
BnaA01g06090D	42	110	0.276316	0.723684	3.1034e-23	39	125	0.237805	0.762195	6.74361e-30	38	95	0.285714	0.714286	2.2543e-19	45	216	0.827586	0.172414	1.79908e-07	63	225	0.78125	0.21875	0.000112766	43	193	0.817797	0.182203	3.53088e-06
BnaA01g06100D	19	12	0.612903	0.387097	0.604866	19	14	0.575758	0.424242	0.347057	11	9	0.55	0.45	0.350377	0	35	1	0	9.78687e-05	8	43	0.843137	0.156863	0.0147139	3	32	0.914286	0.0857143	0.00440437
BnaA01g06160D	102	5	0.953271	0.046729	1.7954e-09	49	3	0.942308	0.0576923	8.41877e-05	57	3	0.95	0.05	1.40772e-05	61	6	0.0895522	0.910448	2.20765e-22	106	17	0.138211	0.861789	4.68804e-34	51	9	0.15	0.85	2.40491e-16
BnaA01g06190D	54	35	0.606742	0.393258	0.295076	49	31	0.6125	0.3875	0.388398	33	36	0.478261	0.521739	0.00251234	67	170	0.7173	0.2827	0.147467	71	151	0.68018	0.31982	0.748415	71	122	0.632124	0.367876	0.38987
BnaA01g06210D	10	38	0.208333	0.791667	1.05251e-10	5	30	0.142857	0.857143	3.49154e-10	3	23	0.115385	0.884615	1.65485e-08	3	37	0.925	0.075	0.0014073	4	62	0.939394	0.0606061	9.42415e-06	4	46	0.92	0.08	0.000427514
BnaA01g06220D	2	45	0.0425532	0.957447	1.40744e-18	4	22	0.153846	0.846154	1.52019e-07	1	31	0.03125	0.96875	2.81377e-13	0	50	1	0	2.50678e-06	0	42	1	0	1.58059e-05	2	48	0.96	0.04	3.83207e-05
BnaA01g06250D	127	161	0.440972	0.559028	4.30558e-15	73	100	0.421965	0.578035	6.79907e-11	79	118	0.401015	0.598985	3.24295e-14	61	288	0.825215	0.174785	2.12868e-09	108	252	0.7	0.3	0.240171	88	219	0.713355	0.286645	0.123631
BnaA01g06330D	89	39	0.695312	0.304688	0.569365	124	49	0.716763	0.283237	0.223964	75	62	0.547445	0.452555	0.00747281	96	280	0.744681	0.255319	0.00329739	96	314	0.765854	0.234146	6.4836e-05	71	283	0.799435	0.200565	5.49842e-07
BnaA01g06390D	7	21	0.25	0.75	1.01909e-05	10	38	0.208333	0.791667	1.23064e-10	18	17	0.514286	0.485714	0.0924715	4	40	0.909091	0.0909091	0.00169903	3	28	0.903226	0.0967742	0.0105232	8	29	0.783784	0.216216	0.185136
BnaA01g06750D	8	0	1	0	0.0713007	2	0	1	0	0.397137	2	0	1	0	0.39903	2	0	0	1	0.074491	0	0	-	-	1	9	0	0	1	7.39277e-05
BnaA01g07220D	46	39	0.541176	0.458824	0.0256388	32	26	0.551724	0.448276	0.100056	76	27	0.737864	0.262136	0.185236	46	100	0.684932	0.315068	0.724224	33	82	0.713043	0.286957	0.367349	25	70	0.736842	0.263158	0.205946
BnaA01g07270D	68	66	0.507463	0.492537	0.000259703	92	24	0.793103	0.206897	0.00861683	69	26	0.726316	0.273684	0.29294	36	120	0.769231	0.230769	0.0137763	99	116	0.539535	0.460465	0.000219885	58	100	0.632911	0.367089	0.451055
BnaA01g07290D	11	0	1	0	0.0332304	17	0	1	0	0.00794808	30	0	1	0	0.000358309	8	0	0	1	0.000201559	4	0	0	1	0.00950299	4	0	0	1	0.00988042
BnaA01g07320D	13	1	0.928571	0.0714286	0.0612204	12	7	0.631579	0.368421	0.822447	10	0	1	0	0.046929	11	6	0.352941	0.647059	0.0128946	12	10	0.454545	0.545455	0.0576681	6	5	0.454545	0.545455	0.19119
BnaA01g07340D	132	111	0.54321	0.45679	0.000132906	162	105	0.606742	0.393258	0.0642146	158	115	0.578755	0.421245	0.00519422	97	199	0.672297	0.327703	0.905128	74	145	0.6621	0.3379	0.945044	124	208	0.626506	0.373494	0.17198
BnaA01g07350D	102	34	0.75	0.25	0.0637191	90	26	0.775862	0.224138	0.0245649	73	16	0.820225	0.179775	0.00533386	42	81	0.658537	0.341463	0.915357	26	46	0.638889	0.361111	0.696576	37	45	0.54878	0.45122	0.0420821
BnaA01g07360D	167	167	0.5	0.5	6.12379e-10	127	85	0.599057	0.400943	0.0626413	99	75	0.568966	0.431034	0.013717	51	247	0.828859	0.171141	1.67422e-08	71	340	0.827251	0.172749	3.30817e-11	82	271	0.767705	0.232295	0.000180225
BnaA01g07420D	14	9	0.608696	0.391304	0.634411	18	1	0.947368	0.0526316	0.0190005	19	5	0.791667	0.208333	0.265747	0	7	1	0	0.0970877	5	7	0.583333	0.416667	0.620727	2	7	0.777778	0.222222	0.561559
BnaA01g07450D	0	0	-	-	1	0	0	-	-	1	0	0	-	-	1	0	2	1	0	0.396703	0	1	1	0	0.559077	0	0	-	-	1
BnaA01g07460D	4	16	0.2	0.8	3.12633e-05	2	0	1	0	0.397137	0	3	0	1	0.0280056	3	0	0	1	0.0272097	8	5	0.384615	0.615385	0.0524143	2	11	0.846154	0.153846	0.229147
BnaA01g07480D	133	58	0.696335	0.303665	0.464295	69	47	0.594828	0.405172	0.150441	89	84	0.514451	0.485549	8.21865e-05	42	82	0.66129	0.33871	0.960171	81	118	0.592965	0.407035	0.0468722	25	83	0.768519	0.231481	0.0441683
BnaA01g07540D	52	1	0.981132	0.0188679	4.44069e-06	33	3	0.916667	0.0833333	0.00359934	31	4	0.885714	0.114286	0.013314	14	11	0.44	0.56	0.0306563	27	22	0.44898	0.55102	0.00282612	13	13	0.5	0.5	0.109534
BnaA01g07620D	52	46	0.530612	0.469388	0.00880817	21	60	0.259259	0.740741	7.65406e-14	31	45	0.407895	0.592105	7.76347e-06	6	62	0.911765	0.0882353	6.42579e-05	2	54	0.964286	0.0357143	8.40011e-06	3	77	0.9625	0.0375	1.02085e-07
BnaA01g07640D	8	3	0.727273	0.272727	0.744535	4	0	1	0	0.217505	6	0	1	0	0.128512	6	0	0	1	0.0014073	6	1	0.142857	0.857143	0.00696435	7	0	0	1	0.000523445
BnaA01g07670D	7	11	0.388889	0.611111	0.0229503	11	9	0.55	0.45	0.347337	6	8	0.428571	0.571429	0.096952	13	20	0.606061	0.393939	0.552177	18	33	0.647059	0.352941	0.840222	16	13	0.448276	0.551724	0.0241836
BnaA01g07750D	34	47	0.419753	0.580247	8.72507e-06	22	48	0.314286	0.685714	2.59187e-09	35	42	0.454545	0.545455	0.000269659	5	56	0.918033	0.0819672	0.000105857	33	66	0.666667	0.333333	1	18	46	0.71875	0.28125	0.459676
BnaA01g07790D	18	197	0.0837209	0.916279	1.71119e-71	16	212	0.0701754	0.929825	3.26338e-79	24	168	0.125	0.875	4.09943e-55	5	237	0.979339	0.0206612	1.14473e-23	5	249	0.980315	0.019685	5.05301e-25	3	250	0.988142	0.0118577	4.41909e-26
BnaA01g07830D	59	23	0.719512	0.280488	0.386316	28	17	0.622222	0.377778	0.610621	33	33	0.5	0.5	0.0096307	21	40	0.655738	0.344262	0.922466	35	51	0.593023	0.406977	0.205468	17	63	0.7875	0.2125	0.0392122
BnaA01g07840D	11	26	0.297297	0.702703	6.82152e-06	5	25	0.166667	0.833333	3.52699e-08	6	18	0.25	0.75	5.81224e-05	0	47	1	0	5.18906e-06	1	61	0.983871	0.016129	5.02444e-07	2	51	0.962264	0.0377358	1.85896e-05
BnaA01g07920D	32	16	0.666667	0.333333	1	19	16	0.542857	0.457143	0.174869	19	27	0.413043	0.586957	0.000817056	10	20	0.666667	0.333333	1	2	57	0.966102	0.0338983	4.0018e-06	10	68	0.871795	0.128205	0.000364081
BnaA01g07930D	33	20	0.622642	0.377358	0.574535	29	12	0.707317	0.292683	0.665863	16	18	0.470588	0.529412	0.0298748	24	18	0.428571	0.571429	0.00268984	7	22	0.758621	0.241379	0.369779	8	18	0.692308	0.307692	0.853276
BnaA01g07940D	89	91	0.494444	0.505556	3.58898e-06	57	82	0.410072	0.589928	9.42323e-10	74	46	0.616667	0.383333	0.322548	33	160	0.829016	0.170984	7.03431e-06	40	147	0.786096	0.213904	0.00129749	81	137	0.62844	0.37156	0.299862
BnaA01g07950D	111	257	0.30163	0.69837	3.31675e-48	103	265	0.279891	0.720109	6.25717e-54	66	284	0.188571	0.811429	5.20588e-78	64	309	0.828418	0.171582	2.4137e-10	52	313	0.857534	0.142466	8.53817e-14	72	318	0.815385	0.184615	2.8792e-09
BnaA01g07960D	179	100	0.641577	0.358423	0.45253	179	75	0.704724	0.295276	0.268474	169	81	0.676	0.324	0.834527	133	138	0.509225	0.490775	1.9712e-07	165	196	0.542936	0.457064	2.38207e-06	100	80	0.444444	0.555556	1.59772e-09
BnaA01g07980D	52	24	0.684211	0.315789	0.8168	37	37	0.5	0.5	0.00551876	39	34	0.534247	0.465753	0.0318406	25	152	0.858757	0.141243	2.93075e-07	18	147	0.890909	0.109091	5.35764e-09	26	174	0.87	0.13	6.30026e-09
BnaA01g08050D	0	10	0	1	2.55368e-05	0	1	0	1	0.217505	3	4	0.428571	0.571429	0.250243	0	27	1	0	0.000682653	0	26	1	0	0.000800668	0	20	1	0	0.00369053
BnaA01g08080D	38	0	1	0	4.21127e-05	28	0	1	0	0.000535058	26	0	1	0	0.000955504	17	0	0	1	3.10297e-08	22	0	0	1	2.00608e-10	17	0	0	1	3.00434e-08
BnaA01g08130D	76	8	0.904762	0.0952381	1.27027e-05	68	16	0.809524	0.190476	0.01164	95	0	1	0	5.03139e-11	68	12	0.15	0.85	1.8525e-21	66	27	0.290323	0.709677	1.13171e-13	50	10	0.166667	0.833333	2.25318e-15
BnaA01g08140D	22	22	0.5	0.5	0.0332304	26	9	0.742857	0.257143	0.421949	18	18	0.5	0.5	0.0599087	15	44	0.745763	0.254237	0.26597	22	59	0.728395	0.271605	0.307595	23	44	0.656716	0.343284	0.925636
BnaA01g08150D	57	111	0.339286	0.660714	2.73779e-18	79	69	0.533784	0.466216	0.00160455	55	78	0.413534	0.586466	4.30251e-09	5	44	0.897959	0.102041	0.00156662	6	43	0.877551	0.122449	0.00386669	7	54	0.885246	0.114754	0.000813758
BnaA01g08200D	67	44	0.603604	0.396396	0.213473	74	23	0.762887	0.237113	0.0740756	63	27	0.7	0.3	0.589761	21	61	0.743902	0.256098	0.197655	27	67	0.712766	0.287234	0.421379	23	38	0.622951	0.377049	0.559399
BnaA01g08260D	80	8	0.909091	0.0909091	5.17821e-06	102	4	0.962264	0.0377358	7.37075e-10	105	10	0.913043	0.0869565	1.24159e-07	42	6	0.125	0.875	1.77081e-14	28	2	0.0666667	0.933333	2.14365e-11	48	10	0.172414	0.827586	1.40955e-14
BnaA01g08270D	231	135	0.631148	0.368852	0.207025	161	101	0.614504	0.385496	0.114347	183	88	0.675277	0.324723	0.843724	107	290	0.730479	0.269521	0.0146039	125	343	0.732906	0.267094	0.0051625	135	299	0.68894	0.31106	0.402739
BnaA01g08280D	27	5	0.84375	0.15625	0.0555774	10	2	0.833333	0.166667	0.290635	0	2	0	1	0.076471	0	8	1	0	0.074491	2	12	0.857143	0.142857	0.183937	0	6	1	0	0.123631
BnaA01g08300D	10	9	0.526316	0.473684	0.256334	13	8	0.619048	0.380952	0.723646	8	2	0.8	0.2	0.460128	0	5	1	0	0.166285	10	12	0.545455	0.454545	0.29465	10	4	0.285714	0.714286	0.00569672
BnaA01g08310D	72	43	0.626087	0.373913	0.432984	61	40	0.60396	0.39604	0.247629	36	50	0.418605	0.581395	4.94543e-06	34	118	0.776316	0.223684	0.00924132	13	159	0.924419	0.0755814	5.33919e-12	31	104	0.77037	0.22963	0.0208058
BnaA01g08320D	1	0	1	0	0.555631	2	0	1	0	0.397137	0	18	0	1	1.32456e-08	0	16	1	0	0.0100933	0	32	1	0	0.000182704	0	20	1	0	0.00369053
BnaA01g08420D	8	0	1	0	0.0713007	0	0	-	-	1	0	0	-	-	1	1	9	0.9	0.1	0.170894	2	2	0.5	0.5	0.559077	6	5	0.454545	0.545455	0.19119
BnaA01g08430D	8	3	0.727273	0.272727	0.744535	5	6	0.454545	0.545455	0.194691	3	4	0.428571	0.571429	0.250243	0	12	1	0	0.0272097	2	19	0.904762	0.0952381	0.036271	1	7	0.875	0.125	0.279769
BnaA01g08440D	60	41	0.594059	0.405941	0.171133	38	20	0.655172	0.344828	0.917765	40	32	0.555556	0.444444	0.076471	38	71	0.651376	0.348624	0.812381	33	78	0.702703	0.297297	0.504062	30	48	0.615385	0.384615	0.41579
BnaA01g08480D	8	4	0.666667	0.333333	1	2	2	0.5	0.5	0.561463	2	1	0.666667	0.333333	1	1	15	0.9375	0.0625	0.0395208	0	8	1	0	0.0720495	0	9	1	0	0.0573454
BnaA01g08490D	10	6	0.625	0.375	0.795571	8	9	0.470588	0.529412	0.130439	12	6	0.666667	0.333333	1	17	12	0.413793	0.586207	0.00869162	8	23	0.741935	0.258065	0.455018	11	29	0.725	0.275	0.520716
BnaA01g08500D	9	1	0.9	0.1	0.165765	4	6	0.4	0.6	0.114713	6	5	0.545455	0.454545	0.482574	5	6	0.545455	0.454545	0.479789	3	7	0.7	0.3	0.890705	0	2	1	0	0.393761
BnaA01g08520D	5	4	0.555556	0.444444	0.555631	5	6	0.454545	0.545455	0.194691	1	2	0.333333	0.666667	0.29294	5	4	0.444444	0.555556	0.216893	0	6	1	0	0.122622	2	0	0	1	0.073207
BnaA01g08530D	1	0	1	0	0.555631	0	0	-	-	1	0	0	-	-	1	2	0	0	1	0.074491	0	0	-	-	1	0	0	-	-	1
BnaA01g08550D	5	0	1	0	0.161406	6	0	1	0	0.126045	12	0	1	0	0.0280056	16	19	0.542857	0.457143	0.174518	12	38	0.76	0.24	0.21808	4	27	0.870968	0.129032	0.0293642
BnaA01g08560D	9	12	0.428571	0.571429	0.0358667	3	8	0.272727	0.727273	0.0118202	1	12	0.0769231	0.923077	2.69347e-05	1	21	0.954545	0.0454545	0.00932867	0	30	1	0	0.000299464	0	21	1	0	0.00291189
BnaA01g08620D	46	9	0.836364	0.163636	0.0146917	17	12	0.586207	0.413793	0.442837	22	3	0.88	0.12	0.0443945	4	12	0.75	0.25	0.562711	6	11	0.647059	0.352941	0.925481	1	19	0.95	0.05	0.0145928
BnaA01g08640D	10	2	0.833333	0.166667	0.283558	8	0	1	0	0.0740756	2	5	0.285714	0.714286	0.0586153	5	5	0.5	0.5	0.340637	8	2	0.2	0.8	0.00387519	9	3	0.25	0.75	0.00504958
BnaA01g08700D	99	12	0.891892	0.108108	1.88905e-06	53	26	0.670886	0.329114	0.994425	72	23	0.757895	0.242105	0.0975814	30	57	0.655172	0.344828	0.89086	38	43	0.530864	0.469136	0.0182217	15	32	0.680851	0.319149	0.902687
BnaA01g08760D	0	4	0	1	0.00937255	0	0	-	-	1	0	0	-	-	1	0	1	1	0	0.562711	0	2	1	0	0.391953	2	3	0.6	0.4	0.82507
BnaA01g08810D	14	1	0.933333	0.0666667	0.0477437	8	6	0.571429	0.428571	0.539544	5	8	0.384615	0.615385	0.056175	1	9	0.9	0.1	0.170894	0	15	1	0	0.012209	3	5	0.625	0.375	0.871985
BnaA01g08850D	6	16	0.272727	0.727273	0.000249285	11	2	0.846154	0.153846	0.232974	13	1	0.928571	0.0714286	0.0660351	0	8	1	0	0.074491	0	8	1	0	0.0720495	0	11	1	0	0.0344365
BnaA01g08890D	25	2	0.925926	0.0740741	0.00879299	10	0	1	0	0.0452852	11	4	0.733333	0.266667	0.672553	1	19	0.95	0.05	0.0149783	1	3	0.75	0.25	0.800316	0	11	1	0	0.0344365
BnaA01g08900D	54	97	0.357616	0.642384	7.46417e-15	70	99	0.414201	0.585799	2.77072e-11	58	72	0.446154	0.553846	5.30243e-07	27	230	0.894942	0.105058	8.21534e-14	48	230	0.827338	0.172662	6.32589e-08	39	210	0.843373	0.156627	1.87324e-08
BnaA01g08950D	44	10	0.814815	0.185185	0.0363323	26	13	0.666667	0.333333	1	21	15	0.583333	0.416667	0.37294	8	34	0.809524	0.190476	0.0807107	10	45	0.818182	0.181818	0.030717	13	13	0.5	0.5	0.109534
BnaA01g09120D	25	4	0.862069	0.137931	0.0434636	17	7	0.708333	0.291667	0.744982	8	8	0.5	0.5	0.220573	6	8	0.571429	0.428571	0.54139	1	13	0.928571	0.0714286	0.0619995	2	14	0.875	0.125	0.117178
BnaA01g09140D	22	18	0.55	0.45	0.165765	18	7	0.72	0.28	0.656375	12	14	0.461538	0.538462	0.0488921	4	41	0.911111	0.0888889	0.00137106	3	43	0.934783	0.0652174	0.000317895	5	46	0.901961	0.0980392	0.000996692
BnaA01g09220D	86	27	0.761062	0.238938	0.0552136	127	23	0.846667	0.153333	1.14871e-05	86	13	0.868687	0.131313	7.69553e-05	39	35	0.472973	0.527027	0.0011235	39	56	0.589474	0.410526	0.159398	44	42	0.488372	0.511628	0.00121331
BnaA01g09290D	27	31	0.465517	0.534483	0.00267819	22	16	0.578947	0.421053	0.327954	16	18	0.470588	0.529412	0.0298748	7	43	0.86	0.14	0.0084006	15	31	0.673913	0.326087	0.971783	15	36	0.705882	0.294118	0.63635
BnaA01g09520D	241	112	0.68272	0.31728	0.601568	193	119	0.61859	0.38141	0.111882	155	117	0.569853	0.430147	0.00199383	93	186	0.666667	0.333333	1	69	198	0.741573	0.258427	0.0180453	155	236	0.603581	0.396419	0.0162676
BnaA01g09530D	78	26	0.75	0.25	0.107657	65	49	0.570175	0.429825	0.0508807	64	24	0.727273	0.272727	0.301528	16	160	0.909091	0.0909091	6.74504e-11	22	142	0.865854	0.134146	2.74873e-07	37	119	0.762821	0.237179	0.021073
BnaA01g09540D	121	90	0.57346	0.42654	0.00843164	141	68	0.674641	0.325359	0.877116	123	84	0.594203	0.405797	0.04954	40	154	0.793814	0.206186	0.000515287	47	160	0.772947	0.227053	0.00274137	31	166	0.84264	0.15736	7.38856e-07
BnaA01g09700D	15	10	0.6	0.4	0.555631	5	8	0.384615	0.615385	0.0542745	11	2	0.846154	0.153846	0.235899	4	16	0.8	0.2	0.275817	9	20	0.689655	0.310345	0.863593	3	13	0.8125	0.1875	0.285424
BnaA01g09710D	71	35	0.669811	0.330189	0.99606	82	22	0.788462	0.211538	0.0170839	49	11	0.816667	0.183333	0.0278954	27	36	0.571429	0.428571	0.161612	30	77	0.719626	0.280374	0.315354	16	60	0.789474	0.210526	0.0413972
BnaA01g09860D	119	73	0.619792	0.380208	0.225164	140	39	0.782123	0.217877	0.00266871	134	57	0.701571	0.298429	0.392982	73	213	0.744755	0.255245	0.0109445	72	317	0.81491	0.18509	3.08382e-09	47	213	0.819231	0.180769	8.24737e-07
BnaA01g09910D	3	0	1	0	0.283558	10	13	0.434783	0.565217	0.0341038	4	3	0.571429	0.428571	0.681373	0	8	1	0	0.074491	4	8	0.666667	0.333333	1	0	10	1	0	0.0447204
BnaA01g09930D	85	21	0.801887	0.198113	0.00664574	84	16	0.84	0.16	0.00068024	55	14	0.797101	0.202899	0.0406729	29	47	0.618421	0.381579	0.458651	25	77	0.754902	0.245098	0.0914656	28	98	0.777778	0.222222	0.0162676
BnaA01g10100D	41	20	0.672131	0.327869	0.979548	13	10	0.565217	0.434783	0.385967	18	17	0.514286	0.485714	0.0924715	23	25	0.520833	0.479167	0.0566289	37	31	0.455882	0.544118	0.000597197	20	30	0.6	0.4	0.393761
BnaA01g10590D	42	7	0.857143	0.142857	0.00937255	31	2	0.939394	0.0606061	0.00229816	28	5	0.848485	0.151515	0.0492299	16	15	0.483871	0.516129	0.0545973	13	16	0.551724	0.448276	0.251378	12	26	0.684211	0.315789	0.887496
BnaA01g10600D	172	7	0.960894	0.0391061	6.94642e-16	171	17	0.909574	0.0904255	1.35891e-11	186	15	0.925373	0.0746269	8.68959e-14	154	43	0.218274	0.781726	5.06021e-39	172	33	0.160976	0.839024	1.72843e-51	147	49	0.25	0.75	1.11413e-33
BnaA01g10620D	19	28	0.404255	0.595745	0.000371366	9	36	0.2	0.8	2.28699e-10	14	20	0.411765	0.588235	0.00416611	29	116	0.8	0.2	0.00173224	40	127	0.760479	0.239521	0.0193299	10	78	0.886364	0.113636	4.3342e-05
BnaA01g10810D	116	77	0.601036	0.398964	0.0824297	91	50	0.64539	0.35461	0.676108	96	68	0.585366	0.414634	0.0498552	32	163	0.835897	0.164103	2.36088e-06	50	129	0.72067	0.27933	0.177258	57	152	0.727273	0.272727	0.0979066
BnaA01g10840D	1	4	0.2	0.8	0.0453316	0	1	0	1	0.217505	0	0	-	-	1	2	10	0.833333	0.166667	0.289164	0	7	1	0	0.0940619	2	7	0.777778	0.222222	0.561559
BnaA01g10890D	35	10	0.777778	0.222222	0.161406	47	4	0.921569	0.0784314	0.000343977	32	5	0.864865	0.135135	0.0221255	7	0	0	1	0.000533238	1	0	0	1	0.212766	0	0	-	-	1
BnaA01g10910D	76	5	0.938272	0.0617284	8.87393e-07	75	6	0.925926	0.0740741	3.2389e-06	61	8	0.884058	0.115942	0.000422958	0	0	-	-	1	0	0	-	-	1	0	0	-	-	1
BnaA01g10920D	202	0	1	0	1.48833e-22	199	2	0.99005	0.00995025	4.19603e-21	186	0	1	0	1.09882e-20	2	2	0.5	0.5	0.562711	0	0	-	-	1	2	0	0	1	0.073207
BnaA01g10930D	202	292	0.408907	0.591093	1.48704e-32	252	263	0.48932	0.51068	1.78514e-16	164	209	0.439678	0.560322	2.70911e-19	2	0	0	1	0.074491	4	0	0	1	0.00950299	3	3	0.5	0.5	0.468946
BnaA01g10970D	0	13	0	1	1.36259e-06	0	1	0	1	0.217505	0	1	0	1	0.220573	0	2	1	0	0.396703	0	9	1	0	0.0562427	0	2	1	0	0.393761
BnaA01g10980D	8	4	0.666667	0.333333	1	3	10	0.230769	0.769231	0.00221603	3	3	0.5	0.5	0.475122	5	12	0.705882	0.294118	0.809279	1	13	0.928571	0.0714286	0.0619995	1	17	0.944444	0.0555556	0.0238496
BnaA01g10990D	28	17	0.622222	0.377778	0.605255	13	11	0.541667	0.458333	0.263067	10	4	0.714286	0.285714	0.79088	10	15	0.6	0.4	0.562711	12	18	0.6	0.4	0.522781	18	14	0.4375	0.5625	0.0123801
BnaA01g11000D	20	4	0.833333	0.166667	0.121903	25	5	0.833333	0.166667	0.0850436	19	3	0.863636	0.136364	0.0835189	10	16	0.615385	0.384615	0.665926	6	14	0.7	0.3	0.825797	15	11	0.423077	0.576923	0.0167786
BnaA01g11030D	30	24	0.555556	0.444444	0.121903	26	12	0.684211	0.315789	0.888198	19	21	0.475	0.525	0.0213173	10	22	0.6875	0.3125	0.873368	11	31	0.738095	0.261905	0.402424	4	62	0.939394	0.0606061	1.01758e-05
BnaA01g11040D	5	10	0.333333	0.666667	0.012056	6	1	0.857143	0.142857	0.366488	4	1	0.8	0.2	0.615296	1	9	0.9	0.1	0.170894	6	10	0.625	0.375	0.800316	2	8	0.8	0.2	0.45357
BnaA01g11060D	43	44	0.494253	0.505747	0.00156343	32	40	0.444444	0.555556	0.000200397	42	27	0.608696	0.391304	0.393953	17	85	0.833333	0.166667	0.000995679	14	105	0.882353	0.117647	2.33277e-06	14	60	0.810811	0.189189	0.0169945
BnaA01g11220D	10	8	0.555556	0.444444	0.389952	6	13	0.315789	0.684211	0.00296235	14	14	0.5	0.5	0.0994146	8	29	0.783784	0.216216	0.188541	25	20	0.444444	0.555556	0.00349307	6	20	0.769231	0.230769	0.34297
BnaA01g11310D	0	0	-	-	1	0	0	-	-	1	0	0	-	-	1	7	0	0	1	0.000533238	4	0	0	1	0.00950299	7	0	0	1	0.000523445
BnaA01g11360D	11	0	1	0	0.0332304	2	6	0.25	0.75	0.0242432	6	1	0.857143	0.142857	0.369221	6	15	0.714286	0.285714	0.727163	7	9	0.5625	0.4375	0.457965	1	10	0.909091	0.0909091	0.130191
BnaA01g11370D	0	6	0	1	0.00129702	4	5	0.444444	0.555556	0.217505	2	2	0.5	0.5	0.564934	1	1	0.5	0.5	0.700379	2	8	0.8	0.2	0.452039	3	4	0.571429	0.428571	0.676839
BnaA01g11380D	19	45	0.296875	0.703125	1.94772e-09	13	41	0.240741	0.759259	2.30531e-10	11	21	0.34375	0.65625	0.000358052	9	62	0.873239	0.126761	0.000642654	19	89	0.824074	0.175926	0.00129716	21	85	0.801887	0.198113	0.00703489
BnaA01g11390D	114	143	0.44358	0.55642	2.73108e-13	83	82	0.50303	0.49697	3.04755e-05	70	87	0.44586	0.55414	2.85815e-08	39	283	0.878882	0.121118	7.04437e-15	88	239	0.730887	0.269113	0.0255809	52	275	0.840979	0.159021	1.59221e-10
BnaA01g11400D	0	15	0	1	1.91167e-07	0	17	0	1	3.11063e-08	0	20	0	1	1.90001e-09	2	39	0.95122	0.0487805	0.000341463	0	79	1	0	1.83726e-09	2	40	0.952381	0.047619	0.000262131
BnaA01g11410D	8	29	0.216216	0.783784	2.99779e-08	1	36	0.027027	0.972973	1.83883e-15	6	15	0.285714	0.714286	0.0006707	2	15	0.882353	0.117647	0.0949627	0	11	1	0	0.033607	1	22	0.956522	0.0434783	0.00712219
BnaA01g11430D	6	3	0.666667	0.333333	1	0	11	0	1	1.07625e-05	8	5	0.615385	0.384615	0.780432	3	6	0.666667	0.333333	1	1	18	0.947368	0.0526316	0.0180755	12	11	0.478261	0.521739	0.087581
BnaA01g11510D	0	8	0	1	0.000181445	0	13	0	1	1.54505e-06	0	5	0	1	0.0040389	0	27	1	0	0.000682653	0	12	1	0	0.025937	2	17	0.894737	0.105263	0.0589792
BnaA01g11520D	10	26	0.277778	0.722222	2.85284e-06	3	16	0.157895	0.842105	1.02711e-05	20	2	0.909091	0.0909091	0.030905	15	34	0.693878	0.306122	0.767499	14	39	0.735849	0.264151	0.360835	11	29	0.725	0.275	0.520716
BnaA01g11630D	2	0	1	0	0.389952	2	0	1	0	0.397137	0	0	-	-	1	0	0	-	-	1	1	0	0	1	0.212766	0	0	-	-	1
BnaA01g11650D	3	1	0.75	0.25	0.795571	0	4	0	1	0.0100083	1	4	0.2	0.8	0.0492978	0	5	1	0	0.166285	8	17	0.68	0.32	0.946003	1	2	0.666667	0.333333	1
BnaA01g11680D	4	8	0.333333	0.666667	0.0256388	4	13	0.235294	0.764706	0.000483807	2	12	0.142857	0.857143	0.000117827	2	38	0.95	0.05	0.000434322	0	33	1	0	0.000144518	2	33	0.942857	0.0571429	0.00138199
BnaA01g11700D	53	1	0.981481	0.0185185	3.51426e-06	51	0	1	0	1.97525e-06	43	0	1	0	1.52814e-05	4	0	0	1	0.0100933	11	0	0	1	9.65676e-06	9	0	0	1	7.39277e-05
BnaA01g11740D	9	1	0.9	0.1	0.165765	9	6	0.6	0.4	0.667899	2	12	0.142857	0.857143	0.000117827	5	13	0.722222	0.277778	0.700379	8	7	0.466667	0.533333	0.145856	4	10	0.714286	0.285714	0.784216
BnaA01g11760D	15	0	1	0	0.012056	44	0	1	0	1.07625e-05	21	0	1	0	0.00320787	57	0	0	1	2.79805e-25	51	0	0	1	8.42715e-23	6	0	0	1	0.00138199
BnaA01g11790D	3	13	0.1875	0.8125	0.000142125	15	16	0.483871	0.516129	0.0541503	10	12	0.454545	0.545455	0.0614444	0	17	1	0	0.00801211	9	11	0.55	0.45	0.341823	4	13	0.764706	0.235294	0.473974
BnaA01g11840D	66	117	0.360656	0.639344	1.84289e-17	42	104	0.287671	0.712329	4.67026e-21	55	112	0.329341	0.670659	4.32283e-19	39	203	0.838843	0.161157	7.28525e-08	63	203	0.763158	0.236842	0.00201126	47	158	0.770732	0.229268	0.00370886
BnaA01g11920D	80	85	0.484848	0.515152	2.80516e-06	53	65	0.449153	0.550847	2.38856e-06	47	53	0.47	0.53	0.000111193	49	165	0.771028	0.228972	0.00298556	60	282	0.824561	0.175439	3.23932e-09	30	176	0.854369	0.145631	5.84645e-08
BnaA01g11940D	8	0	1	0	0.0713007	12	0	1	0	0.0269371	21	0	1	0	0.00320787	15	0	0	1	2.15881e-07	15	0	0	1	1.91353e-07	20	0	0	1	1.59772e-09
BnaA01g12010D	12	0	1	0	0.0256388	7	2	0.777778	0.222222	0.561463	7	0	1	0	0.0994146	3	10	0.769231	0.230769	0.522896	6	11	0.647059	0.352941	0.925481	0	13	1	0	0.0209771
BnaA01g12030D	0	0	-	-	1	0	0	-	-	1	0	0	-	-	1	0	0	-	-	1	0	0	-	-	1	0	0	-	-	1
BnaA01g12060D	97	73	0.570588	0.429412	0.0152137	56	47	0.543689	0.456311	0.0165737	51	48	0.515152	0.484848	0.00369757	22	79	0.782178	0.217822	0.0270918	28	113	0.801418	0.198582	0.00166208	13	78	0.857143	0.142857	0.000347803
BnaA01g12080D	4	0	1	0	0.211661	2	2	0.5	0.5	0.561463	0	0	-	-	1	3	2	0.4	0.6	0.275817	6	1	0.142857	0.857143	0.00696435	0	0	-	-	1
BnaA01g12110D	18	17	0.514286	0.485714	0.0863721	7	10	0.411765	0.588235	0.0459599	9	3	0.75	0.25	0.627717	1	5	0.833333	0.166667	0.472329	2	20	0.909091	0.0909091	0.0285796	6	12	0.666667	0.333333	1
BnaA01g12130D	10	22	0.3125	0.6875	6.73359e-05	3	28	0.0967742	0.903226	1.27237e-10	8	19	0.296296	0.703704	0.00016059	12	40	0.769231	0.230769	0.169985	0	33	1	0	0.000144518	6	33	0.846154	0.153846	0.0320908
BnaA01g12140D	83	78	0.515528	0.484472	0.000140993	70	98	0.416667	0.583333	4.96163e-11	60	54	0.526316	0.473684	0.00393292	60	107	0.640719	0.359281	0.562711	63	155	0.711009	0.288991	0.222017	47	121	0.720238	0.279762	0.197742
BnaA01g12150D	22	7	0.758621	0.241379	0.367049	7	0	1	0	0.0971213	2	0	1	0	0.39903	1	6	0.857143	0.142857	0.365154	0	8	1	0	0.0720495	0	16	1	0	0.00988042
BnaA01g12270D	18	2	0.9	0.1	0.0453316	5	0	1	0	0.166569	3	0	1	0	0.29294	0	3	1	0	0.289164	1	3	0.75	0.25	0.800316	3	1	0.25	0.75	0.117178
BnaA01g12280D	16	23	0.410256	0.589744	0.0016436	7	28	0.2	0.8	2.71877e-08	11	24	0.314286	0.685714	3.91596e-05	0	26	1	0	0.000877612	4	41	0.911111	0.0888889	0.0012588	2	26	0.928571	0.0714286	0.00730658
BnaA01g12290D	20	89	0.183486	0.816514	1.98257e-25	10	99	0.0917431	0.908257	1.45788e-35	4	106	0.0363636	0.963636	6.6061e-43	6	80	0.930233	0.0697674	1.00058e-06	18	99	0.846154	0.153846	0.000115512	20	118	0.855072	0.144928	1.04136e-05
BnaA01g12310D	2	12	0.142857	0.857143	9.71728e-05	6	18	0.25	0.75	5.31379e-05	6	9	0.4	0.6	0.0519346	1	52	0.981132	0.0188679	4.98919e-06	9	55	0.859375	0.140625	0.00251705	14	40	0.740741	0.259259	0.320419
BnaA01g12320D	8	3	0.727273	0.272727	0.744535	10	4	0.714286	0.285714	0.783391	3	2	0.6	0.4	0.831924	0	6	1	0	0.126436	0	2	1	0	0.391953	0	8	1	0	0.073207
BnaA01g12360D	145	29	0.833333	0.166667	1.08521e-05	130	20	0.866667	0.133333	9.55375e-07	88	15	0.854369	0.145631	0.000189593	106	42	0.283784	0.716216	8.63846e-22	106	62	0.369048	0.630952	2.60004e-15	146	44	0.231579	0.768421	1.49468e-35
BnaA01g12390D	62	50	0.553571	0.446429	0.0207402	81	48	0.627907	0.372093	0.434558	80	56	0.588235	0.411765	0.0870367	41	106	0.721088	0.278912	0.222466	61	128	0.677249	0.322751	0.831958	43	112	0.722581	0.277419	0.196515
BnaA01g12450D	44	32	0.578947	0.421053	0.150462	37	18	0.672727	0.327273	0.982164	53	6	0.898305	0.101695	0.000521723	24	39	0.619048	0.380952	0.512013	31	14	0.311111	0.688889	1.66571e-06	28	13	0.317073	0.682927	8.09413e-06
BnaA01g12470D	5	12	0.294118	0.705882	0.00260321	2	10	0.166667	0.833333	0.000680383	0	9	0	1	8.21865e-05	0	23	1	0	0.00180926	3	13	0.8125	0.1875	0.283648	1	14	0.933333	0.0666667	0.0495302
BnaA01g12520D	5	0	1	0	0.161406	3	0	1	0	0.290635	2	0	1	0	0.39903	3	0	0	1	0.0272097	0	0	-	-	1	2	0	0	1	0.073207
BnaA01g12530D	179	0	1	0	4.21159e-20	158	0	1	0	8.89572e-18	124	0	1	0	4.23032e-14	164	0	0	1	3.36044e-71	213	0	0	1	2.43431e-92	168	0	0	1	5.86243e-73
BnaA01g12570D	10	8	0.555556	0.444444	0.389952	8	8	0.5	0.5	0.217505	8	10	0.444444	0.555556	0.076471	16	32	0.666667	0.333333	1	7	33	0.825	0.175	0.0562427	8	16	0.666667	0.333333	1
BnaA01g12590D	0	0	-	-	1	0	4	0	1	0.0100083	0	1	0	1	0.220573	0	4	1	0	0.216893	0	3	1	0	0.286022	0	4	1	0	0.213736
BnaA01g12810D	5	26	0.16129	0.83871	1.22668e-08	3	34	0.0810811	0.918919	4.07943e-13	0	15	0	1	2.45775e-07	0	48	1	0	4.04103e-06	0	67	1	0	3.47358e-08	0	47	1	0	5.03805e-06
BnaA01g12860D	0	71	0	1	2.48944e-31	0	60	0	1	1.56115e-26	0	42	0	1	8.96804e-19	0	81	1	0	1.30076e-09	0	74	1	0	6.33887e-09	0	99	1	0	1.52315e-11
BnaA01g12870D	0	4	0	1	0.00937255	0	5	0	1	0.00375636	0	2	0	1	0.076471	0	10	1	0	0.0456059	0	17	1	0	0.00746243	0	3	1	0	0.287407
BnaA01g12900D	3	16	0.157895	0.842105	9.11108e-06	1	12	0.0769231	0.923077	2.46029e-05	3	10	0.230769	0.769231	0.00239592	3	28	0.903226	0.0967742	0.0111717	3	40	0.930233	0.0697674	0.000640915	3	31	0.911765	0.0882353	0.0055603
BnaA01g13080D	2	32	0.0588235	0.941176	4.53251e-13	7	35	0.166667	0.833333	4.96163e-11	7	14	0.333333	0.666667	0.00320787	6	53	0.898305	0.101695	0.000481863	6	74	0.925	0.075	3.62143e-06	5	72	0.935065	0.0649351	2.48664e-06
BnaA01g13090D	29	35	0.453125	0.546875	0.00074923	14	20	0.411765	0.588235	0.00387628	9	30	0.230769	0.769231	4.87024e-08	21	45	0.681818	0.318182	0.86595	11	79	0.877778	0.122222	6.81864e-05	19	91	0.827273	0.172727	0.000965
BnaA01g13130D	128	236	0.351648	0.648352	9.9437e-36	137	186	0.424149	0.575851	3.67296e-19	114	149	0.43346	0.56654	1.34194e-14	80	178	0.689922	0.310078	0.518289	113	217	0.657576	0.342424	0.802736	79	164	0.674897	0.325103	0.857216
BnaA01g13220D	2	0	1	0	0.389952	1	3	0.25	0.75	0.119239	9	11	0.45	0.55	0.0696411	2	10	0.833333	0.166667	0.289164	2	5	0.714286	0.285714	0.860376	4	3	0.428571	0.571429	0.243583
BnaA01g13300D	2	7	0.222222	0.777778	0.00937255	6	9	0.4	0.6	0.0502117	5	9	0.357143	0.642857	0.0280056	7	21	0.75	0.25	0.433133	3	6	0.666667	0.333333	1	4	15	0.789474	0.210526	0.329635
BnaA01g13320D	59	69	0.460938	0.539062	3.03197e-06	49	56	0.466667	0.533333	4.93372e-05	80	50	0.615385	0.384615	0.291728	53	185	0.777311	0.222689	0.000832429	55	216	0.797048	0.202952	1.81336e-05	43	146	0.772487	0.227513	0.00471604
BnaA01g13330D	83	109	0.432292	0.567708	3.79635e-11	57	110	0.341317	0.658683	6.79087e-18	80	104	0.434783	0.565217	2.13187e-10	34	300	0.898204	0.101796	3.88321e-18	45	330	0.88	0.12	2.08826e-17	55	288	0.83965	0.16035	7.74761e-11
BnaA01g13340D	12	15	0.444444	0.555556	0.0256388	5	5	0.5	0.5	0.34212	11	7	0.611111	0.388889	0.702588	8	16	0.666667	0.333333	1	18	16	0.470588	0.529412	0.0276615	5	23	0.821429	0.178571	0.123631
BnaA01g13400D	13	6	0.684211	0.315789	0.929744	4	7	0.363636	0.636364	0.0574792	9	8	0.529412	0.470588	0.30405	30	22	0.423077	0.576923	0.000564711	9	25	0.735294	0.264706	0.4769	7	12	0.631579	0.368421	0.822182
BnaA01g13430D	4	3	0.571429	0.428571	0.672142	2	2	0.5	0.5	0.561463	4	0	1	0	0.220573	3	0	0	1	0.0272097	3	0	0	1	0.025937	2	1	0.333333	0.666667	0.287407
BnaA01g13460D	0	53	0	1	1.28882e-23	1	61	0.016129	0.983871	4.05225e-26	0	18	0	1	1.32456e-08	0	127	1	0	1.66444e-14	0	85	1	0	4.23692e-10	0	124	1	0	3.33988e-14
BnaA01g13470D	61	21	0.743902	0.256098	0.191862	48	23	0.676056	0.323944	0.930893	36	13	0.734694	0.265306	0.39903	24	27	0.529412	0.470588	0.0644606	29	46	0.613333	0.386667	0.403101	31	43	0.581081	0.418919	0.169013
BnaA01g13480D	4	4	0.5	0.5	0.389952	7	9	0.4375	0.5625	0.0837248	4	2	0.666667	0.333333	1	3	16	0.842105	0.157895	0.15601	14	40	0.740741	0.259259	0.318799	7	20	0.740741	0.259259	0.499777
BnaA01g13530D	21	5	0.807692	0.192308	0.178409	38	12	0.76	0.24	0.223062	26	9	0.742857	0.257143	0.423794	29	41	0.585714	0.414286	0.21482	50	37	0.425287	0.574713	6.57376e-06	28	20	0.416667	0.583333	0.000668161
BnaA01g13540D	75	88	0.460123	0.539877	1.02451e-07	63	100	0.386503	0.613497	3.21139e-13	51	87	0.369565	0.630435	1.42608e-12	49	20	0.289855	0.710145	2.25647e-10	39	55	0.585106	0.414894	0.136764	10	53	0.84127	0.15873	0.00730658
BnaA01g13550D	23	33	0.410714	0.589286	0.000143524	13	25	0.342105	0.657895	7.53053e-05	20	14	0.588235	0.411765	0.41534	0	56	1	0	5.75376e-07	3	87	0.966667	0.0333333	8.31719e-09	10	69	0.873418	0.126582	0.000294863
BnaA01g13560D	40	71	0.36036	0.63964	5.10287e-11	31	60	0.340659	0.659341	3.00218e-10	34	59	0.365591	0.634409	5.18245e-09	18	58	0.763158	0.236842	0.115852	19	87	0.820755	0.179245	0.00183037	15	79	0.840426	0.159574	0.000963599
BnaA01g13580D	62	49	0.558559	0.441441	0.028052	66	39	0.628571	0.371429	0.49474	61	28	0.685393	0.314607	0.79348	103	148	0.589641	0.410359	0.0195301	140	225	0.616438	0.383562	0.0682561	65	151	0.699074	0.300926	0.393761
BnaA01g13700D	110	322	0.25463	0.74537	9.22508e-72	94	325	0.224344	0.775656	4.95923e-80	99	335	0.228111	0.771889	2.22022e-81	41	418	0.910675	0.0893246	3.36652e-27	64	389	0.85872	0.14128	4.57509e-17	44	419	0.904968	0.0950324	3.21947e-26
BnaA01g13760D	74	116	0.389474	0.610526	5.01987e-15	48	108	0.307692	0.692308	3.19493e-20	49	91	0.35	0.65	2.39401e-14	40	259	0.866221	0.133779	2.17642e-12	54	255	0.825243	0.174757	1.71052e-08	29	241	0.892593	0.107407	3.33988e-14
BnaA01g13790D	7	0	1	0	0.0935498	0	0	-	-	1	5	0	1	0	0.1697	0	0	-	-	1	2	0	0	1	0.0720495	0	0	-	-	1
BnaA01g13830D	86	148	0.367521	0.632479	4.14735e-21	89	121	0.42381	0.57619	7.888e-13	70	123	0.362694	0.637306	5.70491e-18	36	282	0.886792	0.113208	9.45387e-16	42	295	0.875371	0.124629	4.08775e-15	32	279	0.897106	0.102894	7.98044e-17
BnaA01g13840D	23	0	1	0	0.00166393	7	0	1	0	0.0971213	7	0	1	0	0.0994146	4	3	0.428571	0.571429	0.246087	3	2	0.4	0.6	0.271732	0	0	-	-	1
BnaA01g13880D	16	9	0.64	0.36	0.846452	28	8	0.777778	0.222222	0.217505	11	7	0.611111	0.388889	0.702588	3	9	0.75	0.25	0.625229	10	17	0.62963	0.37037	0.761574	3	14	0.823529	0.176471	0.2292
BnaA01g13890D	9	4	0.692308	0.307692	0.906347	3	15	0.166667	0.833333	2.58137e-05	10	5	0.666667	0.333333	1	4	22	0.846154	0.153846	0.0843881	5	21	0.807692	0.192308	0.179511	3	18	0.857143	0.142857	0.0992894
BnaA01g13910D	18	6	0.75	0.25	0.464347	22	7	0.758621	0.241379	0.375782	23	2	0.92	0.08	0.0156846	9	8	0.470588	0.529412	0.130871	8	27	0.771429	0.228571	0.250842	11	4	0.266667	0.733333	0.00253584
BnaA01g13920D	30	6	0.833333	0.166667	0.0555774	34	0	1	0	0.000123558	40	4	0.909091	0.0909091	0.00184262	22	18	0.45	0.55	0.00822862	25	14	0.358974	0.641026	0.000137145	41	7	0.145833	0.854167	1.78734e-13
BnaA01g13930D	83	55	0.601449	0.398551	0.149764	75	38	0.663717	0.336283	1	55	53	0.509259	0.490741	0.0015284	28	92	0.766667	0.233333	0.0370967	30	132	0.814815	0.185185	0.000182704	37	106	0.741259	0.258741	0.0924182
BnaA01g13940D	26	6	0.8125	0.1875	0.119295	17	17	0.5	0.5	0.0665539	10	5	0.666667	0.333333	1	4	43	0.914894	0.0851064	0.00086759	15	27	0.642857	0.357143	0.819249	10	24	0.705882	0.294118	0.70872
BnaA01g13990D	14	26	0.35	0.65	6.77639e-05	17	17	0.5	0.5	0.0665539	19	30	0.387755	0.612245	0.000126213	4	57	0.934426	0.0655738	3.3628e-05	10	57	0.850746	0.149254	0.00319009	9	61	0.871429	0.128571	0.000776495
BnaA01g14000D	32	48	0.4	0.6	1.66379e-06	18	47	0.276923	0.723077	1.95441e-10	19	59	0.24359	0.75641	2.83844e-14	22	101	0.821138	0.178862	0.000793326	27	133	0.83125	0.16875	3.29986e-05	22	97	0.815126	0.184874	0.00153336
BnaA01g14070D	24	109	0.180451	0.819549	3.20834e-31	30	87	0.25641	0.74359	7.89896e-20	16	73	0.179775	0.820225	4.21896e-21	27	148	0.845714	0.154286	2.22819e-06	30	247	0.891697	0.108303	1.71092e-14	31	145	0.823864	0.176136	3.45442e-05
BnaA01g14090D	40	26	0.606061	0.393939	0.370196	34	24	0.586207	0.413793	0.262993	30	11	0.731707	0.268293	0.466346	22	54	0.710526	0.289474	0.506084	38	76	0.666667	0.333333	1	14	81	0.852632	0.147368	0.000361439
BnaA01g14100D	45	73	0.381356	0.618644	3.01367e-10	19	53	0.263889	0.736111	3.75725e-12	23	38	0.377049	0.622951	7.32987e-06	17	122	0.877698	0.122302	6.1851e-07	21	140	0.869565	0.130435	2.08972e-07	20	128	0.864865	0.135135	1.40254e-06
BnaA01g14110D	23	30	0.433962	0.566038	0.000834066	20	24	0.454545	0.545455	0.00648899	14	17	0.451613	0.548387	0.0229584	25	56	0.691358	0.308642	0.721841	25	44	0.637681	0.362319	0.691637	23	43	0.651515	0.348485	0.864027
BnaA01g14120D	30	52	0.365854	0.634146	3.63649e-08	31	64	0.326316	0.673684	1.65711e-11	43	57	0.43	0.57	2.53057e-06	26	119	0.82069	0.17931	0.000262082	17	138	0.890323	0.109677	1.77655e-08	19	128	0.870748	0.129252	7.03546e-07
BnaA01g14450D	25	175	0.125	0.875	1.53239e-57	19	136	0.122581	0.877419	4.28041e-45	24	87	0.216216	0.783784	1.8255e-22	15	190	0.926829	0.0731707	2.8246e-14	38	191	0.834061	0.165939	3.35978e-07	27	194	0.877828	0.122172	1.90992e-10
BnaA01g14470D	29	38	0.432836	0.567164	0.000144627	30	17	0.638298	0.361702	0.759956	21	23	0.477273	0.522727	0.0166666	32	81	0.716814	0.283186	0.334163	28	83	0.747748	0.252252	0.106268	12	87	0.878788	0.121212	2.76995e-05
BnaA01g14510D	77	23	0.77	0.23	0.0477338	60	51	0.540541	0.459459	0.0103084	28	28	0.5	0.5	0.0174313	33	36	0.521739	0.478261	0.0215055	23	11	0.323529	0.676471	6.856e-05	45	20	0.307692	0.692308	4.94999e-09
BnaA01g14530D	13	24	0.351351	0.648649	0.0001407	15	17	0.46875	0.53125	0.032707	7	18	0.28	0.72	0.000148748	17	41	0.706897	0.293103	0.601121	17	52	0.753623	0.246377	0.177355	28	69	0.71134	0.28866	0.431571
BnaA01g14900D	48	54	0.470588	0.529412	8.16828e-05	50	46	0.520833	0.479167	0.00569097	33	42	0.44	0.56	0.000114846	30	178	0.855769	0.144231	4.04411e-08	31	224	0.878431	0.121569	5.24141e-12	23	214	0.902954	0.0970464	1.11609e-13
BnaA01g14910D	0	5	0	1	0.00347274	1	3	0.25	0.75	0.119239	0	10	0	1	3.14095e-05	0	14	1	0	0.0167224	4	16	0.8	0.2	0.271732	1	20	0.952381	0.047619	0.011452
BnaA01g14940D	21	35	0.375	0.625	1.26532e-05	25	32	0.438596	0.561404	0.000738291	21	26	0.446809	0.553191	0.00370389	0	12	1	0	0.0272097	5	11	0.6875	0.3125	0.922333	11	28	0.717949	0.282051	0.579667
BnaA01g14950D	29	26	0.527273	0.472727	0.047644	44	10	0.814815	0.185185	0.0382341	17	19	0.472222	0.527778	0.0271574	11	54	0.830769	0.169231	0.0107782	10	52	0.83871	0.16129	0.00848726	14	26	0.65	0.35	0.891057
BnaA01g14960D	25	91	0.215517	0.784483	1.14878e-23	24	114	0.173913	0.826087	4.04109e-33	25	85	0.227273	0.772727	3.11689e-21	29	148	0.836158	0.163842	7.06826e-06	19	191	0.909524	0.0904762	6.41178e-13	10	185	0.948718	0.0512821	7.18209e-16
BnaA01g14990D	9	2	0.818182	0.181818	0.359232	4	0	1	0	0.217505	0	6	0	1	0.0015284	3	6	0.666667	0.333333	1	4	9	0.692308	0.307692	0.909691	0	8	1	0	0.073207
BnaA01g15300D	65	163	0.285088	0.714912	6.48605e-33	34	152	0.182796	0.817204	7.93304e-43	37	129	0.222892	0.777108	2.92533e-32	60	94	0.61039	0.38961	0.198437	94	58	0.381579	0.618421	6.88994e-13	74	97	0.567251	0.432749	0.0121137
BnaA01g15310D	2	14	0.125	0.875	1.4804e-05	0	7	0	1	0.000535058	4	7	0.363636	0.636364	0.059355	12	8	0.4	0.6	0.0227396	4	13	0.764706	0.235294	0.471973	11	8	0.421053	0.578947	0.0413972
BnaA01g15330D	87	55	0.612676	0.387324	0.229727	72	73	0.496552	0.503448	4.972e-05	65	86	0.430464	0.569536	5.24627e-09	68	255	0.789474	0.210526	1.12177e-05	175	357	0.671053	0.328947	0.897779	56	209	0.788679	0.211321	8.38538e-05
BnaA01g15450D	9	17	0.346154	0.653846	0.00129702	11	9	0.55	0.45	0.347337	4	8	0.333333	0.666667	0.0280056	6	35	0.853659	0.146341	0.0221317	8	32	0.8	0.2	0.111399	5	27	0.84375	0.15625	0.0573454
BnaA01g15500D	17	9	0.653846	0.346154	0.945598	16	3	0.842105	0.157895	0.155847	7	8	0.466667	0.533333	0.152698	24	27	0.529412	0.470588	0.0644606	8	24	0.75	0.25	0.391953	5	22	0.814815	0.185185	0.149973
BnaA01g15540D	11	0	1	0	0.0332304	10	0	1	0	0.0452852	10	0	1	0	0.046929	0	14	1	0	0.0167224	0	25	1	0	0.00102813	0	21	1	0	0.00291189
BnaA01g15560D	18	16	0.529412	0.470588	0.130168	17	20	0.459459	0.540541	0.0154744	13	19	0.40625	0.59375	0.00455076	12	41	0.773585	0.226415	0.148097	7	42	0.857143	0.142857	0.00950299	5	44	0.897959	0.102041	0.00153735
BnaA01g15590D	24	12	0.666667	0.333333	1	11	7	0.611111	0.388889	0.697093	21	3	0.875	0.125	0.0552822	1	10	0.909091	0.0909091	0.133058	5	12	0.705882	0.294118	0.807781	4	7	0.636364	0.363636	0.897355
BnaA01g15600D	63	29	0.684783	0.315217	0.78591	47	61	0.435185	0.564815	1.54207e-06	23	49	0.319444	0.680556	3.03439e-09	44	90	0.671642	0.328358	0.963731	64	96	0.6	0.4	0.111399	44	69	0.610619	0.389381	0.274127
BnaA01g15620D	31	80	0.279279	0.720721	5.30383e-17	26	25	0.509804	0.490196	0.0325961	35	23	0.603448	0.396552	0.393991	24	92	0.793103	0.206897	0.00869162	16	96	0.857143	0.142857	6.05699e-05	20	106	0.84127	0.15873	0.000105971
BnaA01g15630D	9	15	0.375	0.625	0.0052661	6	8	0.428571	0.571429	0.0941784	6	21	0.222222	0.777778	4.49294e-06	1	19	0.95	0.05	0.0149783	6	39	0.866667	0.133333	0.0091983	4	46	0.92	0.08	0.000427514
BnaA01g15710D	59	0	1	0	2.44888e-07	27	0	1	0	0.000680383	25	2	0.925926	0.0740741	0.0100453	0	15	1	0	0.0129505	0	51	1	0	1.74173e-06	0	41	1	0	2.20065e-05
BnaA01g15720D	33	27	0.55	0.45	0.0855576	32	12	0.727273	0.272727	0.478938	32	15	0.680851	0.319149	0.909625	13	47	0.783333	0.216667	0.0889994	23	52	0.693333	0.306667	0.703931	20	32	0.615385	0.384615	0.519738
BnaA01g15730D	5	15	0.25	0.75	0.000219658	7	24	0.225806	0.774194	9.09581e-07	4	26	0.133333	0.866667	4.19732e-09	10	7	0.411765	0.588235	0.0463149	23	22	0.488889	0.511111	0.0214912	18	31	0.632653	0.367347	0.69784
BnaA01g15760D	67	28	0.705263	0.294737	0.506161	60	36	0.625	0.375	0.471825	35	13	0.729167	0.270833	0.445586	61	39	0.39	0.61	2.53421e-08	26	51	0.662338	0.337662	0.989577	26	61	0.701149	0.298851	0.577805
BnaA01g15800D	0	13	0	1	1.36259e-06	0	7	0	1	0.000535058	0	3	0	1	0.0280056	0	12	1	0	0.0272097	0	10	1	0	0.0436923	0	8	1	0	0.073207
BnaA01g15810D	0	6	0	1	0.00129702	0	17	0	1	3.11063e-08	0	5	0	1	0.0040389	0	10	1	0	0.0456059	1	20	0.952381	0.047619	0.0110416	0	11	1	0	0.0344365
BnaA01g15820D	0	9	0	1	6.82512e-05	0	13	0	1	1.54505e-06	5	10	0.333333	0.666667	0.0135235	2	36	0.947368	0.0526316	0.000691576	0	65	1	0	5.71235e-08	0	32	1	0	0.000196812
BnaA01g15830D	6	0	1	0	0.121903	1	0	1	0	0.561463	2	0	1	0	0.39903	6	0	0	1	0.0014073	4	1	0.2	0.8	0.0459649	2	0	0	1	0.073207
BnaA01g15840D	128	0	1	0	1.15193e-14	101	0	1	0	1.03159e-11	66	0	1	0	5.74778e-08	78	0	0	1	2.83315e-34	69	0	0	1	1.64464e-30	74	0	0	1	1.39679e-32
BnaA01g15860D	0	3	0	1	0.0256388	0	11	0	1	1.07625e-05	0	5	0	1	0.0040389	0	8	1	0	0.074491	1	2	0.666667	0.333333	1	0	3	1	0	0.287407
BnaA01g16140D	3	1	0.75	0.25	0.795571	4	4	0.5	0.5	0.397137	4	2	0.666667	0.333333	1	11	3	0.214286	0.785714	0.000925505	18	7	0.28	0.72	0.000123826	7	3	0.3	0.7	0.0265639
BnaA01g16240D	8	5	0.615385	0.384615	0.769784	2	3	0.4	0.6	0.277606	4	10	0.285714	0.714286	0.0062276	12	9	0.428571	0.571429	0.0379277	15	7	0.318182	0.681818	0.00129749	1	0	0	1	0.213736
BnaA01g16400D	9	15	0.375	0.625	0.0052661	3	8	0.272727	0.727273	0.0118202	3	12	0.2	0.8	0.000417345	0	26	1	0	0.000877612	2	26	0.928571	0.0714286	0.00696435	2	38	0.95	0.05	0.000425893
BnaA01g16420D	24	57	0.296296	0.703704	1.0936e-11	15	46	0.245902	0.754098	2.61383e-11	9	30	0.230769	0.769231	4.87024e-08	11	108	0.907563	0.092437	1.29521e-07	16	169	0.913514	0.0864865	7.54641e-12	10	176	0.946237	0.0537634	6.26935e-15
BnaA01g16440D	52	27	0.658228	0.341772	0.932214	64	29	0.688172	0.311828	0.740379	55	38	0.591398	0.408602	0.182824	5	22	0.814815	0.185185	0.152925	4	34	0.894737	0.105263	0.00612283	0	58	1	0	3.46633e-07
BnaA01g16450D	69	137	0.334951	0.665049	9.09087e-23	49	109	0.310127	0.689873	3.31218e-20	34	94	0.265625	0.734375	1.31359e-20	28	193	0.873303	0.126697	4.97957e-10	28	174	0.861386	0.138614	2.18884e-08	20	212	0.913793	0.0862069	1.40955e-14
BnaA01g16470D	19	13	0.59375	0.40625	0.461081	7	32	0.179487	0.820513	7.46339e-10	11	40	0.215686	0.784314	7.5482e-11	5	43	0.895833	0.104167	0.00196317	20	77	0.793814	0.206186	0.0154372	3	34	0.918919	0.0810811	0.00281058
BnaA01g16510D	6	1	0.857143	0.142857	0.358067	0	0	-	-	1	0	1	0	1	0.220573	1	0	0	1	0.216893	7	0	0	1	0.000485738	5	3	0.375	0.625	0.121282
BnaA01g16540D	10	13	0.434783	0.565217	0.0324276	8	17	0.32	0.68	0.00068024	3	8	0.272727	0.727273	0.0124712	2	24	0.923077	0.0769231	0.011856	0	21	1	0	0.00275237	7	29	0.805556	0.194444	0.117178
BnaA01g16560D	17	108	0.136	0.864	7.63302e-35	35	95	0.269231	0.730769	1.22444e-20	9	58	0.134328	0.865672	4.458e-19	17	177	0.912371	0.0876289	3.35354e-12	14	168	0.923077	0.0769231	1.61683e-12	12	176	0.93617	0.0638298	4.38905e-14
BnaA01g16630D	13	7	0.65	0.35	0.932617	10	9	0.526316	0.473684	0.263397	7	6	0.538462	0.461538	0.409537	7	22	0.758621	0.241379	0.374594	11	28	0.717949	0.282051	0.577703	3	17	0.85	0.15	0.123631
BnaA01g16640D	21	8	0.724138	0.275862	0.590247	15	10	0.6	0.4	0.561463	14	6	0.7	0.3	0.831924	15	38	0.716981	0.283019	0.527809	12	28	0.7	0.3	0.73364	10	34	0.772727	0.227273	0.19119
BnaA01g16660D	28	58	0.325581	0.674419	1.25016e-10	32	12	0.727273	0.272727	0.478938	60	30	0.666667	0.333333	1	14	56	0.8	0.2	0.0337352	15	92	0.859813	0.140187	6.99039e-05	12	99	0.891892	0.108108	2.07161e-06
BnaA01g16680D	73	79	0.480263	0.519737	4.04753e-06	38	61	0.383838	0.616162	1.40161e-08	55	45	0.55	0.45	0.0271574	27	110	0.80292	0.19708	0.001863	38	119	0.757962	0.242038	0.0275791	26	126	0.828947	0.171053	7.39277e-05
BnaA01g16710D	2	2	0.5	0.5	0.555631	11	0	1	0	0.0349344	18	0	1	0	0.00659614	0	28	1	0	0.000533238	12	27	0.692308	0.307692	0.809818	0	6	1	0	0.123631
BnaA01g16780D	4	4	0.5	0.5	0.389952	0	1	0	1	0.217505	8	1	0.888889	0.111111	0.220573	1	7	0.875	0.125	0.282192	0	10	1	0	0.0436923	7	5	0.416667	0.583333	0.101808
BnaA01g16830D	10	44	0.185185	0.814815	4.9781e-13	9	59	0.132353	0.867647	1.45662e-19	4	40	0.0909091	0.909091	7.18913e-15	5	163	0.970238	0.0297619	8.06434e-16	6	239	0.97551	0.0244898	1.81111e-23	2	175	0.988701	0.0112994	1.35684e-18
BnaA01g16860D	0	0	-	-	1	0	0	-	-	1	0	0	-	-	1	2	0	0	1	0.074491	0	0	-	-	1	0	0	-	-	1
BnaA01g16870D	12	5	0.705882	0.294118	0.80332	6	8	0.428571	0.571429	0.0941784	13	4	0.764706	0.235294	0.480293	4	25	0.862069	0.137931	0.0460203	5	33	0.868421	0.131579	0.016092	2	18	0.9	0.1	0.0469966
BnaA01g16940D	3	5	0.375	0.625	0.119295	6	3	0.666667	0.333333	1	2	1	0.666667	0.333333	1	0	7	1	0	0.0970877	1	3	0.75	0.25	0.800316	2	5	0.714286	0.285714	0.859488
BnaA01g16960D	3	3	0.5	0.5	0.464347	6	3	0.666667	0.333333	1	10	7	0.588235	0.411765	0.579212	2	17	0.894737	0.105263	0.0602309	5	21	0.807692	0.192308	0.179511	4	32	0.888889	0.111111	0.00988042
BnaA01g17000D	70	18	0.795455	0.204545	0.0196048	52	23	0.693333	0.306667	0.704742	54	20	0.72973	0.27027	0.328328	50	33	0.39759	0.60241	9.29354e-07	99	38	0.277372	0.722628	5.7094e-21	49	33	0.402439	0.597561	1.68055e-06
BnaA01g17040D	55	6	0.901639	0.0983607	0.000277212	41	17	0.706897	0.293103	0.600458	50	5	0.909091	0.0909091	0.000451595	34	13	0.276596	0.723404	7.65433e-08	42	11	0.207547	0.792453	9.45399e-12	42	19	0.311475	0.688525	2.23987e-08
BnaA01g17050D	31	10	0.756098	0.243902	0.288268	19	16	0.542857	0.457143	0.174869	15	5	0.75	0.25	0.521842	21	38	0.644068	0.355932	0.792655	12	55	0.820896	0.179104	0.0145261	9	47	0.839286	0.160714	0.0126128
BnaA01g17060D	10	15	0.4	0.6	0.00937255	8	3	0.727273	0.272727	0.749208	8	14	0.363636	0.636364	0.00637377	8	27	0.771429	0.228571	0.255096	16	32	0.666667	0.333333	1	21	22	0.511628	0.488372	0.0536336
BnaA01g17110D	2	5	0.285714	0.714286	0.0540719	6	8	0.428571	0.571429	0.0941784	2	13	0.133333	0.866667	4.6613e-05	3	3	0.5	0.5	0.472329	2	10	0.833333	0.166667	0.286022	0	14	1	0	0.0162676
BnaA01g17260D	162	0	1	0	2.77019e-18	142	1	0.993007	0.00699301	1.50029e-15	175	1	0.994318	0.00568182	5.46857e-19	28	3	0.0967742	0.903226	1.23714e-10	46	0	0	1	1.15353e-20	34	12	0.26087	0.73913	2.93364e-08
BnaA01g17280D	75	0	1	0	4.87098e-09	52	0	1	0	1.54505e-06	66	0	1	0	5.74778e-08	6	0	0	1	0.0014073	13	0	0	1	1.36219e-06	4	0	0	1	0.00988042
BnaA01g17490D	0	6	0	1	0.00129702	0	0	-	-	1	0	1	0	1	0.220573	0	13	1	0	0.0215733	0	5	1	0	0.162531	0	1	1	0	0.561559
BnaA01g18030D	33	3	0.916667	0.0833333	0.00332449	30	8	0.789474	0.210526	0.160811	22	4	0.846154	0.153846	0.0868331	8	13	0.619048	0.380952	0.727163	20	28	0.583333	0.416667	0.286022	12	20	0.625	0.375	0.69784
BnaA01g18040D	10	35	0.222222	0.777778	1.43341e-09	20	40	0.333333	0.666667	2.18266e-07	20	23	0.465116	0.534884	0.011384	20	50	0.714286	0.285714	0.484845	20	96	0.827586	0.172414	0.00062039	27	66	0.709677	0.290323	0.462151
BnaA01g18060D	1	2	0.333333	0.666667	0.283558	1	3	0.25	0.75	0.119239	4	9	0.307692	0.692308	0.0134244	0	3	1	0	0.289164	1	4	0.8	0.2	0.608463	0	14	1	0	0.0162676
BnaA01g18070D	2	7	0.222222	0.777778	0.00937255	4	18	0.181818	0.818182	5.83626e-06	0	11	0	1	1.19369e-05	5	14	0.736842	0.263158	0.601145	4	20	0.833333	0.166667	0.122622	5	17	0.772727	0.227273	0.369359
BnaA01g18360D	10	10	0.5	0.5	0.161406	4	11	0.266667	0.733333	0.00258287	4	4	0.5	0.5	0.39903	3	41	0.931818	0.0681818	0.000554516	4	29	0.878788	0.121212	0.0186264	2	48	0.96	0.04	3.83207e-05
BnaA01g18410D	0	2	0	1	0.0713007	2	0	1	0	0.397137	5	0	1	0	0.1697	1	6	0.857143	0.142857	0.365154	0	8	1	0	0.0720495	0	14	1	0	0.0162676
BnaA01g18820D	6	0	1	0	0.121903	5	0	1	0	0.166569	2	0	1	0	0.39903	5	1	0.166667	0.833333	0.0190311	0	0	-	-	1	0	0	-	-	1
BnaA01g18860D	23	11	0.676471	0.323529	0.957417	28	18	0.608696	0.391304	0.490901	31	11	0.738095	0.261905	0.409457	21	15	0.416667	0.583333	0.00360387	23	17	0.425	0.575	0.00275237	20	18	0.473684	0.526316	0.0224532
BnaA01g18930D	46	41	0.528736	0.471264	0.0123968	32	55	0.367816	0.632184	1.9495e-08	10	36	0.217391	0.782609	8.01167e-10	23	115	0.833333	0.166667	0.000110911	15	97	0.866071	0.133929	2.56468e-05	15	78	0.83871	0.16129	0.00116286
BnaA01g18940D	0	38	0	1	3.16694e-17	0	31	0	1	3.63905e-14	0	23	0	1	1.02563e-10	1	30	0.967742	0.0322581	0.00104989	0	44	1	0	9.65676e-06	0	28	1	0	0.000523445
BnaA01g18960D	4	28	0.125	0.875	4.85494e-10	5	30	0.142857	0.857143	3.49154e-10	13	27	0.325	0.675	1.9486e-05	15	31	0.673913	0.326087	0.97699	11	51	0.822581	0.177419	0.0177127	17	55	0.763889	0.236111	0.121282
BnaA01g18970D	0	5	0	1	0.00347274	0	11	0	1	1.07625e-05	0	1	0	1	0.220573	0	9	1	0	0.058588	0	31	1	0	0.000234915	0	18	1	0	0.00608075
BnaA01g19010D	0	9	0	1	6.82512e-05	0	2	0	1	0.0740756	0	3	0	1	0.0280056	0	7	1	0	0.0970877	0	14	1	0	0.0157676	0	13	1	0	0.0209771
BnaA01g19020D	0	1	0	1	0.211661	1	1	0.5	0.5	0.697093	5	0	1	0	0.1697	2	1	0.333333	0.666667	0.289164	3	1	0.25	0.75	0.116022	1	0	0	1	0.213736
BnaA01g19040D	0	3	0	1	0.0256388	0	4	0	1	0.0100083	0	0	-	-	1	0	18	1	0	0.00621646	0	11	1	0	0.033607	0	26	1	0	0.000857882
BnaA01g19090D	4	34	0.105263	0.894737	1.62504e-12	0	10	0	1	2.86952e-05	0	24	0	1	3.9223e-11	0	42	1	0	1.77666e-05	0	52	1	0	1.36219e-06	4	37	0.902439	0.097561	0.0033096
BnaA01g19130D	276	319	0.463866	0.536134	1.7163e-24	254	317	0.444834	0.555166	6.5984e-28	286	251	0.532588	0.467412	3.57861e-10	86	218	0.717105	0.282895	0.0981931	72	209	0.743772	0.256228	0.012209	70	187	0.727626	0.272374	0.0640404
BnaA01g19170D	10	16	0.384615	0.615385	0.00494324	3	13	0.1875	0.8125	0.000156598	9	15	0.375	0.625	0.00608563	6	20	0.769231	0.230769	0.344971	12	10	0.454545	0.545455	0.0576681	3	17	0.85	0.15	0.123631
BnaA01g19210D	0	18	0	1	1.01744e-08	0	10	0	1	2.86952e-05	0	22	0	1	2.71752e-10	8	6	0.428571	0.571429	0.0943768	0	29	1	0	0.000384396	0	32	1	0	0.000196812
BnaA01g19220D	1	42	0.0232558	0.976744	4.29654e-18	0	21	0	1	6.27436e-10	7	34	0.170732	0.829268	1.39307e-10	11	15	0.576923	0.423077	0.412869	13	8	0.380952	0.619048	0.0110416	12	10	0.454545	0.545455	0.0588331
BnaA01g19230D	2	1	0.666667	0.333333	1	0	2	0	1	0.0740756	2	0	1	0	0.39903	0	13	1	0	0.0215733	0	15	1	0	0.012209	0	2	1	0	0.393761
BnaA01g19260D	31	6	0.837838	0.162162	0.0458496	9	4	0.692308	0.307692	0.910621	13	5	0.722222	0.277778	0.702588	15	11	0.423077	0.576923	0.017224	10	16	0.615385	0.384615	0.661216	13	8	0.380952	0.619048	0.011452
BnaA01g19270D	2	0	1	0	0.389952	4	2	0.666667	0.333333	1	0	0	-	-	1	0	2	1	0	0.396703	0	0	-	-	1	0	1	1	0	0.561559
BnaA01g19280D	41	0	1	0	2.02025e-05	40	0	1	0	2.86952e-05	38	0	1	0	5.12745e-05	29	0	0	1	2.47014e-13	24	2	0.0769231	0.923077	1.02813e-09	24	0	0	1	3.14755e-11
BnaA01g19330D	5	2	0.714286	0.285714	0.855752	3	1	0.75	0.25	0.800962	6	0	1	0	0.128512	8	0	0	1	0.000201559	8	0	0	1	0.000182704	17	0	0	1	3.00434e-08
BnaA01g19450D	0	4	0	1	0.00937255	0	7	0	1	0.000535058	0	9	0	1	8.21865e-05	0	12	1	0	0.0272097	0	15	1	0	0.012209	0	13	1	0	0.0209771
BnaA01g19470D	37	10	0.787234	0.212766	0.118677	18	16	0.529412	0.470588	0.134839	15	12	0.555556	0.444444	0.29294	33	14	0.297872	0.702128	3.99804e-07	17	29	0.630435	0.369565	0.683912	38	32	0.457143	0.542857	0.000569626
BnaA01g19550D	0	1	0	1	0.211661	2	2	0.5	0.5	0.561463	0	0	-	-	1	0	3	1	0	0.289164	0	1	1	0	0.559077	2	0	0	1	0.073207
BnaA01g19700D	0	7	0	1	0.000484237	0	12	0	1	4.05591e-06	0	7	0	1	0.000580502	0	11	1	0	0.0351367	0	17	1	0	0.00746243	0	18	1	0	0.00608075
BnaA01g19970D	30	0	1	0	0.000297591	29	4	0.878788	0.121212	0.0195672	28	2	0.933333	0.0666667	0.00494957	34	0	0	1	1.81646e-15	28	0	0	1	5.62429e-13	45	0	0	1	3.52893e-20
BnaA01g20050D	0	54	0	1	4.81449e-24	0	31	0	1	3.63905e-14	0	24	0	1	3.9223e-11	2	60	0.967742	0.0322581	2.17865e-06	0	56	1	0	5.12173e-07	2	55	0.964912	0.0350877	7.08481e-06
BnaA01g20490D	0	6	0	1	0.00129702	0	2	0	1	0.0740756	0	15	0	1	2.45775e-07	0	21	1	0	0.00296728	0	7	1	0	0.0940619	0	6	1	0	0.123631
BnaA01g20530D	0	1	0	1	0.211661	0	6	0	1	0.00141466	0	9	0	1	8.21865e-05	0	1	1	0	0.562711	0	3	1	0	0.286022	0	3	1	0	0.287407
BnaA01g20850D	34	0	1	0	0.000111935	30	0	1	0	0.000329203	40	0	1	0	3.14095e-05	37	0	0	1	9.63022e-17	20	0	0	1	1.4293e-09	46	0	0	1	1.3229e-20
BnaA01g20950D	0	7	0	1	0.000484237	0	3	0	1	0.0269371	0	1	0	1	0.220573	0	11	1	0	0.0351367	0	10	1	0	0.0436923	0	19	1	0	0.0047359
BnaA01g20980D	30	0	1	0	0.000297591	36	0	1	0	7.53053e-05	20	0	1	0	0.0040389	25	0	0	1	1.23365e-11	42	2	0.0454545	0.954545	2.53111e-17	45	0	0	1	3.52893e-20
BnaA01g21170D	21	0	1	0	0.0027372	10	0	1	0	0.0452852	15	0	1	0	0.0135235	29	0	0	1	2.47014e-13	26	0	0	1	3.9954e-12	16	2	0.111111	0.888889	2.44067e-06
BnaA01g21540D	73	9	0.890244	0.109756	5.55923e-05	75	15	0.833333	0.166667	0.00206914	64	21	0.752941	0.247059	0.140292	29	39	0.573529	0.426471	0.154075	27	32	0.542373	0.457627	0.0698362	37	15	0.288462	0.711538	3.90872e-08
BnaA01g21720D	72	23	0.757895	0.242105	0.0913544	61	14	0.813333	0.186667	0.0146093	46	24	0.657143	0.342857	0.935154	21	47	0.691176	0.308824	0.750848	37	53	0.588889	0.411111	0.166966	34	58	0.630435	0.369565	0.550362
BnaA01g21730D	6	10	0.375	0.625	0.0245441	3	3	0.5	0.5	0.471825	20	19	0.512821	0.487179	0.0724049	0	11	1	0	0.0351367	10	10	0.5	0.5	0.162531	2	13	0.866667	0.133333	0.147134
BnaA01g21860D	22	66	0.25	0.75	1.12848e-15	24	69	0.258065	0.741935	7.74264e-16	8	83	0.0879121	0.912088	3.94493e-30	6	150	0.961538	0.0384615	5.59339e-14	12	178	0.936842	0.0631579	2.43372e-14	3	137	0.978571	0.0214286	4.75129e-14
BnaA01g21870D	17	66	0.204819	0.795181	5.26902e-18	13	35	0.270833	0.729167	3.3652e-08	13	36	0.265306	0.734694	1.68437e-08	7	85	0.923913	0.076087	7.78134e-07	13	79	0.858696	0.141304	0.000263383	9	76	0.894118	0.105882	3.09612e-05
BnaA01g21890D	12	54	0.181818	0.818182	6.65389e-16	12	31	0.27907	0.72093	3.49371e-07	8	39	0.170213	0.829787	5.34125e-12	11	112	0.910569	0.0894309	5.29013e-08	15	142	0.904459	0.0955414	1.46647e-09	7	86	0.924731	0.0752688	6.00322e-07
BnaA01g21980D	10	11	0.47619	0.52381	0.0974299	9	3	0.75	0.25	0.623284	2	4	0.333333	0.666667	0.128512	1	20	0.952381	0.047619	0.0117235	20	28	0.583333	0.416667	0.286022	7	19	0.730769	0.269231	0.570674
BnaA01g22040D	33	16	0.673469	0.326531	0.972332	9	20	0.310345	0.689655	0.000153845	7	5	0.583333	0.416667	0.627717	6	45	0.882353	0.117647	0.00274185	17	46	0.730159	0.269841	0.360576	10	56	0.848485	0.151515	0.0040591
BnaA01g22050D	15	21	0.416667	0.583333	0.00332449	15	6	0.714286	0.285714	0.723646	12	18	0.4	0.6	0.00494957	14	15	0.517241	0.482759	0.133008	10	15	0.6	0.4	0.559077	12	18	0.6	0.4	0.525658
BnaA01g22100D	0	0	-	-	1	0	1	0	1	0.217505	0	5	0	1	0.0040389	0	4	1	0	0.216893	0	5	1	0	0.162531	0	15	1	0	0.0126128
BnaA01g22120D	14	20	0.411765	0.588235	0.00358316	17	13	0.566667	0.433333	0.320429	4	17	0.190476	0.809524	1.58017e-05	11	70	0.864198	0.135802	0.000487181	9	81	0.9	0.1	9.62209e-06	13	58	0.816901	0.183099	0.0146767
BnaA01g22130D	8	24	0.25	0.75	2.22841e-06	6	17	0.26087	0.73913	0.000121375	16	19	0.457143	0.542857	0.018247	0	10	1	0	0.0456059	0	16	1	0	0.00950299	0	16	1	0	0.00988042
BnaA01g22200D	5	8	0.384615	0.615385	0.0517318	2	8	0.2	0.8	0.00417011	2	16	0.111111	0.888889	2.78354e-06	0	11	1	0	0.0351367	1	19	0.95	0.05	0.014143	0	15	1	0	0.0126128
BnaA01g22220D	18	65	0.216867	0.783133	3.92255e-17	46	46	0.5	0.5	0.0018203	17	30	0.361702	0.638298	3.70502e-05	31	86	0.735043	0.264957	0.169985	21	97	0.822034	0.177966	0.000879563	20	98	0.830508	0.169492	0.000470227
BnaA01g22230D	56	32	0.636364	0.363636	0.624766	53	18	0.746479	0.253521	0.217505	53	15	0.779412	0.220588	0.0814325	30	70	0.7	0.3	0.562711	56	68	0.548387	0.451613	0.0105232	41	70	0.630631	0.369369	0.506495
BnaA01g22260D	60	5	0.923077	0.0769231	3.75903e-05	47	8	0.854545	0.145455	0.00711544	38	3	0.926829	0.0731707	0.00122341	29	9	0.236842	0.763158	1.00452e-07	40	7	0.148936	0.851064	4.04129e-13	29	13	0.309524	0.690476	3.80719e-06
BnaA01g22270D	8	0	1	0	0.0713007	0	0	-	-	1	2	0	1	0	0.39903	4	0	0	1	0.0100933	10	4	0.285714	0.714286	0.00542433	0	2	1	0	0.393761
BnaA01g22310D	253	261	0.492218	0.507782	5.05083e-16	147	203	0.42	0.58	2.27503e-21	123	153	0.445652	0.554348	8.16528e-14	80	366	0.820628	0.179372	4.04427e-11	85	469	0.84657	0.15343	3.1043e-18	72	358	0.832558	0.167442	2.43931e-12
BnaA01g22340D	10	8	0.555556	0.444444	0.389952	12	8	0.6	0.4	0.610621	11	2	0.846154	0.153846	0.235899	8	14	0.636364	0.363636	0.838093	12	18	0.6	0.4	0.522781	7	17	0.708333	0.291667	0.745104
BnaA01g22430D	4	3	0.571429	0.428571	0.672142	0	5	0	1	0.00375636	6	0	1	0	0.128512	2	4	0.666667	0.333333	1	4	9	0.692308	0.307692	0.909691	0	6	1	0	0.123631
BnaA01g22460D	1	22	0.0434783	0.956522	1.3185e-09	15	36	0.294118	0.705882	8.89581e-08	3	17	0.15	0.85	4.49294e-06	2	32	0.941176	0.0588235	0.00179549	3	42	0.933333	0.0666667	0.000404224	4	32	0.888889	0.111111	0.00988042
BnaA01g22480D	15	11	0.576923	0.423077	0.406163	9	9	0.5	0.5	0.192273	14	6	0.7	0.3	0.831924	13	28	0.682927	0.317073	0.894781	3	35	0.921053	0.0789474	0.00209326	17	25	0.595238	0.404762	0.403877
BnaA01g22650D	11	2	0.846154	0.153846	0.226739	4	1	0.8	0.2	0.610621	1	0	1	0	0.564934	0	5	1	0	0.166285	0	9	1	0	0.0562427	0	8	1	0	0.073207
BnaA01g22690D	0	1	0	1	0.211661	0	1	0	1	0.217505	0	7	0	1	0.000580502	0	18	1	0	0.00621646	0	17	1	0	0.00746243	0	25	1	0	0.00109766
BnaA01g22710D	80	23	0.776699	0.223301	0.0316201	66	19	0.776471	0.223529	0.0555795	50	5	0.909091	0.0909091	0.000451595	41	36	0.467532	0.532468	0.000608519	40	34	0.459459	0.540541	0.000426378	28	36	0.5625	0.4375	0.117178
BnaA01g22910D	80	20	0.8	0.2	0.00937255	59	8	0.880597	0.119403	0.000591191	30	12	0.714286	0.285714	0.601199	25	22	0.468085	0.531915	0.00870843	36	32	0.470588	0.529412	0.00146829	31	31	0.5	0.5	0.0112724
BnaA01g22920D	22	9	0.709677	0.290323	0.691482	27	6	0.818182	0.181818	0.102176	16	6	0.727273	0.272727	0.634225	8	8	0.5	0.5	0.216893	10	12	0.545455	0.454545	0.29465	6	8	0.571429	0.428571	0.538132
BnaA01g22930D	8	3	0.727273	0.272727	0.744535	5	5	0.5	0.5	0.34212	3	3	0.5	0.5	0.475122	1	10	0.909091	0.0909091	0.133058	0	14	1	0	0.0157676	0	11	1	0	0.0344365
BnaA01g22950D	6	5	0.545455	0.454545	0.47191	8	0	1	0	0.0740756	11	2	0.846154	0.153846	0.235899	12	10	0.454545	0.545455	0.0601142	12	10	0.454545	0.545455	0.0576681	5	14	0.736842	0.263158	0.600381
BnaA01g23100D	78	74	0.513158	0.486842	0.000174042	79	32	0.711712	0.288288	0.397137	66	39	0.628571	0.371429	0.498532	77	122	0.613065	0.386935	0.161536	50	72	0.590164	0.409836	0.110729	36	95	0.725191	0.274809	0.213736
BnaA01g23150D	51	10	0.836066	0.163934	0.0100001	39	2	0.95122	0.0487805	0.000339863	28	2	0.933333	0.0666667	0.00494957	28	7	0.2	0.8	2.72449e-08	43	8	0.156863	0.843137	9.39193e-14	15	9	0.375	0.625	0.00556406
BnaA01g23160D	46	7	0.867925	0.132075	0.00414614	52	11	0.825397	0.174603	0.0154942	20	10	0.666667	0.333333	1	29	25	0.462963	0.537037	0.00368495	36	29	0.446154	0.553846	0.000442295	33	31	0.484375	0.515625	0.0046043
BnaA01g23170D	132	19	0.874172	0.125828	2.76449e-07	67	25	0.728261	0.271739	0.282836	78	10	0.886364	0.113636	4.85326e-05	109	64	0.369942	0.630058	1.40631e-15	180	53	0.227468	0.772532	2.98287e-44	63	38	0.376238	0.623762	3.65164e-09
BnaA01g23180D	19	5	0.791667	0.208333	0.256055	13	5	0.722222	0.277778	0.697093	13	2	0.866667	0.133333	0.152698	15	2	0.117647	0.882353	6.48569e-06	11	10	0.47619	0.52381	0.09794	12	6	0.333333	0.666667	0.00608075
BnaA01g23200D	35	21	0.625	0.375	0.587007	19	45	0.296875	0.703125	2.26634e-09	13	28	0.317073	0.682927	9.26529e-06	13	48	0.786885	0.213115	0.0759188	14	74	0.840909	0.159091	0.00129749	18	58	0.763158	0.236842	0.113595
BnaA01g23220D	40	36	0.526316	0.473684	0.017881	15	29	0.340909	0.659091	1.77165e-05	22	28	0.44	0.56	0.00191826	14	45	0.762712	0.237288	0.17095	12	77	0.865169	0.134831	0.000204184	24	53	0.688312	0.311688	0.766508
BnaA01g23260D	78	2	0.975	0.025	2.4442e-08	78	2	0.975	0.025	2.82086e-08	44	0	1	0	1.19369e-05	5	0	0	1	0.00376889	4	0	0	1	0.00950299	3	0	0	1	0.0266374
BnaA01g23270D	35	4	0.897436	0.102564	0.00484515	33	6	0.846154	0.153846	0.0325099	22	2	0.916667	0.0833333	0.0198138	12	4	0.25	0.75	0.00111967	0	3	1	0	0.286022	0	5	1	0	0.163501
BnaA01g23280D	37	0	1	0	5.40894e-05	27	0	1	0	0.000680383	23	0	1	0	0.00196488	3	0	0	1	0.0272097	2	0	0	1	0.0720495	3	0	0	1	0.0266374
BnaA01g23290D	30	23	0.566038	0.433962	0.16934	24	14	0.631579	0.368421	0.72664	47	17	0.734375	0.265625	0.329209	25	40	0.615385	0.384615	0.467301	19	48	0.716418	0.283582	0.468559	6	23	0.793103	0.206897	0.208295
BnaA01g23320D	5	17	0.227273	0.772727	3.98751e-05	3	16	0.157895	0.842105	1.02711e-05	1	11	0.0833333	0.916667	6.98654e-05	2	50	0.961538	0.0384615	2.46234e-05	0	53	1	0	1.07973e-06	3	30	0.909091	0.0909091	0.00701456
BnaA01g23330D	6	7	0.461538	0.538462	0.165026	6	22	0.214286	0.785714	1.71457e-06	9	13	0.409091	0.590909	0.0218312	14	32	0.695652	0.304348	0.758469	24	60	0.714286	0.285714	0.433607	25	54	0.683544	0.316456	0.82507
BnaA01g23390D	85	36	0.702479	0.297521	0.482664	67	19	0.77907	0.22093	0.047887	64	20	0.761905	0.238095	0.103473	36	62	0.632653	0.367347	0.562711	49	59	0.546296	0.453704	0.0155629	50	53	0.514563	0.485437	0.00263881
BnaA01g23480D	10	2	0.833333	0.166667	0.283558	15	25	0.375	0.625	0.000282646	8	16	0.333333	0.666667	0.0015284	1	47	0.979167	0.0208333	1.69997e-05	0	46	1	0	5.9705e-06	0	41	1	0	2.20065e-05
BnaA01g23500D	13	2	0.866667	0.133333	0.144828	5	9	0.357143	0.642857	0.0269371	4	2	0.666667	0.333333	1	1	13	0.928571	0.0714286	0.0644606	20	15	0.428571	0.571429	0.00601419	2	10	0.833333	0.166667	0.287407
BnaA01g23540D	19	29	0.395833	0.604167	0.000196362	19	18	0.513514	0.486486	0.0781823	21	25	0.456522	0.543478	0.0062276	28	51	0.64557	0.35443	0.772547	46	92	0.666667	0.333333	1	26	52	0.666667	0.333333	1
BnaA01g23560D	156	182	0.461538	0.538462	1.15193e-14	130	129	0.501931	0.498069	9.9657e-08	118	133	0.47012	0.52988	3.26345e-10	83	196	0.702509	0.297491	0.274291	131	108	0.451883	0.548117	1.29271e-11	80	123	0.605911	0.394089	0.101987
BnaA01g23600D	65	46	0.585586	0.414414	0.10559	38	37	0.506667	0.493333	0.00744359	55	21	0.723684	0.276316	0.375861	82	153	0.651064	0.348936	0.698179	76	171	0.692308	0.307692	0.473653	66	124	0.652632	0.347368	0.76112
BnaA01g23610D	84	99	0.459016	0.540984	1.30178e-08	92	107	0.462312	0.537688	5.94028e-09	70	73	0.48951	0.51049	2.90485e-05	72	210	0.744681	0.255319	0.0116845	67	318	0.825974	0.174026	2.03646e-10	80	222	0.735099	0.264901	0.022503
BnaA01g23620D	31	11	0.738095	0.261905	0.400299	24	6	0.8	0.2	0.176248	17	5	0.772727	0.227273	0.375395	26	33	0.559322	0.440678	0.124052	23	27	0.54	0.46	0.0895703	20	19	0.487179	0.512821	0.0320908
BnaA01g23700D	84	152	0.355932	0.644068	7.05669e-23	80	152	0.344828	0.655172	5.3333e-24	84	109	0.435233	0.564767	8.10356e-11	70	158	0.692982	0.307018	0.486102	68	164	0.706897	0.293103	0.256891	64	159	0.713004	0.286996	0.19951
BnaA01g23920D	0	0	-	-	1	0	0	-	-	1	1	0	1	0	0.564934	1	5	0.833333	0.166667	0.472329	2	11	0.846154	0.153846	0.22787	1	8	0.888889	0.111111	0.213736
BnaA01g24060D	5	0	1	0	0.161406	0	2	0	1	0.0740756	2	0	1	0	0.39903	4	0	0	1	0.0100933	2	0	0	1	0.0720495	4	0	0	1	0.00988042
BnaA01g24280D	22	367	0.0565553	0.943445	5.73538e-141	29	310	0.0855457	0.914454	1.72325e-111	37	218	0.145098	0.854902	1.01468e-67	34	578	0.944444	0.0555556	2.17341e-46	69	568	0.89168	0.10832	4.93786e-32	66	558	0.894231	0.105769	5.00641e-32
BnaA01g24310D	11	5	0.6875	0.3125	0.920031	8	9	0.470588	0.529412	0.130439	15	6	0.714286	0.285714	0.729567	6	18	0.75	0.25	0.472329	8	14	0.636364	0.363636	0.83682	5	29	0.852941	0.147059	0.0382108
BnaA01g24360D	146	30	0.829545	0.170455	1.56653e-05	46	44	0.511111	0.488889	0.00417011	56	26	0.682927	0.317073	0.834982	147	131	0.471223	0.528777	3.63991e-11	149	150	0.501672	0.498328	7.62671e-09	77	91	0.541667	0.458333	0.00152602
BnaA01g24630D	158	106	0.598485	0.401515	0.0331732	129	79	0.620192	0.379808	0.217505	140	109	0.562249	0.437751	0.0014041	29	165	0.850515	0.149485	2.76676e-07	42	120	0.740741	0.259259	0.0720495	48	113	0.701863	0.298137	0.42363
BnaA01g24640D	16	18	0.470588	0.529412	0.0273657	20	18	0.526316	0.473684	0.104141	15	17	0.46875	0.53125	0.0339379	15	27	0.642857	0.357143	0.8207	23	56	0.708861	0.291139	0.510393	7	30	0.810811	0.189189	0.0976381
BnaA01g24650D	10	15	0.4	0.6	0.00937255	26	15	0.634146	0.365854	0.73899	11	11	0.5	0.5	0.148617	5	35	0.875	0.125	0.0111465	6	24	0.8	0.2	0.171863	5	18	0.782609	0.217391	0.308431
BnaA01g24700D	52	36	0.590909	0.409091	0.183936	56	27	0.674699	0.325301	0.939717	31	29	0.516667	0.483333	0.0278954	28	53	0.654321	0.345679	0.88458	42	54	0.5625	0.4375	0.0515625	38	66	0.634615	0.365385	0.570674
BnaA01g24730D	178	7	0.962162	0.0378378	1.6246e-16	164	0	1	0	2.04518e-18	134	3	0.978102	0.0218978	1.24051e-13	115	1	0.00862069	0.991379	2.66922e-49	123	2	0.016	0.984	5.68554e-52	154	6	0.0375	0.9625	5.4452e-62
BnaA01g24760D	102	54	0.653846	0.346154	0.805608	85	31	0.732759	0.267241	0.189239	58	24	0.707317	0.292683	0.527818	29	62	0.681319	0.318681	0.841552	44	75	0.630252	0.369748	0.48082	40	56	0.583333	0.416667	0.123631
BnaA01g24770D	23	3	0.884615	0.115385	0.0325463	13	3	0.8125	0.1875	0.289242	9	5	0.642857	0.357143	0.920697	9	5	0.357143	0.642857	0.0272097	5	11	0.6875	0.3125	0.922333	5	3	0.375	0.625	0.121282
BnaA01g24990D	4	0	1	0	0.211661	0	0	-	-	1	1	1	0.5	0.5	0.702588	0	0	-	-	1	0	1	1	0	0.559077	0	5	1	0	0.163501
BnaA01g25240D	0	4	0	1	0.00937255	0	0	-	-	1	2	2	0.5	0.5	0.564934	0	31	1	0	0.000259348	0	20	1	0	0.00349307	0	17	1	0	0.00781801
BnaA01g25250D	23	9	0.71875	0.28125	0.610248	20	17	0.540541	0.459459	0.154399	5	8	0.384615	0.615385	0.056175	0	35	1	0	9.78687e-05	5	50	0.909091	0.0909091	0.000377267	10	32	0.761905	0.238095	0.254569
BnaA01g25400D	40	0	1	0	2.55368e-05	51	0	1	0	1.97525e-06	39	0	1	0	4.00677e-05	25	0	0	1	1.23365e-11	28	0	0	1	5.62429e-13	19	0	0	1	4.24994e-09
BnaA01g25410D	66	0	1	0	4.4075e-08	44	0	1	0	1.07625e-05	53	0	1	0	1.36042e-06	30	0	0	1	9.23077e-14	27	0	0	1	1.49751e-12	42	0	0	1	6.7685e-19
BnaA01g25490D	0	81	0	1	1.29895e-35	0	82	0	1	5.79781e-36	0	50	0	1	3.53216e-22	0	104	1	0	4.6662e-12	0	81	1	0	1.12783e-09	0	60	1	0	2.11341e-07
BnaA01g25550D	6	0	1	0	0.121903	11	0	1	0	0.0349344	4	0	1	0	0.220573	7	0	0	1	0.000533238	11	0	0	1	9.65676e-06	14	1	0.0666667	0.933333	3.45388e-06
BnaA01g25610D	0	0	-	-	1	0	12	0	1	4.05591e-06	0	6	0	1	0.0015284	0	13	1	0	0.0215733	0	8	1	0	0.0720495	0	7	1	0	0.0953615
BnaA01g25630D	20	4	0.833333	0.166667	0.121903	38	0	1	0	4.6891e-05	41	0	1	0	2.50061e-05	2	6	0.75	0.25	0.700379	2	4	0.666667	0.333333	1	1	6	0.857143	0.142857	0.363221
BnaA01g25680D	19	0	1	0	0.00447576	17	0	1	0	0.00794808	6	0	1	0	0.128512	15	0	0	1	2.15881e-07	15	0	0	1	1.91353e-07	15	0	0	1	2.11341e-07
BnaA01g25920D	0	0	-	-	1	0	2	0	1	0.0740756	0	0	-	-	1	0	0	-	-	1	0	1	1	0	0.559077	0	1	1	0	0.561559
BnaA01g26070D	17	8	0.68	0.32	0.944023	6	10	0.375	0.625	0.0258924	6	7	0.461538	0.538462	0.173542	13	12	0.48	0.52	0.0779307	8	7	0.466667	0.533333	0.145856	19	15	0.441176	0.558824	0.0110971
BnaA01g26090D	49	0	1	0	2.85284e-06	44	0	1	0	1.07625e-05	26	2	0.928571	0.0714286	0.00790531	49	4	0.0754717	0.924528	9.80295e-19	71	0	0	1	2.29663e-31	27	0	0	1	1.68355e-12
BnaA01g26130D	13	0	1	0	0.0201792	3	0	1	0	0.290635	6	0	1	0	0.128512	27	3	0.1	0.9	3.19461e-10	23	0	0	1	7.54674e-11	10	0	0	1	2.78018e-05
BnaA01g26220D	47	27	0.635135	0.364865	0.644607	17	17	0.5	0.5	0.0665539	15	15	0.5	0.5	0.0876993	50	90	0.642857	0.357143	0.63529	36	46	0.560976	0.439024	0.0690212	36	85	0.702479	0.297521	0.487339
BnaA01g26230D	82	46	0.640625	0.359375	0.610248	49	30	0.620253	0.379747	0.46855	64	30	0.680851	0.319149	0.849766	65	108	0.624277	0.375723	0.308712	91	126	0.580645	0.419355	0.014143	79	77	0.49359	0.50641	1.69608e-05
BnaA01g26250D	32	49	0.395062	0.604938	8.87393e-07	26	43	0.376812	0.623188	1.50784e-06	19	38	0.333333	0.666667	5.1632e-07	70	15	0.176471	0.823529	1.44092e-20	48	8	0.142857	0.857143	8.92484e-16	31	12	0.27907	0.72093	3.3566e-07
BnaA01g26270D	3	3	0.5	0.5	0.464347	7	7	0.5	0.5	0.253143	7	3	0.7	0.3	0.897215	6	10	0.625	0.375	0.801932	1	9	0.9	0.1	0.166966	1	3	0.75	0.25	0.800252
BnaA01g26330D	37	14	0.72549	0.27451	0.451384	31	15	0.673913	0.326087	0.975702	25	6	0.806452	0.193548	0.1508	11	53	0.828125	0.171875	0.0129505	18	30	0.625	0.375	0.620727	25	44	0.637681	0.362319	0.69422
BnaA01g26340D	53	6	0.898305	0.101695	0.000433468	51	5	0.910714	0.0892857	0.000329203	44	8	0.846154	0.153846	0.0134244	84	67	0.443709	0.556291	3.4678e-08	90	72	0.444444	0.555556	1.02128e-08	49	43	0.467391	0.532609	0.000161074
BnaA01g26540D	57	69	0.452381	0.547619	1.36097e-06	70	47	0.598291	0.401709	0.170365	45	46	0.494505	0.505495	0.00146208	19	81	0.81	0.19	0.00554711	14	86	0.86	0.14	0.000123826	8	76	0.904762	0.0952381	1.38934e-05
BnaA01g26550D	56	34	0.622222	0.377778	0.449406	78	30	0.722222	0.277778	0.290635	48	38	0.55814	0.44186	0.0590252	25	41	0.621212	0.378788	0.523594	32	62	0.659574	0.340426	0.943069	30	77	0.719626	0.280374	0.31669
BnaA01g26650D	30	17	0.638298	0.361702	0.755036	33	16	0.673469	0.326531	0.977985	28	21	0.571429	0.428571	0.220573	10	19	0.655172	0.344828	0.956979	42	36	0.461538	0.538462	0.000336794	24	37	0.606557	0.393443	0.396161
BnaA01g26730D	0	0	-	-	1	0	0	-	-	1	0	0	-	-	1	0	0	-	-	1	0	0	-	-	1	0	0	-	-	1
BnaA01g26740D	8	0	1	0	0.0713007	13	0	1	0	0.0213801	4	0	1	0	0.220573	33	2	0.0571429	0.942857	1.93784e-13	35	0	0	1	5.82892e-16	19	0	0	1	4.24994e-09
BnaA01g26950D	282	103	0.732468	0.267532	0.012056	254	129	0.663185	0.336815	0.947807	169	46	0.786047	0.213953	0.000645505	237	210	0.469799	0.530201	1.37685e-17	202	210	0.509709	0.490291	8.88904e-11	148	208	0.58427	0.41573	0.00243866
BnaA01g27010D	3	1	0.75	0.25	0.795571	11	0	1	0	0.0349344	4	1	0.8	0.2	0.615296	11	3	0.214286	0.785714	0.000925505	4	0	0	1	0.00950299	10	7	0.411765	0.588235	0.0453704
BnaA01g27090D	1	2	0.333333	0.666667	0.283558	2	0	1	0	0.397137	0	0	-	-	1	0	1	1	0	0.562711	0	9	1	0	0.0562427	4	2	0.333333	0.666667	0.123631
BnaA01g27130D	7	67	0.0945946	0.905405	2.99151e-24	1	45	0.0217391	0.978261	2.72591e-19	7	36	0.162791	0.837209	2.30417e-11	3	96	0.969697	0.030303	1.06326e-09	0	141	1	0	4.58961e-16	1	136	0.992701	0.00729927	5.93643e-15
BnaA01g27160D	9	14	0.391304	0.608696	0.0101475	5	17	0.227273	0.772727	4.44361e-05	3	17	0.15	0.85	4.49294e-06	11	35	0.76087	0.23913	0.238607	9	56	0.861538	0.138462	0.00204898	0	37	1	0	5.88403e-05
BnaA01g27190D	9	13	0.409091	0.590909	0.0196048	9	14	0.391304	0.608696	0.010856	9	19	0.321429	0.678571	0.000358052	4	61	0.938462	0.0615385	1.31625e-05	11	57	0.838235	0.161765	0.00579354	5	23	0.821429	0.178571	0.123631
BnaA01g27300D	18	37	0.327273	0.672727	4.02395e-07	17	30	0.361702	0.638298	3.38427e-05	12	15	0.444444	0.555556	0.0280056	3	103	0.971698	0.0283019	1.9509e-10	22	127	0.852349	0.147651	5.65466e-06	8	86	0.914894	0.0851064	1.47438e-06
BnaA01g27320D	10	61	0.140845	0.859155	7.48045e-20	13	42	0.236364	0.763636	9.82322e-11	9	49	0.155172	0.844828	1.99993e-15	12	60	0.833333	0.166667	0.00621646	13	68	0.839506	0.160494	0.0022792	8	91	0.919192	0.0808081	4.65439e-07
BnaA01g27330D	53	26	0.670886	0.329114	0.987851	43	35	0.551282	0.448718	0.0538695	42	37	0.531646	0.468354	0.0226022	0	0	-	-	1	3	1	0.25	0.75	0.116022	1	0	0	1	0.213736
BnaA01g27420D	24	39	0.380952	0.619048	5.53258e-06	10	50	0.166667	0.833333	2.46448e-15	18	40	0.310345	0.689655	5.39091e-08	31	84	0.730435	0.269565	0.209562	21	166	0.887701	0.112299	8.33167e-10	17	134	0.887417	0.112583	4.67622e-08
BnaA01g27460D	1	0	1	0	0.555631	1	1	0.5	0.5	0.697093	1	2	0.333333	0.666667	0.29294	1	1	0.5	0.5	0.700379	1	1	0.5	0.5	0.696576	0	0	-	-	1
BnaA01g27470D	21	0	1	0	0.0027372	18	0	1	0	0.00618429	27	0	1	0	0.000742755	13	0	0	1	1.52941e-06	13	1	0.0714286	0.928571	8.40011e-06	9	0	0	1	7.39277e-05
BnaA01g27550D	22	31	0.415094	0.584906	0.000285907	28	36	0.4375	0.5625	0.000310954	14	31	0.311111	0.688889	2.09044e-06	8	70	0.897436	0.102564	5.49846e-05	6	70	0.921053	0.0789474	9.23879e-06	17	65	0.792683	0.207317	0.0287815
BnaA01g27570D	81	1	0.987805	0.0121951	3.76903e-09	69	0	1	0	2.45533e-08	94	0	1	0	6.42062e-11	113	1	0.00877193	0.991228	1.92057e-48	90	0	0	1	1.70507e-39	113	0	0	1	2.70964e-49
BnaA01g27580D	12	41	0.226415	0.773585	6.99645e-11	7	21	0.25	0.75	1.1467e-05	9	22	0.290323	0.709677	3.54793e-05	4	83	0.954023	0.045977	7.12546e-08	12	82	0.87234	0.12766	7.24354e-05	1	76	0.987013	0.012987	1.41677e-08
BnaA01g27620D	2	9	0.181818	0.818182	0.00156343	4	3	0.571429	0.428571	0.676108	2	2	0.5	0.5	0.564934	0	0	-	-	1	0	7	1	0	0.0940619	5	10	0.666667	0.333333	1
BnaA01g27660D	18	4	0.818182	0.181818	0.183936	32	3	0.914286	0.0857143	0.00449541	30	2	0.9375	0.0625	0.00313932	10	14	0.583333	0.416667	0.472329	46	30	0.394737	0.605263	1.9359e-06	25	8	0.242424	0.757576	1.06061e-06
BnaA01g27720D	94	184	0.338129	0.661871	7.90276e-30	82	155	0.345992	0.654008	2.51166e-24	45	122	0.269461	0.730539	3.74179e-26	76	286	0.790055	0.209945	2.77128e-06	81	385	0.82618	0.17382	2.06243e-12	55	237	0.811644	0.188356	6.80913e-07
BnaA01g27820D	5	0	1	0	0.161406	1	0	1	0	0.561463	0	0	-	-	1	0	0	-	-	1	5	0	0	1	0.00349307	5	0	0	1	0.00369053
BnaA01g27890D	5	2	0.714286	0.285714	0.855752	4	2	0.666667	0.333333	1	7	0	1	0	0.0994146	0	20	1	0	0.00376889	2	29	0.935484	0.0645161	0.00342191	0	29	1	0	0.000415454
BnaA01g27930D	119	209	0.362805	0.637195	4.22646e-30	60	127	0.320856	0.679144	2.1386e-22	69	142	0.327014	0.672986	3.17289e-24	51	337	0.868557	0.131443	3.90756e-16	64	346	0.843902	0.156098	2.14692e-13	64	467	0.879473	0.120527	4.58372e-24
BnaA01g28080D	24	0	1	0	0.00129702	21	0	1	0	0.00297212	6	2	0.75	0.25	0.702588	0	0	-	-	1	0	0	-	-	1	0	0	-	-	1
BnaA01g28090D	14	0	1	0	0.0155917	4	0	1	0	0.217505	3	0	1	0	0.29294	1	0	0	1	0.216893	5	0	0	1	0.00349307	3	0	0	1	0.0266374
BnaA01g28140D	2	48	0.04	0.96	7.40515e-20	0	36	0	1	2.70892e-16	1	19	0.05	0.95	3.18497e-08	0	66	1	0	5.1009e-08	1	71	0.986111	0.0138889	4.33148e-08	0	51	1	0	1.90759e-06
BnaA01g28220D	0	16	0	1	7.18549e-08	0	17	0	1	3.11063e-08	0	13	0	1	1.70845e-06	0	20	1	0	0.00376889	0	59	1	0	2.46145e-07	0	22	1	0	0.00228755
BnaA01g28370D	7	0	1	0	0.0935498	2	0	1	0	0.397137	5	0	1	0	0.1697	7	0	0	1	0.000533238	0	0	-	-	1	10	0	0	1	2.78018e-05
BnaA01g28390D	6	0	1	0	0.121903	3	0	1	0	0.290635	3	0	1	0	0.29294	4	0	0	1	0.0100933	6	0	0	1	0.00129749	8	0	0	1	0.000196812
BnaA01g28400D	0	0	-	-	1	0	2	0	1	0.0740756	0	1	0	1	0.220573	0	14	1	0	0.0167224	0	6	1	0	0.122622	0	5	1	0	0.163501
BnaA01g28410D	14	28	0.333333	0.666667	1.57153e-05	7	42	0.142857	0.857143	7.65406e-14	12	22	0.352941	0.647059	0.000350894	10	38	0.791667	0.208333	0.103869	27	47	0.635135	0.364865	0.646434	13	31	0.704545	0.295455	0.677758
BnaA01g28500D	34	0	1	0	0.000111935	31	0	1	0	0.000257285	31	0	1	0	0.000281186	55	0	0	1	2.01277e-24	38	0	0	1	3.05029e-17	37	0	0	1	9.21619e-17
BnaA01g28530D	0	7	0	1	0.000484237	0	1	0	1	0.217505	0	0	-	-	1	0	6	1	0	0.126436	0	4	1	0	0.212766	0	4	1	0	0.213736
BnaA01g28610D	46	0	1	0	5.91174e-06	44	1	0.977778	0.0222222	3.49502e-05	55	0	1	0	8.27765e-07	57	2	0.0338983	0.966102	1.23556e-23	75	8	0.0963855	0.903614	5.89387e-27	78	0	0	1	2.70767e-34
BnaA01g28630D	11	0	1	0	0.0332304	14	0	1	0	0.0165737	6	0	1	0	0.128512	28	0	0	1	6.57655e-13	15	0	0	1	1.91353e-07	19	0	0	1	4.24994e-09
BnaA01g28640D	7	245	0.0277778	0.972222	2.51913e-100	6	200	0.0291262	0.970874	1.00597e-81	12	208	0.0545455	0.945455	2.28364e-80	21	483	0.958333	0.0416667	3.41324e-42	33	613	0.948916	0.0510836	1.45224e-50	30	492	0.942529	0.0574713	3.57705e-39
BnaA01g28710D	102	326	0.238318	0.761682	8.18162e-77	114	327	0.258503	0.741497	8.90018e-72	83	332	0.2	0.8	4.69523e-88	41	379	0.902381	0.097619	2.32791e-23	33	388	0.921615	0.0783848	2.56901e-27	20	421	0.954649	0.0453515	3.87282e-36
BnaA01g28820D	0	36	0	1	2.27482e-16	0	37	0	1	1.0346e-16	0	22	0	1	2.71752e-10	0	29	1	0	0.000424439	0	41	1	0	2.03179e-05	0	24	1	0	0.00138199
BnaA01g28840D	10	2	0.833333	0.166667	0.283558	11	0	1	0	0.0349344	17	0	1	0	0.00844388	53	0	0	1	1.42697e-23	13	0	0	1	1.36219e-06	15	0	0	1	2.11341e-07
BnaA01g28890D	0	2	0	1	0.0713007	0	4	0	1	0.0100083	0	3	0	1	0.0280056	1	8	0.888889	0.111111	0.216893	1	10	0.909091	0.0909091	0.129162	2	10	0.833333	0.166667	0.287407
BnaA01g28910D	27	81	0.25	0.75	5.27808e-19	15	44	0.254237	0.745763	1.36744e-10	19	102	0.157025	0.842975	4.84187e-31	29	75	0.721154	0.278846	0.310572	26	119	0.82069	0.17931	0.000237402	37	87	0.701613	0.298387	0.494197
BnaA01g28970D	0	0	-	-	1	0	0	-	-	1	0	0	-	-	1	1	6	0.857143	0.142857	0.365154	0	4	1	0	0.212766	0	0	-	-	1
BnaA01g29010D	17	35	0.326923	0.673077	8.39457e-07	11	24	0.314286	0.685714	3.56954e-05	8	19	0.296296	0.703704	0.00016059	6	38	0.863636	0.136364	0.0119103	3	60	0.952381	0.047619	5.58347e-06	6	38	0.863636	0.136364	0.0116333
BnaA01g29050D	2	6	0.25	0.75	0.0229503	5	5	0.5	0.5	0.34212	3	2	0.6	0.4	0.831924	1	7	0.875	0.125	0.282192	0	6	1	0	0.122622	1	5	0.833333	0.166667	0.468946
BnaA01g29290D	2	12	0.142857	0.857143	9.71728e-05	3	2	0.6	0.4	0.826988	3	4	0.428571	0.571429	0.250243	3	4	0.571429	0.428571	0.678249	5	7	0.583333	0.416667	0.620727	1	2	0.666667	0.333333	1
BnaA01g29370D	0	20	0	1	1.43341e-09	3	5	0.375	0.625	0.123476	0	4	0	1	0.0105721	0	12	1	0	0.0272097	8	28	0.777778	0.222222	0.212766	1	7	0.875	0.125	0.279769
BnaA01g29390D	9	2	0.818182	0.181818	0.359232	8	2	0.8	0.2	0.456784	6	8	0.428571	0.571429	0.096952	0	19	1	0	0.00485413	0	30	1	0	0.000299464	0	17	1	0	0.00781801
BnaA01g29490D	175	0	1	0	1.12272e-19	165	0	1	0	1.60921e-18	104	0	1	0	5.63257e-12	193	1	0.00515464	0.994845	8.58215e-83	219	0	0	1	6.42348e-95	191	0	0	1	8.13632e-83
BnaA01g29510D	6	0	1	0	0.121903	6	0	1	0	0.126045	2	1	0.666667	0.333333	1	8	0	0	1	0.000201559	5	0	0	1	0.00349307	0	0	-	-	1
BnaA01g29520D	12	0	1	0	0.0256388	4	0	1	0	0.217505	5	0	1	0	0.1697	8	0	0	1	0.000201559	9	0	0	1	6.856e-05	13	0	0	1	1.49143e-06
BnaA01g29560D	1	0	1	0	0.555631	2	0	1	0	0.397137	2	0	1	0	0.39903	6	0	0	1	0.0014073	1	0	0	1	0.212766	1	0	0	1	0.213736
BnaA01g29590D	17	14	0.548387	0.451613	0.217965	32	11	0.744186	0.255814	0.362087	17	4	0.809524	0.190476	0.23031	51	15	0.227273	0.772727	3.44155e-13	45	17	0.274194	0.725806	3.34697e-10	29	13	0.309524	0.690476	3.80719e-06
BnaA01g29610D	0	19	0	1	3.81859e-09	0	14	0	1	5.84057e-07	0	28	0	1	7.917e-13	0	22	1	0	0.00231766	0	13	1	0	0.0203961	0	18	1	0	0.00608075
BnaA01g29690D	62	0	1	0	1.18329e-07	44	0	1	0	1.07625e-05	21	0	1	0	0.00320787	49	0	0	1	7.22092e-22	65	0	0	1	8.6501e-29	57	0	0	1	2.6371e-25
BnaA01g29770D	125	1	0.992063	0.00793651	8.12546e-14	109	3	0.973214	0.0267857	4.70882e-11	74	0	1	0	8.19438e-09	198	0	0	1	8.63313e-86	179	2	0.0110497	0.98895	4.5343e-76	185	2	0.0106952	0.989305	1.5175e-78
BnaA01g29820D	0	74	0	1	1.28131e-32	0	80	0	1	4.15108e-35	0	45	0	1	4.77748e-20	0	89	1	0	1.83976e-10	1	86	0.988506	0.0114943	1.10252e-09	0	61	1	0	1.67802e-07
BnaA01g29890D	0	30	0	1	8.17549e-14	0	26	0	1	4.90673e-12	0	14	0	1	6.47438e-07	0	26	1	0	0.000877612	0	44	1	0	9.65676e-06	0	23	1	0	0.00177233
BnaA01g30090D	19	17	0.527778	0.472222	0.115289	16	20	0.444444	0.555556	0.0100083	18	12	0.6	0.4	0.531836	26	22	0.458333	0.541667	0.00517957	44	28	0.388889	0.611111	2.23094e-06	18	12	0.4	0.6	0.00453276
BnaA01g30180D	0	32	0	1	1.15193e-14	0	16	0	1	8.26008e-08	0	24	0	1	3.9223e-11	0	23	1	0	0.00180926	0	41	1	0	2.03179e-05	0	43	1	0	1.34113e-05
BnaA01g30470D	46	0	1	0	5.91174e-06	32	0	1	0	0.000200397	31	0	1	0	0.000281186	25	0	0	1	1.23365e-11	54	0	0	1	4.45399e-24	26	0	0	1	4.46904e-12
BnaA01g30500D	12	5	0.705882	0.294118	0.80332	6	14	0.3	0.7	0.00137789	14	3	0.823529	0.176471	0.236016	11	16	0.592593	0.407407	0.502739	28	23	0.45098	0.54902	0.00253935	27	29	0.517857	0.482143	0.0333666
BnaA01g30510D	46	41	0.528736	0.471264	0.0123968	26	40	0.393939	0.606061	1.04652e-05	13	25	0.342105	0.657895	8.21865e-05	17	60	0.779221	0.220779	0.0622031	18	87	0.828571	0.171429	0.0010908	15	63	0.807692	0.192308	0.0164361
BnaA01g30530D	69	44	0.610619	0.389381	0.270564	61	39	0.61	0.39	0.301203	31	22	0.584906	0.415094	0.281484	27	35	0.564516	0.435484	0.133058	42	62	0.596154	0.403846	0.179511	50	44	0.468085	0.531915	0.000143353
BnaA01g30570D	9	53	0.145161	0.854839	3.35882e-17	9	73	0.109756	0.890244	2.43766e-25	4	55	0.0677966	0.932203	3.69212e-21	6	131	0.956204	0.0437956	5.45847e-12	0	216	1	0	4.45399e-24	3	141	0.979167	0.0208333	1.78694e-14
BnaA01g30620D	0	13	0	1	1.36259e-06	1	9	0.1	0.9	0.000433274	0	14	0	1	6.47438e-07	0	28	1	0	0.000533238	0	35	1	0	8.82703e-05	2	22	0.916667	0.0833333	0.0185401
BnaA01g30640D	0	6	0	1	0.00129702	0	21	0	1	6.27436e-10	0	9	0	1	8.21865e-05	0	19	1	0	0.00485413	0	35	1	0	8.82703e-05	1	33	0.970588	0.0294118	0.000499657
BnaA01g30730D	10	20	0.333333	0.666667	0.000297591	13	14	0.481481	0.518519	0.0695956	8	17	0.32	0.68	0.000740934	8	20	0.714286	0.285714	0.678249	28	41	0.594203	0.405797	0.266828	19	19	0.5	0.5	0.0509379
BnaA01g30750D	13	17	0.433333	0.566667	0.0130669	9	18	0.333333	0.666667	0.000680383	21	34	0.381818	0.618182	3.07949e-05	13	33	0.717391	0.282609	0.557842	3	77	0.9625	0.0375	9.20284e-08	11	61	0.847222	0.152778	0.00284797
BnaA01g30780D	12	11	0.521739	0.478261	0.195156	25	2	0.925926	0.0740741	0.00944711	12	2	0.857143	0.142857	0.192123	7	32	0.820513	0.179487	0.0708303	5	29	0.852941	0.147059	0.0372477	9	16	0.64	0.36	0.849283
BnaA01g30790D	11	11	0.5	0.5	0.140911	7	3	0.7	0.3	0.891619	10	7	0.588235	0.411765	0.579212	5	9	0.642857	0.357143	0.916357	7	18	0.72	0.28	0.653531	3	18	0.857143	0.142857	0.0992894
BnaA01g30850D	102	34	0.75	0.25	0.0637191	64	26	0.711111	0.288889	0.456784	47	27	0.635135	0.364865	0.654401	47	52	0.525253	0.474747	0.00651723	69	78	0.530612	0.469388	0.00117132	57	99	0.634615	0.365385	0.478947
BnaA01g30870D	96	75	0.561404	0.438596	0.00734292	58	71	0.449612	0.550388	8.07884e-07	50	60	0.454545	0.545455	1.05651e-05	48	109	0.694268	0.305732	0.555378	42	70	0.625	0.375	0.42849	31	98	0.75969	0.24031	0.0446287
BnaA01g30910D	0	20	0	1	1.43341e-09	0	11	0	1	1.07625e-05	0	8	0	1	0.000219033	0	2	1	0	0.396703	0	4	1	0	0.212766	0	8	1	0	0.073207
BnaA01g30930D	78	181	0.301158	0.698842	2.87268e-34	50	128	0.280899	0.719101	2.32147e-26	46	127	0.265896	0.734104	1.54106e-27	43	290	0.870871	0.129129	2.75941e-14	36	303	0.893805	0.106195	8.27227e-18	43	297	0.873529	0.126471	6.11314e-15
BnaA01g30960D	99	94	0.512953	0.487047	2.00493e-05	91	119	0.433333	0.566667	6.42682e-12	92	106	0.464646	0.535354	1.12496e-08	74	159	0.682403	0.317597	0.696904	74	140	0.654206	0.345794	0.777333	76	137	0.643192	0.356808	0.55774
BnaA01g31000D	69	35	0.663462	0.336538	0.995661	63	40	0.61165	0.38835	0.309412	41	22	0.650794	0.349206	0.86574	59	50	0.458716	0.541284	1.60545e-05	68	69	0.50365	0.49635	0.000153038	62	51	0.451327	0.548673	4.85804e-06
BnaA01g31020D	3	19	0.136364	0.863636	5.55893e-07	4	8	0.333333	0.666667	0.0269371	4	17	0.190476	0.809524	1.58017e-05	9	34	0.790698	0.209302	0.128208	9	27	0.75	0.25	0.364368	5	22	0.814815	0.185185	0.149973
BnaA01g31070D	0	19	0	1	3.81859e-09	0	14	0	1	5.84057e-07	0	15	0	1	2.45775e-07	0	15	1	0	0.0129505	0	13	1	0	0.0203961	0	14	1	0	0.0162676
BnaA01g31090D	27	55	0.329268	0.670732	5.4051e-10	20	59	0.253165	0.746835	6.66346e-14	46	54	0.46	0.54	4.62209e-05	13	69	0.841463	0.158537	0.00203366	13	43	0.767857	0.232143	0.156271	24	59	0.710843	0.289157	0.476346
BnaA01g31130D	83	168	0.330677	0.669323	3.22976e-28	61	134	0.312821	0.687179	2.2761e-24	53	106	0.333333	0.666667	8.12851e-18	49	130	0.726257	0.273743	0.136951	36	157	0.813472	0.186528	4.88669e-05	60	148	0.711538	0.288462	0.229147
BnaA01g31170D	87	56	0.608392	0.391608	0.193834	84	56	0.6	0.4	0.141572	60	34	0.638298	0.361702	0.648593	108	141	0.566265	0.433735	0.00201291	161	187	0.537356	0.462644	1.26173e-06	106	145	0.577689	0.422311	0.00627093
BnaA01g31180D	5	3	0.625	0.375	0.867657	9	1	0.9	0.1	0.171203	2	6	0.25	0.75	0.0254071	8	6	0.428571	0.571429	0.0943768	11	7	0.388889	0.611111	0.0231876	11	7	0.388889	0.611111	0.0238496
BnaA01g31200D	22	9	0.709677	0.290323	0.691482	12	17	0.413793	0.586207	0.00861683	10	16	0.384615	0.615385	0.00571985	5	23	0.821429	0.178571	0.126436	9	16	0.64	0.36	0.85057	5	15	0.75	0.25	0.51599
BnaA01g31230D	15	2	0.882353	0.117647	0.0913238	6	0	1	0	0.126045	1	0	1	0	0.564934	0	0	-	-	1	2	0	0	1	0.0720495	8	0	0	1	0.000196812
BnaA01g31290D	0	51	0	1	9.09087e-23	0	41	0	1	2.04518e-18	0	38	0	1	4.47376e-17	0	15	1	0	0.0129505	0	9	1	0	0.0562427	0	21	1	0	0.00291189
BnaA01g31320D	160	57	0.737327	0.262673	0.0459097	185	42	0.814978	0.185022	8.65339e-06	138	43	0.762431	0.237569	0.0137493	139	274	0.663438	0.336562	0.951588	199	220	0.52506	0.47494	4.23452e-09	158	247	0.609877	0.390123	0.0284922
BnaA01g31340D	42	34	0.552632	0.447368	0.0571451	35	43	0.448718	0.551282	0.000146011	26	36	0.419355	0.580645	0.000132025	5	22	0.814815	0.185185	0.152925	11	28	0.717949	0.282051	0.577703	14	23	0.621622	0.378378	0.645637
BnaA01g31410D	47	10	0.824561	0.175439	0.0213151	28	11	0.717949	0.282051	0.579864	43	20	0.68254	0.31746	0.86574	34	38	0.527778	0.472222	0.0245223	47	50	0.515464	0.484536	0.00353183	32	52	0.619048	0.380952	0.435431
BnaA01g31420D	81	128	0.38756	0.61244	1.22056e-16	76	87	0.466258	0.533742	2.8667e-07	25	72	0.257732	0.742268	1.97081e-16	52	115	0.688623	0.311377	0.632582	54	122	0.693182	0.306818	0.541359	33	68	0.673267	0.326733	0.948067
BnaA01g31440D	39	54	0.419355	0.580645	1.66609e-06	30	30	0.5	0.5	0.0128658	38	23	0.622951	0.377049	0.564934	28	72	0.72	0.28	0.333896	15	60	0.8	0.2	0.025937	17	105	0.860656	0.139344	2.03697e-05
BnaA01g31450D	2	1	0.666667	0.333333	1	4	0	1	0	0.217505	0	7	0	1	0.000580502	2	2	0.5	0.5	0.562711	2	4	0.666667	0.333333	1	2	6	0.75	0.25	0.69784
BnaA01g31570D	1	40	0.0243902	0.97561	3.02774e-17	2	33	0.0571429	0.942857	2.0287e-13	2	16	0.111111	0.888889	2.78354e-06	0	23	1	0	0.00180926	0	22	1	0	0.00215431	0	15	1	0	0.0126128
BnaA01g31610D	88	0	1	0	2.04895e-10	88	0	1	0	2.36517e-10	38	0	1	0	5.12745e-05	58	0	0	1	1.0468e-25	84	0	0	1	6.35191e-37	73	0	0	1	3.7343e-32
BnaA01g31620D	0	5	0	1	0.00347274	0	2	0	1	0.0740756	2	3	0.4	0.6	0.2805	0	5	1	0	0.166285	0	4	1	0	0.212766	0	10	1	0	0.0447204
BnaA01g31640D	18	3	0.857143	0.142857	0.0974299	29	5	0.852941	0.147059	0.0387447	9	11	0.45	0.55	0.0696411	19	9	0.321429	0.678571	0.000330231	28	25	0.471698	0.528302	0.00564181	19	16	0.457143	0.542857	0.0170312
BnaA01g31660D	6	8	0.428571	0.571429	0.0907861	5	10	0.333333	0.666667	0.0128658	10	20	0.333333	0.666667	0.000358309	4	30	0.882353	0.117647	0.0158204	13	21	0.617647	0.382353	0.624902	3	16	0.842105	0.157895	0.15286
BnaA01g31670D	32	95	0.251969	0.748031	5.66626e-22	20	81	0.19802	0.80198	3.17767e-22	25	65	0.277778	0.722222	6.1201e-14	27	96	0.780488	0.219512	0.0154101	25	99	0.798387	0.201613	0.004124	22	93	0.808696	0.191304	0.00300462
BnaA01g31830D	88	29	0.752137	0.247863	0.0777599	53	18	0.746479	0.253521	0.217505	42	8	0.84	0.16	0.0197915	8	35	0.813953	0.186047	0.0690991	6	20	0.769231	0.230769	0.341088	0	38	1	0	4.5778e-05
BnaA01g31850D	123	93	0.569444	0.430556	0.0052661	115	102	0.529954	0.470046	6.79067e-05	99	121	0.45	0.55	8.26241e-11	70	150	0.681818	0.318182	0.718013	79	144	0.64574	0.35426	0.589184	73	147	0.668182	0.331818	1
BnaA01g31890D	0	0	-	-	1	0	0	-	-	1	0	0	-	-	1	1	0	0	1	0.216893	0	0	-	-	1	0	0	-	-	1
BnaA01g32050D	391	25	0.939904	0.0600962	7.57364e-31	330	22	0.9375	0.0625	1.02651e-25	299	31	0.906061	0.0939394	5.26156e-19	185	85	0.314815	0.685185	4.36365e-33	218	59	0.212996	0.787004	6.36318e-56	190	81	0.298893	0.701107	3.23967e-36
BnaA01g32060D	55	66	0.454545	0.545455	2.85284e-06	51	55	0.481132	0.518868	0.000165016	41	48	0.460674	0.539326	0.000136267	32	122	0.792208	0.207792	0.00241438	25	111	0.816176	0.183824	0.000571666	17	103	0.858333	0.141667	3.01892e-05
BnaA01g32240D	23	2	0.92	0.08	0.013978	19	5	0.791667	0.208333	0.263067	23	4	0.851852	0.148148	0.0718863	22	13	0.371429	0.628571	0.000612061	13	14	0.518519	0.481481	0.148751	8	10	0.555556	0.444444	0.393761
BnaA01g32280D	8	0	1	0	0.0713007	15	7	0.681818	0.318182	0.943131	7	0	1	0	0.0994146	7	3	0.3	0.7	0.0272097	25	30	0.545455	0.454545	0.0882827	11	22	0.666667	0.333333	1
BnaA01g32290D	26	38	0.40625	0.59375	3.23548e-05	62	47	0.568807	0.431193	0.0532261	30	41	0.422535	0.577465	5.03534e-05	8	162	0.952941	0.0470588	2.49454e-14	15	148	0.907975	0.0920245	3.81907e-10	6	120	0.952381	0.047619	7.377e-11
BnaA01g32300D	0	1	0	1	0.211661	0	4	0	1	0.0100083	0	0	-	-	1	0	9	1	0	0.058588	0	16	1	0	0.00950299	0	4	1	0	0.213736
BnaA01g32320D	142	89	0.614719	0.385281	0.136367	147	87	0.628205	0.371795	0.284712	123	107	0.534783	0.465217	8.21865e-05	70	144	0.672897	0.327103	0.913676	63	151	0.705607	0.294393	0.293744	55	172	0.757709	0.242291	0.00795746
BnaA01g32370D	102	115	0.470046	0.529954	4.3228e-09	86	70	0.551282	0.448718	0.00524553	78	44	0.639344	0.360656	0.611446	35	92	0.724409	0.275591	0.229477	76	139	0.646512	0.353488	0.612339	22	69	0.758242	0.241758	0.0990939
BnaA01g32400D	6	10	0.375	0.625	0.0245441	5	5	0.5	0.5	0.34212	4	6	0.4	0.6	0.117242	1	12	0.923077	0.0769231	0.0810103	3	24	0.888889	0.111111	0.025937	0	17	1	0	0.00781801
BnaA01g32410D	0	6	0	1	0.00129702	0	3	0	1	0.0269371	0	3	0	1	0.0280056	0	2	1	0	0.396703	0	4	1	0	0.212766	0	3	1	0	0.287407
BnaA01g32440D	3	0	1	0	0.283558	2	0	1	0	0.397137	2	0	1	0	0.39903	0	8	1	0	0.074491	0	23	1	0	0.00167238	0	4	1	0	0.213736
BnaA01g32450D	75	43	0.635593	0.364407	0.555631	48	28	0.631579	0.368421	0.600686	80	31	0.720721	0.279279	0.300839	40	51	0.56044	0.43956	0.0558046	42	77	0.647059	0.352941	0.729438	37	46	0.554217	0.445783	0.0517142
BnaA01g32490D	1	14	0.0666667	0.933333	3.15346e-06	2	4	0.333333	0.666667	0.126045	4	1	0.8	0.2	0.615296	6	5	0.454545	0.545455	0.194732	0	13	1	0	0.0203961	0	9	1	0	0.0573454
BnaA01g32510D	1	19	0.05	0.95	2.4442e-08	3	11	0.214286	0.785714	0.00092324	4	4	0.5	0.5	0.39903	7	21	0.75	0.25	0.433133	3	27	0.9	0.1	0.0132379	1	20	0.952381	0.047619	0.011452
BnaA01g32550D	19	17	0.527778	0.472222	0.115289	19	12	0.612903	0.387097	0.610621	12	7	0.631579	0.368421	0.827904	13	28	0.682927	0.317073	0.894781	17	33	0.66	0.34	0.974762	9	37	0.804348	0.195652	0.076493
BnaA01g32570D	9	0	1	0	0.0555774	2	0	1	0	0.397137	6	1	0.857143	0.142857	0.369221	2	3	0.6	0.4	0.826922	10	3	0.230769	0.769231	0.00204086	13	0	0	1	1.49143e-06
BnaA01g32610D	20	4	0.833333	0.166667	0.121903	15	4	0.789474	0.210526	0.333703	4	2	0.666667	0.333333	1	4	32	0.888889	0.111111	0.0100933	6	14	0.7	0.3	0.825797	4	12	0.75	0.25	0.561559
BnaA01g32630D	33	33	0.5	0.5	0.0084274	31	45	0.407895	0.592105	6.99107e-06	41	65	0.386792	0.613208	6.85733e-09	16	81	0.835052	0.164948	0.00119228	16	83	0.838384	0.161616	0.000750352	13	91	0.875	0.125	2.41937e-05
BnaA01g32640D	17	18	0.485714	0.514286	0.0399515	21	4	0.84	0.16	0.103774	23	3	0.884615	0.115385	0.0354531	13	10	0.434783	0.565217	0.0343742	10	10	0.5	0.5	0.162531	15	14	0.482759	0.517241	0.0600843
BnaA01g32650D	37	19	0.660714	0.339286	0.976606	27	9	0.75	0.25	0.370326	26	24	0.52	0.48	0.0509465	4	23	0.851852	0.148148	0.0703049	9	18	0.666667	0.333333	1	5	32	0.864865	0.135135	0.0207246
BnaA01g32670D	120	22	0.84507	0.15493	2.19218e-05	71	28	0.717172	0.282828	0.367392	110	6	0.948276	0.0517241	9.69961e-10	114	66	0.366667	0.633333	1.66493e-16	107	76	0.415301	0.584699	3.98147e-12	101	32	0.240602	0.759398	3.72211e-24
BnaA01g32680D	32	0	1	0	0.000181445	22	3	0.88	0.12	0.0428471	14	2	0.875	0.125	0.121933	17	3	0.15	0.85	4.04103e-06	10	2	0.166667	0.833333	0.000622423	5	3	0.375	0.625	0.121282
BnaA01g32720D	0	72	0	1	9.26809e-32	0	60	0	1	1.56115e-26	0	50	0	1	3.53216e-22	0	71	1	0	1.49426e-08	0	100	1	0	1.06813e-11	0	93	1	0	6.61979e-11
BnaA01g32760D	17	4	0.809524	0.190476	0.220955	2	0	1	0	0.397137	4	2	0.666667	0.333333	1	5	8	0.615385	0.384615	0.77586	13	5	0.277778	0.722222	0.00116855	13	2	0.133333	0.866667	4.1499e-05
BnaA01g32780D	34	17	0.666667	0.333333	1	38	7	0.844444	0.155556	0.0225366	24	13	0.648649	0.351351	0.891028	12	34	0.73913	0.26087	0.378741	26	33	0.559322	0.440678	0.120338	15	26	0.634146	0.365854	0.739353
BnaA01g32900D	5	0	1	0	0.161406	9	0	1	0	0.0581266	1	0	1	0	0.564934	8	0	0	1	0.000201559	6	0	0	1	0.00129749	4	0	0	1	0.00988042
BnaA01g32910D	15	46	0.245902	0.754098	2.18681e-11	19	53	0.263889	0.736111	3.75725e-12	7	52	0.118644	0.881356	7.26216e-18	10	50	0.833333	0.166667	0.0129505	5	45	0.9	0.1	0.00116855	4	43	0.914894	0.0851064	0.000849695
BnaA01g33010D	0	2	0	1	0.0713007	5	3	0.625	0.375	0.872607	2	3	0.4	0.6	0.2805	3	4	0.571429	0.428571	0.678249	3	9	0.75	0.25	0.620727	1	10	0.909091	0.0909091	0.130191
BnaA01g33060D	93	76	0.550296	0.449704	0.00304515	56	24	0.7	0.3	0.610621	67	40	0.626168	0.373832	0.463584	14	82	0.854167	0.145833	0.000303219	20	90	0.818182	0.181818	0.00179659	34	67	0.663366	0.336634	1
BnaA01g33140D	4	0	1	0	0.211661	5	0	1	0	0.166569	4	0	1	0	0.220573	11	0	0	1	1.07749e-05	17	0	0	1	2.71231e-08	7	0	0	1	0.000523445
BnaA01g33260D	50	83	0.37594	0.62406	8.30904e-12	51	98	0.342282	0.657718	5.58705e-16	33	97	0.253846	0.746154	4.10396e-22	4	176	0.977778	0.0222222	1.12211e-17	39	172	0.815166	0.184834	1.63062e-05	22	184	0.893204	0.106796	3.90542e-11
BnaA01g33280D	2	13	0.133333	0.866667	3.81649e-05	13	14	0.481481	0.518519	0.0695956	12	4	0.75	0.25	0.564934	7	20	0.740741	0.259259	0.502739	5	30	0.857143	0.142857	0.0301816	11	29	0.725	0.275	0.520716
BnaA01g33360D	7	2	0.777778	0.222222	0.555631	7	0	1	0	0.0971213	2	1	0.666667	0.333333	1	11	18	0.62069	0.37931	0.685166	3	13	0.8125	0.1875	0.283648	5	7	0.583333	0.416667	0.623756
BnaA01g33400D	150	78	0.657895	0.342105	0.847608	161	75	0.682203	0.317797	0.696896	158	72	0.686957	0.313043	0.60255	57	162	0.739726	0.260274	0.0399305	86	151	0.637131	0.362869	0.411771	59	165	0.736607	0.263393	0.0464028
BnaA01g33450D	8	43	0.156863	0.843137	9.75678e-14	4	34	0.105263	0.894737	1.93876e-12	2	20	0.0909091	0.909091	6.28842e-08	5	22	0.814815	0.185185	0.152925	3	35	0.921053	0.0789474	0.00209326	2	39	0.95122	0.0487805	0.000333612
BnaA01g33500D	155	54	0.741627	0.258373	0.0373091	154	45	0.773869	0.226131	0.00331186	124	41	0.751515	0.248485	0.0393529	123	127	0.508	0.492	4.99627e-07	128	119	0.481781	0.518219	3.86394e-09	141	137	0.492806	0.507194	4.659e-09
BnaA01g33520D	20	30	0.4	0.6	0.000181445	25	30	0.454545	0.545455	0.00219691	16	21	0.432432	0.567568	0.0062407	20	43	0.68254	0.31746	0.861128	42	41	0.493976	0.506024	0.00201763	29	46	0.613333	0.386667	0.404736
BnaA01g33530D	8	20	0.285714	0.714286	6.02204e-05	9	7	0.5625	0.4375	0.462928	11	7	0.611111	0.388889	0.702588	8	9	0.529412	0.470588	0.300231	8	8	0.5	0.5	0.212766	4	27	0.870968	0.129032	0.0293642
BnaA01g33540D	4	4	0.5	0.5	0.389952	9	8	0.529412	0.470588	0.301609	2	4	0.333333	0.666667	0.128512	1	11	0.916667	0.0833333	0.103869	2	22	0.916667	0.0833333	0.0179653	5	17	0.772727	0.227273	0.369359
BnaA01g33590D	6	4	0.6	0.4	0.730776	3	5	0.375	0.625	0.123476	4	5	0.444444	0.555556	0.220573	4	19	0.826087	0.173913	0.15601	1	9	0.9	0.1	0.166966	0	8	1	0	0.073207
BnaA01g33700D	46	31	0.597403	0.402597	0.259937	49	19	0.720588	0.279412	0.429046	22	16	0.578947	0.421053	0.330151	12	21	0.636364	0.363636	0.792046	21	29	0.58	0.42	0.25688	20	16	0.444444	0.555556	0.00988042
BnaA01g33720D	23	0	1	0	0.00166393	11	0	1	0	0.0349344	3	0	1	0	0.29294	7	0	0	1	0.000533238	11	0	0	1	9.65676e-06	18	2	0.1	0.9	3.63981e-07
BnaA01g33740D	29	3	0.90625	0.09375	0.008364	21	3	0.875	0.125	0.053426	26	3	0.896552	0.103448	0.0184002	10	4	0.285714	0.714286	0.00583647	19	10	0.344828	0.655172	0.00062039	22	9	0.290323	0.709677	3.14374e-05
BnaA01g33840D	0	0	-	-	1	0	0	-	-	1	0	0	-	-	1	0	0	-	-	1	0	0	-	-	1	0	0	-	-	1
BnaA01g33860D	23	16	0.589744	0.410256	0.384133	13	9	0.590909	0.409091	0.540525	9	4	0.692308	0.307692	0.915875	12	20	0.625	0.375	0.700379	8	26	0.764706	0.235294	0.291713	13	26	0.666667	0.333333	1
BnaA01g34090D	13	5	0.722222	0.277778	0.693893	8	6	0.571429	0.428571	0.539544	11	4	0.733333	0.266667	0.672553	6	9	0.6	0.4	0.669742	6	3	0.333333	0.666667	0.0562427	10	5	0.333333	0.666667	0.0126128
BnaA01g34380D	178	9	0.951872	0.0481283	1.3077e-15	190	7	0.964467	0.035533	1.07304e-17	168	1	0.994083	0.00591716	3.01471e-18	34	33	0.492537	0.507463	0.00583888	31	74	0.704762	0.295238	0.49023	37	34	0.478873	0.521127	0.00200258
BnaA01g34400D	29	31	0.483333	0.516667	0.00557112	26	31	0.45614	0.54386	0.00195239	16	22	0.421053	0.578947	0.00353123	10	63	0.863014	0.136986	0.00104084	17	97	0.850877	0.149123	9.25074e-05	19	82	0.811881	0.188119	0.00457049
BnaA01g34570D	35	4	0.897436	0.102564	0.00484515	32	18	0.64	0.36	0.768711	12	0	1	0	0.0280056	12	26	0.684211	0.315789	0.889253	16	25	0.609756	0.390244	0.523664	9	52	0.852459	0.147541	0.00479738
BnaA01g34580D	3	18	0.142857	0.857143	1.41149e-06	3	0	1	0	0.290635	9	3	0.75	0.25	0.627717	4	7	0.636364	0.363636	0.899266	1	15	0.9375	0.0625	0.037707	4	25	0.862069	0.137931	0.0450986
BnaA01g34720D	93	149	0.384298	0.615702	1.57202e-19	92	109	0.457711	0.542289	2.1476e-09	79	88	0.473054	0.526946	6.07685e-07	44	328	0.88172	0.11828	1.8015e-17	32	462	0.935223	0.0647773	2.78896e-35	36	434	0.923404	0.0765957	9.62777e-31
BnaA01g34730D	0	15	0	1	1.91167e-07	0	11	0	1	1.07625e-05	0	15	0	1	2.45775e-07	0	14	1	0	0.0167224	0	27	1	0	0.000622423	0	21	1	0	0.00291189
BnaA01g34740D	111	0	1	0	7.40815e-13	90	0	1	0	1.47975e-10	74	0	1	0	8.19438e-09	122	0	0	1	3.73371e-53	124	0	0	1	4.28376e-54	99	0	0	1	2.78591e-43
BnaA01g34780D	9	14	0.391304	0.608696	0.0101475	10	7	0.588235	0.411765	0.575465	2	3	0.4	0.6	0.2805	5	30	0.857143	0.142857	0.0317068	1	15	0.9375	0.0625	0.037707	2	22	0.916667	0.0833333	0.0185401
BnaA01g34790D	5	1	0.833333	0.166667	0.464347	0	0	-	-	1	3	10	0.230769	0.769231	0.00239592	0	7	1	0	0.0970877	1	8	0.888889	0.111111	0.212766	0	9	1	0	0.0573454
BnaA01g34800D	35	46	0.432099	0.567901	2.52115e-05	18	36	0.333333	0.666667	9.55375e-07	34	50	0.404762	0.595238	1.77027e-06	26	83	0.761468	0.238532	0.0615884	46	110	0.705128	0.294872	0.386344	10	84	0.893617	0.106383	1.16426e-05
BnaA01g34810D	60	35	0.631579	0.368421	0.551952	35	15	0.7	0.3	0.697093	34	39	0.465753	0.534247	0.000840214	62	75	0.547445	0.452555	0.00704005	46	74	0.616667	0.383333	0.315354	52	63	0.547826	0.452174	0.0139573
BnaA01g34880D	0	4	0	1	0.00937255	0	0	-	-	1	2	6	0.25	0.75	0.0254071	0	0	-	-	1	3	7	0.7	0.3	0.890705	5	2	0.285714	0.714286	0.0560098
BnaA01g35070D	4	0	1	0	0.211661	1	0	1	0	0.561463	4	0	1	0	0.220573	0	23	1	0	0.00180926	0	11	1	0	0.033607	0	12	1	0	0.0266374
BnaA01g35080D	6	21	0.222222	0.777778	3.58898e-06	6	39	0.133333	0.866667	3.17089e-13	2	22	0.0833333	0.916667	9.25933e-09	3	89	0.967391	0.0326087	5.80223e-09	13	109	0.893443	0.106557	4.63056e-07	15	131	0.89726	0.10274	1.92416e-08
BnaA01g35090D	30	21	0.588235	0.411765	0.300344	27	15	0.642857	0.357143	0.820832	20	6	0.769231	0.230769	0.349308	23	19	0.452381	0.547619	0.00735563	36	30	0.454545	0.545455	0.000667702	16	38	0.703704	0.296296	0.648112
BnaA01g35100D	38	26	0.59375	0.40625	0.281948	42	18	0.7	0.3	0.667899	30	4	0.882353	0.117647	0.0165295	25	53	0.679487	0.320513	0.881213	24	68	0.73913	0.26087	0.19623	30	71	0.70297	0.29703	0.526065
BnaA01g35110D	53	86	0.381295	0.618705	6.96197e-12	40	55	0.421053	0.578947	1.71404e-06	42	23	0.646154	0.353846	0.809233	29	140	0.828402	0.171598	3.02086e-05	29	180	0.861244	0.138756	1.24441e-08	13	179	0.932292	0.0677083	5.57833e-14
BnaA01g35120D	19	17	0.527778	0.472222	0.115289	9	10	0.473684	0.526316	0.115642	20	4	0.833333	0.166667	0.128512	22	24	0.521739	0.478261	0.0636834	32	36	0.529412	0.470588	0.0293697	12	15	0.555556	0.444444	0.287407
BnaA01g35130D	2	12	0.142857	0.857143	9.71728e-05	0	3	0	1	0.0269371	0	10	0	1	3.14095e-05	1	29	0.966667	0.0333333	0.00133797	0	21	1	0	0.00275237	7	12	0.631579	0.368421	0.822182
BnaA01g35150D	16	32	0.333333	0.666667	3.58898e-06	25	32	0.438596	0.561404	0.000738291	17	31	0.354167	0.645833	1.87061e-05	12	51	0.809524	0.190476	0.0305736	19	60	0.759494	0.240506	0.120156	12	53	0.815385	0.184615	0.0213132
BnaA01g35160D	2	10	0.166667	0.833333	0.000618893	2	3	0.4	0.6	0.277606	1	10	0.0909091	0.909091	0.000182137	4	29	0.878788	0.121212	0.0197232	7	27	0.794118	0.205882	0.16392	9	14	0.608696	0.391304	0.639254
BnaA01g35180D	16	18	0.470588	0.529412	0.0273657	27	35	0.435484	0.564516	0.000343977	21	15	0.583333	0.416667	0.37294	30	76	0.716981	0.283019	0.350166	18	56	0.756757	0.243243	0.145856	8	83	0.912088	0.0879121	2.88537e-06
BnaA01g35400D	0	9	0	1	6.82512e-05	0	2	0	1	0.0740756	0	14	0	1	6.47438e-07	4	15	0.789474	0.210526	0.331876	12	12	0.5	0.5	0.122622	2	9	0.818182	0.181818	0.363754
BnaA01g35450D	3	11	0.214286	0.785714	0.000842622	1	11	0.0833333	0.916667	6.37466e-05	1	20	0.047619	0.952381	1.21273e-08	1	26	0.962963	0.037037	0.00275186	1	34	0.971429	0.0285714	0.000361717	1	22	0.956522	0.0434783	0.00712219
BnaA01g35460D	0	3	0	1	0.0256388	0	0	-	-	1	0	1	0	1	0.220573	0	10	1	0	0.0456059	0	7	1	0	0.0940619	0	7	1	0	0.0953615
BnaA01g35650D	107	34	0.758865	0.241135	0.0352317	83	17	0.83	0.17	0.00141466	78	16	0.829787	0.170213	0.00223555	62	55	0.470085	0.529915	2.46234e-05	109	52	0.322981	0.677019	2.76881e-19	88	52	0.371429	0.628571	1.08037e-12
BnaA01g35830D	23	43	0.348485	0.651515	1.87957e-07	8	53	0.131148	0.868852	1.02009e-17	4	29	0.121212	0.878788	2.51518e-10	2	83	0.976471	0.0235294	8.35895e-09	3	111	0.973684	0.0263158	2.41536e-11	13	81	0.861702	0.138298	0.00019216
BnaA01g35910D	21	22	0.488372	0.511628	0.0242356	29	14	0.674419	0.325581	0.973136	12	10	0.545455	0.454545	0.301528	9	43	0.826923	0.173077	0.0272097	5	56	0.918033	0.0819672	9.55287e-05	9	52	0.852459	0.147541	0.00479738
BnaA01g35920D	69	34	0.669903	0.330097	0.995456	32	10	0.761905	0.238095	0.258882	13	12	0.52	0.48	0.177564	13	48	0.786885	0.213115	0.0759188	36	73	0.669725	0.330275	0.999622	17	52	0.753623	0.246377	0.17844
BnaA01g35940D	19	7	0.730769	0.269231	0.565136	10	6	0.625	0.375	0.800962	7	10	0.411765	0.588235	0.0476307	6	32	0.842105	0.157895	0.039891	7	18	0.72	0.28	0.653531	4	21	0.84	0.16	0.101808
BnaA01g35990D	81	50	0.618321	0.381679	0.307038	53	31	0.630952	0.369048	0.570337	53	28	0.654321	0.345679	0.888664	32	51	0.614458	0.385542	0.396703	24	93	0.794872	0.205128	0.00694394	36	115	0.761589	0.238411	0.0255525
BnaA01g36010D	15	0	1	0	0.012056	21	8	0.724138	0.275862	0.596113	10	0	1	0	0.046929	4	14	0.777778	0.222222	0.396703	17	13	0.433333	0.566667	0.0132379	14	15	0.517241	0.482759	0.130065
BnaA01g36080D	1	9	0.1	0.9	0.00039083	0	12	0	1	4.05591e-06	0	6	0	1	0.0015284	2	13	0.866667	0.133333	0.150085	1	11	0.916667	0.0833333	0.100735	1	14	0.933333	0.0666667	0.0495302
BnaA01g36130D	32	10	0.761905	0.238095	0.251942	21	11	0.65625	0.34375	0.961338	26	6	0.8125	0.1875	0.126342	8	22	0.733333	0.266667	0.528799	8	8	0.5	0.5	0.212766	9	18	0.666667	0.333333	1
BnaA01g36180D	34	24	0.586207	0.413793	0.256025	21	21	0.5	0.5	0.0398956	30	8	0.789474	0.210526	0.163681	22	51	0.69863	0.30137	0.648536	10	42	0.807692	0.192308	0.0524143	14	20	0.588235	0.411765	0.410105
BnaA01g36200D	137	0	1	0	1.27725e-15	126	0	1	0	2.24208e-14	89	0	1	0	2.14771e-10	2	131	0.984962	0.0150376	6.85449e-14	2	130	0.984848	0.0151515	7.44129e-14	2	158	0.9875	0.0125	8.81172e-17
BnaA01g36300D	105	71	0.596591	0.403409	0.07592	119	10	0.922481	0.0775194	4.44465e-09	43	31	0.581081	0.418919	0.175498	63	121	0.657609	0.342391	0.866279	85	142	0.625551	0.374449	0.251107	84	162	0.658537	0.341463	0.858545
BnaA01g36440D	46	33	0.582278	0.417722	0.1597	22	28	0.44	0.56	0.00177774	27	26	0.509434	0.490566	0.0296741	17	58	0.773333	0.226667	0.0811544	18	58	0.763158	0.236842	0.112307	29	47	0.618421	0.381579	0.454934
BnaA01g36460D	0	2	0	1	0.0713007	4	1	0.8	0.2	0.610621	2	5	0.285714	0.714286	0.0586153	0	2	1	0	0.396703	4	1	0.2	0.8	0.0459649	0	2	1	0	0.393761
BnaA01g36480D	142	88	0.617391	0.382609	0.161406	107	103	0.509524	0.490476	5.66882e-06	90	105	0.461538	0.538462	8.51125e-09	80	155	0.659574	0.340426	0.888507	67	182	0.730924	0.269076	0.0532494	79	160	0.669456	0.330544	0.985583
BnaA01g36620D	76	66	0.535211	0.464789	0.00210648	56	41	0.57732	0.42268	0.0979875	54	30	0.642857	0.357143	0.729567	21	116	0.846715	0.153285	2.88295e-05	52	127	0.709497	0.290503	0.290438	12	134	0.917808	0.0821918	7.91426e-10
BnaA01g36840D	1	3	0.25	0.75	0.115289	2	6	0.25	0.75	0.0242432	1	4	0.2	0.8	0.0492978	4	16	0.8	0.2	0.275817	1	6	0.857143	0.142857	0.360576	7	11	0.611111	0.388889	0.69784
BnaA01g36860D	23	93	0.198276	0.801724	1.97764e-25	11	67	0.141026	0.858974	1.29277e-21	4	43	0.0851064	0.914894	4.02065e-16	27	120	0.816327	0.183673	0.000363029	35	118	0.771242	0.228758	0.0121444	36	136	0.790698	0.209302	0.00145191
BnaA01g36890D	9	26	0.257143	0.742857	1.12469e-06	16	21	0.432432	0.567568	0.0058363	12	6	0.666667	0.333333	1	11	50	0.819672	0.180328	0.0224257	13	65	0.833333	0.166667	0.00397494	12	43	0.781818	0.218182	0.107538
BnaA01g36900D	35	0	1	0	8.75839e-05	27	0	1	0	0.000680383	26	0	1	0	0.000955504	38	0	0	1	3.62062e-17	16	0	0	1	7.19037e-08	66	2	0.0294118	0.970588	1.70581e-27
BnaA01g36910D	63	0	1	0	9.22007e-08	15	0	1	0	0.0128658	22	0	1	0	0.00252046	44	0	0	1	9.94575e-20	57	0	0	1	2.32202e-25	28	0	0	1	6.32956e-13
BnaA01g36920D	41	0	1	0	2.02025e-05	30	1	0.967742	0.0322581	0.00104927	26	0	1	0	0.000955504	3	8	0.727273	0.272727	0.751475	14	10	0.416667	0.583333	0.0179653	10	9	0.473684	0.526316	0.113595
BnaA01g36950D	9	1	0.9	0.1	0.165765	3	0	1	0	0.290635	1	0	1	0	0.564934	4	4	0.5	0.5	0.396703	0	2	1	0	0.391953	0	14	1	0	0.0162676
BnaA01g36970D	35	52	0.402299	0.597701	7.051e-07	25	32	0.438596	0.561404	0.000738291	23	88	0.207207	0.792793	2.39803e-23	34	161	0.825641	0.174359	1.00313e-05	39	170	0.813397	0.186603	2.30478e-05	46	159	0.77561	0.22439	0.0023508
BnaA01g36980D	30	21	0.588235	0.411765	0.300344	13	23	0.361111	0.638889	0.000310954	11	14	0.44	0.56	0.0315566	7	28	0.8	0.2	0.141836	6	49	0.890909	0.109091	0.00105762	19	25	0.568182	0.431818	0.224354
BnaA01g37020D	0	43	0	1	2.34464e-19	0	48	0	1	2.0906e-21	0	49	0	1	9.48865e-22	1	71	0.986111	0.0138889	4.95753e-08	0	80	1	0	1.4293e-09	0	45	1	0	8.27608e-06
BnaA01g37040D	0	5	0	1	0.00347274	0	5	0	1	0.00375636	0	3	0	1	0.0280056	0	8	1	0	0.074491	0	21	1	0	0.00275237	0	10	1	0	0.0447204
BnaA01g37150D	19	18	0.513514	0.486486	0.075217	17	7	0.708333	0.291667	0.744982	17	20	0.459459	0.540541	0.0163014	29	15	0.340909	0.659091	1.77215e-05	30	18	0.375	0.625	5.7837e-05	30	10	0.25	0.75	1.15967e-07
BnaA01g37320D	0	1	0	1	0.211661	0	15	0	1	2.18266e-07	0	9	0	1	8.21865e-05	0	17	1	0	0.00801211	0	32	1	0	0.000182704	0	26	1	0	0.000857882
BnaA01g37340D	4	27	0.129032	0.870968	1.23918e-09	4	16	0.2	0.8	3.49502e-05	2	13	0.133333	0.866667	4.6613e-05	4	16	0.8	0.2	0.275817	7	11	0.611111	0.388889	0.696576	7	6	0.461538	0.538462	0.167163
BnaA01g37370D	9	19	0.321429	0.678571	0.000297188	11	9	0.55	0.45	0.347337	12	14	0.461538	0.538462	0.0488921	13	43	0.767857	0.232143	0.16086	6	17	0.73913	0.26087	0.546983	9	30	0.769231	0.230769	0.234559
BnaA02g00020D	9	0	1	0	0.0555774	18	0	1	0	0.00618429	6	0	1	0	0.128512	1	0	0	1	0.216893	10	0	0	1	2.57909e-05	7	0	0	1	0.000523445
BnaA02g00030D	324	184	0.637795	0.362205	0.224149	211	137	0.606322	0.393678	0.031645	141	90	0.61039	0.38961	0.111253	287	235	0.450192	0.549808	1.96195e-24	236	296	0.556391	0.443609	2.9915e-07	264	232	0.467742	0.532258	8.16871e-20
BnaA02g00110D	1	21	0.0454545	0.954545	3.49772e-09	13	23	0.361111	0.638889	0.000310954	6	28	0.176471	0.823529	9.2082e-09	22	43	0.661538	0.338462	0.988846	17	63	0.7875	0.2125	0.0382086	2	62	0.96875	0.03125	1.31995e-06
BnaA02g00120D	32	68	0.32	0.68	1.49726e-12	18	64	0.219512	0.780488	1.15184e-16	12	48	0.2	0.8	2.03646e-13	7	26	0.787879	0.212121	0.199951	12	66	0.846154	0.153846	0.00184734	13	64	0.831169	0.168831	0.00504958
BnaA02g00150D	13	13	0.5	0.5	0.107657	10	6	0.625	0.375	0.800962	4	7	0.363636	0.636364	0.059355	0	8	1	0	0.074491	1	16	0.941176	0.0588235	0.0293697	1	10	0.909091	0.0909091	0.130191
BnaA02g00190D	221	244	0.475269	0.524731	2.31842e-17	191	266	0.417943	0.582057	4.48647e-28	187	276	0.403888	0.596112	1.45682e-31	150	287	0.656751	0.343249	0.74359	159	306	0.658065	0.341935	0.773119	173	269	0.608597	0.391403	0.0189595
BnaA02g00210D	105	0	1	0	3.26337e-12	96	0	1	0	3.42398e-11	68	0	1	0	3.51718e-08	67	0	0	1	1.46417e-29	69	0	0	1	1.64464e-30	51	1	0.0192308	0.980769	6.71779e-22
BnaA02g00220D	97	0	1	0	2.29231e-11	74	0	1	0	7.22303e-09	79	0	1	0	2.43577e-09	87	0	0	1	3.9714e-38	101	0	0	1	3.34083e-44	87	1	0.0113636	0.988636	2.59692e-37
BnaA02g00270D	0	17	0	1	2.69204e-08	0	10	0	1	2.86952e-05	0	23	0	1	1.02563e-10	0	7	1	0	0.0970877	0	20	1	0	0.00349307	0	23	1	0	0.00177233
BnaA02g00330D	72	2	0.972973	0.027027	1.04848e-07	89	0	1	0	1.88957e-10	66	2	0.970588	0.0294118	5.79558e-07	78	0	0	1	2.83315e-34	112	1	0.00884956	0.99115	4.50525e-48	95	0	0	1	1.43027e-41
BnaA02g00400D	120	37	0.764331	0.235669	0.017881	97	21	0.822034	0.177966	0.000959849	75	43	0.635593	0.364407	0.564934	4	0	0	1	0.0100933	0	0	-	-	1	0	0	-	-	1
BnaA02g00450D	24	0	1	0	0.00129702	14	0	1	0	0.0165737	14	0	1	0	0.0174313	7	0	0	1	0.000533238	21	0	0	1	5.35885e-10	13	0	0	1	1.49143e-06
BnaA02g00480D	101	67	0.60119	0.39881	0.108233	93	67	0.58125	0.41875	0.0398662	86	82	0.511905	0.488095	7.98322e-05	70	69	0.496403	0.503597	7.26578e-05	59	95	0.616883	0.383117	0.252483	59	79	0.572464	0.427536	0.0344365
BnaA02g00560D	170	61	0.735931	0.264069	0.0434052	105	25	0.807692	0.192308	0.00170947	75	41	0.646552	0.353448	0.7321	43	46	0.516854	0.483146	0.00625375	74	46	0.383333	0.616667	2.77534e-10	62	26	0.295455	0.704545	1.28439e-12
BnaA02g00600D	98	0	1	0	1.79005e-11	71	0	1	0	1.49362e-08	68	1	0.985507	0.0144928	1.153e-07	40	1	0.0243902	0.97561	3.45054e-17	79	2	0.0246914	0.975309	3.99067e-33	54	0	0	1	5.07976e-24
BnaA02g00620D	227	221	0.506696	0.493304	5.063e-12	184	189	0.493298	0.506702	1.05666e-11	194	169	0.534435	0.465565	5.02475e-07	177	160	0.474777	0.525223	7.1115e-13	152	204	0.573034	0.426966	0.000484204	98	212	0.683871	0.316129	0.604876
BnaA02g00650D	26	0	1	0	0.000799769	33	0	1	0	0.000158295	28	0	1	0	0.000580502	28	0	0	1	6.57655e-13	29	0	0	1	2.10077e-13	32	0	0	1	1.25066e-14
BnaA02g00690D	113	0	1	0	4.58169e-13	91	0	1	0	1.15583e-10	113	0	1	0	6.22858e-13	57	0	0	1	2.79805e-25	67	0	0	1	1.19753e-29	87	0	0	1	3.68081e-38
BnaA02g00710D	15	19	0.441176	0.558824	0.0105253	5	27	0.15625	0.84375	5.62509e-09	9	19	0.321429	0.678571	0.000358052	6	35	0.853659	0.146341	0.0221317	5	23	0.821429	0.178571	0.122622	2	15	0.882353	0.117647	0.0932734
BnaA02g00720D	99	157	0.386719	0.613281	2.87218e-20	80	114	0.412371	0.587629	5.5835e-13	93	114	0.449275	0.550725	2.71752e-10	78	220	0.738255	0.261745	0.0178806	93	266	0.740947	0.259053	0.00606258	66	178	0.729508	0.270492	0.0627879
BnaA02g00770D	109	76	0.589189	0.410811	0.0431534	92	67	0.578616	0.421384	0.0344385	65	88	0.424837	0.575163	1.6934e-09	113	102	0.474419	0.525581	1.32122e-08	108	106	0.495327	0.504673	4.54764e-07	63	83	0.568493	0.431507	0.0229036
BnaA02g00780D	37	29	0.560606	0.439394	0.102129	60	27	0.689655	0.310345	0.72979	59	21	0.7375	0.2625	0.24753	17	31	0.645833	0.354167	0.834649	45	22	0.328358	0.671642	2.14719e-08	35	33	0.485294	0.514706	0.00364356
BnaA02g00830D	0	10	0	1	2.55368e-05	0	12	0	1	4.05591e-06	0	12	0	1	4.49294e-06	1	28	0.965517	0.0344828	0.00168452	0	13	1	0	0.0203961	5	23	0.821429	0.178571	0.123631
BnaA02g00880D	94	36	0.723077	0.276923	0.229857	83	72	0.535484	0.464516	0.00141466	129	68	0.654822	0.345178	0.807899	35	88	0.715447	0.284553	0.325855	66	95	0.590062	0.409938	0.0644077	36	122	0.772152	0.227848	0.0103634
BnaA02g00910D	22	92	0.192982	0.807018	1.48189e-25	21	81	0.205882	0.794118	1.01972e-21	12	79	0.131868	0.868132	7.56318e-26	10	67	0.87013	0.12987	0.000458326	11	58	0.84058	0.15942	0.00477175	7	70	0.909091	0.0909091	2.36063e-05
BnaA02g01030D	48	33	0.592593	0.407407	0.211661	18	24	0.428571	0.571429	0.0026978	24	25	0.489796	0.510204	0.0184002	27	11	0.289474	0.710526	3.50511e-06	45	12	0.210526	0.789474	2.05189e-12	29	10	0.25641	0.74359	2.66345e-07
BnaA02g01070D	144	25	0.852071	0.147929	1.28922e-06	90	10	0.9	0.1	3.2389e-06	177	13	0.931579	0.0684211	1.12008e-13	26	38	0.59375	0.40625	0.287697	18	40	0.689655	0.310345	0.788438	20	54	0.72973	0.27027	0.322369
BnaA02g01110D	0	0	-	-	1	0	0	-	-	1	0	0	-	-	1	0	0	-	-	1	0	0	-	-	1	0	0	-	-	1
BnaA02g01120D	50	220	0.185185	0.814815	2.42645e-61	38	225	0.144487	0.855513	4.33232e-70	32	210	0.132231	0.867769	1.74247e-67	13	119	0.901515	0.0984848	5.74622e-08	17	139	0.891026	0.108974	1.42171e-08	22	103	0.824	0.176	0.000543337
BnaA02g01240D	3	14	0.176471	0.823529	5.7361e-05	4	10	0.285714	0.714286	0.00581962	3	11	0.214286	0.785714	0.00100683	1	0	0	1	0.216893	2	3	0.6	0.4	0.825797	4	3	0.428571	0.571429	0.243583
BnaA02g01250D	0	0	-	-	1	0	0	-	-	1	0	0	-	-	1	0	0	-	-	1	0	0	-	-	1	0	0	-	-	1
BnaA02g01310D	29	47	0.381579	0.618421	5.68759e-07	31	35	0.469697	0.530303	0.00181061	33	14	0.702128	0.297872	0.695235	30	29	0.491525	0.508475	0.00961834	19	57	0.75	0.25	0.174454	17	31	0.645833	0.354167	0.832715
BnaA02g01340D	191	3	0.984536	0.0154639	7.97774e-20	178	0	1	0	6.52678e-20	180	3	0.983607	0.0163934	1.68353e-18	0	8	1	0	0.074491	0	21	1	0	0.00275237	0	26	1	0	0.000857882
BnaA02g01360D	682	84	0.890339	0.109661	7.66499e-38	567	85	0.869632	0.130368	1.02563e-26	530	74	0.877483	0.122517	1.262e-26	330	205	0.383178	0.616822	2.60594e-42	333	252	0.430769	0.569231	2.52319e-32	228	192	0.457143	0.542857	1.1287e-18
BnaA02g01440D	178	24	0.881188	0.118812	5.88591e-10	171	33	0.838235	0.161765	9.51375e-07	146	28	0.83908	0.16092	6.46005e-06	158	93	0.370518	0.629482	4.29989e-22	131	87	0.399083	0.600917	5.22262e-16	138	115	0.454545	0.545455	6.57423e-12
BnaA02g01450D	93	12	0.885714	0.114286	6.97499e-06	92	6	0.938776	0.0612245	6.06576e-08	93	2	0.978947	0.0210526	8.38808e-10	54	16	0.228571	0.771429	7.45514e-14	74	20	0.212766	0.787234	1.27517e-19	74	6	0.075	0.925	7.10949e-28
BnaA02g01540D	22	1	0.956522	0.0434783	0.00673425	26	5	0.83871	0.16129	0.0710307	21	4	0.84	0.16	0.105978	15	7	0.318182	0.681818	0.0014073	10	20	0.666667	0.333333	1	17	15	0.46875	0.53125	0.0323077
BnaA02g01600D	0	0	-	-	1	0	0	-	-	1	0	1	0	1	0.220573	0	0	-	-	1	0	1	1	0	0.559077	0	0	-	-	1
BnaA02g01610D	224	66	0.772414	0.227586	0.000365935	166	13	0.927374	0.0726257	1.28116e-12	138	23	0.857143	0.142857	1.51605e-06	76	74	0.493333	0.506667	2.54684e-05	107	72	0.402235	0.597765	4.84929e-13	82	78	0.4875	0.5125	6.11934e-06
BnaA02g01630D	246	44	0.848276	0.151724	3.29465e-10	265	40	0.868852	0.131148	6.63321e-13	240	38	0.863309	0.136691	3.33728e-11	120	59	0.329609	0.670391	1.75813e-20	163	91	0.358268	0.641732	3.14236e-24	125	114	0.476987	0.523013	3.05479e-09
BnaA02g01640D	0	0	-	-	1	0	4	0	1	0.0100083	0	0	-	-	1	0	0	-	-	1	0	0	-	-	1	0	2	1	0	0.393761
BnaA02g01660D	52	31	0.626506	0.373494	0.519925	50	17	0.746269	0.253731	0.229596	30	8	0.789474	0.210526	0.163681	20	25	0.555556	0.444444	0.166285	16	34	0.68	0.32	0.908058	22	26	0.541667	0.458333	0.101808
BnaA02g01700D	263	154	0.630695	0.369305	0.168048	294	103	0.740554	0.259446	0.00427327	271	71	0.792398	0.207602	3.90152e-06	128	181	0.585761	0.414239	0.00594317	170	243	0.588378	0.411622	0.00177152	91	168	0.648649	0.351351	0.623124
BnaA02g01710D	47	12	0.79661	0.20339	0.0561043	44	0	1	0	1.07625e-05	54	6	0.9	0.1	0.000417345	36	26	0.419355	0.580645	0.000121837	37	19	0.339286	0.660714	8.38741e-07	17	14	0.451613	0.548387	0.0215029
BnaA02g01810D	15	9	0.625	0.375	0.740929	24	14	0.631579	0.368421	0.72664	16	6	0.727273	0.272727	0.634225	10	14	0.583333	0.416667	0.472329	4	40	0.909091	0.0909091	0.00156758	6	35	0.853659	0.146341	0.0215029
BnaA02g01880D	56	28	0.666667	0.333333	1	30	22	0.576923	0.423077	0.232974	30	21	0.588235	0.411765	0.310088	44	69	0.610619	0.389381	0.276268	42	183	0.813333	0.186667	1.07881e-05	43	111	0.720779	0.279221	0.213736
BnaA02g01890D	82	32	0.719298	0.280702	0.298466	73	32	0.695238	0.304762	0.618545	47	31	0.602564	0.397436	0.30405	7	34	0.829268	0.170732	0.0485326	18	30	0.625	0.375	0.620727	15	45	0.75	0.25	0.230283
BnaA02g01910D	60	6	0.909091	0.0909091	8.95838e-05	58	9	0.865672	0.134328	0.00146015	57	14	0.802817	0.197183	0.0292468	47	28	0.373333	0.626667	3.49177e-07	35	28	0.444444	0.555556	0.000485738	46	24	0.342857	0.657143	4.86935e-08
BnaA02g02190D	107	51	0.677215	0.322785	0.847608	114	31	0.786207	0.213793	0.00530711	95	34	0.736434	0.263566	0.142085	43	50	0.537634	0.462366	0.0170138	83	58	0.411348	0.588652	7.36787e-10	32	73	0.695238	0.304762	0.618754
BnaA02g02280D	4	0	1	0	0.211661	3	0	1	0	0.290635	2	0	1	0	0.39903	7	0	0	1	0.000533238	3	0	0	1	0.025937	5	0	0	1	0.00369053
BnaA02g02310D	43	105	0.290541	0.709459	4.16633e-21	19	100	0.159664	0.840336	2.60243e-30	23	107	0.176923	0.823077	8.37077e-31	32	154	0.827957	0.172043	1.20787e-05	19	215	0.918803	0.0811966	2.62738e-15	46	210	0.820312	0.179688	8.40275e-07
BnaA02g02320D	43	0	1	0	1.22629e-05	35	0	1	0	9.65504e-05	28	0	1	0	0.000580502	27	0	0	1	1.76003e-12	39	0	0	1	1.15603e-17	35	0	0	1	6.53063e-16
BnaA02g02340D	4	2	0.666667	0.333333	1	3	5	0.375	0.625	0.123476	9	1	0.9	0.1	0.174425	0	2	1	0	0.396703	0	1	1	0	0.559077	0	10	1	0	0.0447204
BnaA02g02390D	219	49	0.817164	0.182836	7.21705e-07	161	45	0.781553	0.218447	0.00128651	142	42	0.771739	0.228261	0.0062276	64	119	0.650273	0.349727	0.722564	127	178	0.583607	0.416393	0.00458002	66	71	0.518248	0.481752	0.000647183
BnaA02g02440D	37	1	0.973684	0.0263158	0.000174042	52	10	0.83871	0.16129	0.00901214	38	4	0.904762	0.0952381	0.00292032	17	12	0.413793	0.586207	0.00869162	15	22	0.594595	0.405405	0.431775	13	8	0.380952	0.619048	0.011452
BnaA02g02450D	34	17	0.666667	0.333333	1	33	20	0.622642	0.377358	0.579766	22	18	0.55	0.45	0.174425	16	17	0.515152	0.484848	0.102211	12	27	0.692308	0.307692	0.809818	10	22	0.6875	0.3125	0.871985
BnaA02g02850D	3	3	0.5	0.5	0.464347	2	0	1	0	0.397137	10	4	0.714286	0.285714	0.79088	0	5	1	0	0.166285	2	0	0	1	0.0720495	5	7	0.583333	0.416667	0.623756
BnaA02g02880D	7	6	0.538462	0.461538	0.400788	9	5	0.642857	0.357143	0.915423	6	1	0.857143	0.142857	0.369221	3	28	0.903226	0.0967742	0.0111717	6	15	0.714286	0.285714	0.722462	3	23	0.884615	0.115385	0.033738
BnaA02g03150D	60	108	0.357143	0.642857	1.84927e-16	81	84	0.490909	0.509091	6.87092e-06	56	48	0.538462	0.461538	0.0124151	56	91	0.619048	0.380952	0.289164	57	82	0.589928	0.410072	0.0859595	44	68	0.607143	0.392857	0.243583
BnaA02g03160D	214	109	0.662539	0.337461	0.933163	196	97	0.668942	0.331058	0.992146	130	53	0.710383	0.289617	0.285335	195	109	0.358553	0.641447	1.13263e-28	180	126	0.411765	0.588235	4.02109e-20	139	95	0.405983	0.594017	3.06101e-16
BnaA02g03180D	128	1	0.992248	0.00775194	3.86541e-14	87	0	1	0	3.02818e-10	79	0	1	0	2.43577e-09	81	0	0	1	1.47823e-35	77	0	0	1	6.13458e-34	69	0	0	1	1.9156e-30
BnaA02g03190D	21	0	1	0	0.0027372	12	2	0.857143	0.142857	0.188783	14	0	1	0	0.0174313	0	0	-	-	1	14	0	0	1	5.12173e-07	6	0	0	1	0.00138199
BnaA02g03250D	117	0	1	0	1.72289e-13	132	0	1	0	5.16023e-15	106	10	0.913793	0.0862069	9.85983e-08	99	1	0.01	0.99	1.99739e-42	117	5	0.0409836	0.959016	5.55998e-47	87	0	0	1	3.68081e-38
BnaA02g03270D	47	0	1	0	4.61731e-06	47	0	1	0	5.21273e-06	51	0	1	0	2.18343e-06	46	0	0	1	1.37968e-20	41	0	0	1	1.61667e-18	48	0	0	1	1.8523e-21
BnaA02g03280D	209	0	1	0	2.7096e-23	167	1	0.994048	0.00595238	3.29599e-18	166	0	1	0	1.46596e-18	137	0	0	1	1.33241e-59	177	0	0	1	6.5756e-77	179	0	0	1	1.14467e-77
BnaA02g03320D	1	0	1	0	0.555631	7	0	1	0	0.0971213	2	0	1	0	0.39903	1	0	0	1	0.216893	5	0	0	1	0.00349307	0	0	-	-	1
BnaA02g03330D	53	0	1	0	1.0778e-06	39	0	1	0	3.65071e-05	27	0	1	0	0.000742755	27	3	0.1	0.9	3.19461e-10	30	0	0	1	7.86903e-14	19	0	0	1	4.24994e-09
BnaA02g03350D	54	44	0.55102	0.44898	0.0271491	64	28	0.695652	0.304348	0.638986	18	15	0.545455	0.454545	0.203909	50	47	0.484536	0.515464	0.00042892	54	46	0.46	0.54	3.80824e-05	29	47	0.618421	0.381579	0.454934
BnaA02g03360D	189	250	0.430524	0.569476	1.68465e-24	205	210	0.493976	0.506024	8.04547e-13	151	219	0.408108	0.591892	1.328e-24	168	253	0.60095	0.39905	0.00944375	112	273	0.709091	0.290909	0.116444	142	213	0.6	0.4	0.015554
BnaA02g03370D	25	14	0.641026	0.358974	0.805608	31	10	0.756098	0.243902	0.295486	20	10	0.666667	0.333333	1	3	6	0.666667	0.333333	1	2	6	0.75	0.25	0.696576	4	9	0.692308	0.307692	0.908978
BnaA02g03380D	64	35	0.646465	0.353535	0.744535	49	34	0.590361	0.409639	0.200857	45	23	0.661765	0.338235	0.994816	10	36	0.782609	0.217391	0.143289	29	37	0.560606	0.439394	0.102763	19	24	0.55814	0.44186	0.185642
BnaA02g03720D	6	0	1	0	0.121903	4	0	1	0	0.217505	9	0	1	0	0.0599087	2	0	0	1	0.074491	1	0	0	1	0.212766	2	0	0	1	0.073207
BnaA02g03770D	34	1	0.971429	0.0285714	0.000359329	13	12	0.52	0.48	0.174362	22	0	1	0	0.00252046	8	9	0.529412	0.470588	0.300231	17	8	0.32	0.68	0.000620188	19	15	0.441176	0.558824	0.0110971
BnaA02g03780D	47	27	0.635135	0.364865	0.644607	19	17	0.527778	0.472222	0.119239	26	8	0.764706	0.235294	0.298618	22	15	0.405405	0.594595	0.00194391	28	30	0.517241	0.482759	0.0284908	20	15	0.428571	0.571429	0.00631386
BnaA02g03970D	50	52	0.490196	0.509804	0.000423057	43	86	0.333333	0.666667	1.08389e-14	23	27	0.46	0.54	0.00493091	21	15	0.416667	0.583333	0.00360387	7	1	0.125	0.875	0.00268704	8	3	0.272727	0.727273	0.0116333
BnaA02g04000D	42	17	0.711864	0.288136	0.544464	40	11	0.784314	0.215686	0.116139	31	16	0.659574	0.340426	0.980827	15	25	0.625	0.375	0.663034	18	35	0.660377	0.339623	0.976951	19	32	0.627451	0.372549	0.63635
BnaA02g04010D	334	269	0.553897	0.446103	2.13304e-08	308	216	0.587786	0.412214	0.000388662	299	189	0.612705	0.387295	0.0236556	122	243	0.665753	0.334247	1	159	281	0.638636	0.361364	0.279286	118	241	0.671309	0.328691	0.915782
BnaA02g04080D	0	8	0	1	0.000181445	6	5	0.545455	0.454545	0.478938	0	2	0	1	0.076471	0	11	1	0	0.0351367	2	15	0.882353	0.117647	0.0920375	2	6	0.75	0.25	0.69784
BnaA02g04130D	166	0	1	0	1.0367e-18	162	0	1	0	3.33019e-18	162	0	1	0	3.92035e-18	152	0	0	1	4.71109e-66	153	0	0	1	1.35057e-66	164	0	0	1	2.97163e-71
BnaA02g04180D	285	5	0.982759	0.0172414	7.77215e-29	150	3	0.980392	0.0196078	2.17153e-15	160	2	0.987654	0.0123457	6.93776e-17	150	0	0	1	3.45053e-65	207	2	0.00956938	0.990431	4.5854e-88	165	2	0.011976	0.988024	5.39461e-70
BnaA02g04190D	5	0	1	0	0.161406	3	0	1	0	0.290635	3	0	1	0	0.29294	0	0	-	-	1	0	0	-	-	1	0	0	-	-	1
BnaA02g04200D	48	0	1	0	3.58898e-06	49	0	1	0	3.2389e-06	54	0	1	0	1.06024e-06	52	0	0	1	3.74626e-23	38	0	0	1	3.05029e-17	19	0	0	1	4.24994e-09
BnaA02g04210D	48	0	1	0	3.58898e-06	37	0	1	0	6.01614e-05	46	0	1	0	7.38232e-06	42	0	0	1	7.1087e-19	57	0	0	1	2.32202e-25	25	0	0	1	1.18781e-11
BnaA02g04230D	110	3	0.973451	0.0265487	3.11502e-11	46	8	0.851852	0.148148	0.00866307	58	0	1	0	4.04522e-07	80	2	0.0243902	0.97561	1.82309e-33	99	1	0.01	0.99	1.71034e-42	82	6	0.0681818	0.931818	2.91455e-31
BnaA02g04240D	412	50	0.891775	0.108225	1.775e-23	354	70	0.834906	0.165094	1.84008e-12	328	41	0.888889	0.111111	2.38779e-18	316	56	0.150538	0.849462	1.48763e-96	306	56	0.154696	0.845304	1.53212e-92	329	54	0.140992	0.859008	4.33771e-103
BnaA02g04260D	0	0	-	-	1	0	0	-	-	1	0	0	-	-	1	0	0	-	-	1	0	0	-	-	1	0	0	-	-	1
BnaA02g04390D	24	52	0.315789	0.684211	5.2164e-10	22	32	0.407407	0.592593	0.000172108	17	34	0.333333	0.666667	2.18343e-06	7	58	0.892308	0.107692	0.000349007	17	61	0.782051	0.217949	0.0519779	19	40	0.677966	0.322034	0.917373
BnaA02g04440D	0	4	0	1	0.00937255	0	6	0	1	0.00141466	0	3	0	1	0.0280056	0	6	1	0	0.126436	0	9	1	0	0.0562427	0	5	1	0	0.163501
BnaA02g04460D	30	39	0.434783	0.565217	0.000131119	35	40	0.466667	0.533333	0.000680383	24	25	0.489796	0.510204	0.0184002	20	32	0.615385	0.384615	0.522896	17	39	0.696429	0.303571	0.716849	18	22	0.55	0.45	0.16787
BnaA02g04630D	0	4	0	1	0.00937255	0	0	-	-	1	0	0	-	-	1	0	0	-	-	1	0	6	1	0	0.122622	0	0	-	-	1
BnaA02g04770D	0	38	0	1	3.16694e-17	11	21	0.34375	0.65625	0.000328469	3	24	0.111111	0.888889	6.40264e-09	3	32	0.914286	0.0857143	0.00450245	2	43	0.955556	0.0444444	0.000119081	2	43	0.955556	0.0444444	0.000128355
BnaA02g04850D	24	17	0.585366	0.414634	0.340725	6	33	0.153846	0.846154	8.50827e-11	22	36	0.37931	0.62069	1.49595e-05	22	42	0.65625	0.34375	0.924792	2	47	0.959184	0.0408163	4.53262e-05	6	30	0.833333	0.166667	0.0573454
BnaA02g04890D	0	7	0	1	0.000484237	0	3	0	1	0.0269371	0	2	0	1	0.076471	0	16	1	0	0.0100933	0	13	1	0	0.0203961	0	8	1	0	0.073207
BnaA02g05130D	0	3	0	1	0.0256388	0	6	0	1	0.00141466	1	2	0.333333	0.666667	0.29294	0	10	1	0	0.0456059	0	18	1	0	0.00579354	0	4	1	0	0.213736
BnaA02g05160D	0	6	0	1	0.00129702	0	0	-	-	1	0	0	-	-	1	0	0	-	-	1	0	0	-	-	1	0	4	1	0	0.213736
BnaA02g05290D	38	10	0.791667	0.208333	0.100102	33	6	0.846154	0.153846	0.0325099	9	4	0.692308	0.307692	0.915875	24	109	0.819549	0.180451	0.000536329	33	100	0.75188	0.24812	0.0612262	22	122	0.847222	0.152778	1.61484e-05
BnaA02g05300D	132	114	0.536585	0.463415	4.81788e-05	91	65	0.583333	0.416667	0.0482545	99	57	0.634615	0.365385	0.484978	51	110	0.68323	0.31677	0.73899	49	105	0.681818	0.318182	0.768896	34	132	0.795181	0.204819	0.00119192
BnaA02g05330D	6	4	0.6	0.4	0.730776	4	0	1	0	0.217505	6	2	0.75	0.25	0.702588	6	0	0	1	0.0014073	2	5	0.714286	0.285714	0.860376	18	4	0.181818	0.818182	5.64331e-06
BnaA02g05420D	54	1	0.981818	0.0181818	2.75428e-06	56	3	0.949153	0.0508475	1.62662e-05	24	18	0.571429	0.428571	0.261525	20	14	0.411765	0.588235	0.00388715	27	23	0.46	0.54	0.00427722	24	26	0.52	0.48	0.0485665
BnaA02g05430D	11	108	0.092437	0.907563	9.89317e-39	23	71	0.244681	0.755319	5.3936e-17	18	57	0.24	0.76	5.56204e-14	11	205	0.949074	0.0509259	1.71454e-17	27	187	0.873832	0.126168	7.48729e-10	23	201	0.897321	0.102679	2.02536e-12
BnaA02g05440D	405	25	0.94186	0.0581395	2.63974e-32	389	25	0.939614	0.0603865	1.48029e-30	338	29	0.920981	0.0790191	1.22109e-23	136	123	0.474903	0.525097	4.09117e-10	236	106	0.309942	0.690058	7.03741e-43	176	54	0.234783	0.765217	3.21109e-42
BnaA02g05450D	131	36	0.784431	0.215569	0.00285215	111	11	0.909836	0.0901639	6.64053e-08	73	7	0.9125	0.0875	1.35064e-05	244	41	0.14386	0.85614	4.97833e-76	268	69	0.204748	0.795252	2.33065e-70	188	86	0.313869	0.686131	9.40031e-34
BnaA02g05460D	0	8	0	1	0.000181445	0	5	0	1	0.00375636	0	9	0	1	8.21865e-05	0	16	1	0	0.0100933	0	19	1	0	0.00450436	0	14	1	0	0.0162676
BnaA02g05470D	6	2	0.75	0.25	0.693893	11	3	0.785714	0.214286	0.428065	8	1	0.888889	0.111111	0.220573	4	12	0.75	0.25	0.562711	6	4	0.4	0.6	0.111399	7	3	0.3	0.7	0.0265639
BnaA02g05510D	6	4	0.6	0.4	0.730776	5	8	0.384615	0.615385	0.0542745	4	5	0.444444	0.555556	0.220573	4	7	0.636364	0.363636	0.899266	4	9	0.692308	0.307692	0.909691	6	19	0.76	0.24	0.39943
BnaA02g05530D	8	28	0.222222	0.777778	7.18549e-08	8	11	0.421053	0.578947	0.0419829	8	10	0.444444	0.555556	0.076471	6	85	0.934066	0.0659341	3.09237e-07	22	53	0.706667	0.293333	0.548452	12	48	0.8	0.2	0.0495302
BnaA02g05560D	8	9	0.470588	0.529412	0.126174	12	5	0.705882	0.294118	0.808887	5	3	0.625	0.375	0.877544	1	11	0.916667	0.0833333	0.103869	2	2	0.5	0.5	0.559077	0	14	1	0	0.0162676
BnaA02g05620D	6	16	0.272727	0.727273	0.000249285	0	24	0	1	3.42398e-11	1	23	0.0416667	0.958333	6.63089e-10	12	10	0.454545	0.545455	0.0601142	4	4	0.5	0.5	0.391953	14	10	0.416667	0.583333	0.0185401
BnaA02g05660D	202	0	1	0	1.48833e-22	207	0	1	0	5.12606e-23	222	0	1	0	1.54939e-24	192	0	0	1	3.23771e-83	209	2	0.00947867	0.990521	6.51195e-89	211	0	0	1	2.11877e-91
BnaA02g05670D	563	0	1	0	2.62384e-61	501	1	0.998008	0.00199203	5.46919e-54	369	0	1	0	2.72587e-40	4	0	0	1	0.0100933	4	0	0	1	0.00950299	8	0	0	1	0.000196812
BnaA02g05770D	9	25	0.264706	0.735294	2.56799e-06	2	19	0.0952381	0.904762	1.45563e-07	4	49	0.0754717	0.924528	1.22922e-18	3	114	0.974359	0.025641	1.33038e-11	0	129	1	0	8.76005e-15	0	97	1	0	2.49416e-11
BnaA02g05780D	13	0	1	0	0.0201792	20	0	1	0	0.00375636	6	0	1	0	0.128512	15	0	0	1	2.15881e-07	25	0	0	1	1.06813e-11	9	0	0	1	7.39277e-05
BnaA02g05790D	56	0	1	0	5.13596e-07	45	0	1	0	8.52064e-06	35	0	1	0	0.00010583	32	0	0	1	1.30118e-14	22	0	0	1	2.00608e-10	31	0	0	1	3.33988e-14
BnaA02g05820D	35	5	0.875	0.125	0.0103433	34	15	0.693878	0.306122	0.765626	19	11	0.633333	0.366667	0.784081	13	17	0.566667	0.433333	0.318729	18	22	0.55	0.45	0.166966	19	44	0.698413	0.301587	0.676839
BnaA02g05840D	357	227	0.611301	0.388699	0.0093329	357	227	0.611301	0.388699	0.0100083	325	211	0.606343	0.393657	0.00741585	314	293	0.482702	0.517298	1.11891e-20	311	325	0.511006	0.488994	8.06568e-16	281	305	0.520478	0.479522	5.39865e-13
BnaA02g05900D	5	0	1	0	0.161406	5	1	0.833333	0.166667	0.471825	2	5	0.285714	0.714286	0.0586153	0	11	1	0	0.0351367	0	5	1	0	0.162531	0	9	1	0	0.0573454
BnaA02g05910D	71	6	0.922078	0.0779221	7.20923e-06	46	10	0.821429	0.178571	0.0269371	73	5	0.935897	0.0641026	2.24406e-06	30	29	0.491525	0.508475	0.00961834	56	27	0.325301	0.674699	2.54471e-10	61	32	0.344086	0.655914	2.80251e-10
BnaA02g05970D	4	38	0.0952381	0.904762	3.53566e-14	10	52	0.16129	0.83871	3.92384e-16	6	58	0.09375	0.90625	5.18035e-21	3	54	0.947368	0.0526316	2.63227e-05	6	68	0.918919	0.0810811	1.45092e-05	7	39	0.847826	0.152174	0.0181751
BnaA02g06110D	359	112	0.762208	0.237792	3.5393e-05	238	138	0.632979	0.367021	0.228224	239	105	0.694767	0.305233	0.350978	112	145	0.564202	0.435798	0.00134344	211	231	0.522624	0.477376	7.70635e-10	158	195	0.552408	0.447592	1.95818e-05
BnaA02g06120D	91	42	0.684211	0.315789	0.743537	47	25	0.652778	0.347222	0.872607	60	11	0.84507	0.15493	0.00381105	6	72	0.923077	0.0769231	6.43073e-06	43	36	0.455696	0.544304	0.000199839	52	70	0.57377	0.42623	0.0512967
BnaA02g06160D	53	13	0.80303	0.19697	0.0331732	21	11	0.65625	0.34375	0.961338	44	16	0.733333	0.266667	0.35571	37	25	0.403226	0.596774	3.93277e-05	60	21	0.259259	0.740741	6.19749e-14	16	18	0.529412	0.470588	0.132142
BnaA02g06170D	53	54	0.495327	0.504673	0.000458811	40	41	0.493827	0.506173	0.0024673	37	36	0.506849	0.493151	0.00895129	71	70	0.496454	0.503546	6.42579e-05	95	97	0.505208	0.494792	7.60794e-06	106	107	0.502347	0.497653	1.58383e-06
BnaA02g06190D	10	6	0.625	0.375	0.795571	8	25	0.242424	0.757576	1.09792e-06	1	16	0.0588235	0.941176	5.79558e-07	6	41	0.87234	0.12766	0.00639152	5	44	0.897959	0.102041	0.00144438	6	44	0.88	0.12	0.00333506
BnaA02g06200D	188	8	0.959184	0.0408163	4.11315e-17	206	5	0.976303	0.0236967	2.41112e-20	158	1	0.993711	0.00628931	3.51659e-17	229	18	0.0728745	0.927126	6.43438e-85	275	29	0.0953947	0.904605	9.77576e-97	200	19	0.086758	0.913242	5.53591e-72
BnaA02g06350D	145	110	0.568627	0.431373	0.00212003	134	62	0.683673	0.316327	0.697093	110	59	0.650888	0.349112	0.750171	141	143	0.503521	0.496479	3.10297e-08	156	155	0.498392	0.501608	1.72368e-09	147	163	0.525806	0.474194	6.60041e-07
BnaA02g06380D	21	9	0.7	0.3	0.773139	21	14	0.6	0.4	0.489296	23	28	0.45098	0.54902	0.00297824	12	4	0.25	0.75	0.00111967	20	10	0.333333	0.666667	0.000299464	19	14	0.424242	0.575758	0.00701456
BnaA02g06410D	29	1	0.966667	0.0333333	0.0012255	16	2	0.888889	0.111111	0.0740756	21	6	0.777778	0.222222	0.29294	12	20	0.625	0.375	0.700379	12	35	0.744681	0.255319	0.328687	4	17	0.809524	0.190476	0.223332
BnaA02g06420D	10	19	0.344828	0.655172	0.000618025	10	8	0.555556	0.444444	0.397137	4	8	0.333333	0.666667	0.0280056	2	31	0.939394	0.0606061	0.00228097	6	31	0.837838	0.162162	0.0465067	10	51	0.836066	0.163934	0.0105482
BnaA02g06460D	8	1	0.888889	0.111111	0.211661	5	0	1	0	0.166569	8	0	1	0	0.076471	6	4	0.4	0.6	0.114856	12	6	0.333333	0.666667	0.00579354	23	11	0.323529	0.676471	7.39277e-05
BnaA02g06470D	13	0	1	0	0.0201792	9	0	1	0	0.0581266	17	3	0.85	0.15	0.128512	5	12	0.705882	0.294118	0.809279	4	8	0.666667	0.333333	1	7	16	0.695652	0.304348	0.840152
BnaA02g06480D	15	0	1	0	0.012056	20	0	1	0	0.00375636	18	0	1	0	0.00659614	10	16	0.615385	0.384615	0.665926	10	15	0.6	0.4	0.559077	11	17	0.607143	0.392857	0.587585
BnaA02g06550D	18	0	1	0	0.00573613	15	0	1	0	0.0128658	9	0	1	0	0.0599087	17	0	0	1	3.10297e-08	12	0	0	1	3.62143e-06	15	0	0	1	2.11341e-07
BnaA02g06560D	0	1	0	1	0.211661	0	0	-	-	1	0	0	-	-	1	0	0	-	-	1	0	0	-	-	1	0	2	1	0	0.393761
BnaA02g06610D	29	0	1	0	0.000381423	23	0	1	0	0.0018203	17	0	1	0	0.00844388	9	0	0	1	7.61567e-05	21	0	0	1	5.35885e-10	19	0	0	1	4.24994e-09
BnaA02g06680D	203	14	0.935484	0.0645161	4.64448e-16	173	33	0.839806	0.160194	6.48906e-07	206	14	0.936364	0.0636364	3.19213e-16	94	98	0.510417	0.489583	1.69997e-05	133	77	0.366667	0.633333	3.59932e-19	95	108	0.53202	0.46798	0.000152298
BnaA02g06690D	199	39	0.836134	0.163866	1.33481e-07	191	53	0.782787	0.217213	0.000363206	182	49	0.787879	0.212121	0.000314701	154	48	0.237624	0.762376	1.08784e-36	159	83	0.342975	0.657025	2.23548e-25	172	58	0.252174	0.747826	5.64415e-39
BnaA02g06730D	216	30	0.878049	0.121951	1.42617e-11	146	42	0.776596	0.223404	0.00342888	162	41	0.79803	0.20197	0.000247247	76	53	0.410853	0.589147	4.4205e-09	134	48	0.263736	0.736264	2.00527e-29	97	24	0.198347	0.801653	1.85906e-26
BnaA02g06740D	6	1	0.857143	0.142857	0.358067	2	6	0.25	0.75	0.0242432	0	0	-	-	1	3	0	0	1	0.0272097	0	1	1	0	0.559077	0	8	1	0	0.073207
BnaA02g06780D	36	59	0.378947	0.621053	1.37896e-08	31	119	0.206667	0.793333	2.02908e-31	23	59	0.280488	0.719512	1.28014e-12	19	101	0.841667	0.158333	0.000158196	15	102	0.871795	0.128205	9.14434e-06	9	104	0.920354	0.079646	5.66603e-08
BnaA02g06790D	61	27	0.693182	0.306818	0.67732	49	20	0.710145	0.289855	0.533259	41	22	0.650794	0.349206	0.86574	14	40	0.740741	0.259259	0.322268	13	76	0.853933	0.146067	0.000484204	18	43	0.704918	0.295082	0.610363
BnaA02g06840D	7	6	0.538462	0.461538	0.400788	17	7	0.708333	0.291667	0.744982	6	11	0.352941	0.647059	0.0134745	0	6	1	0	0.126436	4	11	0.733333	0.266667	0.66474	6	10	0.625	0.375	0.800252
BnaA02g06910D	8	17	0.32	0.68	0.000617586	11	19	0.366667	0.633333	0.00134519	4	16	0.2	0.8	3.83358e-05	9	19	0.678571	0.321429	0.955386	16	33	0.673469	0.326531	0.973984	21	39	0.65	0.35	0.855861
BnaA02g06990D	54	18	0.75	0.25	0.18637	27	3	0.9	0.1	0.013923	30	9	0.769231	0.230769	0.241307	14	9	0.391304	0.608696	0.0109445	23	25	0.520833	0.479167	0.0542095	9	34	0.790698	0.209302	0.125365
BnaA02g07000D	18	0	1	0	0.00573613	17	1	0.944444	0.0555556	0.0242432	6	0	1	0	0.128512	9	4	0.307692	0.692308	0.0128519	11	2	0.153846	0.846154	0.000248672	12	0	0	1	3.92582e-06
BnaA02g07010D	19	20	0.487179	0.512821	0.030948	14	25	0.358974	0.641026	0.000150305	10	32	0.238095	0.761905	2.50907e-08	15	50	0.769231	0.230769	0.122965	8	39	0.829787	0.170213	0.0315855	15	36	0.705882	0.294118	0.63635
BnaA02g07020D	38	0	1	0	4.21127e-05	25	0	1	0	0.00112372	35	1	0.972222	0.0277778	0.000339222	26	0	0	1	4.6662e-12	45	0	0	1	3.08865e-20	38	0	0	1	3.4597e-17
BnaA02g07040D	17	3	0.85	0.15	0.121858	11	8	0.578947	0.421053	0.504745	5	13	0.277778	0.722222	0.00137998	6	47	0.886792	0.113208	0.00177247	17	49	0.742424	0.257576	0.254474	14	22	0.611111	0.388889	0.561559
BnaA02g07050D	40	1	0.97561	0.0243902	8.3152e-05	28	2	0.933333	0.0666667	0.00462863	23	1	0.958333	0.0416667	0.00608563	29	10	0.25641	0.74359	2.72817e-07	23	19	0.452381	0.547619	0.00685567	8	14	0.636364	0.363636	0.835285
BnaA02g07070D	36	12	0.75	0.25	0.283558	14	22	0.388889	0.611111	0.00112372	19	12	0.612903	0.387097	0.615084	4	96	0.96	0.04	3.11313e-09	21	88	0.807339	0.192661	0.00406965	20	70	0.777778	0.222222	0.0447204
BnaA02g07130D	19	4	0.826087	0.173913	0.150462	6	0	1	0	0.126045	9	0	1	0	0.0599087	2	1	0.333333	0.666667	0.289164	7	5	0.416667	0.583333	0.100735	5	1	0.166667	0.833333	0.0185401
BnaA02g07140D	55	10	0.846154	0.153846	0.00466152	73	12	0.858824	0.141176	0.000511405	53	5	0.913793	0.0862069	0.000226014	20	16	0.444444	0.555556	0.0100933	28	15	0.348837	0.651163	3.23906e-05	14	19	0.575758	0.424242	0.343523
BnaA02g07190D	0	0	-	-	1	0	0	-	-	1	0	0	-	-	1	0	1	1	0	0.562711	0	2	1	0	0.391953	0	0	-	-	1
BnaA02g07240D	54	0	1	0	8.39833e-07	69	0	1	0	2.45533e-08	46	0	1	0	7.38232e-06	56	0	0	1	7.53095e-25	63	3	0.0454545	0.954545	1.73556e-25	80	0	0	1	3.74097e-35
BnaA02g07250D	0	60	0	1	1.3092e-26	0	50	0	1	2.91637e-22	0	52	0	1	4.91324e-23	0	37	1	0	6.0615e-05	0	52	1	0	1.36219e-06	0	36	1	0	7.39277e-05
BnaA02g07320D	59	82	0.41844	0.58156	2.24797e-09	86	73	0.540881	0.459119	0.00199934	64	60	0.516129	0.483871	0.00114076	86	101	0.540107	0.459893	0.000690195	93	114	0.550725	0.449275	0.00102368	100	137	0.578059	0.421941	0.00835881
BnaA02g07330D	27	5	0.84375	0.15625	0.0555774	16	2	0.888889	0.111111	0.0740756	18	2	0.9	0.1	0.0492978	9	6	0.4	0.6	0.0506086	7	12	0.631579	0.368421	0.821061	13	23	0.638889	0.361111	0.800252
BnaA02g07340D	14	3	0.823529	0.176471	0.226817	8	8	0.5	0.5	0.217505	11	12	0.478261	0.521739	0.0916009	4	47	0.921569	0.0784314	0.00034589	10	58	0.852941	0.147059	0.00261562	4	22	0.846154	0.153846	0.0830958
BnaA02g07360D	63	0	1	0	9.22007e-08	85	0	1	0	4.97604e-10	66	1	0.985075	0.0149254	1.89026e-07	79	0	0	1	1.06428e-34	71	0	0	1	2.29663e-31	42	0	0	1	6.7685e-19
BnaA02g07370D	13	18	0.419355	0.580645	0.00732122	21	32	0.396226	0.603774	9.9371e-05	13	8	0.619048	0.380952	0.729567	5	30	0.857143	0.142857	0.0317068	4	32	0.888889	0.111111	0.00950299	3	44	0.93617	0.0638298	0.000270548
BnaA02g07440D	170	2	0.988372	0.0116279	4.29654e-18	174	3	0.983051	0.0169492	6.21629e-18	108	1	0.990826	0.00917431	7.08873e-12	66	7	0.0958904	0.90411	8.72319e-24	80	5	0.0588235	0.941176	3.21196e-31	70	6	0.0789474	0.921053	3.5283e-26
BnaA02g07450D	159	15	0.913793	0.0862069	3.1736e-11	194	23	0.894009	0.105991	1.04679e-11	140	11	0.927152	0.0728477	9.91692e-11	114	39	0.254902	0.745098	7.33104e-26	149	34	0.185792	0.814208	1.01767e-41	127	28	0.180645	0.819355	3.54707e-36
BnaA02g07500D	68	5	0.931507	0.0684932	5.81611e-06	62	10	0.861111	0.138889	0.00127727	59	20	0.746835	0.253165	0.192215	51	25	0.328947	0.671053	2.69808e-09	62	16	0.205128	0.794872	5.63625e-17	39	20	0.338983	0.661017	4.43836e-07
BnaA02g07540D	13	5	0.722222	0.277778	0.693893	7	3	0.7	0.3	0.891619	4	4	0.5	0.5	0.39903	3	2	0.4	0.6	0.275817	1	5	0.833333	0.166667	0.467211	6	8	0.571429	0.428571	0.538132
BnaA02g07560D	0	25	0	1	1.0936e-11	0	39	0	1	1.44268e-17	0	44	0	1	1.2739e-19	1	69	0.985714	0.0142857	8.11798e-08	2	123	0.984	0.016	4.1353e-13	0	43	1	0	1.34113e-05
BnaA02g07600D	1	4	0.2	0.8	0.0453316	0	0	-	-	1	0	1	0	1	0.220573	0	1	1	0	0.562711	0	2	1	0	0.391953	1	2	0.666667	0.333333	1
BnaA02g07690D	9	0	1	0	0.0555774	8	0	1	0	0.0740756	6	0	1	0	0.128512	13	0	0	1	1.52941e-06	12	0	0	1	3.62143e-06	2	0	0	1	0.073207
BnaA02g07750D	1	0	1	0	0.555631	4	0	1	0	0.217505	0	3	0	1	0.0280056	0	7	1	0	0.0970877	0	5	1	0	0.162531	2	2	0.5	0.5	0.561559
BnaA02g07760D	24	610	0.0378549	0.962145	5.08637e-244	36	430	0.0772532	0.922747	1.72345e-157	29	425	0.0638767	0.936123	2.32197e-160	2	730	0.997268	0.00273224	4.71118e-78	6	734	0.991892	0.00810811	1.59275e-76	9	721	0.987671	0.0123288	1.75297e-73
BnaA02g07780D	216	79	0.732203	0.267797	0.0301388	174	86	0.669231	0.330769	0.988233	205	84	0.709343	0.290657	0.183033	155	117	0.430147	0.569853	1.4554e-15	130	107	0.451477	0.548523	1.4481e-11	124	88	0.415094	0.584906	7.45644e-14
BnaA02g07790D	140	27	0.838323	0.161677	9.07024e-06	104	25	0.806202	0.193798	0.0020166	99	18	0.846154	0.153846	0.000138608	59	48	0.448598	0.551402	7.01446e-06	76	29	0.27619	0.72381	2.15137e-16	100	47	0.319728	0.680272	5.87251e-18
BnaA02g07800D	57	13	0.814286	0.185714	0.0167508	31	27	0.534483	0.465517	0.057054	37	20	0.649123	0.350877	0.857884	19	34	0.641509	0.358491	0.778739	15	46	0.754098	0.245902	0.205491	9	38	0.808511	0.191489	0.0655279
BnaA02g07830D	75	23	0.765306	0.234694	0.0623174	49	24	0.671233	0.328767	0.992103	28	15	0.651163	0.348837	0.903169	20	48	0.705882	0.294118	0.576348	38	96	0.716418	0.283582	0.287461	31	57	0.647727	0.352273	0.78504
BnaA02g07870D	0	1	0	1	0.211661	0	0	-	-	1	0	4	0	1	0.0105721	0	7	1	0	0.0970877	0	12	1	0	0.025937	0	6	1	0	0.123631
BnaA02g07900D	18	0	1	0	0.00573613	11	0	1	0	0.0349344	9	0	1	0	0.0599087	0	0	-	-	1	2	0	0	1	0.0720495	0	0	-	-	1
BnaA02g07910D	136	30	0.819277	0.180723	9.22471e-05	137	9	0.938356	0.0616438	2.74143e-11	133	11	0.923611	0.0763889	4.96129e-10	75	46	0.380165	0.619835	1.67486e-10	76	55	0.419847	0.580153	1.06753e-08	80	57	0.416058	0.583942	3.01953e-09
BnaA02g07930D	0	102	0	1	1.2844e-44	1	134	0.00740741	0.992593	1.94373e-57	0	106	0	1	3.35004e-46	2	146	0.986486	0.0135135	1.7288e-15	0	186	1	0	7.07623e-21	0	210	1	0	2.22554e-23
BnaA02g07940D	72	63	0.533333	0.466667	0.00237497	47	59	0.443396	0.556604	4.53843e-06	56	52	0.518519	0.481481	0.0029869	24	44	0.647059	0.352941	0.809279	43	76	0.638655	0.361345	0.59856	23	41	0.640625	0.359375	0.739353
BnaA02g07970D	197	110	0.641694	0.358306	0.43052	139	106	0.567347	0.432653	0.00248427	125	73	0.631313	0.368687	0.375395	102	167	0.620818	0.379182	0.164289	134	259	0.659033	0.340967	0.823586	87	207	0.704082	0.295918	0.233752
BnaA02g07980D	24	40	0.375	0.625	2.85284e-06	21	27	0.4375	0.5625	0.00197549	10	22	0.3125	0.6875	8.16125e-05	2	35	0.945946	0.0540541	0.000883423	2	32	0.941176	0.0588235	0.00165599	5	45	0.9	0.1	0.00124611
BnaA02g07990D	220	47	0.82397	0.17603	2.18988e-07	228	60	0.791667	0.208333	2.58137e-05	122	49	0.71345	0.28655	0.266077	76	228	0.75	0.25	0.00485413	45	261	0.852941	0.147059	3.16775e-11	62	213	0.774545	0.225455	0.000435989
BnaA02g08000D	44	53	0.453608	0.546392	2.80454e-05	36	26	0.580645	0.419355	0.214921	26	27	0.490566	0.509434	0.0143101	13	50	0.793651	0.206349	0.0572609	27	65	0.706522	0.293478	0.500412	32	51	0.614458	0.385542	0.393761
BnaA02g08060D	50	77	0.393701	0.606299	4.13012e-10	33	26	0.559322	0.440678	0.123648	21	46	0.313433	0.686567	6.06892e-09	48	52	0.52	0.48	0.00445065	32	38	0.542857	0.457143	0.0477884	37	48	0.564706	0.435294	0.0742278
BnaA02g08140D	46	0	1	0	5.91174e-06	43	0	1	0	1.38553e-05	35	0	1	0	0.00010583	22	0	0	1	2.31415e-10	47	0	0	1	4.31206e-21	58	0	0	1	9.97179e-26
BnaA02g08160D	75	9	0.892857	0.107143	3.5522e-05	61	0	1	0	1.73325e-07	53	0	1	0	1.36042e-06	0	83	1	0	7.9241e-10	0	109	1	0	1.18758e-12	0	51	1	0	1.90759e-06
BnaA02g08170D	6	2	0.75	0.25	0.693893	5	3	0.625	0.375	0.872607	6	2	0.75	0.25	0.702588	0	5	1	0	0.166285	2	3	0.6	0.4	0.825797	0	16	1	0	0.00988042
BnaA02g08330D	181	134	0.574603	0.425397	0.00129702	132	127	0.509653	0.490347	4.11534e-07	107	99	0.519417	0.480583	3.05205e-05	74	328	0.81592	0.18408	1.4379e-09	131	367	0.736948	0.263052	0.00209078	69	197	0.740602	0.259398	0.0207111
BnaA02g08350D	46	5	0.901961	0.0980392	0.00092842	39	6	0.866667	0.133333	0.00978514	60	4	0.9375	0.0625	1.8415e-05	38	20	0.344828	0.655172	9.32739e-07	25	41	0.621212	0.378788	0.517444	8	25	0.757576	0.242424	0.343523
BnaA02g08360D	0	22	0	1	2.04895e-10	0	11	0	1	1.07625e-05	0	11	0	1	1.19369e-05	0	11	1	0	0.0351367	0	9	1	0	0.0562427	0	7	1	0	0.0953615
BnaA02g08440D	1	0	1	0	0.555631	1	0	1	0	0.561463	1	0	1	0	0.564934	1	4	0.8	0.2	0.611654	1	0	0	1	0.212766	6	1	0.142857	0.857143	0.00730658
BnaA02g08470D	0	9	0	1	6.82512e-05	0	15	0	1	2.18266e-07	0	5	0	1	0.0040389	0	80	1	0	1.64292e-09	0	92	1	0	7.54674e-11	1	51	0.980769	0.0192308	6.20071e-06
BnaA02g08480D	0	6	0	1	0.00129702	0	2	0	1	0.0740756	0	0	-	-	1	0	6	1	0	0.126436	0	0	-	-	1	0	0	-	-	1
BnaA02g08520D	17	12	0.586207	0.413793	0.435264	14	6	0.7	0.3	0.826988	4	15	0.210526	0.789474	9.14283e-05	13	7	0.35	0.65	0.00618495	13	5	0.277778	0.722222	0.00116855	11	7	0.388889	0.611111	0.0238496
BnaA02g08530D	21	269	0.0724138	0.927586	6.86224e-100	31	261	0.106164	0.893836	1.89214e-89	35	231	0.131579	0.868421	2.65959e-74	11	277	0.961806	0.0381944	4.85047e-25	14	287	0.953488	0.0465116	8.28258e-25	12	301	0.961661	0.0383387	3.9274e-27
BnaA02g08610D	10	4	0.714286	0.285714	0.779417	8	2	0.8	0.2	0.456784	8	4	0.666667	0.333333	1	6	22	0.785714	0.214286	0.246087	17	15	0.46875	0.53125	0.031365	15	26	0.634146	0.365854	0.739353
BnaA02g08660D	8	2	0.8	0.2	0.449406	3	0	1	0	0.290635	2	2	0.5	0.5	0.564934	1	0	0	1	0.216893	4	5	0.555556	0.444444	0.559077	1	0	0	1	0.213736
BnaA02g08820D	622	219	0.739596	0.260404	2.42987e-05	517	181	0.740688	0.259312	0.000111599	495	203	0.709169	0.290831	0.0333674	510	405	0.442623	0.557377	3.90209e-45	480	397	0.45268	0.54732	1.20432e-39	465	404	0.464902	0.535098	5.58984e-35
BnaA02g08850D	0	0	-	-	1	0	0	-	-	1	0	0	-	-	1	0	0	-	-	1	0	0	-	-	1	0	0	-	-	1
BnaA02g08900D	10	25	0.285714	0.714286	6.35097e-06	5	11	0.3125	0.6875	0.00614304	10	12	0.454545	0.545455	0.0614444	7	65	0.902778	0.0972222	7.51897e-05	5	80	0.941176	0.0588235	3.45014e-07	4	54	0.931034	0.0689655	6.6972e-05
BnaA02g08910D	36	18	0.666667	0.333333	1	18	21	0.461538	0.538462	0.0136823	21	15	0.583333	0.416667	0.37294	14	104	0.881356	0.118644	3.25606e-06	15	163	0.91573	0.0842697	1.24641e-11	21	113	0.843284	0.156716	5.04002e-05
BnaA02g08940D	0	20	0	1	1.43341e-09	0	23	0	1	9.00916e-11	0	13	0	1	1.70845e-06	0	60	1	0	2.15881e-07	0	55	1	0	6.56364e-07	1	53	0.981481	0.0185185	3.85103e-06
BnaA02g08960D	0	33	0	1	4.30558e-15	0	20	0	1	1.66729e-09	0	16	0	1	9.28625e-08	0	23	1	0	0.00180926	1	48	0.979592	0.0204082	1.18663e-05	0	43	1	0	1.34113e-05
BnaA02g08990D	0	5	0	1	0.00347274	0	15	0	1	2.18266e-07	0	8	0	1	0.000219033	0	3	1	0	0.289164	0	3	1	0	0.286022	0	16	1	0	0.00988042
BnaA02g09060D	3	0	1	0	0.283558	2	0	1	0	0.397137	16	0	1	0	0.0105721	5	0	0	1	0.00376889	14	0	0	1	5.12173e-07	5	0	0	1	0.00369053
BnaA02g09140D	61	32	0.655914	0.344086	0.88935	48	54	0.470588	0.529412	9.00709e-05	57	41	0.581633	0.418367	0.117981	39	79	0.669492	0.330508	1	57	111	0.660714	0.339286	0.931576	33	116	0.778523	0.221477	0.00828759
BnaA02g09150D	6	7	0.461538	0.538462	0.165026	8	1	0.888889	0.111111	0.217505	4	2	0.666667	0.333333	1	0	2	1	0	0.396703	4	2	0.333333	0.666667	0.122622	3	5	0.625	0.375	0.871985
BnaA02g09160D	106	24	0.815385	0.184615	0.000824333	81	34	0.704348	0.295652	0.476996	71	25	0.739583	0.260417	0.191136	57	48	0.457143	0.542857	2.02508e-05	103	55	0.348101	0.651899	2.03549e-16	64	44	0.407407	0.592593	5.83153e-08
BnaA02g09170D	59	18	0.766234	0.233766	0.0971445	29	19	0.604167	0.395833	0.443056	29	12	0.707317	0.292683	0.670795	48	63	0.567568	0.432432	0.0480131	23	75	0.765306	0.234694	0.0631103	22	52	0.702703	0.297297	0.595013
BnaA02g09230D	0	15	0	1	1.91167e-07	0	16	0	1	8.26008e-08	0	11	0	1	1.19369e-05	0	18	1	0	0.00621646	0	20	1	0	0.00349307	0	54	1	0	9.23761e-07
BnaA02g09250D	46	4	0.92	0.08	0.000392599	70	7	0.909091	0.0909091	2.43995e-05	58	8	0.878788	0.121212	0.000796949	25	11	0.305556	0.694444	1.67343e-05	16	17	0.515152	0.484848	0.0990144	51	16	0.238806	0.761194	9.41756e-13
BnaA02g09300D	17	5	0.772727	0.227273	0.364807	27	10	0.72973	0.27027	0.503411	36	3	0.923077	0.0769231	0.0019394	9	16	0.64	0.36	0.851521	23	30	0.566038	0.433962	0.170443	11	20	0.645161	0.354839	0.869521
BnaA02g09410D	0	7	0	1	0.000484237	0	3	0	1	0.0269371	0	2	0	1	0.076471	0	5	1	0	0.166285	0	7	1	0	0.0940619	0	4	1	0	0.213736
BnaA02g09460D	139	8	0.945578	0.0544218	5.39259e-12	128	14	0.901408	0.0985915	1.72861e-08	137	7	0.951389	0.0486111	4.37518e-12	32	51	0.614458	0.385542	0.396703	37	52	0.58427	0.41573	0.144702	28	40	0.588235	0.411765	0.2292
BnaA02g09470D	0	44	0	1	8.77052e-20	0	26	0	1	4.90673e-12	1	23	0.0416667	0.958333	6.63089e-10	0	13	1	0	0.0215733	0	21	1	0	0.00275237	0	12	1	0	0.0266374
BnaA02g09580D	6	0	1	0	0.121903	12	0	1	0	0.0269371	9	0	1	0	0.0599087	14	0	0	1	5.75376e-07	38	0	0	1	3.05029e-17	18	0	0	1	1.13709e-08
BnaA02g09610D	0	1	0	1	0.211661	10	8	0.555556	0.444444	0.397137	0	0	-	-	1	4	8	0.666667	0.333333	1	4	7	0.636364	0.363636	0.897779	3	9	0.75	0.25	0.623756
BnaA02g09620D	44	8	0.846154	0.153846	0.0119201	44	5	0.897959	0.102041	0.00157572	38	3	0.926829	0.0731707	0.00122341	24	17	0.414634	0.585366	0.00163008	26	28	0.518519	0.481481	0.0367462	21	9	0.3	0.7	7.01227e-05
BnaA02g09630D	0	9	0	1	6.82512e-05	0	4	0	1	0.0100083	0	1	0	1	0.220573	0	12	1	0	0.0272097	0	5	1	0	0.162531	0	14	1	0	0.0162676
BnaA02g09660D	17	108	0.136	0.864	7.63302e-35	33	61	0.351064	0.648936	5.95738e-10	13	53	0.19697	0.80303	7.59382e-15	11	213	0.950893	0.0491071	2.54388e-18	15	306	0.953271	0.046729	2.38254e-26	8	248	0.96875	0.03125	2.09504e-23
BnaA02g09680D	72	25	0.742268	0.257732	0.161918	63	15	0.807692	0.192308	0.0167428	48	15	0.761905	0.238095	0.164334	31	43	0.581081	0.418919	0.171985	44	62	0.584906	0.415094	0.112111	19	51	0.728571	0.271429	0.34821
BnaA02g09690D	94	33	0.740157	0.259843	0.117871	62	51	0.548673	0.451327	0.0160046	56	30	0.651163	0.348837	0.84083	47	63	0.572727	0.427273	0.0629743	41	58	0.585859	0.414141	0.129162	32	84	0.724138	0.275862	0.25302
BnaA02g09840D	13	1	0.928571	0.0714286	0.0612204	4	2	0.666667	0.333333	1	5	0	1	0	0.1697	6	7	0.538462	0.461538	0.407231	17	10	0.37037	0.62963	0.00255067	4	3	0.428571	0.571429	0.243583
BnaA02g09890D	18	34	0.346154	0.653846	3.58898e-06	16	24	0.4	0.6	0.000968824	8	15	0.347826	0.652174	0.00319728	7	59	0.893939	0.106061	0.000280265	3	47	0.94	0.06	0.000124398	1	67	0.985294	0.0147059	1.27107e-07
BnaA02g10030D	0	3	0	1	0.0256388	0	7	0	1	0.000535058	0	0	-	-	1	0	11	1	0	0.0351367	0	6	1	0	0.122622	0	2	1	0	0.393761
BnaA02g10210D	56	0	1	0	5.13596e-07	20	0	1	0	0.00375636	30	0	1	0	0.000358309	46	0	0	1	1.37968e-20	28	0	0	1	5.62429e-13	33	0	0	1	4.70145e-15
BnaA02g10230D	16	19	0.457143	0.542857	0.0163137	12	14	0.461538	0.538462	0.0471976	7	21	0.25	0.75	1.27119e-05	4	32	0.888889	0.111111	0.0100933	3	47	0.94	0.06	0.000124398	7	26	0.787879	0.212121	0.196385
BnaA02g10270D	145	65	0.690476	0.309524	0.547489	122	61	0.666667	0.333333	1	109	48	0.694268	0.305732	0.559092	68	108	0.613636	0.386364	0.194732	78	119	0.604061	0.395939	0.0954726	41	112	0.732026	0.267974	0.127904
BnaA02g10290D	0	3	0	1	0.0256388	2	0	1	0	0.397137	1	0	1	0	0.564934	0	0	-	-	1	0	0	-	-	1	0	2	1	0	0.393761
BnaA02g10340D	47	0	1	0	4.61731e-06	33	0	1	0	0.000158295	28	0	1	0	0.000580502	18	4	0.181818	0.818182	5.82569e-06	29	2	0.0645161	0.935484	8.10971e-12	27	0	0	1	1.68355e-12
BnaA02g10400D	58	0	1	0	3.14273e-07	60	0	1	0	2.18266e-07	70	0	1	0	2.17808e-08	10	0	0	1	2.86334e-05	2	0	0	1	0.0720495	8	0	0	1	0.000196812
BnaA02g10410D	86	34	0.716667	0.283333	0.312572	73	13	0.848837	0.151163	0.000947574	60	18	0.769231	0.230769	0.0907165	31	34	0.523077	0.476923	0.0272097	52	53	0.504762	0.495238	0.0010908	19	53	0.736111	0.263889	0.279769
BnaA02g10430D	4	0	1	0	0.211661	8	0	1	0	0.0740756	2	0	1	0	0.39903	7	0	0	1	0.000533238	6	0	0	1	0.00129749	5	1	0.166667	0.833333	0.0185401
BnaA02g10440D	20	0	1	0	0.00347274	18	0	1	0	0.00618429	22	0	1	0	0.00252046	11	0	0	1	1.07749e-05	5	0	0	1	0.00349307	19	0	0	1	4.24994e-09
BnaA02g10450D	0	7	0	1	0.000484237	0	12	0	1	4.05591e-06	0	9	0	1	8.21865e-05	0	8	1	0	0.074491	0	15	1	0	0.012209	0	15	1	0	0.0126128
BnaA02g10480D	18	0	1	0	0.00573613	13	0	1	0	0.0213801	9	0	1	0	0.0599087	13	0	0	1	1.52941e-06	23	0	0	1	7.54674e-11	14	0	0	1	5.62352e-07
BnaA02g10490D	12	2	0.857143	0.142857	0.182849	10	0	1	0	0.0452852	4	3	0.571429	0.428571	0.681373	2	6	0.75	0.25	0.700379	5	2	0.285714	0.714286	0.0547719	6	2	0.25	0.75	0.0238496
BnaA02g10500D	125	19	0.868056	0.131944	1.20095e-06	64	16	0.8	0.2	0.0225366	49	10	0.830508	0.169492	0.0164528	93	34	0.267717	0.732283	2.30877e-20	99	32	0.244275	0.755725	1.80014e-23	49	36	0.423529	0.576471	7.84888e-06
BnaA02g10550D	6	0	1	0	0.121903	24	0	1	0	0.00141466	18	0	1	0	0.00659614	22	0	0	1	2.31415e-10	13	0	0	1	1.36219e-06	11	0	0	1	1.0444e-05
BnaA02g10560D	23	1	0.958333	0.0416667	0.0052661	14	0	1	0	0.0165737	22	2	0.916667	0.0833333	0.0198138	7	2	0.222222	0.777778	0.0100933	10	3	0.230769	0.769231	0.00204086	12	0	0	1	3.92582e-06
BnaA02g10660D	6	0	1	0	0.121903	6	0	1	0	0.126045	7	0	1	0	0.0994146	5	0	0	1	0.00376889	7	0	0	1	0.000485738	5	0	0	1	0.00369053
BnaA02g10670D	154	78	0.663793	0.336207	0.977759	122	34	0.782051	0.217949	0.00524553	96	43	0.690647	0.309353	0.636692	20	81	0.80198	0.19802	0.0087925	44	89	0.669173	0.330827	1	29	88	0.752137	0.247863	0.0797264
BnaA02g10760D	168	81	0.674699	0.325301	0.855752	138	49	0.737968	0.262032	0.0655603	96	50	0.657534	0.342466	0.889966	131	157	0.545139	0.454861	4.40203e-05	81	228	0.737864	0.262136	0.0155055	63	113	0.642045	0.357955	0.570973
BnaA02g10770D	0	31	0	1	3.06409e-14	0	22	0	1	2.36517e-10	0	19	0	1	5.03207e-09	0	51	1	0	1.95931e-06	0	69	1	0	2.1518e-08	0	35	1	0	9.51521e-05
BnaA02g10800D	0	22	0	1	2.04895e-10	0	34	0	1	1.93892e-15	0	10	0	1	3.14095e-05	0	12	1	0	0.0272097	0	25	1	0	0.00102813	0	14	1	0	0.0162676
BnaA02g10810D	51	206	0.198444	0.801556	2.78632e-55	56	161	0.258065	0.741935	9.40729e-36	36	114	0.24	0.76	4.49706e-27	9	124	0.932331	0.0676692	5.57032e-10	17	152	0.899408	0.100592	7.99218e-10	8	124	0.939394	0.0606061	2.06938e-10
BnaA02g10820D	53	0	1	0	1.0778e-06	32	0	1	0	0.000200397	34	0	1	0	0.0001359	28	0	0	1	6.57655e-13	56	0	0	1	6.25338e-25	50	1	0.0196078	0.980392	1.79051e-21
BnaA02g10830D	101	38	0.726619	0.273381	0.186568	67	33	0.67	0.33	1	68	97	0.412121	0.587879	3.80706e-11	20	89	0.816514	0.183486	0.00231766	46	115	0.714286	0.285714	0.264669	43	120	0.736196	0.263804	0.0939639
BnaA02g10850D	9	41	0.18	0.82	2.19848e-12	17	34	0.333333	0.666667	1.97525e-06	7	19	0.269231	0.730769	6.6335e-05	5	33	0.868421	0.131579	0.0170647	1	29	0.966667	0.0333333	0.00122863	11	40	0.784314	0.215686	0.114033
BnaA02g10900D	279	172	0.618625	0.381375	0.0509358	231	156	0.596899	0.403101	0.0080477	260	202	0.562771	0.437229	9.73297e-06	118	225	0.655977	0.344023	0.756358	128	263	0.672634	0.327366	0.871709	100	196	0.662162	0.337838	0.931683
BnaA02g10940D	1	1	0.5	0.5	0.693893	0	1	0	1	0.217505	0	0	-	-	1	4	3	0.428571	0.571429	0.246087	10	2	0.166667	0.833333	0.000622423	3	4	0.571429	0.428571	0.676839
BnaA02g10960D	112	11	0.910569	0.0894309	4.57336e-08	94	10	0.903846	0.0961538	1.33659e-06	106	6	0.946429	0.0535714	2.50081e-09	39	14	0.264151	0.735849	3.23637e-09	64	33	0.340206	0.659794	5.92352e-11	53	14	0.208955	0.791045	1.89499e-14
BnaA02g10970D	222	223	0.498876	0.501124	4.87034e-13	221	215	0.506881	0.493119	1.25987e-11	182	187	0.493225	0.506775	1.53271e-11	9	251	0.965385	0.0346154	3.12593e-23	25	213	0.894958	0.105042	6.16179e-13	16	466	0.966805	0.033195	1.02318e-42
BnaA02g10980D	0	3	0	1	0.0256388	0	0	-	-	1	0	7	0	1	0.000580502	0	12	1	0	0.0272097	0	6	1	0	0.122622	0	13	1	0	0.0209771
BnaA02g10990D	81	25	0.764151	0.235849	0.0551676	51	27	0.653846	0.346154	0.880305	55	16	0.774648	0.225352	0.0889919	35	96	0.732824	0.267176	0.160863	39	95	0.708955	0.291045	0.37612	32	63	0.663158	0.336842	0.999881
BnaA02g11000D	12	3	0.8	0.2	0.344692	2	0	1	0	0.397137	8	6	0.571429	0.428571	0.544399	4	5	0.555556	0.444444	0.562711	7	4	0.363636	0.636364	0.0555407	2	8	0.8	0.2	0.45357
BnaA02g11040D	0	40	0	1	4.47888e-18	0	29	0	1	2.59677e-13	1	24	0.04	0.96	2.51518e-10	0	25	1	0	0.00111967	0	24	1	0	0.00129749	0	41	1	0	2.20065e-05
BnaA02g11050D	85	3	0.965909	0.0340909	1.33075e-08	107	0	1	0	2.36071e-12	44	1	0.977778	0.0222222	3.83358e-05	14	24	0.631579	0.368421	0.730049	4	19	0.826087	0.173913	0.151683	4	13	0.764706	0.235294	0.473974
BnaA02g11150D	0	4	0	1	0.00937255	0	0	-	-	1	0	0	-	-	1	0	11	1	0	0.0351367	0	15	1	0	0.012209	0	7	1	0	0.0953615
BnaA02g11240D	446	1	0.997763	0.00223714	3.57074e-48	422	1	0.997636	0.00236407	1.5558e-45	397	2	0.994987	0.00501253	3.0728e-42	126	0	0	1	7.2534e-55	126	0	0	1	5.98905e-55	140	0	0	1	6.43964e-61
BnaA02g11250D	110	22	0.833333	0.166667	0.000143524	94	32	0.746032	0.253968	0.0941784	67	22	0.752809	0.247191	0.130673	81	35	0.301724	0.698276	8.66407e-16	89	52	0.368794	0.631206	4.91139e-13	115	43	0.272152	0.727848	1.36804e-24
BnaA02g11280D	16	14	0.533333	0.466667	0.170718	20	17	0.540541	0.459459	0.154399	25	10	0.714286	0.285714	0.638245	17	28	0.622222	0.377778	0.611654	27	18	0.4	0.6	0.000404224	43	47	0.522222	0.477778	0.00802429
BnaA02g11340D	0	76	0	1	1.78518e-33	0	41	0	1	2.04518e-18	0	46	0	1	1.78304e-20	0	88	1	0	2.31415e-10	0	147	1	0	1.04608e-16	0	88	1	0	2.23384e-10
BnaA02g11350D	107	1	0.990741	0.00925926	6.63495e-12	143	1	0.993056	0.00694444	1.17264e-15	142	0	1	0	5.21434e-16	17	0	0	1	3.10297e-08	24	4	0.142857	0.857143	2.0827e-08	15	0	0	1	2.11341e-07
BnaA02g11400D	5	4	0.555556	0.444444	0.555631	2	0	1	0	0.397137	2	2	0.5	0.5	0.564934	4	7	0.636364	0.363636	0.899266	0	17	1	0	0.00746243	0	6	1	0	0.123631
BnaA02g11420D	1	64	0.0153846	0.984615	1.78034e-27	8	74	0.097561	0.902439	1.98921e-26	0	60	0	1	1.85075e-26	0	94	1	0	5.37829e-11	0	110	1	0	9.25975e-13	0	132	1	0	4.70145e-15
BnaA02g11500D	99	81	0.55	0.45	0.00212472	77	51	0.601562	0.398438	0.172106	89	77	0.536145	0.463855	0.00109642	102	105	0.507246	0.492754	4.77532e-06	107	120	0.528634	0.471366	3.36356e-05	127	146	0.534799	0.465201	1.43597e-05
BnaA02g11510D	17	16	0.515152	0.484848	0.0984773	17	14	0.548387	0.451613	0.224102	3	29	0.09375	0.90625	5.65158e-11	12	26	0.684211	0.315789	0.889253	11	44	0.8	0.2	0.0593475	4	37	0.902439	0.097561	0.0033096
BnaA02g11610D	0	26	0	1	4.12526e-12	0	28	0	1	6.91498e-13	0	18	0	1	1.32456e-08	0	31	1	0	0.000259348	0	55	1	0	6.56364e-07	0	26	1	0	0.000857882
BnaA02g11690D	161	29	0.847368	0.152632	5.35216e-07	91	16	0.850467	0.149533	0.00017809	102	28	0.784615	0.215385	0.0101905	12	9	0.428571	0.571429	0.0379277	20	19	0.487179	0.512821	0.0311619	33	20	0.377358	0.622642	2.83485e-05
BnaA02g11710D	19	2	0.904762	0.0952381	0.0358667	14	4	0.777778	0.222222	0.397137	10	9	0.526316	0.473684	0.266077	12	34	0.73913	0.26087	0.378741	4	31	0.885714	0.114286	0.0119764	2	28	0.933333	0.0666667	0.00453276
BnaA02g11720D	30	4	0.882353	0.117647	0.014757	26	14	0.65	0.35	0.891619	30	5	0.857143	0.142857	0.0326391	9	24	0.727273	0.272727	0.552177	14	10	0.416667	0.583333	0.0179653	7	17	0.708333	0.291667	0.745104
BnaA02g11740D	23	16	0.589744	0.410256	0.384133	23	11	0.676471	0.323529	0.963519	15	2	0.882353	0.117647	0.0975385	1	26	0.962963	0.037037	0.00275186	3	23	0.884615	0.115385	0.0328	7	19	0.730769	0.269231	0.570674
BnaA02g11800D	3	1	0.75	0.25	0.795571	10	0	1	0	0.0452852	2	0	1	0	0.39903	0	13	1	0	0.0215733	0	5	1	0	0.162531	0	8	1	0	0.073207
BnaA02g11810D	206	4	0.980952	0.0190476	6.37847e-21	180	2	0.989011	0.010989	4.45553e-19	167	0	1	0	1.14731e-18	27	0	0	1	1.76003e-12	92	1	0.0107527	0.989247	1.67699e-39	16	6	0.272727	0.727273	0.000270511
BnaA02g11820D	7	15	0.318182	0.681818	0.00129702	5	12	0.294118	0.705882	0.00283202	4	13	0.235294	0.764706	0.000524134	4	39	0.906977	0.0930233	0.00213976	5	31	0.861111	0.138889	0.0248004	5	40	0.888889	0.111111	0.00369053
BnaA02g11830D	0	23	0	1	7.71174e-11	0	17	0	1	3.11063e-08	0	20	0	1	1.90001e-09	0	4	1	0	0.216893	0	20	1	0	0.00349307	0	18	1	0	0.00608075
BnaA02g11840D	50	8	0.862069	0.137931	0.00353781	35	6	0.853659	0.146341	0.0219339	31	4	0.885714	0.114286	0.013314	19	8	0.296296	0.703704	0.00014821	12	35	0.744681	0.255319	0.328687	14	23	0.621622	0.378378	0.645637
BnaA02g11850D	31	6	0.837838	0.162162	0.0458496	39	7	0.847826	0.152174	0.0185046	29	11	0.725	0.275	0.526752	23	24	0.510638	0.489362	0.0424244	33	41	0.554054	0.445946	0.0653916	14	20	0.588235	0.411765	0.410105
BnaA02g11860D	11	21	0.34375	0.65625	0.000297419	1	26	0.037037	0.962963	3.22618e-11	1	13	0.0714286	0.928571	1.03039e-05	12	33	0.733333	0.266667	0.425831	15	37	0.711538	0.288462	0.573367	3	34	0.918919	0.0810811	0.00281058
BnaA02g11870D	17	7	0.708333	0.291667	0.740929	21	7	0.75	0.25	0.433642	27	5	0.84375	0.15625	0.0599087	12	19	0.612903	0.387097	0.611277	12	12	0.5	0.5	0.122622	10	37	0.787234	0.212766	0.120686
BnaA02g11890D	83	85	0.494048	0.505952	7.50055e-06	79	113	0.411458	0.588542	6.10203e-13	37	91	0.289062	0.710938	2.25722e-18	18	161	0.899441	0.100559	2.76125e-10	38	165	0.812808	0.187192	3.29785e-05	41	145	0.77957	0.22043	0.00270853
BnaA02g11920D	0	52	0	1	3.43562e-23	0	37	0	1	1.0346e-16	1	25	0.0384615	0.961538	9.60151e-11	0	39	1	0	3.66233e-05	0	33	1	0	0.000144518	0	35	1	0	9.51521e-05
BnaA02g11950D	137	24	0.850932	0.149068	2.7316e-06	122	32	0.792208	0.207792	0.00242846	93	59	0.611842	0.388158	0.220256	52	49	0.485149	0.514851	0.000335422	55	51	0.481132	0.518868	0.000150664	50	53	0.514563	0.485437	0.00263881
BnaA02g11980D	13	115	0.101562	0.898438	2.53267e-40	4	94	0.0408163	0.959184	7.92045e-38	5	94	0.0505051	0.949495	5.40484e-37	5	136	0.964539	0.035461	5.78593e-13	4	198	0.980198	0.019802	4.25194e-20	4	181	0.978378	0.0216216	3.15274e-18
BnaA02g12010D	13	0	1	0	0.0201792	6	3	0.666667	0.333333	1	10	1	0.909091	0.0909091	0.135202	0	6	1	0	0.126436	0	6	1	0	0.122622	0	2	1	0	0.393761
BnaA02g12020D	65	131	0.331633	0.668367	3.96859e-22	87	94	0.480663	0.519337	5.42782e-07	52	94	0.356164	0.643836	2.20296e-14	40	134	0.770115	0.229885	0.00853803	52	141	0.73057	0.26943	0.0926636	47	134	0.740331	0.259669	0.0599142
BnaA02g12040D	72	37	0.66055	0.33945	0.948008	64	37	0.633663	0.366337	0.563971	65	24	0.730337	0.269663	0.277144	35	70	0.666667	0.333333	1	31	84	0.730435	0.269565	0.204771	17	77	0.819149	0.180851	0.00402537
BnaA02g12090D	2	5	0.285714	0.714286	0.0540719	0	1	0	1	0.217505	4	1	0.8	0.2	0.615296	1	1	0.5	0.5	0.700379	1	5	0.833333	0.166667	0.467211	1	7	0.875	0.125	0.279769
BnaA02g12110D	3	0	1	0	0.283558	2	0	1	0	0.397137	1	0	1	0	0.564934	0	0	-	-	1	0	0	-	-	1	0	0	-	-	1
BnaA02g12120D	5	0	1	0	0.161406	16	0	1	0	0.0100083	3	0	1	0	0.29294	0	0	-	-	1	0	0	-	-	1	0	0	-	-	1
BnaA02g12140D	14	12	0.538462	0.461538	0.221633	8	8	0.5	0.5	0.217505	11	7	0.611111	0.388889	0.702588	12	31	0.72093	0.27907	0.542041	10	38	0.791667	0.208333	0.100735	15	55	0.785714	0.214286	0.058513
BnaA02g12150D	2	15	0.117647	0.882353	5.76737e-06	4	7	0.363636	0.636364	0.0574792	5	8	0.384615	0.615385	0.056175	0	24	1	0	0.0014073	0	20	1	0	0.00349307	0	25	1	0	0.00109766
BnaA02g12240D	7	4	0.636364	0.363636	0.893979	26	16	0.619048	0.380952	0.597167	22	6	0.785714	0.214286	0.250243	16	29	0.644444	0.355556	0.826922	16	38	0.703704	0.296296	0.645085	7	23	0.766667	0.233333	0.31669
BnaA02g12270D	36	41	0.467532	0.532468	0.000552594	32	44	0.421053	0.578947	2.13366e-05	28	36	0.4375	0.5625	0.000339222	0	107	1	0	2.26141e-12	4	124	0.96875	0.03125	3.06131e-12	0	155	1	0	1.67379e-17
BnaA02g12280D	88	51	0.633094	0.366906	0.480273	51	26	0.662338	0.337662	0.993635	46	24	0.657143	0.342857	0.935154	27	85	0.758929	0.241071	0.0656313	59	66	0.528	0.472	0.00236908	27	81	0.75	0.25	0.101808
BnaA02g12320D	4	7	0.363636	0.636364	0.0547948	1	1	0.5	0.5	0.697093	2	0	1	0	0.39903	0	2	1	0	0.396703	1	2	0.666667	0.333333	1	0	0	-	-	1
BnaA02g12350D	8	0	1	0	0.0713007	13	0	1	0	0.0213801	12	0	1	0	0.0280056	15	0	0	1	2.15881e-07	24	0	0	1	2.83203e-11	18	0	0	1	1.13709e-08
BnaA02g12430D	29	0	1	0	0.000381423	28	0	1	0	0.000535058	32	0	1	0	0.000219033	0	127	1	0	1.66444e-14	0	152	1	0	3.05029e-17	0	145	1	0	1.95051e-16
BnaA02g12440D	6	0	1	0	0.121903	5	0	1	0	0.166569	2	0	1	0	0.39903	8	0	0	1	0.000201559	3	0	0	1	0.025937	6	0	0	1	0.00138199
BnaA02g12480D	0	3	0	1	0.0256388	0	3	0	1	0.0269371	0	1	0	1	0.220573	0	5	1	0	0.166285	0	6	1	0	0.122622	0	2	1	0	0.393761
BnaA02g12510D	21	19	0.525	0.475	0.0886798	6	31	0.162162	0.837838	5.28986e-10	6	15	0.285714	0.714286	0.0006707	2	53	0.963636	0.0363636	1.17659e-05	9	48	0.842105	0.157895	0.0100543	3	52	0.945455	0.0545455	4.07998e-05
BnaA02g12550D	88	9	0.907216	0.0927835	1.96522e-06	65	6	0.915493	0.084507	3.20281e-05	54	2	0.964286	0.0357143	1.03039e-05	31	19	0.38	0.62	6.08864e-05	45	36	0.444444	0.555556	6.856e-05	33	11	0.25	0.75	2.54344e-08
BnaA02g12760D	3	0	1	0	0.283558	5	0	1	0	0.166569	6	1	0.857143	0.142857	0.369221	0	8	1	0	0.074491	2	11	0.846154	0.153846	0.22787	0	5	1	0	0.163501
BnaA02g12780D	14	9	0.608696	0.391304	0.634411	26	1	0.962963	0.037037	0.00276354	14	1	0.933333	0.0666667	0.0519346	9	15	0.625	0.375	0.747668	10	16	0.615385	0.384615	0.661216	7	13	0.65	0.35	0.935526
BnaA02g12810D	130	5	0.962963	0.037037	2.15171e-12	121	7	0.945312	0.0546875	1.69655e-10	100	11	0.900901	0.0990991	8.68085e-07	48	33	0.407407	0.592593	3.21439e-06	75	14	0.157303	0.842697	3.33121e-23	62	17	0.21519	0.78481	1.98671e-16
BnaA02g12820D	27	10	0.72973	0.27027	0.496619	16	3	0.842105	0.157895	0.155847	13	0	1	0	0.0223688	0	11	1	0	0.0351367	0	16	1	0	0.00950299	0	14	1	0	0.0162676
BnaA02g12880D	34	0	1	0	0.000111935	33	0	1	0	0.000158295	32	0	1	0	0.000219033	25	0	0	1	1.23365e-11	24	0	0	1	2.83203e-11	6	0	0	1	0.00138199
BnaA02g12910D	0	18	0	1	1.01744e-08	0	6	0	1	0.00141466	0	3	0	1	0.0280056	0	4	1	0	0.216893	0	16	1	0	0.00950299	0	18	1	0	0.00608075
BnaA02g12930D	2	0	1	0	0.389952	5	1	0.833333	0.166667	0.471825	0	0	-	-	1	0	72	1	0	1.17102e-08	0	60	1	0	1.91353e-07	0	86	1	0	3.671e-10
BnaA02g12940D	26	0	1	0	0.000799769	27	0	1	0	0.000680383	21	0	1	0	0.00320787	14	0	0	1	5.75376e-07	29	1	0.0333333	0.966667	1.41126e-12	33	0	0	1	4.70145e-15
BnaA02g12960D	2	4	0.333333	0.666667	0.121903	8	2	0.8	0.2	0.456784	6	3	0.666667	0.333333	1	7	6	0.461538	0.538462	0.169985	3	6	0.666667	0.333333	1	2	12	0.857143	0.142857	0.184944
BnaA02g12970D	16	0	1	0	0.00937255	8	0	1	0	0.0740756	12	0	1	0	0.0280056	4	0	0	1	0.0100933	11	0	0	1	9.65676e-06	5	0	0	1	0.00369053
BnaA02g12980D	0	9	0	1	6.82512e-05	0	4	0	1	0.0100083	1	5	0.166667	0.833333	0.0198138	2	17	0.894737	0.105263	0.0602309	1	28	0.965517	0.0344828	0.00155455	5	34	0.871795	0.128205	0.01341
BnaA02g12990D	25	50	0.333333	0.666667	4.87098e-09	9	43	0.173077	0.826923	4.2474e-13	13	20	0.393939	0.606061	0.00248293	23	61	0.72619	0.27381	0.321114	39	49	0.556818	0.443182	0.0490415	15	42	0.736842	0.263158	0.335669
BnaA02g13000D	12	0	1	0	0.0256388	22	0	1	0	0.00233106	16	0	1	0	0.0105721	13	0	0	1	1.52941e-06	17	0	0	1	2.71231e-08	17	0	0	1	3.00434e-08
BnaA02g13050D	28	40	0.411765	0.588235	2.71053e-05	20	39	0.338983	0.661017	4.60937e-07	16	41	0.280702	0.719298	4.61305e-09	0	75	1	0	5.62961e-09	2	74	0.973684	0.0263158	6.50891e-08	1	79	0.9875	0.0125	6.80536e-09
BnaA02g13060D	10	1	0.909091	0.0909091	0.128312	13	2	0.866667	0.133333	0.149921	15	5	0.75	0.25	0.521842	13	24	0.648649	0.351351	0.887005	12	15	0.555556	0.444444	0.286022	9	12	0.571429	0.428571	0.435431
BnaA02g13070D	30	0	1	0	0.000297591	21	0	1	0	0.00297212	12	5	0.705882	0.294118	0.814466	41	0	0	1	1.91317e-18	49	0	0	1	6.04277e-22	39	1	0.025	0.975	8.81172e-17
BnaA02g13100D	104	0	1	0	4.12526e-12	100	0	1	0	1.30461e-11	83	0	1	0	9.21018e-10	86	0	0	1	1.06701e-37	86	1	0.0114943	0.988506	6.27499e-37	103	0	0	1	5.42848e-45
BnaA02g13140D	9	8	0.529412	0.470588	0.294514	12	11	0.521739	0.478261	0.200876	8	0	1	0	0.076471	4	4	0.5	0.5	0.396703	4	2	0.333333	0.666667	0.122622	8	5	0.384615	0.615385	0.0535566
BnaA02g13180D	37	24	0.606557	0.393443	0.392329	50	22	0.694444	0.305556	0.697093	38	20	0.655172	0.344828	0.92327	13	50	0.793651	0.206349	0.0572609	26	50	0.657895	0.342105	0.931629	24	56	0.7	0.3	0.610363
BnaA02g13200D	62	14	0.815789	0.184211	0.0115163	69	29	0.704082	0.295918	0.52091	41	17	0.706897	0.293103	0.604511	20	56	0.736842	0.263158	0.261871	51	121	0.703488	0.296512	0.383757	56	94	0.626667	0.373333	0.377944
BnaA02g13280D	38	20	0.655172	0.344828	0.913823	14	18	0.4375	0.5625	0.012584	31	13	0.704545	0.295455	0.682468	9	28	0.756757	0.243243	0.318634	13	44	0.77193	0.22807	0.134491	16	28	0.636364	0.363636	0.749086
BnaA02g13320D	96	0	1	0	2.90375e-11	83	0	1	0	8.03831e-10	92	0	1	0	1.02563e-10	18	0	0	1	1.17102e-08	23	0	0	1	7.54674e-11	26	0	0	1	4.46904e-12
BnaA02g13380D	19	0	1	0	0.00447576	12	0	1	0	0.0269371	12	0	1	0	0.0280056	17	0	0	1	3.10297e-08	23	0	0	1	7.54674e-11	19	0	0	1	4.24994e-09
BnaA02g13400D	505	5	0.990196	0.00980392	2.06432e-52	462	4	0.991416	0.00858369	3.0886e-48	434	2	0.995413	0.00458716	3.31345e-46	226	0	0	1	7.4141e-98	378	3	0.00787402	0.992126	5.8482e-161	170	0	0	1	8.41827e-74
BnaA02g13510D	26	0	1	0	0.000799769	16	0	1	0	0.0100083	10	0	1	0	0.046929	12	0	0	1	4.04103e-06	14	1	0.0666667	0.933333	3.16405e-06	8	0	0	1	0.000196812
BnaA02g13540D	0	12	0	1	3.58898e-06	0	4	0	1	0.0100083	0	2	0	1	0.076471	0	10	1	0	0.0456059	0	6	1	0	0.122622	0	4	1	0	0.213736
BnaA02g13620D	2	0	1	0	0.389952	2	0	1	0	0.397137	2	0	1	0	0.39903	0	41	1	0	2.28165e-05	0	38	1	0	4.23714e-05	0	39	1	0	3.56491e-05
BnaA02g13630D	0	76	0	1	1.78518e-33	0	76	0	1	2.21217e-33	0	70	0	1	9.68852e-31	0	98	1	0	2.02308e-11	0	101	1	0	8.43686e-12	0	112	1	0	6.32956e-13
BnaA02g13640D	36	23	0.610169	0.389831	0.434471	19	12	0.612903	0.387097	0.610621	9	10	0.473684	0.526316	0.118201	25	90	0.782609	0.217391	0.0171004	25	115	0.821429	0.178571	0.000288203	12	54	0.818182	0.181818	0.0179358
BnaA02g13650D	80	11	0.879121	0.120879	5.45087e-05	46	11	0.807018	0.192982	0.0445209	53	9	0.854839	0.145161	0.00430433	0	17	1	0	0.00801211	0	33	1	0	0.000144518	0	29	1	0	0.000415454
BnaA02g13670D	2	5	0.285714	0.714286	0.0540719	0	1	0	1	0.217505	0	1	0	1	0.220573	3	5	0.625	0.375	0.873368	0	7	1	0	0.0940619	0	2	1	0	0.393761
BnaA02g13770D	20	1	0.952381	0.047619	0.0108739	20	0	1	0	0.00375636	17	0	1	0	0.00844388	27	4	0.129032	0.870968	1.42098e-09	21	0	0	1	5.35885e-10	36	0	0	1	2.45446e-16
BnaA02g13820D	129	76	0.629268	0.370732	0.325604	156	40	0.795918	0.204082	0.000376568	94	32	0.746032	0.253968	0.096952	149	201	0.574286	0.425714	0.000703274	170	188	0.52514	0.47486	6.41154e-08	112	207	0.648903	0.351097	0.584255
BnaA02g13840D	0	20	0	1	1.43341e-09	0	21	0	1	6.27436e-10	0	18	0	1	1.32456e-08	0	22	1	0	0.00231766	0	19	1	0	0.00450436	0	13	1	0	0.0209771
BnaA02g13900D	4	0	1	0	0.211661	1	0	1	0	0.561463	10	0	1	0	0.046929	1	0	0	1	0.216893	3	8	0.727273	0.272727	0.748415	4	0	0	1	0.00988042
BnaA02g13970D	22	276	0.0738255	0.926174	3.93485e-102	24	214	0.10084	0.89916	1.99467e-74	9	206	0.0418605	0.95814	8.0916e-82	9	230	0.962343	0.0376569	5.15028e-21	12	306	0.962264	0.0377358	1.00761e-27	13	176	0.931217	0.0687831	1.12623e-13
BnaA02g14000D	70	36	0.660377	0.339623	0.946555	69	31	0.69	0.31	0.700979	46	16	0.741935	0.258065	0.284041	41	71	0.633929	0.366071	0.554499	72	119	0.623037	0.376963	0.265815	50	71	0.586777	0.413223	0.0967567
BnaA02g14070D	10	0	1	0	0.0430914	16	0	1	0	0.0100083	6	2	0.75	0.25	0.702588	5	0	0	1	0.00376889	7	0	0	1	0.000485738	2	0	0	1	0.073207
BnaA02g14110D	47	0	1	0	4.61731e-06	35	0	1	0	9.65504e-05	32	0	1	0	0.000219033	21	0	0	1	6.17536e-10	22	0	0	1	2.00608e-10	29	0	0	1	2.37865e-13
BnaA02g14180D	45	6	0.882353	0.117647	0.00252986	48	11	0.813559	0.186441	0.0312183	43	2	0.955556	0.0444444	0.000143061	62	15	0.194805	0.805195	2.05759e-17	53	15	0.220588	0.779412	5.11898e-14	42	21	0.333333	0.666667	1.02223e-07
BnaA02g14220D	64	27	0.703297	0.296703	0.542011	30	19	0.612245	0.387755	0.506732	52	13	0.8	0.2	0.0425298	27	43	0.614286	0.385714	0.436613	24	46	0.657143	0.342857	0.927415	20	33	0.622642	0.377358	0.579519
BnaA02g14230D	0	0	-	-	1	0	0	-	-	1	0	0	-	-	1	0	0	-	-	1	3	0	0	1	0.025937	0	0	-	-	1
BnaA02g14250D	96	34	0.738462	0.261538	0.121903	95	40	0.703704	0.296296	0.446585	75	15	0.833333	0.166667	0.0022415	51	88	0.633094	0.366906	0.488241	85	74	0.465409	0.534591	3.18863e-07	66	68	0.507463	0.492537	0.000281782
BnaA02g14280D	103	0	1	0	5.28447e-12	67	0	1	0	3.98782e-08	90	0	1	0	1.67711e-10	43	0	0	1	2.66332e-19	56	0	0	1	6.25338e-25	57	0	0	1	2.6371e-25
BnaA02g14310D	46	0	1	0	5.91174e-06	28	0	1	0	0.000535058	33	0	1	0	0.000174198	15	0	0	1	2.15881e-07	29	0	0	1	2.10077e-13	31	0	0	1	3.33988e-14
BnaA02g14320D	106	17	0.861789	0.138211	1.51985e-05	73	17	0.811111	0.188889	0.00815626	86	16	0.843137	0.156863	0.000509335	51	32	0.385542	0.614458	2.75303e-07	52	47	0.474747	0.525253	0.000151094	43	63	0.59434	0.40566	0.163957
BnaA02g14350D	56	29	0.658824	0.341176	0.936295	70	61	0.534351	0.465649	0.0032629	47	28	0.626667	0.373333	0.558247	0	2	1	0	0.396703	33	16	0.326531	0.673469	1.74104e-06	0	22	1	0	0.00228755
BnaA02g14360D	1	16	0.0588235	0.941176	4.54822e-07	2	20	0.0909091	0.909091	5.58971e-08	2	37	0.0512821	0.948718	4.85182e-15	0	47	1	0	5.18906e-06	3	44	0.93617	0.0638298	0.000250928	1	40	0.97561	0.0243902	9.01636e-05
BnaA02g14440D	14	10	0.583333	0.416667	0.464347	20	19	0.512821	0.487179	0.0700641	50	12	0.806452	0.193548	0.0371691	18	9	0.333333	0.666667	0.000682653	23	22	0.488889	0.511111	0.0214912	15	19	0.558824	0.441176	0.244381
BnaA02g14510D	485	92	0.840555	0.159445	9.36443e-18	481	89	0.84386	0.15614	4.18835e-18	499	83	0.857388	0.142612	3.61464e-21	395	205	0.341667	0.658333	5.33625e-62	392	144	0.268657	0.731343	6.30519e-83	373	161	0.301498	0.698502	1.21949e-69
BnaA02g14590D	198	0	1	0	3.96859e-22	195	2	0.989848	0.0101523	1.11798e-20	207	0	1	0	6.29026e-23	8	0	0	1	0.000201559	15	0	0	1	1.91353e-07	5	2	0.285714	0.714286	0.0560098
BnaA02g14610D	0	0	-	-	1	0	1	0	1	0.217505	0	4	0	1	0.0105721	0	8	1	0	0.074491	0	8	1	0	0.0720495	0	4	1	0	0.213736
BnaA02g14620D	2	5	0.285714	0.714286	0.0540719	2	2	0.5	0.5	0.561463	1	14	0.0666667	0.933333	3.9523e-06	2	20	0.909091	0.0909091	0.0300433	1	22	0.956522	0.0434783	0.006797	1	19	0.95	0.05	0.0145928
BnaA02g14630D	225	4	0.982533	0.0174672	6.19654e-23	218	1	0.995434	0.00456621	1.18237e-23	206	1	0.995169	0.00483092	2.75609e-22	31	11	0.261905	0.738095	1.367e-07	30	6	0.166667	0.833333	1.12783e-09	19	14	0.424242	0.575758	0.00701456
BnaA02g14660D	3	0	1	0	0.283558	8	0	1	0	0.0740756	9	0	1	0	0.0599087	3	0	0	1	0.0272097	3	0	0	1	0.025937	4	0	0	1	0.00988042
BnaA02g14670D	24	12	0.666667	0.333333	1	10	14	0.416667	0.583333	0.0188886	17	19	0.472222	0.527778	0.0271574	12	8	0.4	0.6	0.0227396	23	16	0.410256	0.589744	0.00164911	12	9	0.428571	0.571429	0.0372051
BnaA02g14690D	7	6	0.538462	0.461538	0.400788	11	1	0.916667	0.0833333	0.103774	3	2	0.6	0.4	0.831924	4	7	0.636364	0.363636	0.899266	0	10	1	0	0.0436923	2	3	0.6	0.4	0.82507
BnaA02g14760D	19	28	0.404255	0.595745	0.000371366	43	18	0.704918	0.295082	0.610621	14	16	0.466667	0.533333	0.03821	0	32	1	0	0.000201559	8	53	0.868852	0.131148	0.0019323	6	28	0.823529	0.176471	0.0832823
BnaA02g14820D	37	67	0.355769	0.644231	1.12698e-10	14	56	0.2	0.8	1.45031e-15	27	35	0.435484	0.564516	0.00037474	21	130	0.860927	0.139073	1.83116e-06	15	149	0.908537	0.0914634	3.03421e-10	8	96	0.923077	0.0769231	1.46939e-07
BnaA02g14830D	0	30	0	1	8.17549e-14	0	28	0	1	6.91498e-13	0	14	0	1	6.47438e-07	0	9	1	0	0.058588	0	16	1	0	0.00950299	0	10	1	0	0.0447204
BnaA02g14860D	20	0	1	0	0.00347274	9	0	1	0	0.0581266	3	0	1	0	0.29294	2	0	0	1	0.074491	2	0	0	1	0.0720495	11	0	0	1	1.0444e-05
BnaA02g14930D	5	8	0.384615	0.615385	0.0517318	5	11	0.3125	0.6875	0.00614304	9	4	0.692308	0.307692	0.915875	2	3	0.6	0.4	0.826922	1	4	0.8	0.2	0.608463	0	10	1	0	0.0447204
BnaA02g15010D	0	12	0	1	3.58898e-06	0	12	0	1	4.05591e-06	0	11	0	1	1.19369e-05	0	16	1	0	0.0100933	0	17	1	0	0.00746243	0	13	1	0	0.0209771
BnaA02g15030D	11	0	1	0	0.0332304	18	0	1	0	0.00618429	6	0	1	0	0.128512	0	7	1	0	0.0970877	0	5	1	0	0.162531	0	18	1	0	0.00608075
BnaA02g15050D	63	35	0.642857	0.357143	0.693893	40	31	0.56338	0.43662	0.102192	38	30	0.558824	0.441176	0.0975385	36	88	0.709677	0.290323	0.393591	35	50	0.588235	0.411765	0.176865	23	57	0.7125	0.2875	0.468667
BnaA02g15090D	11	20	0.354839	0.645161	0.000603918	7	4	0.636364	0.363636	0.898487	9	9	0.5	0.5	0.195847	4	84	0.954545	0.0454545	5.58521e-08	12	75	0.862069	0.137931	0.000307662	10	56	0.848485	0.151515	0.0040591
BnaA02g15110D	12	0	1	0	0.0256388	1	0	1	0	0.561463	8	0	1	0	0.076471	0	21	1	0	0.00296728	0	20	1	0	0.00349307	0	24	1	0	0.00138199
BnaA02g15150D	135	77	0.636792	0.363208	0.433186	94	31	0.752	0.248	0.0723319	74	47	0.61157	0.38843	0.271745	37	108	0.744828	0.255172	0.0750943	72	76	0.513514	0.486486	0.00022152	53	91	0.631944	0.368056	0.459676
BnaA02g15330D	0	100	0	1	9.30395e-44	0	64	0	1	3.05573e-28	0	55	0	1	2.53207e-24	0	79	1	0	2.10735e-09	0	87	1	0	2.57396e-10	0	94	1	0	5.18365e-11
BnaA02g15340D	0	25	0	1	1.0936e-11	0	22	0	1	2.36517e-10	0	17	0	1	3.51718e-08	1	20	0.952381	0.047619	0.0117235	0	30	1	0	0.000299464	0	29	1	0	0.000415454
BnaA02g15350D	104	103	0.502415	0.497585	2.09572e-06	116	83	0.582915	0.417085	0.0239879	92	72	0.560976	0.439024	0.00964981	35	121	0.775641	0.224359	0.00872422	46	147	0.761658	0.238342	0.0103557	32	133	0.806061	0.193939	0.00043032
BnaA02g15380D	96	31	0.755906	0.244094	0.0546846	80	9	0.898876	0.101124	1.32161e-05	70	21	0.769231	0.230769	0.0665448	11	53	0.828125	0.171875	0.0129505	23	46	0.666667	0.333333	1	34	52	0.604651	0.395349	0.289666
BnaA02g15450D	0	61	0	1	4.90298e-27	0	38	0	1	3.86128e-17	0	30	0	1	1.12008e-13	0	26	1	0	0.000877612	0	61	1	0	1.5199e-07	5	67	0.930556	0.0694444	8.03884e-06
BnaA02g15530D	4	0	1	0	0.211661	3	0	1	0	0.290635	3	0	1	0	0.29294	5	0	0	1	0.00376889	9	0	0	1	6.856e-05	7	0	0	1	0.000523445
BnaA02g15550D	189	31	0.859091	0.140909	7.42943e-09	147	9	0.942308	0.0576923	2.56043e-12	202	8	0.961905	0.0380952	1.99915e-18	19	41	0.683333	0.316667	0.858251	14	68	0.829268	0.170732	0.00396434	19	78	0.804124	0.195876	0.00891928
BnaA02g15580D	94	0	1	0	4.77455e-11	49	1	0.98	0.02	1.04652e-05	78	0	1	0	3.12469e-09	0	156	1	0	1.35036e-17	0	158	1	0	7.14941e-18	0	119	1	0	1.1384e-13
BnaA02g15640D	0	86	0	1	9.521e-38	0	42	0	1	7.65367e-19	0	38	0	1	4.47376e-17	0	78	1	0	2.70216e-09	0	72	1	0	1.02128e-08	0	113	1	0	5.02672e-13
BnaA02g15650D	11	72	0.13253	0.86747	9.83966e-24	22	54	0.289474	0.710526	2.54184e-11	7	34	0.170732	0.829268	1.39307e-10	21	110	0.839695	0.160305	9.12016e-05	6	65	0.915493	0.084507	2.88198e-05	15	97	0.866071	0.133929	2.77686e-05
BnaA02g15880D	25	8	0.757576	0.242424	0.339118	18	13	0.580645	0.419355	0.394945	19	8	0.703704	0.296296	0.768695	20	17	0.459459	0.540541	0.015596	10	27	0.72973	0.27027	0.498834	3	14	0.823529	0.176471	0.2292
BnaA02g15890D	21	0	1	0	0.0027372	12	0	1	0	0.0269371	18	0	1	0	0.00659614	15	0	0	1	2.15881e-07	7	0	0	1	0.000485738	9	0	0	1	7.39277e-05
BnaA02g15900D	1	0	1	0	0.555631	3	0	1	0	0.290635	1	0	1	0	0.564934	3	0	0	1	0.0272097	0	0	-	-	1	0	0	-	-	1
BnaA02g15950D	17	6	0.73913	0.26087	0.544066	9	4	0.692308	0.307692	0.910621	5	4	0.555556	0.444444	0.564934	3	16	0.842105	0.157895	0.15601	2	23	0.92	0.08	0.0141561	7	13	0.65	0.35	0.935526
BnaA02g15960D	151	64	0.702326	0.297674	0.338576	121	67	0.643617	0.356383	0.586345	120	57	0.677966	0.322034	0.831924	54	155	0.741627	0.258373	0.0394903	75	142	0.654378	0.345622	0.779417	81	144	0.64	0.36	0.479193
BnaA02g15990D	16	7	0.695652	0.304348	0.837281	16	5	0.761905	0.238095	0.438809	2	3	0.4	0.6	0.2805	13	13	0.5	0.5	0.111643	23	5	0.178571	0.821429	1.91353e-07	24	13	0.351351	0.648649	0.000152759
BnaA02g16000D	2	4	0.333333	0.666667	0.121903	4	2	0.666667	0.333333	1	5	2	0.714286	0.285714	0.86574	3	6	0.666667	0.333333	1	1	9	0.9	0.1	0.166966	4	9	0.692308	0.307692	0.908978
BnaA02g16070D	18	42	0.3	0.7	8.84902e-09	17	31	0.354167	0.645833	1.70094e-05	15	27	0.357143	0.642857	7.98322e-05	17	74	0.813187	0.186813	0.00693231	23	72	0.757895	0.242105	0.0920785	5	81	0.94186	0.0581395	2.98477e-07
BnaA02g16080D	20	30	0.4	0.6	0.000181445	30	17	0.638298	0.361702	0.759956	22	16	0.578947	0.421053	0.330151	4	85	0.955056	0.0449438	4.38684e-08	19	98	0.837607	0.162393	0.000248672	8	80	0.909091	0.0909091	5.64331e-06
BnaA02g16100D	659	55	0.922969	0.0770308	3.84585e-46	554	29	0.950257	0.0497427	4.58156e-46	517	48	0.915044	0.0849558	2.36628e-34	315	50	0.136986	0.863014	9.49851e-100	319	69	0.177835	0.822165	1.87537e-90	264	51	0.161905	0.838095	2.40305e-78
BnaA02g16180D	0	5	0	1	0.00347274	0	0	-	-	1	0	7	0	1	0.000580502	0	6	1	0	0.126436	0	6	1	0	0.122622	0	10	1	0	0.0447204
BnaA02g16220D	0	0	-	-	1	1	0	1	0	0.561463	6	0	1	0	0.128512	3	0	0	1	0.0272097	0	0	-	-	1	0	0	-	-	1
BnaA02g16230D	0	2	0	1	0.0713007	2	0	1	0	0.397137	6	0	1	0	0.128512	10	9	0.473684	0.526316	0.115852	11	23	0.676471	0.323529	0.959863	0	8	1	0	0.073207
BnaA02g16310D	11	10	0.52381	0.47619	0.220955	12	3	0.8	0.2	0.352832	7	3	0.7	0.3	0.897215	0	27	1	0	0.000682653	3	15	0.833333	0.166667	0.187648	12	11	0.478261	0.521739	0.087581
BnaA02g16390D	4	15	0.210526	0.789474	7.591e-05	2	12	0.142857	0.857143	0.000107311	9	11	0.45	0.55	0.0696411	0	15	1	0	0.0129505	0	6	1	0	0.122622	1	16	0.941176	0.0588235	0.0302162
BnaA02g16400D	440	191	0.697306	0.302694	0.147585	489	189	0.721239	0.278761	0.00598006	374	148	0.716475	0.283525	0.0307927	2	3	0.6	0.4	0.826922	10	6	0.375	0.625	0.0248004	3	5	0.625	0.375	0.871985
BnaA02g16420D	21	5	0.807692	0.192308	0.178409	26	2	0.928571	0.0714286	0.00743561	26	8	0.764706	0.235294	0.298618	41	14	0.254545	0.745455	6.16803e-10	29	16	0.355556	0.644444	3.15494e-05	29	8	0.216216	0.783784	3.34684e-08
BnaA02g16450D	6	5	0.545455	0.454545	0.47191	2	8	0.2	0.8	0.00417011	0	5	0	1	0.0040389	2	7	0.777778	0.222222	0.562711	0	13	1	0	0.0203961	2	19	0.904762	0.0952381	0.0372051
BnaA02g16540D	87	3	0.966667	0.0333333	8.21231e-09	44	4	0.916667	0.0833333	0.000680383	52	7	0.881356	0.118644	0.00138912	33	8	0.195122	0.804878	1.00381e-09	16	3	0.157895	0.842105	9.23879e-06	23	10	0.30303	0.69697	3.34262e-05
BnaA02g16590D	44	21	0.676923	0.323077	0.920964	18	9	0.666667	0.333333	1	17	9	0.653846	0.346154	0.955067	11	44	0.8	0.2	0.0618563	18	33	0.647059	0.352941	0.840222	12	31	0.72093	0.27907	0.538686
BnaA02g16600D	79	73	0.519737	0.480263	0.00033546	92	45	0.671533	0.328467	0.963819	62	61	0.504065	0.495935	0.000431768	18	123	0.87234	0.12766	1.02255e-06	59	125	0.679348	0.320652	0.79336	39	121	0.75625	0.24375	0.0300633
BnaA02g16610D	204	88	0.69863	0.30137	0.314227	184	41	0.817778	0.182222	6.30342e-06	150	59	0.717703	0.282297	0.174433	62	179	0.742739	0.257261	0.0242743	45	209	0.822835	0.177165	5.45571e-07	62	224	0.783217	0.216783	9.60079e-05
BnaA02g16740D	17	1	0.944444	0.0555556	0.0229503	13	1	0.928571	0.0714286	0.0639735	13	2	0.866667	0.133333	0.152698	15	10	0.4	0.6	0.0100933	19	6	0.24	0.76	2.05211e-05	4	5	0.555556	0.444444	0.561559
BnaA02g16830D	77	0	1	0	3.01838e-09	38	0	1	0	4.6891e-05	34	0	1	0	0.0001359	25	0	0	1	1.23365e-11	25	0	0	1	1.06813e-11	36	0	0	1	2.45446e-16
BnaA02g16850D	38	86	0.306452	0.693548	1.87172e-16	20	38	0.344828	0.655172	9.45604e-07	31	59	0.344444	0.655556	7.10563e-10	12	105	0.897436	0.102564	5.75189e-07	21	147	0.875	0.125	4.88784e-08	12	111	0.902439	0.097561	1.46939e-07
BnaA02g16890D	0	57	0	1	2.54332e-25	0	62	0	1	2.18508e-27	0	36	0	1	3.19213e-16	0	58	1	0	3.55951e-07	0	52	1	0	1.36219e-06	0	52	1	0	1.49143e-06
BnaA02g17020D	4	5	0.444444	0.555556	0.211661	4	11	0.266667	0.733333	0.00258287	13	12	0.52	0.48	0.177564	1	8	0.888889	0.111111	0.216893	5	3	0.375	0.625	0.120156	2	3	0.6	0.4	0.82507
BnaA02g17050D	141	2	0.986014	0.013986	5.19476e-15	88	8	0.916667	0.0833333	9.55375e-07	114	7	0.942149	0.0578512	1.00522e-09	116	20	0.147059	0.852941	3.03004e-36	133	21	0.136364	0.863636	1.12735e-42	110	20	0.153846	0.846154	7.82116e-34
BnaA02g17090D	29	11	0.725	0.275	0.51553	10	3	0.769231	0.230769	0.52106	13	5	0.722222	0.277778	0.702588	3	14	0.823529	0.176471	0.231888	5	15	0.75	0.25	0.513246	4	6	0.6	0.4	0.735261
BnaA02g17110D	118	13	0.900763	0.0992366	6.24225e-08	97	10	0.906542	0.0934579	6.76486e-07	65	8	0.890411	0.109589	0.000179119	61	25	0.290698	0.709302	1.25283e-12	84	24	0.222222	0.777778	1.6052e-21	60	14	0.189189	0.810811	3.59195e-17
BnaA02g17130D	4	0	1	0	0.211661	1	0	1	0	0.561463	7	0	1	0	0.0994146	2	0	0	1	0.074491	13	0	0	1	1.36219e-06	11	0	0	1	1.0444e-05
BnaA02g17160D	74	62	0.544118	0.455882	0.00526382	75	36	0.675676	0.324324	0.907921	32	34	0.484848	0.515152	0.00444576	34	124	0.78481	0.21519	0.00392142	43	114	0.726115	0.273885	0.162826	33	81	0.710526	0.289474	0.39763
BnaA02g17200D	34	3	0.918919	0.0810811	0.00263453	40	0	1	0	2.86952e-05	34	1	0.971429	0.0285714	0.00043284	26	5	0.16129	0.83871	1.40992e-08	14	13	0.481481	0.518519	0.0674063	16	2	0.111111	0.888889	2.44067e-06
BnaA02g17230D	17	0	1	0	0.0073844	16	0	1	0	0.0100083	14	0	1	0	0.0174313	18	0	0	1	1.17102e-08	10	0	0	1	2.57909e-05	13	0	0	1	1.49143e-06
BnaA02g17260D	0	5	0	1	0.00347274	0	4	0	1	0.0100083	0	5	0	1	0.0040389	0	7	1	0	0.0970877	0	5	1	0	0.162531	0	12	1	0	0.0266374
BnaA02g17350D	46	0	1	0	5.91174e-06	48	0	1	0	4.05591e-06	40	0	1	0	3.14095e-05	75	0	0	1	5.35749e-33	41	0	0	1	1.61667e-18	36	0	0	1	2.45446e-16
BnaA02g17360D	26	0	1	0	0.000799769	16	0	1	0	0.0100083	14	0	1	0	0.0174313	20	0	0	1	1.64292e-09	28	0	0	1	5.62429e-13	28	0	0	1	6.32956e-13
BnaA02g17370D	0	15	0	1	1.91167e-07	0	15	0	1	2.18266e-07	0	19	0	1	5.03207e-09	0	50	1	0	2.50678e-06	0	38	1	0	4.23714e-05	0	22	1	0	0.00228755
BnaA02g17450D	30	32	0.483871	0.516129	0.00490633	33	22	0.6	0.4	0.376539	33	11	0.75	0.25	0.317349	11	17	0.607143	0.392857	0.588736	20	28	0.583333	0.416667	0.286022	26	17	0.395349	0.604651	0.000472339
BnaA02g17620D	6	0	1	0	0.121903	4	0	1	0	0.217505	4	3	0.571429	0.428571	0.681373	6	1	0.142857	0.857143	0.00748254	5	0	0	1	0.00349307	6	1	0.142857	0.857143	0.00730658
BnaA02g17730D	4	4	0.5	0.5	0.389952	3	5	0.375	0.625	0.123476	8	8	0.5	0.5	0.220573	0	3	1	0	0.289164	0	4	1	0	0.212766	4	2	0.333333	0.666667	0.123631
BnaA02g17880D	0	10	0	1	2.55368e-05	0	15	0	1	2.18266e-07	0	7	0	1	0.000580502	0	21	1	0	0.00296728	0	19	1	0	0.00450436	0	7	1	0	0.0953615
BnaA02g18160D	0	2	0	1	0.0713007	0	3	0	1	0.0269371	0	4	0	1	0.0105721	0	18	1	0	0.00621646	0	7	1	0	0.0940619	0	6	1	0	0.123631
BnaA02g18170D	0	13	0	1	1.36259e-06	0	3	0	1	0.0269371	0	6	0	1	0.0015284	0	13	1	0	0.0215733	0	5	1	0	0.162531	0	19	1	0	0.0047359
BnaA02g18230D	0	3	0	1	0.0256388	0	6	0	1	0.00141466	0	3	0	1	0.0280056	0	24	1	0	0.0014073	0	8	1	0	0.0720495	0	4	1	0	0.213736
BnaA02g18240D	0	6	0	1	0.00129702	0	9	0	1	7.53053e-05	0	5	0	1	0.0040389	0	5	1	0	0.166285	0	16	1	0	0.00950299	0	4	1	0	0.213736
BnaA02g18250D	0	39	0	1	1.1861e-17	0	24	0	1	3.42398e-11	0	19	0	1	5.03207e-09	0	22	1	0	0.00231766	0	38	1	0	4.23714e-05	0	30	1	0	0.000323571
BnaA02g18280D	43	14	0.754386	0.245614	0.215161	38	10	0.791667	0.208333	0.103774	42	14	0.75	0.25	0.255809	41	7	0.145833	0.854167	1.86505e-13	24	13	0.351351	0.648649	0.000141436	24	8	0.25	0.75	2.44067e-06
BnaA02g18370D	177	1	0.994382	0.00561798	2.3348e-19	140	0	1	0	7.25885e-16	151	1	0.993421	0.00657895	1.93855e-16	5	0	0	1	0.00376889	7	0	0	1	0.000485738	1	0	0	1	0.213736
BnaA02g18380D	79	0	1	0	1.83952e-09	66	0	1	0	5.10296e-08	67	0	1	0	4.50605e-08	64	0	0	1	2.84674e-28	78	0	0	1	2.31393e-34	69	0	0	1	1.9156e-30
BnaA02g18400D	84	0	1	0	5.4051e-10	111	0	1	0	8.81341e-13	61	0	1	0	1.95019e-07	123	0	0	1	1.39681e-53	116	0	0	1	1.18426e-50	116	0	0	1	1.39357e-50
BnaA02g18410D	3	0	1	0	0.283558	7	1	0.875	0.125	0.28385	3	0	1	0	0.29294	15	3	0.166667	0.833333	2.5828e-05	10	13	0.565217	0.434783	0.379464	6	3	0.333333	0.666667	0.0573454
BnaA02g18460D	0	12	0	1	3.58898e-06	0	9	0	1	7.53053e-05	0	3	0	1	0.0280056	0	10	1	0	0.0456059	0	4	1	0	0.212766	0	5	1	0	0.163501
BnaA02g18480D	0	2	0	1	0.0713007	0	0	-	-	1	6	8	0.428571	0.571429	0.096952	1	0	0	1	0.216893	14	10	0.416667	0.583333	0.0179653	6	1	0.142857	0.857143	0.00730658
BnaA02g18720D	0	86	0	1	9.521e-38	0	51	0	1	1.08212e-22	0	62	0	1	2.5744e-27	0	79	1	0	2.10735e-09	0	100	1	0	1.06813e-11	2	94	0.979167	0.0208333	5.49161e-10
BnaA02g18750D	10	0	1	0	0.0430914	4	0	1	0	0.217505	11	0	1	0	0.0361743	3	0	0	1	0.0272097	5	0	0	1	0.00349307	4	0	0	1	0.00988042
BnaA02g18830D	5	34	0.128205	0.871795	7.1494e-12	8	23	0.258065	0.741935	5.79188e-06	2	21	0.0869565	0.913043	2.42371e-08	5	21	0.807692	0.192308	0.183823	11	9	0.45	0.55	0.0653682	9	32	0.780488	0.219512	0.173818
BnaA02g18840D	20	0	1	0	0.00347274	5	0	1	0	0.166569	9	0	1	0	0.0599087	4	0	0	1	0.0100933	3	0	0	1	0.025937	9	0	0	1	7.39277e-05
BnaA02g18880D	24	3	0.888889	0.111111	0.0256388	12	2	0.857143	0.142857	0.188783	7	0	1	0	0.0994146	9	0	0	1	7.61567e-05	11	4	0.266667	0.733333	0.00238677	19	4	0.173913	0.826087	2.30031e-06
BnaA02g19040D	41	0	1	0	2.02025e-05	49	0	1	0	3.2389e-06	33	3	0.916667	0.0833333	0.0038933	25	0	0	1	1.23365e-11	34	0	0	1	1.55033e-15	29	0	0	1	2.37865e-13
BnaA02g19180D	33	0	1	0	0.000143524	12	0	1	0	0.0269371	15	0	1	0	0.0135235	8	0	0	1	0.000201559	21	0	0	1	5.35885e-10	20	0	0	1	1.59772e-09
BnaA02g19190D	1	2	0.333333	0.666667	0.283558	3	0	1	0	0.290635	1	1	0.5	0.5	0.702588	2	0	0	1	0.074491	1	0	0	1	0.212766	4	0	0	1	0.00988042
BnaA02g19200D	0	13	0	1	1.36259e-06	0	12	0	1	4.05591e-06	0	15	0	1	2.45775e-07	0	10	1	0	0.0456059	0	19	1	0	0.00450436	0	12	1	0	0.0266374
BnaA02g19260D	577	1	0.99827	0.0017301	2.85172e-62	511	4	0.992233	0.00776699	1.73768e-53	376	1	0.997347	0.00265252	1.65863e-40	540	0	0	1	1.00738e-232	642	2	0.00310559	0.996894	2.51245e-275	587	0	0	1	1.24779e-253
BnaA02g19290D	34	1	0.971429	0.0285714	0.000359329	45	0	1	0	8.52064e-06	39	0	1	0	4.00677e-05	20	17	0.459459	0.540541	0.015596	25	17	0.404762	0.595238	0.000814563	23	29	0.557692	0.442308	0.140621
BnaA02g19300D	25	0	1	0	0.00102417	8	0	1	0	0.0740756	16	0	1	0	0.0105721	31	1	0.03125	0.96875	2.33142e-13	36	0	0	1	2.17913e-16	41	0	0	1	1.81816e-18
BnaA02g19320D	63	34	0.649485	0.350515	0.793266	42	21	0.666667	0.333333	1	27	19	0.586957	0.413043	0.33016	47	58	0.552381	0.447619	0.0255911	55	88	0.615385	0.384615	0.256551	35	63	0.642857	0.357143	0.69784
BnaA02g19360D	95	34	0.736434	0.263566	0.134689	71	63	0.529851	0.470149	0.0020322	67	33	0.67	0.33	1	52	121	0.699422	0.300578	0.445619	55	129	0.701087	0.298913	0.39755	40	118	0.746835	0.253165	0.0560619
BnaA02g19370D	54	7	0.885246	0.114754	0.000756059	30	1	0.967742	0.0322581	0.00104927	41	0	1	0	2.50061e-05	16	7	0.304348	0.695652	0.000658062	25	5	0.166667	0.833333	3.0743e-08	10	13	0.565217	0.434783	0.381877
BnaA02g19390D	18	0	1	0	0.00573613	12	6	0.666667	0.333333	1	6	4	0.6	0.4	0.740779	12	27	0.692308	0.307692	0.81158	10	31	0.756098	0.243902	0.290799	12	13	0.52	0.48	0.170935
BnaA02g19400D	9	21	0.3	0.7	6.44445e-05	6	16	0.272727	0.727273	0.000275409	7	14	0.333333	0.666667	0.00320787	14	44	0.758621	0.241379	0.197093	16	32	0.666667	0.333333	1	1	28	0.965517	0.0344828	0.00165189
BnaA02g19410D	30	15	0.666667	0.333333	1	43	8	0.843137	0.156863	0.0154835	31	6	0.837838	0.162162	0.0498523	30	34	0.53125	0.46875	0.0395208	18	47	0.723077	0.276923	0.41172	12	31	0.72093	0.27907	0.538686
BnaA02g19520D	19	5	0.791667	0.208333	0.256055	19	3	0.863636	0.136364	0.0809477	20	3	0.869565	0.130435	0.0683246	12	6	0.333333	0.666667	0.00621646	10	7	0.411765	0.588235	0.0443633	14	3	0.176471	0.823529	6.23984e-05
BnaA02g19550D	27	0	1	0	0.000618893	8	0	1	0	0.0740756	16	0	1	0	0.0105721	8	0	0	1	0.000201559	9	0	0	1	6.856e-05	14	0	0	1	5.62352e-07
BnaA02g19700D	13	1	0.928571	0.0714286	0.0612204	10	1	0.909091	0.0909091	0.132751	7	2	0.777778	0.222222	0.564934	0	18	1	0	0.00621646	1	12	0.923077	0.0769231	0.0785275	4	10	0.714286	0.285714	0.784216
BnaA02g19750D	228	174	0.567164	0.432836	7.14427e-05	146	96	0.603306	0.396694	0.0622904	149	103	0.59127	0.40873	0.0230047	87	150	0.632911	0.367089	0.34835	119	351	0.746809	0.253191	0.000600649	68	194	0.740458	0.259542	0.0218521
BnaA02g19770D	15	25	0.375	0.625	0.00025581	35	29	0.546875	0.453125	0.0709226	50	29	0.632911	0.367089	0.614243	38	77	0.669565	0.330435	1	41	100	0.70922	0.29078	0.359955	48	100	0.675676	0.324324	0.885252
BnaA02g19780D	0	1	0	1	0.211661	11	7	0.611111	0.388889	0.697093	2	7	0.222222	0.777778	0.0105721	2	3	0.6	0.4	0.826922	6	19	0.76	0.24	0.397669	1	10	0.909091	0.0909091	0.130191
BnaA02g19800D	31	22	0.584906	0.415094	0.271098	44	24	0.647059	0.352941	0.808887	24	20	0.545455	0.454545	0.135202	27	79	0.745283	0.254717	0.130426	31	99	0.761538	0.238462	0.0380425	12	45	0.789474	0.210526	0.0789143
BnaA02g19820D	2	42	0.0454545	0.954545	2.61478e-17	10	27	0.27027	0.72973	1.45122e-06	6	31	0.162162	0.837838	6.04955e-10	0	8	1	0	0.074491	2	4	0.666667	0.333333	1	0	4	1	0	0.213736
BnaA02g19840D	0	29	0	1	2.18634e-13	0	18	0	1	1.16849e-08	2	25	0.0740741	0.925926	5.242e-10	0	36	1	0	7.61567e-05	0	43	1	0	1.23786e-05	1	22	0.956522	0.0434783	0.00712219
BnaA02g19850D	45	54	0.454545	0.545455	2.53326e-05	21	23	0.477273	0.522727	0.0158062	46	38	0.547619	0.452381	0.0390954	47	45	0.48913	0.51087	0.000860106	50	49	0.494949	0.505051	0.000750352	38	31	0.449275	0.550725	0.000382128
BnaA02g19880D	177	49	0.783186	0.216814	0.00053398	140	63	0.689655	0.310345	0.57011	173	43	0.800926	0.199074	0.000105071	84	113	0.573604	0.426396	0.0119359	106	162	0.604478	0.395522	0.0522286	97	81	0.455056	0.544944	1.21527e-08
BnaA02g19970D	343	63	0.844828	0.155172	2.1946e-13	283	49	0.85241	0.14759	6.15879e-12	187	34	0.846154	0.153846	9.27103e-08	164	106	0.392593	0.607407	1.98249e-20	165	85	0.34	0.66	1.19716e-26	160	133	0.453925	0.546075	1.04629e-13
BnaA02g20020D	111	6	0.948718	0.0512821	5.73118e-10	84	7	0.923077	0.0769231	9.93147e-07	79	14	0.849462	0.150538	0.000585233	61	15	0.197368	0.802632	5.05597e-17	92	28	0.233333	0.766667	1.13707e-22	88	21	0.192661	0.807339	1.71853e-24
BnaA02g20090D	6	6	0.5	0.5	0.283558	9	3	0.75	0.25	0.623284	14	5	0.736842	0.263158	0.604943	8	9	0.529412	0.470588	0.300231	23	34	0.596491	0.403509	0.333917	8	2	0.2	0.8	0.00409173
BnaA02g20120D	2	4	0.333333	0.666667	0.121903	1	1	0.5	0.5	0.697093	2	2	0.5	0.5	0.564934	2	9	0.818182	0.181818	0.366194	3	18	0.857143	0.142857	0.09794	1	1	0.5	0.5	0.69784
BnaA02g20130D	11	0	1	0	0.0332304	14	0	1	0	0.0165737	8	0	1	0	0.076471	4	0	0	1	0.0100933	11	0	0	1	9.65676e-06	5	0	0	1	0.00369053
BnaA02g20180D	108	236	0.313953	0.686047	3.56884e-42	119	239	0.332402	0.667598	2.14508e-39	89	240	0.270517	0.729483	1.38653e-50	87	249	0.741071	0.258929	0.00857795	126	273	0.684211	0.315789	0.543332	84	327	0.79562	0.20438	1.47804e-07
BnaA02g20200D	453	192	0.702326	0.297674	0.0848421	471	167	0.738245	0.261755	0.000381602	478	197	0.708148	0.291852	0.0418998	64	140	0.686275	0.313725	0.637689	61	179	0.745833	0.254167	0.0178448	57	213	0.788889	0.211111	7.01227e-05
BnaA02g20230D	19	4	0.826087	0.173913	0.150462	14	4	0.777778	0.222222	0.397137	5	12	0.294118	0.705882	0.00306041	2	10	0.833333	0.166667	0.289164	6	18	0.75	0.25	0.467211	4	8	0.666667	0.333333	1
BnaA02g20320D	9	0	1	0	0.0555774	2	2	0.5	0.5	0.561463	6	2	0.75	0.25	0.702588	1	5	0.833333	0.166667	0.472329	2	7	0.777778	0.222222	0.559077	2	6	0.75	0.25	0.69784
BnaA02g20440D	8	3	0.727273	0.272727	0.744535	1	2	0.333333	0.666667	0.290635	8	3	0.727273	0.272727	0.75487	7	5	0.416667	0.583333	0.103869	2	11	0.846154	0.153846	0.22787	7	4	0.363636	0.636364	0.0567517
BnaA02g20500D	11	0	1	0	0.0332304	20	0	1	0	0.00375636	11	1	0.916667	0.0833333	0.105978	27	1	0.0357143	0.964286	1.1604e-11	15	0	0	1	1.91353e-07	28	1	0.0344828	0.965517	4.19846e-12
BnaA02g20510D	55	10	0.846154	0.153846	0.00466152	34	22	0.607143	0.392857	0.428065	51	16	0.761194	0.238806	0.15322	21	30	0.588235	0.411765	0.306081	36	49	0.576471	0.423529	0.116853	14	42	0.75	0.25	0.248942
BnaA02g20540D	15	0	1	0	0.012056	14	0	1	0	0.0165737	10	0	1	0	0.046929	11	0	0	1	1.07749e-05	6	0	0	1	0.00129749	2	0	0	1	0.073207
BnaA02g20550D	14	0	1	0	0.0155917	19	0	1	0	0.00484662	13	0	1	0	0.0223688	20	0	0	1	1.64292e-09	22	0	0	1	2.00608e-10	9	0	0	1	7.39277e-05
BnaA02g20560D	347	111	0.757642	0.242358	0.00010922	368	90	0.803493	0.196507	3.35448e-09	332	73	0.819753	0.180247	5.13937e-10	167	128	0.433898	0.566102	2.67112e-16	192	173	0.473973	0.526027	4.87349e-14	262	141	0.349876	0.650124	7.27623e-40
BnaA02g20570D	18	38	0.321429	0.678571	1.90942e-07	8	16	0.333333	0.666667	0.00141466	7	18	0.28	0.72	0.000148748	5	47	0.903846	0.0961538	0.000811438	9	51	0.85	0.15	0.00561511	0	52	1	0	1.49143e-06
BnaA02g20620D	8	4	0.666667	0.333333	1	12	3	0.8	0.2	0.352832	6	9	0.4	0.6	0.0519346	5	14	0.736842	0.263158	0.601145	11	16	0.592593	0.407407	0.49711	7	5	0.416667	0.583333	0.101808
BnaA02g20640D	4	0	1	0	0.211661	12	0	1	0	0.0269371	13	3	0.8125	0.1875	0.29294	0	12	1	0	0.0272097	0	23	1	0	0.00167238	0	26	1	0	0.000857882
BnaA02g20680D	121	33	0.785714	0.214286	0.00381671	62	45	0.579439	0.420561	0.0893761	58	16	0.783784	0.216216	0.0587321	32	38	0.542857	0.457143	0.0499059	31	47	0.602564	0.397436	0.297137	13	39	0.75	0.25	0.269855
BnaA02g20790D	74	29	0.718447	0.281553	0.335922	52	21	0.712329	0.287671	0.494977	40	13	0.754717	0.245283	0.240936	22	25	0.531915	0.468085	0.0811434	26	59	0.694118	0.305882	0.673134	15	44	0.745763	0.254237	0.26341
BnaA02g20810D	0	0	-	-	1	1	1	0.5	0.5	0.697093	2	0	1	0	0.39903	0	10	1	0	0.0456059	0	5	1	0	0.162531	0	11	1	0	0.0344365
BnaA02g20820D	112	8	0.933333	0.0666667	3.17071e-09	67	7	0.905405	0.0945946	4.73426e-05	70	10	0.875	0.125	0.000265372	103	26	0.20155	0.79845	9.31977e-28	92	26	0.220339	0.779661	1.33653e-23	49	19	0.279412	0.720588	8.82986e-11
BnaA02g21060D	124	69	0.642487	0.357513	0.555631	84	45	0.651163	0.348837	0.786913	57	72	0.44186	0.55814	3.42555e-07	153	172	0.529231	0.470769	6.95216e-07	98	143	0.593361	0.406639	0.0284908	83	141	0.629464	0.370536	0.307693
BnaA02g21070D	145	8	0.947712	0.0522876	1.29031e-12	109	7	0.939655	0.0603448	2.8669e-09	105	6	0.945946	0.0540541	3.18854e-09	41	10	0.196078	0.803922	8.3579e-12	42	7	0.142857	0.857143	6.19749e-14	39	6	0.133333	0.866667	2.89589e-13
BnaA02g21240D	4	0	1	0	0.211661	16	6	0.727273	0.272727	0.62975	7	6	0.538462	0.461538	0.409537	2	1	0.333333	0.666667	0.289164	0	2	1	0	0.391953	2	3	0.6	0.4	0.82507
BnaA02g21590D	0	3	0	1	0.0256388	3	6	0.333333	0.666667	0.0581266	9	2	0.818182	0.181818	0.370126	0	19	1	0	0.00485413	2	19	0.904762	0.0952381	0.036271	2	15	0.882353	0.117647	0.0932734
BnaA02g21620D	41	6	0.87234	0.12766	0.00589918	19	2	0.904762	0.0952381	0.0377356	34	6	0.85	0.15	0.0280056	0	1	1	0	0.562711	0	2	1	0	0.391953	0	5	1	0	0.163501
BnaA02g21640D	39	24	0.619048	0.380952	0.503828	28	15	0.651163	0.348837	0.897753	20	5	0.8	0.2	0.220573	24	67	0.736264	0.263736	0.219156	49	33	0.402439	0.597561	1.53454e-06	18	69	0.793103	0.206897	0.0238205
BnaA02g21690D	6	3	0.666667	0.333333	1	5	7	0.416667	0.583333	0.103774	8	4	0.666667	0.333333	1	9	22	0.709677	0.290323	0.69775	13	10	0.434783	0.565217	0.0326891	5	16	0.761905	0.238095	0.435431
BnaA02g21710D	11	4	0.733333	0.266667	0.663364	8	11	0.421053	0.578947	0.0419829	7	3	0.7	0.3	0.897215	6	10	0.625	0.375	0.801932	4	15	0.789474	0.210526	0.32828	10	8	0.444444	0.555556	0.073207
BnaA02g21720D	14	0	1	0	0.0155917	21	0	1	0	0.00297212	26	0	1	0	0.000955504	18	6	0.25	0.75	5.34574e-05	13	0	0	1	1.36219e-06	10	8	0.444444	0.555556	0.073207
BnaA02g21780D	0	0	-	-	1	0	0	-	-	1	0	0	-	-	1	0	2	1	0	0.396703	0	3	1	0	0.286022	0	5	1	0	0.163501
BnaA02g21830D	89	6	0.936842	0.0631579	1.06812e-07	59	9	0.867647	0.132353	0.00120761	71	7	0.910256	0.0897436	2.13222e-05	25	48	0.657534	0.342466	0.933215	22	46	0.676471	0.323529	0.925481	32	23	0.418182	0.581818	0.000281858
BnaA02g21920D	236	90	0.723926	0.276074	0.0476298	194	72	0.729323	0.270677	0.053171	177	63	0.7375	0.2625	0.0378593	77	112	0.592593	0.407407	0.0544688	103	147	0.588	0.412	0.0160878	108	138	0.560976	0.439024	0.00117478
BnaA02g22020D	7	0	1	0	0.0935498	2	0	1	0	0.397137	2	0	1	0	0.39903	0	1	1	0	0.562711	4	8	0.666667	0.333333	1	0	11	1	0	0.0344365
BnaA02g22030D	14	0	1	0	0.0155917	16	0	1	0	0.0100083	4	0	1	0	0.220573	0	5	1	0	0.166285	0	8	1	0	0.0720495	0	10	1	0	0.0447204
BnaA02g22040D	0	13	0	1	1.36259e-06	0	7	0	1	0.000535058	0	4	0	1	0.0105721	0	10	1	0	0.0456059	0	15	1	0	0.012209	0	19	1	0	0.0047359
BnaA02g22400D	40	8	0.833333	0.166667	0.0256388	19	7	0.730769	0.269231	0.57082	26	7	0.787879	0.212121	0.203909	0	0	-	-	1	0	2	1	0	0.391953	0	0	-	-	1
BnaA02g22840D	0	0	-	-	1	5	0	1	0	0.166569	3	0	1	0	0.29294	0	2	1	0	0.396703	0	6	1	0	0.122622	0	0	-	-	1
BnaA02g23750D	20	9	0.689655	0.310345	0.859295	19	7	0.730769	0.269231	0.57082	23	3	0.884615	0.115385	0.0354531	4	4	0.5	0.5	0.396703	2	17	0.894737	0.105263	0.0578272	3	10	0.769231	0.230769	0.519738
BnaA02g23820D	209	0	1	0	2.7096e-23	144	0	1	0	2.70892e-16	114	2	0.982759	0.0172414	5.27483e-12	80	0	0	1	3.96047e-35	70	0	0	1	6.10798e-31	69	0	0	1	1.9156e-30
BnaA02g24230D	7	0	1	0	0.0935498	7	0	1	0	0.0971213	13	0	1	0	0.0223688	8	0	0	1	0.000201559	6	0	0	1	0.00129749	9	0	0	1	7.39277e-05
BnaA02g24310D	0	0	-	-	1	0	0	-	-	1	0	0	-	-	1	0	0	-	-	1	0	0	-	-	1	0	0	-	-	1
BnaA02g24340D	69	0	1	0	2.13374e-08	103	0	1	0	6.27721e-12	58	0	1	0	4.04522e-07	81	0	0	1	1.47823e-35	80	0	0	1	3.26156e-35	101	0	0	1	3.91425e-44
BnaA02g24960D	21	0	1	0	0.0027372	12	0	1	0	0.0269371	16	0	1	0	0.0105721	9	0	0	1	7.61567e-05	21	0	0	1	5.35885e-10	32	0	0	1	1.25066e-14
BnaA02g24990D	13	0	1	0	0.0201792	7	0	1	0	0.0971213	10	0	1	0	0.046929	7	0	0	1	0.000533238	3	0	0	1	0.025937	17	0	0	1	3.00434e-08
BnaA02g25390D	106	12	0.898305	0.101695	4.0517e-07	79	7	0.918605	0.0813953	3.15219e-06	87	8	0.915789	0.0842105	1.3419e-06	33	16	0.326531	0.673469	1.95782e-06	28	11	0.282051	0.717949	1.38718e-06	41	10	0.196078	0.803922	8.02416e-12
BnaA02g25450D	152	58	0.72381	0.27619	0.117924	118	52	0.694118	0.305882	0.538	83	48	0.633588	0.366412	0.514147	73	133	0.645631	0.354369	0.607396	98	129	0.568282	0.431718	0.00370624	37	173	0.82381	0.17619	5.47914e-06
BnaA02g25490D	11	3	0.785714	0.214286	0.420866	11	6	0.647059	0.352941	0.927945	24	9	0.727273	0.272727	0.555773	7	10	0.588235	0.411765	0.576348	18	4	0.181818	0.818182	5.22733e-06	1	2	0.666667	0.333333	1
BnaA02g25510D	22	4	0.846154	0.153846	0.0811472	25	3	0.892857	0.107143	0.0219741	25	4	0.862069	0.137931	0.047335	14	18	0.5625	0.4375	0.282192	14	35	0.714286	0.285714	0.559077	2	22	0.916667	0.0833333	0.0185401
BnaA02g25520D	71	5	0.934211	0.0657895	2.88141e-06	61	0	1	0	1.73325e-07	38	0	1	0	5.12745e-05	1	23	0.958333	0.0416667	0.00570456	2	10	0.833333	0.166667	0.286022	0	23	1	0	0.00177233
BnaA02g25580D	50	22	0.694444	0.305556	0.693893	64	10	0.864865	0.135135	0.000844763	58	25	0.698795	0.301205	0.623395	15	73	0.829545	0.170455	0.00296728	17	71	0.806818	0.193182	0.0106799	15	63	0.807692	0.192308	0.0164361
BnaA02g25600D	9	3	0.75	0.25	0.618293	22	0	1	0	0.00233106	7	1	0.875	0.125	0.286968	3	11	0.785714	0.214286	0.427562	0	3	1	0	0.286022	1	7	0.875	0.125	0.279769
BnaA02g25610D	72	7	0.911392	0.0886076	1.36261e-05	58	4	0.935484	0.0645161	2.69494e-05	54	7	0.885246	0.114754	0.000906214	62	29	0.318681	0.681319	1.5105e-11	55	13	0.191176	0.808824	8.74758e-16	41	42	0.506024	0.493976	0.00444615
BnaA02g25620D	21	12	0.636364	0.363636	0.785422	34	10	0.772727	0.227273	0.194691	21	10	0.677419	0.322581	0.963547	35	33	0.485294	0.514706	0.00371409	52	46	0.469388	0.530612	0.000104843	16	35	0.686275	0.313725	0.838748
BnaA02g25640D	38	18	0.678571	0.321429	0.911488	21	7	0.75	0.25	0.433642	42	17	0.711864	0.288136	0.557111	41	82	0.666667	0.333333	1	33	58	0.637363	0.362637	0.633996	17	54	0.760563	0.239437	0.137499
BnaA02g27130D	3	0	1	0	0.283558	0	0	-	-	1	5	2	0.714286	0.285714	0.86574	0	4	1	0	0.216893	0	9	1	0	0.0562427	0	17	1	0	0.00781801
BnaA02g27140D	165	2	0.988024	0.011976	1.44299e-17	110	0	1	0	1.12887e-12	139	4	0.972028	0.027972	1.12008e-13	59	7	0.106061	0.893939	7.17336e-21	91	14	0.133333	0.866667	9.8849e-30	93	15	0.138889	0.861111	6.93268e-30
BnaA02g27160D	9	1	0.9	0.1	0.165765	1	7	0.125	0.875	0.00290866	4	4	0.5	0.5	0.39903	2	9	0.818182	0.181818	0.366194	5	5	0.5	0.5	0.33683	12	6	0.333333	0.666667	0.00608075
BnaA02g27170D	40	14	0.740741	0.259259	0.316107	26	17	0.604651	0.395349	0.473827	49	11	0.816667	0.183333	0.0278954	12	55	0.820896	0.179104	0.0154047	33	37	0.528571	0.471429	0.025937	21	36	0.631579	0.368421	0.658963
BnaA02g27260D	5	167	0.0290698	0.97093	1.948e-68	6	158	0.0365854	0.963415	1.09629e-63	8	134	0.056338	0.943662	8.54269e-52	0	24	1	0	0.0014073	1	19	0.95	0.05	0.014143	0	20	1	0	0.00369053
BnaA02g27310D	17	26	0.395349	0.604651	0.000433489	7	11	0.388889	0.611111	0.0242432	20	9	0.689655	0.310345	0.869251	8	50	0.862069	0.137931	0.00383811	5	39	0.886364	0.113636	0.00439513	7	40	0.851064	0.148936	0.0148327
BnaA02g27520D	0	10	0	1	2.55368e-05	0	19	0	1	4.42428e-09	0	13	0	1	1.70845e-06	0	9	1	0	0.058588	0	9	1	0	0.0562427	0	7	1	0	0.0953615
BnaA02g27740D	40	0	1	0	2.55368e-05	23	0	1	0	0.0018203	12	0	1	0	0.0280056	20	0	0	1	1.64292e-09	18	0	0	1	1.02128e-08	10	0	0	1	2.78018e-05
BnaA02g27760D	0	2	0	1	0.0713007	0	2	0	1	0.0740756	0	3	0	1	0.0280056	0	16	1	0	0.0100933	0	11	1	0	0.033607	0	17	1	0	0.00781801
BnaA02g27780D	35	34	0.507246	0.492754	0.00992954	33	23	0.589286	0.410714	0.290635	23	8	0.741935	0.258065	0.4634	22	77	0.777778	0.222222	0.0351367	33	157	0.826316	0.173684	1.0723e-05	26	58	0.690476	0.309524	0.724181
BnaA02g28040D	42	19	0.688525	0.311475	0.790785	70	12	0.853659	0.146341	0.000918898	39	21	0.65	0.35	0.86307	35	65	0.65	0.35	0.801932	34	63	0.649485	0.350515	0.79801	33	40	0.547945	0.452055	0.0542811
BnaA02g28200D	74	0	1	0	6.25569e-09	52	0	1	0	1.54505e-06	65	0	1	0	7.35363e-08	25	0	0	1	1.23365e-11	9	0	0	1	6.856e-05	26	0	0	1	4.46904e-12
BnaA02g28220D	217	1	0.995413	0.00458716	1.28364e-23	236	3	0.987448	0.0125523	1.54211e-24	215	8	0.964126	0.0358744	8.67351e-20	294	0	0	1	4.07001e-127	290	0	0	1	1.55937e-125	282	0	0	1	4.86109e-122
BnaA02g28290D	142	0	1	0	3.74159e-16	89	0	1	0	1.88957e-10	127	0	1	0	2.03552e-14	155	0	0	1	2.37815e-67	126	0	0	1	5.98905e-55	130	0	0	1	1.29369e-56
BnaA02g28330D	191	6	0.969543	0.0304569	2.35961e-18	118	10	0.921875	0.078125	5.62509e-09	93	5	0.94898	0.0510204	2.02554e-08	54	1	0.0181818	0.981818	3.63395e-23	77	0	0	1	6.13458e-34	70	1	0.0140845	0.985915	4.97514e-30
BnaA02g28940D	0	0	-	-	1	0	0	-	-	1	0	0	-	-	1	0	0	-	-	1	0	0	-	-	1	0	0	-	-	1
BnaA02g29040D	128	0	1	0	1.15193e-14	92	0	1	0	9.00916e-11	82	0	1	0	1.17808e-09	4	0	0	1	0.0100933	21	0	0	1	5.35885e-10	42	0	0	1	6.7685e-19
BnaA02g29050D	180	0	1	0	3.28092e-20	141	0	1	0	5.71521e-16	101	0	1	0	1.18226e-11	87	0	0	1	3.9714e-38	96	0	0	1	4.68184e-42	96	0	0	1	5.3936e-42
BnaA02g29360D	0	0	-	-	1	0	0	-	-	1	0	0	-	-	1	0	0	-	-	1	0	0	-	-	1	0	0	-	-	1
BnaA02g29800D	33	0	1	0	0.000143524	39	0	1	0	3.65071e-05	46	0	1	0	7.38232e-06	8	0	0	1	0.000201559	26	0	0	1	3.9954e-12	12	0	0	1	3.92582e-06
BnaA02g30180D	12	0	1	0	0.0256388	15	0	1	0	0.0128658	25	0	1	0	0.00121678	8	0	0	1	0.000201559	24	0	0	1	2.83203e-11	0	0	-	-	1
BnaA02g30230D	27	29	0.482143	0.517857	0.00713687	46	18	0.71875	0.28125	0.462928	15	15	0.5	0.5	0.0876993	16	49	0.753846	0.246154	0.195139	32	69	0.683168	0.316832	0.801642	20	48	0.705882	0.294118	0.575171
BnaA02g30290D	0	0	-	-	1	0	2	0	1	0.0740756	0	0	-	-	1	0	0	-	-	1	0	0	-	-	1	0	0	-	-	1
BnaA02g30350D	3	0	1	0	0.283558	5	0	1	0	0.166569	11	0	1	0	0.0361743	5	0	0	1	0.00376889	1	0	0	1	0.212766	2	0	0	1	0.073207
BnaA02g30400D	2	1	0.666667	0.333333	1	8	1	0.888889	0.111111	0.217505	0	16	0	1	9.28625e-08	11	4	0.266667	0.733333	0.00257285	2	13	0.866667	0.133333	0.145856	3	0	0	1	0.0266374
BnaA02g30430D	9	0	1	0	0.0555774	5	0	1	0	0.166569	4	0	1	0	0.220573	2	0	0	1	0.074491	6	0	0	1	0.00129749	5	0	0	1	0.00369053
BnaA02g30470D	0	0	-	-	1	0	1	0	1	0.217505	0	1	0	1	0.220573	0	0	-	-	1	0	2	1	0	0.391953	0	0	-	-	1
BnaA02g30630D	126	0	1	0	1.89082e-14	116	0	1	0	2.59677e-13	95	0	1	0	5.03139e-11	71	0	0	1	2.76834e-31	63	0	0	1	6.24109e-28	99	2	0.019802	0.980198	1.3251e-41
BnaA02g30910D	1	0	1	0	0.555631	0	0	-	-	1	0	0	-	-	1	0	0	-	-	1	0	0	-	-	1	1	0	0	1	0.213736
BnaA02g31010D	310	35	0.898551	0.101449	8.19197e-19	220	30	0.88	0.12	7.27183e-12	240	21	0.91954	0.0804598	6.95683e-17	100	39	0.280576	0.719424	7.53578e-21	141	44	0.237838	0.762162	9.61403e-34	77	50	0.393701	0.606299	4.52625e-10
BnaA02g31040D	7	0	1	0	0.0935498	2	0	1	0	0.397137	4	0	1	0	0.220573	5	0	0	1	0.00376889	3	0	0	1	0.025937	7	0	0	1	0.000523445
BnaA02g31060D	75	31	0.707547	0.292453	0.450353	39	20	0.661017	0.338983	0.984635	58	9	0.865672	0.134328	0.0015775	53	31	0.369048	0.630952	4.02296e-08	73	26	0.262626	0.737374	1.53575e-16	62	26	0.295455	0.704545	1.28439e-12
BnaA02g31160D	37	0	1	0	5.40894e-05	19	0	1	0	0.00484662	20	0	1	0	0.0040389	16	0	0	1	8.18973e-08	6	0	0	1	0.00129749	21	0	0	1	5.97216e-10
BnaA02g31190D	157	0	1	0	9.37366e-18	117	0	1	0	2.03751e-13	94	0	1	0	6.42062e-11	93	0	0	1	1.07153e-40	99	0	0	1	2.43118e-43	97	2	0.020202	0.979798	9.2615e-41
BnaA02g31200D	63	0	1	0	9.22007e-08	35	0	1	0	9.65504e-05	32	0	1	0	0.000219033	22	0	0	1	2.31415e-10	37	8	0.177778	0.822222	2.36205e-11	24	0	0	1	3.14755e-11
BnaA02g31210D	194	0	1	0	1.05342e-21	240	0	1	0	1.56115e-26	181	0	1	0	3.74899e-20	170	0	0	1	9.02577e-74	202	1	0.00492611	0.995074	8.89e-87	157	0	0	1	2.98485e-68
BnaA02g31220D	46	0	1	0	5.91174e-06	28	0	1	0	0.000535058	19	0	1	0	0.00517964	4	0	0	1	0.0100933	22	0	0	1	2.00608e-10	13	0	0	1	1.49143e-06
BnaA02g31230D	39	0	1	0	3.27016e-05	26	0	1	0	0.000874738	18	5	0.782609	0.217391	0.314063	16	0	0	1	8.18973e-08	27	1	0.0357143	0.964286	9.99312e-12	15	0	0	1	2.11341e-07
BnaA02g31240D	258	3	0.988506	0.0114943	5.82468e-27	281	0	1	0	6.4245e-31	193	0	1	0	1.98463e-21	135	0	0	1	9.73136e-59	186	0	0	1	9.05916e-81	162	0	0	1	2.10481e-70
BnaA02g31270D	36	0	1	0	6.82512e-05	36	0	1	0	7.53053e-05	37	0	1	0	6.57803e-05	26	0	0	1	4.6662e-12	34	0	0	1	1.55033e-15	24	0	0	1	3.14755e-11
BnaA02g31280D	194	0	1	0	1.05342e-21	139	0	1	0	9.30331e-16	94	0	1	0	6.42062e-11	112	0	0	1	7.30078e-49	155	0	0	1	1.8965e-67	125	0	0	1	1.80867e-54
BnaA02g31310D	23	0	1	0	0.00166393	12	0	1	0	0.0269371	14	0	1	0	0.0174313	16	0	0	1	8.18973e-08	34	0	0	1	1.55033e-15	19	0	0	1	4.24994e-09
BnaA02g31390D	22	0	1	0	0.00213846	14	0	1	0	0.0165737	17	0	1	0	0.00844388	14	0	0	1	5.75376e-07	25	0	0	1	1.06813e-11	8	0	0	1	0.000196812
BnaA02g31420D	93	0	1	0	6.0965e-11	111	0	1	0	8.81341e-13	90	0	1	0	1.67711e-10	170	0	0	1	9.02577e-74	129	0	0	1	3.08885e-56	117	0	0	1	5.25147e-51
BnaA02g31450D	21	0	1	0	0.0027372	12	0	1	0	0.0269371	14	2	0.875	0.125	0.121933	16	0	0	1	8.18973e-08	30	0	0	1	7.86903e-14	11	0	0	1	1.0444e-05
BnaA02g31470D	102	0	1	0	6.75202e-12	83	0	1	0	8.03831e-10	64	0	1	0	9.28625e-08	26	0	0	1	4.6662e-12	51	0	0	1	8.42715e-23	41	0	0	1	1.81816e-18
BnaA02g31490D	533	0	1	0	4.55468e-58	493	0	1	0	1.14711e-53	473	0	1	0	1.80811e-51	357	1	0.0027933	0.997207	1.81849e-153	538	0	0	1	1.49147e-232	340	0	0	1	5.09377e-147
BnaA02g31520D	60	0	1	0	1.91167e-07	31	0	1	0	0.000257285	44	4	0.916667	0.0833333	0.000742755	35	0	0	1	6.83796e-16	40	0	0	1	4.33526e-18	35	0	0	1	6.53063e-16
BnaA02g31550D	275	1	0.996377	0.00362319	7.93852e-30	258	0	1	0	1.87231e-28	190	0	1	0	4.10735e-21	158	0	0	1	1.28497e-68	262	0	0	1	1.90939e-113	182	2	0.0108696	0.98913	2.90764e-77
BnaA02g31580D	133	0	1	0	3.39526e-15	79	0	1	0	2.14144e-09	85	4	0.955056	0.0449438	4.95509e-08	132	0	0	1	1.92832e-57	122	0	0	1	3.06924e-53	89	0	0	1	5.16366e-39
BnaA02g31620D	78	0	1	0	2.35522e-09	78	0	1	0	2.73007e-09	58	0	1	0	4.04522e-07	35	0	0	1	6.83796e-16	27	0	0	1	1.49751e-12	32	0	0	1	1.25066e-14
BnaA02g31630D	164	4	0.97619	0.0238095	1.84927e-16	141	2	0.986014	0.013986	6.2261e-15	74	0	1	0	8.19438e-09	126	1	0.00787402	0.992126	5.16361e-54	167	5	0.0290698	0.97093	1.88476e-68	144	0	0	1	1.22429e-62
BnaA02g31670D	206	0	1	0	5.64934e-23	156	0	1	0	1.44268e-17	118	2	0.983333	0.0166667	1.97883e-12	97	0	0	1	2.01489e-42	137	0	0	1	1.07276e-59	73	0	0	1	3.7343e-32
BnaA02g31680D	10	0	1	0	0.0430914	34	5	0.871795	0.128205	0.0136823	8	0	1	0	0.076471	15	0	0	1	2.15881e-07	22	0	0	1	2.00608e-10	24	0	0	1	3.14755e-11
BnaA02g31710D	177	0	1	0	6.906e-20	133	0	1	0	4.06511e-15	159	10	0.940828	0.0591716	4.50116e-13	126	4	0.0307692	0.969231	1.47082e-51	114	0	0	1	8.62193e-50	100	0	0	1	1.04585e-43
BnaA02g31840D	32	0	1	0	0.000181445	11	1	0.916667	0.0833333	0.103774	20	0	1	0	0.0040389	3	0	0	1	0.0272097	7	0	0	1	0.000485738	4	0	0	1	0.00988042
BnaA02g31870D	21	0	1	0	0.0027372	18	0	1	0	0.00618429	13	0	1	0	0.0223688	9	0	0	1	7.61567e-05	14	0	0	1	5.12173e-07	13	0	0	1	1.49143e-06
BnaA02g31910D	35	0	1	0	8.75839e-05	17	0	1	0	0.00794808	40	0	1	0	3.14095e-05	29	0	0	1	2.47014e-13	10	0	0	1	2.57909e-05	17	0	0	1	3.00434e-08
BnaA02g31920D	84	0	1	0	5.4051e-10	103	0	1	0	6.27721e-12	108	0	1	0	2.10476e-12	20	0	0	1	1.64292e-09	58	0	0	1	8.73032e-26	43	0	0	1	2.52444e-19
BnaA02g31930D	8	0	1	0	0.0713007	4	0	1	0	0.217505	24	0	1	0	0.0015284	11	0	0	1	1.07749e-05	5	0	0	1	0.00349307	10	0	0	1	2.78018e-05
BnaA02g32000D	44	5	0.897959	0.102041	0.00144336	12	0	1	0	0.0269371	23	2	0.92	0.08	0.0156846	0	1	1	0	0.562711	1	9	0.9	0.1	0.166966	0	1	1	0	0.561559
BnaA02g32050D	75	20	0.789474	0.210526	0.0207402	80	16	0.833333	0.166667	0.00141466	64	11	0.853333	0.146667	0.00173316	28	15	0.348837	0.651163	3.59138e-05	59	10	0.144928	0.855072	4.69321e-19	36	10	0.217391	0.782609	6.66494e-10
BnaA02g32060D	43	0	1	0	1.22629e-05	30	0	1	0	0.000329203	28	0	1	0	0.000580502	6	0	0	1	0.0014073	14	0	0	1	5.12173e-07	9	0	0	1	7.39277e-05
BnaA02g32100D	25	0	1	0	0.00102417	17	0	1	0	0.00794808	22	0	1	0	0.00252046	23	0	0	1	8.75634e-11	35	0	0	1	5.82892e-16	24	0	0	1	3.14755e-11
BnaA02g32110D	20	0	1	0	0.00347274	22	0	1	0	0.00233106	25	0	1	0	0.00121678	4	0	0	1	0.0100933	12	0	0	1	3.62143e-06	17	0	0	1	3.00434e-08
BnaA02g32180D	131	2	0.984962	0.0150376	6.04938e-14	100	6	0.943396	0.0566038	9.12707e-09	90	0	1	0	1.67711e-10	65	4	0.057971	0.942029	1.68753e-25	69	1	0.0142857	0.985714	1.16871e-29	59	5	0.078125	0.921875	2.9501e-22
BnaA02g32320D	376	0	1	0	3.35782e-41	379	2	0.994751	0.00524934	2.31548e-40	306	1	0.996743	0.00325733	5.41571e-33	122	0	0	1	3.73371e-53	193	4	0.0203046	0.979695	2.03617e-80	160	0	0	1	1.49429e-69
BnaA02g32360D	14	0	1	0	0.0155917	19	0	1	0	0.00484662	5	0	1	0	0.1697	4	0	0	1	0.0100933	10	0	0	1	2.57909e-05	6	0	0	1	0.00138199
BnaA02g32370D	120	0	1	0	8.17549e-14	88	0	1	0	2.36517e-10	75	0	1	0	6.40264e-09	53	0	0	1	1.42697e-23	101	0	0	1	3.34083e-44	87	0	0	1	3.68081e-38
BnaA02g32400D	31	0	1	0	0.000233077	14	0	1	0	0.0165737	18	0	1	0	0.00659614	12	0	0	1	4.04103e-06	8	0	0	1	0.000182704	15	0	0	1	2.11341e-07
BnaA02g32410D	84	0	1	0	5.4051e-10	31	0	1	0	0.000257285	35	0	1	0	0.00010583	11	0	0	1	1.07749e-05	26	0	0	1	3.9954e-12	32	0	0	1	1.25066e-14
BnaA02g32530D	51	0	1	0	1.74373e-06	38	0	1	0	4.6891e-05	32	0	1	0	0.000219033	28	0	0	1	6.57655e-13	48	0	0	1	1.6052e-21	37	0	0	1	9.21619e-17
BnaA02g32550D	715	0	1	0	1.05714e-77	677	0	1	0	1.75237e-73	604	0	1	0	1.54897e-65	156	1	0.00636943	0.993631	6.3424e-67	172	0	0	1	9.42393e-75	336	0	0	1	2.5178e-145
BnaA02g32560D	15	0	1	0	0.012056	17	2	0.894737	0.105263	0.0597283	6	0	1	0	0.128512	19	0	0	1	4.39623e-09	32	0	0	1	1.10567e-14	10	0	0	1	2.78018e-05
BnaA02g32600D	16	0	1	0	0.00937255	13	0	1	0	0.0213801	20	0	1	0	0.0040389	5	0	0	1	0.00376889	9	0	0	1	6.856e-05	4	0	0	1	0.00988042
BnaA02g32610D	0	6	0	1	0.00129702	0	2	0	1	0.0740756	0	2	0	1	0.076471	0	23	1	0	0.00180926	1	21	0.954545	0.0454545	0.00871735	0	17	1	0	0.00781801
BnaA02g32780D	83	0	1	0	6.92341e-10	97	0	1	0	2.73996e-11	92	0	1	0	1.02563e-10	80	0	0	1	3.96047e-35	104	0	0	1	1.71017e-45	119	0	0	1	7.25591e-52
BnaA02g32800D	345	0	1	0	7.50047e-38	339	0	1	0	3.89685e-37	273	0	1	0	5.41557e-30	210	0	0	1	5.67519e-91	261	1	0.00381679	0.996183	3.64628e-112	219	2	0.00904977	0.99095	3.8921e-93
BnaA02g32810D	232	0	1	0	9.46524e-26	151	0	1	0	4.93965e-17	146	1	0.993197	0.00680272	6.60794e-16	115	0	0	1	3.75208e-50	124	0	0	1	4.28376e-54	116	0	0	1	1.39357e-50
BnaA02g32820D	42	0	1	0	1.57153e-05	53	0	1	0	1.22743e-06	32	0	1	0	0.000219033	17	0	0	1	3.10297e-08	28	0	0	1	5.62429e-13	22	0	0	1	2.23384e-10
BnaA02g32840D	32	0	1	0	0.000181445	12	0	1	0	0.0269371	18	0	1	0	0.00659614	19	0	0	1	4.39623e-09	9	0	0	1	6.856e-05	4	0	0	1	0.00988042
BnaA02g32850D	99	0	1	0	1.40086e-11	92	0	1	0	9.00916e-11	60	0	1	0	2.45775e-07	91	0	0	1	7.74834e-40	83	0	0	1	1.69802e-36	56	0	0	1	7.05417e-25
BnaA02g32860D	34	1	0.971429	0.0285714	0.000359329	42	0	1	0	1.77266e-05	28	0	1	0	0.000580502	16	1	0.0588235	0.941176	5.13727e-07	13	0	0	1	1.36219e-06	14	0	0	1	5.62352e-07
BnaA02g32890D	419	1	0.997619	0.00238095	2.86833e-45	373	0	1	0	8.76658e-41	341	0	1	0	2.76046e-37	321	0	0	1	8.42058e-139	343	0	0	1	2.06588e-148	369	0	0	1	1.39937e-159
BnaA02g33000D	62	0	1	0	1.18329e-07	52	0	1	0	1.54505e-06	67	0	1	0	4.50605e-08	26	0	0	1	4.6662e-12	17	0	0	1	2.71231e-08	46	0	0	1	1.3229e-20
BnaA02g33010D	86	0	1	0	3.35606e-10	76	0	1	0	4.42428e-09	37	0	1	0	6.57803e-05	39	0	0	1	1.35036e-17	55	0	0	1	1.65991e-24	32	0	0	1	1.25066e-14
BnaA02g33080D	126	1	0.992126	0.00787402	6.35208e-14	124	9	0.932331	0.0676692	5.65567e-10	91	7	0.928571	0.0714286	2.21279e-07	91	26	0.222222	0.777778	3.74626e-23	88	50	0.362319	0.637681	2.66653e-13	77	56	0.421053	0.578947	1.09382e-08
BnaA02g33100D	727	211	0.775053	0.224947	1.34293e-11	450	128	0.778547	0.221453	6.36256e-08	442	117	0.790698	0.209302	3.63249e-09	429	289	0.402507	0.597493	3.5532e-49	432	297	0.407407	0.592593	3.58885e-48	348	210	0.376344	0.623656	3.29906e-46
BnaA02g33110D	55	23	0.705128	0.294872	0.555263	38	11	0.77551	0.22449	0.157621	26	12	0.684211	0.315789	0.893427	9	60	0.869565	0.130435	0.000979871	11	43	0.796296	0.203704	0.0705738	3	57	0.95	0.05	1.23303e-05
BnaA02g33130D	355	147	0.707171	0.292829	0.0841158	300	66	0.819672	0.180328	3.39939e-09	249	76	0.766154	0.233846	0.000465128	301	142	0.320542	0.679458	4.816e-52	184	145	0.440729	0.559271	3.77206e-17	163	174	0.51632	0.48368	2.66888e-08
BnaA02g33200D	38	0	1	0	4.21127e-05	22	0	1	0	0.00233106	24	0	1	0	0.0015284	8	39	0.829787	0.170213	0.033216	17	48	0.738462	0.261538	0.286022	13	38	0.745098	0.254902	0.30423
BnaA02g33270D	337	6	0.982507	0.0174927	6.75536e-34	326	4	0.987879	0.0121212	1.20757e-33	322	4	0.98773	0.0122699	3.82968e-33	243	145	0.373711	0.626289	5.77435e-33	249	127	0.337766	0.662234	3.80866e-40	260	139	0.348371	0.651629	7.59135e-40
BnaA02g33320D	46	12	0.793103	0.206897	0.0665201	57	9	0.863636	0.136364	0.00181061	37	8	0.822222	0.177778	0.0492978	11	3	0.214286	0.785714	0.000925505	10	4	0.285714	0.714286	0.00542433	13	0	0	1	1.49143e-06
BnaA02g33370D	33	0	1	0	0.000143524	50	0	1	0	2.52854e-06	68	0	1	0	3.51718e-08	8	25	0.757576	0.242424	0.345589	15	89	0.855769	0.144231	0.000129148	18	97	0.843478	0.156522	0.000183793
BnaA02g33500D	29	0	1	0	0.000381423	22	0	1	0	0.00233106	10	0	1	0	0.046929	20	0	0	1	1.64292e-09	11	0	0	1	9.65676e-06	17	0	0	1	3.00434e-08
BnaA02g33520D	109	0	1	0	1.21602e-12	54	0	1	0	9.55375e-07	79	0	1	0	2.43577e-09	48	0	0	1	1.91999e-21	77	0	0	1	6.13458e-34	59	0	0	1	3.74066e-26
BnaA02g33530D	405	0	1	0	2.70191e-44	425	0	1	0	2.16464e-46	390	0	1	0	1.49791e-42	12	0	0	1	4.04103e-06	16	0	0	1	7.19037e-08	34	0	0	1	1.76224e-15
BnaA02g33610D	0	90	0	1	1.81192e-39	0	75	0	1	5.93199e-33	0	58	0	1	1.30955e-25	6	107	0.946903	0.0530973	1.6981e-09	0	93	1	0	5.97196e-11	0	91	1	0	1.07458e-10
BnaA02g33640D	27	0	1	0	0.000618893	51	0	1	0	1.97525e-06	51	0	1	0	2.18343e-06	22	0	0	1	2.31415e-10	37	0	0	1	8.18826e-17	45	0	0	1	3.52893e-20
BnaA02g33710D	106	0	1	0	2.54398e-12	104	0	1	0	4.90673e-12	60	1	0.983607	0.0163934	7.99338e-07	12	0	0	1	4.04103e-06	16	0	0	1	7.19037e-08	28	0	0	1	6.32956e-13
BnaA02g33720D	444	0	1	0	1.70862e-48	444	0	1	0	2.02899e-48	413	0	1	0	5.15877e-45	398	0	0	1	5.48428e-172	415	0	0	1	1.71048e-179	421	0	0	1	4.56029e-182
BnaA02g33750D	78	49	0.614173	0.385827	0.274591	101	43	0.701389	0.298611	0.462928	88	39	0.692913	0.307087	0.619062	33	26	0.440678	0.559322	0.0006674	31	45	0.592105	0.407895	0.225812	45	33	0.423077	0.576923	1.87032e-05
BnaA02g33760D	122	0	1	0	5.0394e-14	92	0	1	0	9.00916e-11	95	3	0.969388	0.0306122	1.57467e-09	97	0	0	1	2.01489e-42	64	1	0.0153846	0.984615	1.63437e-27	65	0	0	1	9.91634e-29
BnaA02g33770D	2	0	1	0	0.389952	4	0	1	0	0.217505	6	0	1	0	0.128512	8	0	0	1	0.000201559	2	0	0	1	0.0720495	2	0	0	1	0.073207
BnaA02g33780D	58	0	1	0	3.14273e-07	48	0	1	0	4.05591e-06	27	1	0.964286	0.0357143	0.00234573	21	0	0	1	6.17536e-10	34	1	0.0285714	0.971429	1.05356e-14	13	1	0.0714286	0.928571	9.06164e-06
BnaA02g33800D	6	0	1	0	0.121903	7	0	1	0	0.0971213	7	0	1	0	0.0994146	7	0	0	1	0.000533238	14	0	0	1	5.12173e-07	3	0	0	1	0.0266374
BnaA02g33830D	13	0	1	0	0.0201792	22	0	1	0	0.00233106	20	0	1	0	0.0040389	24	0	0	1	3.27628e-11	5	0	0	1	0.00349307	38	0	0	1	3.4597e-17
BnaA02g33860D	10	0	1	0	0.0430914	9	0	1	0	0.0581266	15	0	1	0	0.0135235	11	0	0	1	1.07749e-05	1	0	0	1	0.212766	7	0	0	1	0.000523445
BnaA02g33880D	128	0	1	0	1.15193e-14	69	0	1	0	2.45533e-08	67	1	0.985294	0.0147059	1.47425e-07	26	0	0	1	4.6662e-12	46	0	0	1	1.15353e-20	31	0	0	1	3.33988e-14
BnaA02g33900D	21	0	1	0	0.0027372	24	0	1	0	0.00141466	18	0	1	0	0.00659614	8	0	0	1	0.000201559	27	3	0.1	0.9	2.77534e-10	6	0	0	1	0.00138199
BnaA02g33940D	0	0	-	-	1	0	0	-	-	1	0	3	0	1	0.0280056	0	0	-	-	1	0	0	-	-	1	0	0	-	-	1
BnaA02g33960D	82	1	0.987952	0.0120482	2.94278e-09	95	0	1	0	4.39551e-11	62	2	0.96875	0.03125	1.51671e-06	69	0	0	1	2.00389e-30	74	1	0.0133333	0.986667	8.38647e-32	73	0	0	1	3.7343e-32
BnaA02g33970D	16	1	0.941176	0.0588235	0.0291143	28	10	0.736842	0.263158	0.443516	17	2	0.894737	0.105263	0.0616001	16	2	0.111111	0.888889	2.50678e-06	14	1	0.0666667	0.933333	3.16405e-06	23	5	0.178571	0.821429	2.11341e-07
BnaA02g34040D	167	0	1	0	8.1099e-19	117	0	1	0	2.03751e-13	102	1	0.990291	0.00970874	3.08209e-11	92	0	0	1	2.89031e-40	173	0	0	1	3.5131e-75	102	0	0	1	1.45468e-44
BnaA02g34090D	0	76	0	1	1.78518e-33	0	56	0	1	8.01087e-25	0	80	0	1	4.99197e-35	0	72	1	0	1.17102e-08	0	111	1	0	7.20827e-13	0	54	1	0	9.23761e-07
BnaA02g34130D	72	9	0.888889	0.111111	6.82512e-05	47	4	0.921569	0.0784314	0.000343977	42	4	0.913043	0.0869565	0.00118851	36	7	0.162791	0.837209	1.89974e-11	34	5	0.128205	0.871795	6.98227e-12	36	1	0.027027	0.972973	1.66862e-15
BnaA02g34140D	0	0	-	-	1	0	0	-	-	1	0	11	0	1	1.19369e-05	0	6	1	0	0.126436	0	5	1	0	0.162531	0	9	1	0	0.0573454
BnaA02g34150D	379	0	1	0	1.60246e-41	364	0	1	0	8.08299e-40	273	0	1	0	5.41557e-30	205	0	0	1	8.24484e-89	261	2	0.00760456	0.992395	2.51893e-111	197	0	0	1	2.12392e-85
BnaA02g34190D	9	0	1	0	0.0555774	19	0	1	0	0.00484662	5	1	0.833333	0.166667	0.475122	5	0	0	1	0.00376889	6	0	0	1	0.00129749	15	0	0	1	2.11341e-07
BnaA02g34220D	3	7	0.3	0.7	0.0255501	4	8	0.333333	0.666667	0.0269371	0	2	0	1	0.076471	2	11	0.846154	0.153846	0.231888	3	20	0.869565	0.130435	0.0641244	4	19	0.826087	0.173913	0.15286
BnaA02g34230D	96	2	0.979592	0.0204082	3.06905e-10	65	0	1	0	6.53395e-08	58	1	0.983051	0.0169492	1.31171e-06	60	0	0	1	1.46374e-26	89	0	0	1	4.55541e-39	66	8	0.108108	0.891892	3.82723e-23
BnaA02g34310D	0	2	0	1	0.0713007	0	18	0	1	1.16849e-08	0	0	-	-	1	0	2	1	0	0.396703	0	0	-	-	1	0	6	1	0	0.123631
BnaA02g34350D	16	0	1	0	0.00937255	11	0	1	0	0.0349344	9	0	1	0	0.0599087	10	0	0	1	2.86334e-05	12	0	0	1	3.62143e-06	7	0	0	1	0.000523445
BnaA02g34360D	19	0	1	0	0.00447576	6	0	1	0	0.126045	23	0	1	0	0.00196488	18	0	0	1	1.17102e-08	15	0	0	1	1.91353e-07	17	0	0	1	3.00434e-08
BnaA02g34400D	22	0	1	0	0.00213846	18	0	1	0	0.00618429	6	0	1	0	0.128512	13	0	0	1	1.52941e-06	8	0	0	1	0.000182704	4	0	0	1	0.00988042
BnaA02g34420D	487	0	1	0	4.08341e-53	355	2	0.994398	0.00560224	8.66272e-38	296	0	1	0	1.88122e-32	193	0	0	1	1.20498e-83	232	0	0	1	1.55933e-100	182	0	0	1	5.90896e-79
BnaA02g34480D	121	9	0.930769	0.0692308	9.76436e-10	101	13	0.885965	0.114035	2.9856e-06	85	4	0.955056	0.0449438	4.95509e-08	89	34	0.276423	0.723577	6.20851e-19	111	19	0.146154	0.853846	6.86386e-35	78	13	0.142857	0.857143	5.98609e-25
BnaA02g34780D	69	12	0.851852	0.148148	0.00102417	74	9	0.891566	0.108434	4.9504e-05	74	12	0.860465	0.139535	0.000453809	22	43	0.661538	0.338462	0.988846	44	37	0.45679	0.54321	0.000180881	28	23	0.45098	0.54902	0.00270057
BnaA02g34790D	35	3	0.921053	0.0789474	0.00208314	33	8	0.804878	0.195122	0.0966947	19	9	0.678571	0.321429	0.958973	4	6	0.6	0.4	0.737919	15	6	0.285714	0.714286	0.000561906	9	6	0.4	0.6	0.0495302
BnaA02g34860D	63	13	0.828947	0.171053	0.00573613	40	12	0.769231	0.230769	0.170365	66	21	0.758621	0.241379	0.110045	21	53	0.716216	0.283784	0.451516	37	55	0.597826	0.402174	0.21784	39	50	0.561798	0.438202	0.0603831
BnaA02g34950D	106	2	0.981481	0.0185185	2.71156e-11	67	0	1	0	3.98782e-08	71	1	0.986111	0.0138889	5.59392e-08	0	60	1	0	2.15881e-07	1	68	0.985507	0.0144928	8.94569e-08	0	71	1	0	1.4527e-08
BnaA02g34960D	55	16	0.774648	0.225352	0.0831833	40	4	0.909091	0.0909091	0.00170819	36	6	0.857143	0.142857	0.0187813	32	30	0.483871	0.516129	0.00532437	37	22	0.372881	0.627119	6.23459e-06	33	13	0.282609	0.717391	1.65429e-07
BnaA02g34970D	83	20	0.805825	0.194175	0.00581012	74	23	0.762887	0.237113	0.0740756	51	8	0.864407	0.135593	0.00341334	69	45	0.394737	0.605263	4.54289e-09	54	37	0.406593	0.593407	5.96374e-07	59	62	0.512397	0.487603	0.000875269
BnaA02g34980D	213	45	0.825581	0.174419	2.68327e-07	217	53	0.803704	0.196296	7.28959e-06	216	32	0.870968	0.129032	7.87989e-11	129	114	0.469136	0.530864	4.49806e-10	165	80	0.326531	0.673469	2.90819e-28	117	56	0.323699	0.676301	1.63303e-20
BnaA02g34990D	0	0	-	-	1	0	6	0	1	0.00141466	0	1	0	1	0.220573	0	4	1	0	0.216893	0	3	1	0	0.286022	1	1	0.5	0.5	0.69784
BnaA02g35010D	107	44	0.708609	0.291391	0.345733	120	32	0.789474	0.210526	0.00327025	130	29	0.81761	0.18239	0.000192386	72	56	0.4375	0.5625	1.95173e-07	113	82	0.420513	0.579487	2.26596e-12	49	74	0.601626	0.398374	0.179003
BnaA02g35020D	100	6	0.943396	0.0566038	7.9162e-09	84	3	0.965517	0.0344828	1.9495e-08	79	4	0.951807	0.0481928	2.08452e-07	46	11	0.192982	0.807018	3.09881e-13	69	8	0.103896	0.896104	1.88765e-24	53	10	0.15873	0.84127	1.41549e-16
BnaA02g35120D	363	232	0.610084	0.389916	0.00716535	381	186	0.671958	0.328042	0.861265	315	169	0.650826	0.349174	0.555652	270	260	0.490566	0.509434	9.80728e-17	329	283	0.462418	0.537582	1.51602e-25	259	227	0.467078	0.532922	1.46405e-19
BnaA02g35130D	36	0	1	0	6.82512e-05	54	0	1	0	9.55375e-07	28	0	1	0	0.000580502	15	0	0	1	2.15881e-07	24	0	0	1	2.83203e-11	17	0	0	1	3.00434e-08
BnaA02g35420D	76	3	0.962025	0.0379747	1.17796e-07	25	5	0.833333	0.166667	0.0850436	37	4	0.902439	0.097561	0.00364378	17	7	0.291667	0.708333	0.000303219	9	35	0.795455	0.204545	0.10626	25	23	0.479167	0.520833	0.0121802
BnaA02g35550D	60	0	1	0	1.91167e-07	39	0	1	0	3.65071e-05	41	0	1	0	2.50061e-05	57	0	0	1	2.79805e-25	72	0	0	1	8.50788e-32	56	0	0	1	7.05417e-25
BnaA02g35570D	47	12	0.79661	0.20339	0.0561043	21	0	1	0	0.00297212	19	10	0.655172	0.344828	0.96057	14	27	0.658537	0.341463	0.972073	26	27	0.509434	0.490566	0.0274662	25	7	0.21875	0.78125	3.6562e-07
BnaA02g35580D	19	1	0.95	0.05	0.0139628	28	5	0.848485	0.151515	0.0475381	23	6	0.793103	0.206897	0.216154	24	2	0.0769231	0.923077	1.18455e-09	43	20	0.31746	0.68254	2.0827e-08	34	19	0.358491	0.641509	7.69711e-06
BnaA02g35610D	0	3	0	1	0.0256388	0	0	-	-	1	0	2	0	1	0.076471	0	6	1	0	0.126436	0	6	1	0	0.122622	0	13	1	0	0.0209771
BnaA02g35620D	17	0	1	0	0.0073844	16	0	1	0	0.0100083	18	0	1	0	0.00659614	0	15	1	0	0.0129505	0	16	1	0	0.00950299	0	19	1	0	0.0047359
BnaA02g35650D	120	29	0.805369	0.194631	0.000840808	143	17	0.89375	0.10625	6.79094e-09	92	24	0.793103	0.206897	0.0091739	95	96	0.502618	0.497382	6.26028e-06	88	138	0.610619	0.389381	0.111725	110	101	0.478673	0.521327	3.74906e-08
BnaA02g35660D	346	46	0.882653	0.117347	1.47193e-18	206	18	0.919643	0.0803571	1.08254e-14	219	36	0.858824	0.141176	6.07013e-10	120	69	0.365079	0.634921	1.85563e-17	120	97	0.447005	0.552995	4.41447e-11	114	94	0.451923	0.548077	3.38835e-10
BnaA02g35670D	27	8	0.771429	0.228571	0.249898	26	6	0.8125	0.1875	0.123476	14	4	0.777778	0.222222	0.39903	9	12	0.571429	0.428571	0.438414	19	22	0.536585	0.463415	0.116188	11	27	0.710526	0.289474	0.650802
BnaA02g35710D	2	8	0.2	0.8	0.0038515	0	4	0	1	0.0100083	0	1	0	1	0.220573	0	0	-	-	1	0	4	1	0	0.212766	0	4	1	0	0.213736
BnaA02g35820D	61	0	1	0	1.51438e-07	37	0	1	0	6.01614e-05	46	0	1	0	7.38232e-06	46	0	0	1	1.37968e-20	53	0	0	1	1.1973e-23	45	0	0	1	3.52893e-20
BnaA02g35840D	33	8	0.804878	0.195122	0.093187	28	0	1	0	0.000535058	37	20	0.649123	0.350877	0.857884	21	8	0.275862	0.724138	2.96371e-05	16	13	0.448276	0.551724	0.0235127	3	18	0.857143	0.142857	0.0992894
BnaA02g35880D	9	0	1	0	0.0555774	1	3	0.25	0.75	0.119239	3	3	0.5	0.5	0.475122	4	11	0.733333	0.266667	0.669742	9	15	0.625	0.375	0.744314	4	5	0.555556	0.444444	0.561559
BnaA02g35890D	47	0	1	0	4.61731e-06	36	0	1	0	7.53053e-05	33	0	1	0	0.000174198	22	0	0	1	2.31415e-10	14	0	0	1	5.12173e-07	29	0	0	1	2.37865e-13
BnaA02g35900D	0	47	0	1	4.59586e-21	0	40	0	1	5.43053e-18	0	24	0	1	3.9223e-11	0	28	1	0	0.000533238	0	59	1	0	2.46145e-07	0	59	1	0	2.71011e-07
BnaA02g35970D	13	2	0.866667	0.133333	0.144828	10	0	1	0	0.0452852	7	1	0.875	0.125	0.286968	1	4	0.8	0.2	0.611654	0	14	1	0	0.0157676	1	11	0.916667	0.0833333	0.101808
BnaA02g36020D	0	3	0	1	0.0256388	0	3	0	1	0.0269371	0	2	0	1	0.076471	0	20	1	0	0.00376889	0	30	1	0	0.000299464	0	23	1	0	0.00177233
BnaA02g36030D	8	15	0.347826	0.652174	0.00273074	0	16	0	1	8.26008e-08	0	23	0	1	1.02563e-10	2	10	0.833333	0.166667	0.289164	6	23	0.793103	0.206897	0.206963	2	34	0.944444	0.0555556	0.00109766
BnaA02g36050D	0	34	0	1	1.61391e-15	0	13	0	1	1.54505e-06	0	19	0	1	5.03207e-09	2	30	0.9375	0.0625	0.00289589	0	41	1	0	2.03179e-05	0	27	1	0	0.000668161
BnaA02g36080D	0	0	-	-	1	0	0	-	-	1	0	0	-	-	1	0	0	-	-	1	0	2	1	0	0.391953	0	0	-	-	1
BnaA02g36100D	21	0	1	0	0.0027372	31	0	1	0	0.000257285	30	0	1	0	0.000358309	27	0	0	1	1.76003e-12	27	0	0	1	1.49751e-12	32	0	0	1	1.25066e-14
BnaA02g36220D	45	0	1	0	7.57988e-06	37	0	1	0	6.01614e-05	19	0	1	0	0.00517964	26	0	0	1	4.6662e-12	39	0	0	1	1.15603e-17	42	0	0	1	6.7685e-19
BnaA02g36240D	0	38	0	1	3.16694e-17	0	22	0	1	2.36517e-10	0	21	0	1	7.19748e-10	1	17	0.944444	0.0555556	0.0245223	1	23	0.958333	0.0416667	0.0052978	0	16	1	0	0.00988042
BnaA02g36500D	59	0	1	0	2.44888e-07	55	0	1	0	7.48958e-07	32	0	1	0	0.000219033	24	8	0.25	0.75	2.50678e-06	40	15	0.272727	0.727273	3.17635e-09	43	5	0.104167	0.895833	1.4944e-15
BnaA02g36530D	206	28	0.880342	0.119658	2.83712e-11	137	35	0.796512	0.203488	0.00085899	185	25	0.880952	0.119048	3.66619e-10	59	54	0.477876	0.522124	7.29723e-05	77	55	0.416667	0.583333	5.95691e-09	69	62	0.473282	0.526718	1.04039e-05
BnaA02g36590D	0	0	-	-	1	0	5	0	1	0.00375636	1	0	1	0	0.564934	4	10	0.714286	0.285714	0.785297	5	13	0.722222	0.277778	0.696576	5	12	0.705882	0.294118	0.808041
BnaA02g36830D	8	29	0.216216	0.783784	2.99779e-08	14	15	0.482759	0.517241	0.0608694	25	10	0.714286	0.285714	0.638245	6	63	0.913043	0.0869565	5.0891e-05	5	57	0.919355	0.0806452	7.54076e-05	11	43	0.796296	0.203704	0.0719582
BnaA02g36840D	6	5	0.545455	0.454545	0.47191	23	6	0.793103	0.206897	0.212108	21	1	0.954545	0.0454545	0.00985628	7	24	0.774194	0.225806	0.274291	5	19	0.791667	0.208333	0.256896	1	12	0.923077	0.0769231	0.0797264
BnaA02g36860D	36	40	0.473684	0.526316	0.000914367	31	25	0.553571	0.446429	0.113341	39	25	0.609375	0.390625	0.414467	35	84	0.705882	0.294118	0.449609	22	61	0.73494	0.26506	0.24889	21	64	0.752941	0.247059	0.135043
BnaA02g36890D	14	2	0.875	0.125	0.115289	29	2	0.935484	0.0645161	0.00367976	13	0	1	0	0.0223688	12	4	0.25	0.75	0.00111967	22	4	0.153846	0.846154	1.33004e-07	27	3	0.1	0.9	3.09084e-10
BnaA02g36950D	8	10	0.444444	0.555556	0.0713007	7	9	0.4375	0.5625	0.0837248	2	6	0.25	0.75	0.0254071	1	44	0.977778	0.0222222	3.49595e-05	0	55	1	0	6.56364e-07	2	56	0.965517	0.0344828	5.5454e-06
BnaA02g37010D	115	0	1	0	2.80375e-13	99	0	1	0	1.66883e-11	91	0	1	0	1.31226e-10	71	0	0	1	2.76834e-31	78	0	0	1	2.31393e-34	62	0	0	1	1.92331e-27
BnaA02g37120D	131	0	1	0	5.5297e-15	75	0	1	0	5.63974e-09	80	3	0.963855	0.0361446	5.77826e-08	60	0	0	1	1.46374e-26	62	0	0	1	1.67523e-27	73	0	0	1	3.7343e-32
BnaA02g37140D	23	0	1	0	0.00166393	16	0	1	0	0.0100083	13	0	1	0	0.0223688	2	0	0	1	0.074491	3	0	0	1	0.025937	9	0	0	1	7.39277e-05
BnaA03g00180D	8	1	0.888889	0.111111	0.211661	4	0	1	0	0.217505	12	5	0.705882	0.294118	0.814466	4	7	0.636364	0.363636	0.899266	5	13	0.722222	0.277778	0.696576	0	11	1	0	0.0344365
BnaA03g00190D	52	36	0.590909	0.409091	0.183936	31	11	0.738095	0.261905	0.407444	32	21	0.603774	0.396226	0.414968	5	18	0.782609	0.217391	0.310217	17	18	0.514286	0.485714	0.0872277	7	18	0.72	0.28	0.656375
BnaA03g00330D	11	0	1	0	0.0332304	23	1	0.958333	0.0416667	0.00569097	7	0	1	0	0.0994146	0	17	1	0	0.00801211	0	13	1	0	0.0203961	0	13	1	0	0.0209771
BnaA03g00340D	1	4	0.2	0.8	0.0453316	2	1	0.666667	0.333333	1	1	3	0.25	0.75	0.121933	0	10	1	0	0.0456059	0	5	1	0	0.162531	0	3	1	0	0.287407
BnaA03g00350D	34	5	0.871795	0.128205	0.012825	23	7	0.766667	0.233333	0.320429	20	2	0.909091	0.0909091	0.030905	20	7	0.259259	0.740741	2.69034e-05	14	9	0.391304	0.608696	0.0102972	28	1	0.0344828	0.965517	4.19846e-12
BnaA03g00360D	109	57	0.656627	0.343373	0.852552	61	63	0.491935	0.508065	0.000121776	62	29	0.681319	0.318681	0.846835	31	88	0.739496	0.260504	0.138574	29	118	0.802721	0.197279	0.00117132	9	84	0.903226	0.0967742	5.24908e-06
BnaA03g00380D	576	113	0.835994	0.164006	5.6785e-20	430	130	0.767857	0.232143	1.70212e-06	403	115	0.777992	0.222008	4.2647e-07	310	266	0.461806	0.538194	3.67832e-24	323	266	0.451613	0.548387	3.39612e-27	363	247	0.404918	0.595082	3.71904e-41
BnaA03g00420D	45	0	1	0	7.57988e-06	48	0	1	0	4.05591e-06	39	0	1	0	4.00677e-05	28	0	0	1	6.57655e-13	36	0	0	1	2.17913e-16	26	0	0	1	4.46904e-12
BnaA03g00430D	143	96	0.598326	0.401674	0.0430073	82	57	0.589928	0.410072	0.0884288	88	50	0.637681	0.362319	0.564934	46	133	0.743017	0.256983	0.0536929	29	154	0.84153	0.15847	2.04628e-06	30	167	0.847716	0.152284	3.37521e-07
BnaA03g00440D	36	2	0.947368	0.0526316	0.000627398	35	8	0.813953	0.186047	0.0685364	26	6	0.8125	0.1875	0.126342	17	40	0.701754	0.298246	0.660787	24	23	0.489362	0.510638	0.01896	20	11	0.354839	0.645161	0.000652376
BnaA03g00450D	0	1	0	1	0.211661	0	7	0	1	0.000535058	2	4	0.333333	0.666667	0.128512	0	13	1	0	0.0215733	0	4	1	0	0.212766	0	11	1	0	0.0344365
BnaA03g00460D	0	34	0	1	1.61391e-15	0	22	0	1	2.36517e-10	0	28	0	1	7.917e-13	0	70	1	0	1.9226e-08	0	28	1	0	0.000485738	0	50	1	0	2.44067e-06
BnaA03g00480D	4	13	0.235294	0.764706	0.000435369	2	1	0.666667	0.333333	1	3	10	0.230769	0.769231	0.00239592	0	14	1	0	0.0167224	0	19	1	0	0.00450436	0	20	1	0	0.00369053
BnaA03g00520D	0	33	0	1	4.30558e-15	0	25	0	1	1.30461e-11	0	15	0	1	2.45775e-07	0	57	1	0	4.56385e-07	0	65	1	0	5.71235e-08	0	56	1	0	5.62352e-07
BnaA03g00560D	77	7	0.916667	0.0833333	4.35268e-06	66	12	0.846154	0.153846	0.00201231	48	23	0.676056	0.323944	0.935874	25	32	0.561404	0.438596	0.138452	20	29	0.591837	0.408163	0.340402	19	30	0.612245	0.387755	0.504641
BnaA03g00640D	6	1	0.857143	0.142857	0.358067	6	8	0.428571	0.571429	0.0941784	0	0	-	-	1	0	2	1	0	0.396703	0	0	-	-	1	0	8	1	0	0.073207
BnaA03g00690D	71	39	0.645455	0.354545	0.714508	80	50	0.615385	0.384615	0.288389	69	20	0.775281	0.224719	0.0542203	23	21	0.477273	0.522727	0.0159518	12	42	0.777778	0.222222	0.122622	6	32	0.842105	0.157895	0.0390824
BnaA03g00750D	30	0	1	0	0.000297591	24	0	1	0	0.00141466	17	0	1	0	0.00844388	0	18	1	0	0.00621646	0	9	1	0	0.0562427	0	7	1	0	0.0953615
BnaA03g00760D	26	0	1	0	0.000799769	11	0	1	0	0.0349344	16	0	1	0	0.0105721	0	29	1	0	0.000424439	0	17	1	0	0.00746243	0	16	1	0	0.00988042
BnaA03g00800D	16	0	1	0	0.00937255	17	1	0.944444	0.0555556	0.0242432	25	2	0.925926	0.0740741	0.0100453	0	1	1	0	0.562711	0	4	1	0	0.212766	0	8	1	0	0.073207
BnaA03g00820D	179	29	0.860577	0.139423	1.52115e-08	178	27	0.868293	0.131707	5.63974e-09	169	10	0.944134	0.0558659	4.23032e-14	102	69	0.403509	0.596491	2.51402e-12	116	62	0.348315	0.651685	2.43144e-18	73	58	0.442748	0.557252	2.63962e-07
BnaA03g00830D	58	11	0.84058	0.15942	0.00474	62	7	0.898551	0.101449	0.000144457	21	17	0.552632	0.447368	0.198785	4	38	0.904762	0.0952381	0.00268984	11	63	0.851351	0.148649	0.00180068	9	36	0.8	0.2	0.0913567
BnaA03g00840D	49	24	0.671233	0.328767	0.985466	29	23	0.557692	0.442308	0.143328	30	11	0.731707	0.268293	0.466346	23	25	0.520833	0.479167	0.0566289	10	37	0.787234	0.212766	0.119496	15	25	0.625	0.375	0.660983
BnaA03g00850D	417	47	0.898707	0.101293	5.55362e-25	219	71	0.755172	0.244828	0.00342949	307	13	0.959375	0.040625	3.51694e-27	101	139	0.579167	0.420833	0.00904565	224	122	0.352601	0.647399	7.57119e-34	179	131	0.422581	0.577419	1.05473e-18
BnaA03g00870D	0	0	-	-	1	1	0	1	0	0.561463	1	0	1	0	0.564934	0	4	1	0	0.216893	0	6	1	0	0.122622	0	0	-	-	1
BnaA03g00880D	9	61	0.128571	0.871429	1.81347e-20	1	34	0.0285714	0.971429	1.30237e-14	2	65	0.0298507	0.970149	6.09297e-27	0	116	1	0	2.47014e-13	0	150	1	0	5.02229e-17	2	96	0.979592	0.0204082	3.35682e-10
BnaA03g00930D	4	0	1	0	0.211661	2	0	1	0	0.397137	7	0	1	0	0.0994146	0	1	1	0	0.562711	0	6	1	0	0.122622	0	3	1	0	0.287407
BnaA03g00940D	5	6	0.454545	0.545455	0.188804	13	9	0.590909	0.409091	0.540525	6	3	0.666667	0.333333	1	6	29	0.828571	0.171429	0.071762	2	16	0.888889	0.111111	0.0720495	2	17	0.894737	0.105263	0.0589792
BnaA03g00990D	131	89	0.595455	0.404545	0.0430655	60	52	0.535714	0.464286	0.00743561	57	94	0.377483	0.622517	5.31109e-13	33	269	0.890728	0.109272	1.64168e-15	22	290	0.929487	0.0705128	9.95363e-22	50	246	0.831081	0.168919	1.13709e-08
BnaA03g01030D	10	3	0.769231	0.230769	0.514514	8	2	0.8	0.2	0.456784	10	6	0.625	0.375	0.807213	16	4	0.2	0.8	3.49595e-05	5	3	0.375	0.625	0.120156	13	7	0.35	0.65	0.00604577
BnaA03g01170D	88	71	0.553459	0.446541	0.00531556	113	59	0.656977	0.343023	0.861097	119	44	0.730061	0.269939	0.132498	0	6	1	0	0.126436	0	1	1	0	0.559077	1	3	0.75	0.25	0.800252
BnaA03g01210D	35	30	0.538462	0.461538	0.0476709	14	21	0.4	0.6	0.00212484	24	8	0.75	0.25	0.39903	6	30	0.833333	0.166667	0.058588	7	38	0.844444	0.155556	0.0214912	11	26	0.702703	0.297297	0.72369
BnaA03g01260D	210	5	0.976744	0.0232558	7.46473e-21	163	4	0.976048	0.0239521	2.80256e-16	159	7	0.957831	0.0421687	2.21678e-14	144	22	0.13253	0.86747	1.61096e-46	116	26	0.183099	0.816901	5.87989e-33	84	26	0.236364	0.763636	1.56825e-20
BnaA03g01270D	217	305	0.415709	0.584291	1.31823e-32	224	263	0.459959	0.540041	6.67077e-21	164	202	0.448087	0.551913	1.21676e-17	87	474	0.84492	0.15508	4.64269e-18	71	544	0.884553	0.115447	4.35137e-29	67	464	0.873823	0.126177	7.47554e-23
BnaA03g01300D	0	22	0	1	2.04895e-10	0	21	0	1	6.27436e-10	0	14	0	1	6.47438e-07	0	31	1	0	0.000259348	0	29	1	0	0.000384396	0	23	1	0	0.00177233
BnaA03g01310D	106	44	0.706667	0.293333	0.373059	116	30	0.794521	0.205479	0.00266589	131	24	0.845161	0.154839	1.08341e-05	35	77	0.6875	0.3125	0.724534	41	65	0.613208	0.386792	0.312901	77	74	0.490066	0.509934	1.56359e-05
BnaA03g01330D	2	0	1	0	0.389952	6	9	0.4	0.6	0.0502117	2	2	0.5	0.5	0.564934	11	7	0.388889	0.611111	0.0245223	3	8	0.727273	0.272727	0.748415	4	18	0.818182	0.181818	0.186249
BnaA03g01340D	12	43	0.218182	0.781818	1.22032e-11	13	21	0.382353	0.617647	0.0012031	11	11	0.5	0.5	0.148617	4	34	0.894737	0.105263	0.00656427	13	41	0.759259	0.240741	0.207206	4	23	0.851852	0.148148	0.0687665
BnaA03g01380D	5	21	0.192308	0.807692	1.17498e-06	0	9	0	1	7.53053e-05	5	14	0.263158	0.736842	0.000602469	11	10	0.47619	0.52381	0.10107	2	19	0.904762	0.0952381	0.036271	1	22	0.956522	0.0434783	0.00712219
BnaA03g01420D	31	29	0.516667	0.483333	0.0252281	47	12	0.79661	0.20339	0.0586764	38	9	0.808511	0.191489	0.0685307	61	16	0.207792	0.792208	1.61711e-16	65	39	0.375	0.625	1.57008e-09	51	14	0.215385	0.784615	1.10279e-13
BnaA03g01470D	0	0	-	-	1	0	0	-	-	1	0	0	-	-	1	0	0	-	-	1	0	0	-	-	1	0	0	-	-	1
BnaA03g01500D	106	46	0.697368	0.302632	0.503196	76	20	0.791667	0.208333	0.0188886	51	35	0.593023	0.406977	0.214534	40	86	0.68254	0.31746	0.785297	78	91	0.538462	0.461538	0.00102813	40	81	0.669421	0.330579	1
BnaA03g01520D	14	0	1	0	0.0155917	10	0	1	0	0.0452852	8	0	1	0	0.076471	16	0	0	1	8.18973e-08	15	1	0.0625	0.9375	1.20095e-06	5	0	0	1	0.00369053
BnaA03g01540D	97	38	0.718519	0.281481	0.264919	49	4	0.924528	0.0754717	0.00021516	37	13	0.74	0.26	0.354027	40	24	0.375	0.625	3.21439e-06	41	75	0.646552	0.353448	0.724972	17	44	0.721311	0.278689	0.447696
BnaA03g01550D	0	0	-	-	1	0	0	-	-	1	1	0	1	0	0.564934	0	0	-	-	1	0	0	-	-	1	0	0	-	-	1
BnaA03g01600D	45	21	0.681818	0.318182	0.860478	46	7	0.867925	0.132075	0.00448829	38	18	0.678571	0.321429	0.920697	21	25	0.543478	0.456522	0.118816	24	44	0.647059	0.352941	0.807781	21	39	0.65	0.35	0.855861
BnaA03g01610D	19	18	0.513514	0.486486	0.075217	6	6	0.5	0.5	0.290635	11	3	0.785714	0.214286	0.430089	6	3	0.333333	0.666667	0.058588	6	5	0.454545	0.545455	0.190135	2	9	0.818182	0.181818	0.363754
BnaA03g01670D	2	28	0.0666667	0.933333	2.18681e-11	3	17	0.15	0.85	4.05591e-06	4	18	0.181818	0.818182	6.46192e-06	0	37	1	0	6.0615e-05	3	34	0.918919	0.0810811	0.00264708	0	26	1	0	0.000857882
BnaA03g01750D	24	14	0.631579	0.368421	0.72338	29	14	0.674419	0.325581	0.973136	33	13	0.717391	0.282609	0.561866	12	53	0.815385	0.184615	0.0219372	13	54	0.80597	0.19403	0.0281404	29	39	0.573529	0.426471	0.151068
BnaA03g01760D	70	30	0.7	0.3	0.555631	24	22	0.521739	0.478261	0.0631064	38	27	0.584615	0.415385	0.224895	25	52	0.675325	0.324675	0.936094	28	100	0.78125	0.21875	0.0119513	25	79	0.759615	0.240385	0.073207
BnaA03g01770D	30	15	0.666667	0.333333	1	24	3	0.888889	0.111111	0.0269371	24	10	0.705882	0.294118	0.713949	18	35	0.660377	0.339623	0.9818	25	38	0.603175	0.396825	0.360576	16	28	0.636364	0.363636	0.749086
BnaA03g01840D	202	43	0.82449	0.17551	6.72522e-07	184	48	0.793103	0.206897	0.000144845	182	33	0.846512	0.153488	1.31791e-07	125	81	0.393204	0.606796	9.52685e-16	135	75	0.357143	0.642857	2.3899e-20	128	62	0.326316	0.673684	4.18211e-22
BnaA03g01850D	27	20	0.574468	0.425532	0.239442	19	15	0.558824	0.441176	0.248461	24	9	0.727273	0.272727	0.555773	7	40	0.851064	0.148936	0.0152398	11	47	0.810345	0.189655	0.0357463	6	37	0.860465	0.139535	0.0142709
BnaA03g01870D	18	2	0.9	0.1	0.0453316	16	2	0.888889	0.111111	0.0740756	18	2	0.9	0.1	0.0492978	11	0	0	1	1.07749e-05	1	1	0.5	0.5	0.696576	13	0	0	1	1.49143e-06
BnaA03g01900D	132	392	0.251908	0.748092	4.93104e-88	138	260	0.346734	0.653266	4.22969e-40	130	230	0.361111	0.638889	3.78519e-33	99	545	0.846273	0.153727	6.68472e-21	116	544	0.824242	0.175758	9.29396e-17	103	536	0.838811	0.161189	3.74264e-19
BnaA03g01910D	10	113	0.0813008	0.918699	1.48824e-41	18	43	0.295082	0.704918	4.63825e-09	4	33	0.108108	0.891892	5.78551e-12	8	102	0.927273	0.0727273	3.75886e-08	4	162	0.975904	0.0240964	2.89492e-16	3	125	0.976562	0.0234375	8.87144e-13
BnaA03g01930D	5	3	0.625	0.375	0.867657	3	0	1	0	0.290635	7	0	1	0	0.0994146	2	11	0.846154	0.153846	0.231888	1	1	0.5	0.5	0.696576	1	2	0.666667	0.333333	1
BnaA03g01940D	27	10	0.72973	0.27027	0.496619	38	8	0.826087	0.173913	0.0396945	27	17	0.613636	0.386364	0.550805	10	52	0.83871	0.16129	0.00909013	5	48	0.90566	0.0943396	0.000589217	2	42	0.954545	0.0454545	0.000163397
BnaA03g02010D	0	0	-	-	1	0	0	-	-	1	0	0	-	-	1	0	0	-	-	1	0	2	1	0	0.391953	0	2	1	0	0.393761
BnaA03g02060D	3	39	0.0714286	0.928571	2.69997e-15	2	38	0.05	0.95	1.56084e-15	1	32	0.030303	0.969697	1.05327e-13	11	54	0.830769	0.169231	0.0107782	0	73	1	0	8.12541e-09	2	81	0.975904	0.0240964	1.31108e-08
BnaA03g02200D	6	0	1	0	0.121903	1	0	1	0	0.561463	6	0	1	0	0.128512	9	0	0	1	7.61567e-05	10	0	0	1	2.57909e-05	8	0	0	1	0.000196812
BnaA03g02230D	32	10	0.761905	0.238095	0.251942	13	9	0.590909	0.409091	0.540525	18	8	0.692308	0.307692	0.860396	21	6	0.222222	0.777778	4.04103e-06	18	10	0.357143	0.642857	0.00127731	16	6	0.272727	0.727273	0.000270511
BnaA03g02260D	20	5	0.8	0.2	0.211661	17	12	0.586207	0.413793	0.442837	10	14	0.416667	0.583333	0.0198138	8	1	0.111111	0.888889	0.00111967	10	2	0.166667	0.833333	0.000622423	9	4	0.307692	0.692308	0.0125161
BnaA03g02290D	49	17	0.742424	0.257576	0.253542	44	7	0.862745	0.137255	0.00678793	25	7	0.78125	0.21875	0.235647	19	42	0.688525	0.311475	0.797579	18	38	0.678571	0.321429	0.914275	9	21	0.7	0.3	0.777466
BnaA03g02300D	8	10	0.444444	0.555556	0.0713007	3	0	1	0	0.290635	6	12	0.333333	0.666667	0.00659614	4	24	0.857143	0.142857	0.0572609	1	12	0.923077	0.0769231	0.0785275	5	13	0.722222	0.277778	0.69784
BnaA03g02340D	18	38	0.321429	0.678571	1.90942e-07	15	27	0.357143	0.642857	7.29424e-05	36	22	0.62069	0.37931	0.553209	2	109	0.981982	0.018018	1.45693e-11	8	95	0.92233	0.0776699	1.68444e-07	13	73	0.848837	0.151163	0.000929013
BnaA03g02420D	10	5	0.666667	0.333333	1	12	10	0.545455	0.454545	0.299219	5	2	0.714286	0.285714	0.86574	10	4	0.285714	0.714286	0.00583647	2	9	0.818182	0.181818	0.361645	1	5	0.833333	0.166667	0.468946
BnaA03g02480D	27	13	0.675	0.325	0.964695	12	11	0.521739	0.478261	0.200876	7	15	0.318182	0.681818	0.0015284	9	26	0.742857	0.257143	0.421337	6	39	0.866667	0.133333	0.0091983	8	35	0.813953	0.186047	0.067701
BnaA03g02500D	20	122	0.140845	0.859155	9.43112e-39	42	102	0.291667	0.708333	2.30467e-20	29	115	0.201389	0.798611	8.47668e-31	3	85	0.965909	0.0340909	1.52443e-08	12	98	0.890909	0.109091	2.3568e-06	10	157	0.94012	0.0598802	5.84846e-13
BnaA03g02520D	4	0	1	0	0.211661	6	0	1	0	0.126045	11	0	1	0	0.0361743	8	0	0	1	0.000201559	18	0	0	1	1.02128e-08	2	0	0	1	0.073207
BnaA03g02550D	27	48	0.36	0.64	8.20068e-08	20	16	0.555556	0.444444	0.217505	25	25	0.5	0.5	0.0254071	14	75	0.842697	0.157303	0.00117228	17	86	0.834951	0.165049	0.000753594	17	63	0.7875	0.2125	0.0392122
BnaA03g02560D	27	0	1	0	0.000618893	26	0	1	0	0.000874738	21	0	1	0	0.00320787	15	0	0	1	2.15881e-07	28	0	0	1	5.62429e-13	10	0	0	1	2.78018e-05
BnaA03g02620D	259	217	0.544118	0.455882	6.67253e-08	302	139	0.684807	0.315193	0.506732	263	147	0.641463	0.358537	0.362777	196	213	0.520782	0.479218	2.48615e-09	186	215	0.53616	0.46384	1.35367e-07	162	224	0.580311	0.419689	0.000877578
BnaA03g02630D	0	0	-	-	1	0	0	-	-	1	0	0	-	-	1	0	0	-	-	1	0	0	-	-	1	0	0	-	-	1
BnaA03g02650D	0	12	0	1	3.58898e-06	0	15	0	1	2.18266e-07	0	14	0	1	6.47438e-07	0	0	-	-	1	0	1	1	0	0.559077	0	12	1	0	0.0266374
BnaA03g02700D	4	0	1	0	0.211661	9	0	1	0	0.0581266	8	0	1	0	0.076471	2	0	0	1	0.074491	4	0	0	1	0.00950299	11	2	0.153846	0.846154	0.000267762
BnaA03g02840D	30	0	1	0	0.000297591	33	0	1	0	0.000158295	39	0	1	0	4.00677e-05	40	1	0.0243902	0.97561	3.45054e-17	27	0	0	1	1.49751e-12	35	0	0	1	6.53063e-16
BnaA03g02990D	17	0	1	0	0.0073844	19	0	1	0	0.00484662	25	0	1	0	0.00121678	35	0	0	1	6.83796e-16	33	0	0	1	4.14408e-15	35	0	0	1	6.53063e-16
BnaA03g03050D	4	27	0.129032	0.870968	1.23918e-09	2	28	0.0666667	0.933333	2.61323e-11	3	16	0.157895	0.842105	1.13441e-05	0	39	1	0	3.66233e-05	2	57	0.966102	0.0338983	4.0018e-06	0	37	1	0	5.88403e-05
BnaA03g03080D	20	22	0.47619	0.52381	0.0168109	15	13	0.535714	0.464286	0.202523	15	11	0.576923	0.423077	0.41509	6	14	0.7	0.3	0.826922	3	45	0.9375	0.0625	0.00019772	6	27	0.818182	0.181818	0.100343
BnaA03g03150D	71	112	0.387978	0.612022	1.17535e-14	56	87	0.391608	0.608392	2.50807e-11	39	73	0.348214	0.651786	8.76505e-12	24	98	0.803279	0.196721	0.0033867	24	165	0.873016	0.126984	9.35388e-09	9	109	0.923729	0.0762712	1.78514e-08
BnaA03g03170D	263	180	0.593679	0.406321	0.00260261	229	151	0.602632	0.397368	0.0165737	176	125	0.584718	0.415282	0.00636175	137	180	0.567823	0.432177	0.000550383	137	231	0.627717	0.372283	0.162531	187	234	0.555819	0.444181	5.63638e-06
BnaA03g03180D	260	144	0.643564	0.356436	0.398597	236	142	0.624339	0.375661	0.124528	221	138	0.615599	0.384401	0.0701137	169	222	0.567775	0.432225	0.000113413	179	269	0.600446	0.399554	0.00630486	172	223	0.564557	0.435443	5.80824e-05
BnaA03g03230D	301	19	0.940625	0.059375	4.66249e-24	205	13	0.940367	0.059633	1.3278e-16	219	8	0.964758	0.0352423	3.29235e-20	188	28	0.12963	0.87037	5.88954e-61	287	81	0.220109	0.779891	8.57909e-72	220	44	0.166667	0.833333	1.4041e-64
BnaA03g03240D	506	144	0.778462	0.221538	7.80675e-09	426	125	0.77314	0.22686	5.61763e-07	346	142	0.709016	0.290984	0.0792756	285	243	0.460227	0.539773	1.45174e-22	324	276	0.46	0.54	1.22519e-25	287	298	0.509402	0.490598	7.33801e-15
BnaA03g03250D	14	79	0.150538	0.849462	8.7974e-25	17	60	0.220779	0.779221	1.25553e-15	12	68	0.15	0.85	2.41722e-21	5	184	0.973545	0.026455	4.92508e-18	11	180	0.942408	0.0575916	5.73018e-15	9	177	0.951613	0.0483871	1.79722e-15
BnaA03g03360D	31	8	0.794872	0.205128	0.130109	22	4	0.846154	0.153846	0.084259	26	11	0.702703	0.297297	0.729202	8	25	0.757576	0.242424	0.345589	11	32	0.744186	0.255814	0.356362	12	17	0.586207	0.413793	0.439391
BnaA03g03370D	132	24	0.846154	0.153846	7.17006e-06	123	19	0.866197	0.133803	2.03551e-06	88	23	0.792793	0.207207	0.0108836	62	59	0.487603	0.512397	9.992e-05	109	45	0.292208	0.707792	9.06507e-22	59	48	0.448598	0.551402	6.8048e-06
BnaA03g03380D	526	0	1	0	2.59891e-57	513	0	1	0	8.21731e-56	494	0	1	0	9.91639e-54	251	0	0	1	1.33014e-108	338	0	0	1	2.95425e-146	320	0	0	1	2.08403e-138
BnaA03g03390D	15	21	0.416667	0.583333	0.00332449	20	6	0.769231	0.230769	0.34647	13	8	0.619048	0.380952	0.729567	5	29	0.852941	0.147059	0.0389573	5	27	0.84375	0.15625	0.0562427	9	29	0.763158	0.236842	0.274959
BnaA03g03400D	19	81	0.19	0.81	8.16797e-23	9	50	0.152542	0.847458	6.71651e-16	11	49	0.183333	0.816667	2.51637e-14	11	212	0.950673	0.0493274	3.23508e-18	3	219	0.986486	0.0135135	7.78041e-23	0	222	1	0	1.15983e-24
BnaA03g03440D	13	0	1	0	0.0201792	26	0	1	0	0.000874738	19	0	1	0	0.00517964	0	0	-	-	1	0	0	-	-	1	0	1	1	0	0.561559
BnaA03g03460D	30	5	0.857143	0.142857	0.0299273	11	4	0.733333	0.266667	0.667899	17	1	0.944444	0.0555556	0.0254071	14	6	0.3	0.7	0.00137106	20	9	0.310345	0.689655	0.00014042	4	10	0.714286	0.285714	0.784216
BnaA03g03490D	7	0	1	0	0.0935498	12	0	1	0	0.0269371	3	0	1	0	0.29294	0	0	-	-	1	0	0	-	-	1	0	0	-	-	1
BnaA03g03510D	24	8	0.75	0.25	0.389952	17	10	0.62963	0.37037	0.76238	24	4	0.857143	0.142857	0.0586153	11	20	0.645161	0.354839	0.871317	4	20	0.833333	0.166667	0.122622	9	25	0.735294	0.264706	0.479002
BnaA03g03530D	23	6	0.793103	0.206897	0.206127	28	5	0.848485	0.151515	0.0475381	16	1	0.941176	0.0588235	0.0317738	3	36	0.923077	0.0769231	0.00178848	9	22	0.709677	0.290323	0.693654	15	33	0.6875	0.3125	0.832715
BnaA03g03540D	34	48	0.414634	0.585366	4.76469e-06	28	61	0.314607	0.685393	1.56312e-11	25	47	0.347222	0.652778	5.59392e-08	7	76	0.915663	0.0843373	6.18078e-06	15	89	0.855769	0.144231	0.000129148	11	99	0.9	0.1	9.4703e-07
BnaA03g03560D	48	30	0.615385	0.384615	0.411934	50	16	0.757576	0.242424	0.171089	52	28	0.65	0.35	0.831924	32	56	0.636364	0.363636	0.631767	51	76	0.598425	0.401575	0.149227	32	70	0.686275	0.313725	0.753994
BnaA03g03570D	142	60	0.70297	0.29703	0.34516	123	32	0.793548	0.206452	0.00209225	58	36	0.617021	0.382979	0.394118	45	68	0.60177	0.39823	0.204848	57	138	0.707692	0.292308	0.290559	44	118	0.728395	0.271605	0.1407
BnaA03g03580D	13	3	0.8125	0.1875	0.281948	13	0	1	0	0.0213801	15	6	0.714286	0.285714	0.729567	6	21	0.777778	0.222222	0.289164	9	20	0.689655	0.310345	0.863593	2	8	0.8	0.2	0.45357
BnaA03g03590D	23	9	0.71875	0.28125	0.610248	9	1	0.9	0.1	0.171203	5	10	0.333333	0.666667	0.0135235	13	33	0.717391	0.282609	0.557842	14	24	0.631579	0.368421	0.72551	2	17	0.894737	0.105263	0.0589792
BnaA03g03610D	39	25	0.609375	0.390625	0.405546	23	19	0.547619	0.452381	0.151753	46	8	0.851852	0.148148	0.00922256	23	41	0.640625	0.359375	0.742031	13	40	0.754717	0.245283	0.232825	11	33	0.75	0.25	0.311753
BnaA03g03620D	123	56	0.687151	0.312849	0.640587	128	51	0.715084	0.284916	0.232873	107	44	0.708609	0.291391	0.35685	93	68	0.42236	0.57764	3.37377e-10	122	98	0.445455	0.554545	2.31141e-11	90	123	0.577465	0.422535	0.0119884
BnaA03g03630D	6	5	0.545455	0.454545	0.47191	5	0	1	0	0.166569	8	0	1	0	0.076471	0	13	1	0	0.0215733	0	7	1	0	0.0940619	0	12	1	0	0.0266374
BnaA03g03790D	91	59	0.606667	0.393333	0.167857	94	43	0.686131	0.313869	0.709615	65	31	0.677083	0.322917	0.902598	32	123	0.793548	0.206452	0.00208122	40	106	0.726027	0.273973	0.180847	21	107	0.835938	0.164062	0.000156183
BnaA03g03880D	31	0	1	0	0.000233077	27	0	1	0	0.000680383	20	0	1	0	0.0040389	16	0	0	1	8.18973e-08	20	0	0	1	1.4293e-09	24	0	0	1	3.14755e-11
BnaA03g03900D	24	9	0.727273	0.272727	0.543386	16	10	0.615385	0.384615	0.664089	12	16	0.428571	0.571429	0.0163219	4	14	0.777778	0.222222	0.396703	2	20	0.909091	0.0909091	0.0285796	4	20	0.833333	0.166667	0.123631
BnaA03g03960D	38	0	1	0	4.21127e-05	45	0	1	0	8.52064e-06	46	0	1	0	7.38232e-06	29	0	0	1	2.47014e-13	34	0	0	1	1.55033e-15	27	0	0	1	1.68355e-12
BnaA03g03970D	76	132	0.365385	0.634615	3.93429e-19	58	97	0.374194	0.625806	1.14497e-13	63	93	0.403846	0.596154	3.15167e-11	25	124	0.832215	0.167785	6.42733e-05	21	139	0.86875	0.13125	2.58512e-07	34	154	0.819149	0.180851	3.28564e-05
BnaA03g04030D	48	3	0.941176	0.0588235	9.70001e-05	37	3	0.925	0.075	0.00141466	33	2	0.942857	0.0571429	0.0015284	10	10	0.5	0.5	0.166285	26	6	0.1875	0.8125	4.33148e-08	14	6	0.3	0.7	0.00134599
BnaA03g04040D	22	0	1	0	0.00213846	13	0	1	0	0.0213801	6	0	1	0	0.128512	0	0	-	-	1	12	0	0	1	3.62143e-06	6	1	0.142857	0.857143	0.00730658
BnaA03g04060D	13	3	0.8125	0.1875	0.281948	6	6	0.5	0.5	0.290635	11	5	0.6875	0.3125	0.929529	1	12	0.923077	0.0769231	0.0810103	6	15	0.714286	0.285714	0.722462	5	16	0.761905	0.238095	0.435431
BnaA03g04100D	53	36	0.595506	0.404494	0.211661	65	23	0.738636	0.261364	0.216749	54	45	0.545455	0.454545	0.0220949	129	139	0.518657	0.481343	1.26445e-06	67	192	0.741313	0.258687	0.020457	94	178	0.654412	0.345588	0.748335
BnaA03g04110D	18	4	0.818182	0.181818	0.183936	1	0	1	0	0.561463	2	0	1	0	0.39903	5	4	0.444444	0.555556	0.216893	3	0	0	1	0.025937	3	0	0	1	0.0266374
BnaA03g04130D	14	15	0.482759	0.517241	0.0582456	22	10	0.6875	0.3125	0.872607	16	3	0.842105	0.157895	0.15866	2	27	0.931034	0.0689655	0.00588756	9	34	0.790698	0.209302	0.124263	23	47	0.671429	0.328571	0.990851
BnaA03g04140D	38	26	0.59375	0.40625	0.281948	33	26	0.559322	0.440678	0.123648	24	19	0.55814	0.44186	0.192762	4	27	0.870968	0.129032	0.0300221	13	24	0.648649	0.351351	0.885322	7	18	0.72	0.28	0.656375
BnaA03g04180D	11	30	0.268293	0.731707	2.7356e-07	5	20	0.2	0.8	3.2389e-06	8	14	0.363636	0.636364	0.00637377	6	22	0.785714	0.214286	0.246087	3	34	0.918919	0.0810811	0.00264708	8	50	0.862069	0.137931	0.00375836
BnaA03g04190D	19	25	0.431818	0.568182	0.00223036	14	18	0.4375	0.5625	0.012584	12	22	0.352941	0.647059	0.000350894	28	41	0.594203	0.405797	0.271302	25	64	0.719101	0.280899	0.370386	14	30	0.681818	0.318182	0.897355
BnaA03g04200D	125	123	0.504032	0.495968	2.43626e-07	114	111	0.506667	0.493333	1.60565e-06	114	79	0.590674	0.409326	0.046929	69	156	0.693333	0.306667	0.48264	76	149	0.662222	0.337778	0.946003	63	137	0.685	0.315	0.667502
BnaA03g04230D	13	12	0.52	0.48	0.168845	4	18	0.181818	0.818182	5.83626e-06	13	14	0.481481	0.518519	0.0718863	5	36	0.878049	0.121951	0.00914341	6	53	0.898305	0.101695	0.000437691	6	36	0.857143	0.142857	0.0175615
BnaA03g04240D	0	8	0	1	0.000181445	3	1	0.75	0.25	0.800962	4	3	0.571429	0.428571	0.681373	0	16	1	0	0.0100933	1	31	0.96875	0.03125	0.000749213	0	18	1	0	0.00608075
BnaA03g04270D	13	0	1	0	0.0201792	16	0	1	0	0.0100083	4	0	1	0	0.220573	11	0	0	1	1.07749e-05	16	0	0	1	7.19037e-08	8	0	0	1	0.000196812
BnaA03g04340D	251	29	0.896429	0.103571	3.38203e-15	271	42	0.865815	0.134185	7.41634e-13	220	36	0.859375	0.140625	4.96129e-10	127	55	0.302198	0.697802	3.66023e-24	196	53	0.212851	0.787149	2.18445e-50	199	54	0.213439	0.786561	5.59131e-51
BnaA03g04360D	108	133	0.448133	0.551867	4.57757e-12	90	106	0.459184	0.540816	4.48403e-09	82	78	0.5125	0.4875	0.000128766	23	147	0.864706	0.135294	2.15881e-07	24	182	0.883495	0.116505	2.47424e-10	31	172	0.847291	0.152709	2.33615e-07
BnaA03g04370D	263	181	0.592342	0.407658	0.00211155	230	193	0.543735	0.456265	4.05299e-07	220	184	0.544554	0.455446	1.00867e-06	105	278	0.725849	0.274151	0.0272097	103	307	0.74878	0.25122	0.00106038	79	277	0.77809	0.22191	2.94167e-05
BnaA03g04380D	62	49	0.558559	0.441441	0.028052	73	17	0.811111	0.188889	0.00815626	61	43	0.586538	0.413462	0.128512	35	123	0.778481	0.221519	0.00658076	50	150	0.75	0.25	0.0231876	14	110	0.887097	0.112903	8.75994e-07
BnaA03g04400D	50	10	0.833333	0.166667	0.012056	42	12	0.777778	0.222222	0.126045	39	7	0.847826	0.152174	0.0194418	23	16	0.410256	0.589744	0.00178848	21	7	0.25	0.75	1.02854e-05	16	14	0.466667	0.533333	0.0363835
BnaA03g04410D	17	19	0.472222	0.527778	0.0245441	29	10	0.74359	0.25641	0.393242	8	6	0.571429	0.428571	0.544399	3	35	0.921053	0.0789474	0.00225736	0	36	1	0	6.856e-05	0	45	1	0	8.27608e-06
BnaA03g04440D	209	33	0.863636	0.136364	4.85494e-10	109	25	0.813433	0.186567	0.000879443	120	33	0.784314	0.215686	0.00513407	15	16	0.516129	0.483871	0.117423	18	7	0.28	0.72	0.000123826	24	6	0.2	0.8	2.8506e-07
BnaA03g04500D	0	62	0	1	1.83477e-27	2	33	0.0571429	0.942857	2.0287e-13	0	43	0	1	3.40538e-19	0	48	1	0	4.04103e-06	0	43	1	0	1.23786e-05	0	62	1	0	1.31126e-07
BnaA03g04590D	6	0	1	0	0.121903	8	0	1	0	0.0740756	12	0	1	0	0.0280056	10	1	0.0909091	0.909091	0.000167821	3	0	0	1	0.025937	2	0	0	1	0.073207
BnaA03g04610D	104	0	1	0	4.12526e-12	64	0	1	0	8.26008e-08	56	1	0.982456	0.0175439	2.11108e-06	82	0	0	1	5.54978e-36	39	0	0	1	1.15603e-17	78	0	0	1	2.70767e-34
BnaA03g04690D	65	14	0.822785	0.177215	0.00684381	29	21	0.58	0.42	0.262958	25	9	0.735294	0.264706	0.484989	22	9	0.290323	0.709677	3.23655e-05	25	5	0.166667	0.833333	3.0743e-08	17	9	0.346154	0.653846	0.00138199
BnaA03g04780D	72	0	1	0	1.01744e-08	65	0	1	0	6.53395e-08	54	4	0.931034	0.0689655	7.46902e-05	63	0	0	1	7.57446e-28	80	0	0	1	3.26156e-35	70	0	0	1	7.1619e-31
BnaA03g04790D	23	0	1	0	0.00166393	15	0	1	0	0.0128658	14	0	1	0	0.0174313	25	2	0.0740741	0.925926	4.49806e-10	30	0	0	1	7.86903e-14	15	0	0	1	2.11341e-07
BnaA03g04800D	75	0	1	0	4.87098e-09	60	0	1	0	2.18266e-07	52	0	1	0	1.70845e-06	52	0	0	1	3.74626e-23	39	0	0	1	1.15603e-17	45	0	0	1	3.52893e-20
BnaA03g04810D	0	32	0	1	1.15193e-14	0	18	0	1	1.16849e-08	1	25	0.0384615	0.961538	9.60151e-11	0	49	1	0	3.21439e-06	0	59	1	0	2.46145e-07	0	34	1	0	0.000121884
BnaA03g04890D	0	95	0	1	1.25715e-41	0	73	0	1	4.221e-32	4	71	0.0533333	0.946667	5.93812e-28	0	85	1	0	4.89072e-10	0	99	1	0	1.36777e-11	0	86	1	0	3.671e-10
BnaA03g04930D	17	158	0.0971429	0.902857	1.12128e-55	3	163	0.0180723	0.981928	2.92246e-68	9	115	0.0725806	0.927419	5.74938e-43	2	171	0.988439	0.0115607	3.83013e-18	3	214	0.986175	0.0138249	2.63671e-22	1	190	0.994764	0.0052356	1.02796e-20
BnaA03g04950D	9	0	1	0	0.0555774	24	0	1	0	0.00141466	10	0	1	0	0.046929	14	0	0	1	5.75376e-07	17	0	0	1	2.71231e-08	20	0	0	1	1.59772e-09
BnaA03g04960D	20	2	0.909091	0.0909091	0.0283229	15	0	1	0	0.0128658	21	0	1	0	0.00320787	12	10	0.454545	0.545455	0.0601142	6	6	0.5	0.5	0.286022	2	1	0.333333	0.666667	0.287407
BnaA03g04970D	56	38	0.595745	0.404255	0.200921	41	16	0.719298	0.280702	0.48537	40	18	0.689655	0.310345	0.795971	17	46	0.730159	0.269841	0.365154	46	100	0.684932	0.315068	0.720124	31	88	0.739496	0.260504	0.13558
BnaA03g05010D	5	6	0.454545	0.545455	0.188804	13	5	0.722222	0.277778	0.697093	11	15	0.423077	0.576923	0.0179717	12	0	0	1	4.04103e-06	7	17	0.708333	0.291667	0.744314	12	20	0.625	0.375	0.69784
BnaA03g05070D	20	26	0.434783	0.565217	0.00201596	15	11	0.576923	0.423077	0.413206	22	16	0.578947	0.421053	0.330151	18	87	0.828571	0.171429	0.00118675	11	41	0.788462	0.211538	0.0956514	1	38	0.974359	0.025641	0.000148177
BnaA03g05100D	5	1	0.833333	0.166667	0.464347	0	0	-	-	1	0	0	-	-	1	1	0	0	1	0.216893	0	2	1	0	0.391953	1	11	0.916667	0.0833333	0.101808
BnaA03g05130D	16	2	0.888889	0.111111	0.0713007	14	4	0.777778	0.222222	0.397137	13	0	1	0	0.0223688	1	11	0.916667	0.0833333	0.103869	0	12	1	0	0.025937	5	13	0.722222	0.277778	0.69784
BnaA03g05150D	6	0	1	0	0.121903	7	7	0.5	0.5	0.253143	2	0	1	0	0.39903	3	5	0.625	0.375	0.873368	0	11	1	0	0.033607	0	8	1	0	0.073207
BnaA03g05160D	159	145	0.523026	0.476974	4.63876e-07	119	109	0.52193	0.47807	1.38989e-05	73	113	0.392473	0.607527	2.69971e-14	33	234	0.876404	0.123596	3.11234e-12	69	292	0.808864	0.191136	4.81209e-08	27	207	0.884615	0.115385	1.18781e-11
BnaA03g05170D	170	759	0.182992	0.817008	1.49984e-211	131	734	0.151445	0.848555	2.05815e-223	166	569	0.22585	0.77415	6.21077e-139	184	761	0.805291	0.194709	2.20314e-18	201	781	0.795316	0.204684	1.25352e-16	130	724	0.847775	0.152225	7.0271e-28
BnaA03g05180D	7	0	1	0	0.0935498	3	0	1	0	0.290635	0	0	-	-	1	20	0	0	1	1.64292e-09	8	0	0	1	0.000182704	14	0	0	1	5.62352e-07
BnaA03g05200D	30	44	0.405405	0.594595	6.7791e-06	30	44	0.405405	0.594595	7.61211e-06	20	40	0.333333	0.666667	2.45775e-07	25	19	0.431818	0.568182	0.0024144	23	29	0.557692	0.442308	0.139662	8	44	0.846154	0.153846	0.0125161
BnaA03g05280D	35	7	0.833333	0.166667	0.0379498	30	5	0.857143	0.142857	0.0314391	21	2	0.913043	0.0869565	0.0251048	12	17	0.586207	0.413793	0.442438	8	22	0.733333	0.266667	0.522781	8	14	0.636364	0.363636	0.835285
BnaA03g05290D	7	17	0.291667	0.708333	0.000272699	8	20	0.285714	0.714286	6.67199e-05	7	20	0.259259	0.740741	2.94765e-05	3	20	0.869565	0.130435	0.0666814	0	32	1	0	0.000182704	0	25	1	0	0.00109766
BnaA03g05300D	3	0	1	0	0.283558	1	0	1	0	0.561463	4	0	1	0	0.220573	0	0	-	-	1	0	0	-	-	1	2	0	0	1	0.073207
BnaA03g05310D	7	0	1	0	0.0935498	6	4	0.6	0.4	0.73472	19	2	0.904762	0.0952381	0.0390954	2	4	0.666667	0.333333	1	2	6	0.75	0.25	0.696576	0	2	1	0	0.393761
BnaA03g05350D	50	62	0.446429	0.553571	2.93082e-06	55	17	0.763889	0.236111	0.123476	79	39	0.669492	0.330508	1	26	65	0.714286	0.285714	0.41706	21	107	0.835938	0.164062	0.000144518	33	134	0.802395	0.197605	0.000565342
BnaA03g05390D	228	56	0.802817	0.197183	4.20895e-06	168	28	0.857143	0.142857	8.26008e-08	129	26	0.832258	0.167742	4.8349e-05	74	61	0.451852	0.548148	5.75376e-07	107	69	0.392045	0.607955	9.00924e-14	99	59	0.373418	0.626582	5.11572e-14
BnaA03g05420D	37	5	0.880952	0.119048	0.00679452	38	4	0.904762	0.0952381	0.0026978	24	0	1	0	0.0015284	15	12	0.444444	0.555556	0.0272097	21	11	0.34375	0.65625	0.000298816	13	8	0.380952	0.619048	0.011452
BnaA03g05450D	154	262	0.370192	0.629808	3.7336e-36	107	217	0.330247	0.669753	3.54095e-36	143	165	0.464286	0.535714	5.46186e-13	101	427	0.808712	0.191288	3.3756e-11	119	397	0.76938	0.23062	2.86838e-06	67	423	0.863265	0.136735	3.72334e-19
BnaA03g05470D	4	0	1	0	0.211661	5	0	1	0	0.166569	1	0	1	0	0.564934	5	0	0	1	0.00376889	4	0	0	1	0.00950299	3	0	0	1	0.0266374
BnaA03g05510D	125	6	0.954198	0.0458015	2.04416e-11	149	15	0.908537	0.0914634	3.56272e-10	112	13	0.896	0.104	3.03341e-07	59	7	0.106061	0.893939	7.17336e-21	84	25	0.229358	0.770642	4.74971e-21	20	10	0.333333	0.666667	0.000323571
BnaA03g05520D	59	3	0.951613	0.0483871	7.03764e-06	56	5	0.918033	0.0819672	0.000104487	43	10	0.811321	0.188679	0.0471728	30	10	0.25	0.75	1.18846e-07	19	14	0.424242	0.575758	0.00668947	22	5	0.185185	0.814815	5.26263e-07
BnaA03g05530D	25	0	1	0	0.00102417	19	0	1	0	0.00484662	12	0	1	0	0.0280056	14	0	0	1	5.75376e-07	14	1	0.0666667	0.933333	3.16405e-06	35	0	0	1	6.53063e-16
BnaA03g05540D	205	23	0.899123	0.100877	7.62588e-13	160	12	0.930233	0.0697674	2.06577e-12	166	21	0.887701	0.112299	1.11671e-09	118	21	0.151079	0.848921	1.81904e-36	146	34	0.188889	0.811111	1.5263e-40	135	25	0.15625	0.84375	4.67808e-41
BnaA03g05550D	43	0	1	0	1.22629e-05	34	0	1	0	0.000123558	22	0	1	0	0.00252046	6	0	0	1	0.0014073	6	0	0	1	0.00129749	7	0	0	1	0.000523445
BnaA03g05560D	101	7	0.935185	0.0648148	1.64004e-08	111	4	0.965217	0.0347826	8.6199e-11	95	1	0.989583	0.0104167	1.64254e-10	0	71	1	0	1.49426e-08	4	90	0.957447	0.0425532	1.14902e-08	2	65	0.970149	0.0298507	6.30368e-07
BnaA03g05570D	49	10	0.830508	0.169492	0.0146917	28	3	0.903226	0.0967742	0.0110919	41	6	0.87234	0.12766	0.00678253	9	12	0.571429	0.428571	0.438414	19	22	0.536585	0.463415	0.116188	16	22	0.578947	0.421053	0.324101
BnaA03g05580D	389	0	1	0	1.36483e-42	335	0	1	0	1.03462e-36	299	2	0.993355	0.00664452	1.036e-31	182	1	0.00546448	0.994536	4.71118e-78	193	0	0	1	9.16836e-84	199	8	0.0386473	0.961353	1.09159e-79
BnaA03g05590D	22	16	0.578947	0.421053	0.319893	17	5	0.772727	0.227273	0.373291	9	10	0.473684	0.526316	0.118201	2	8	0.8	0.2	0.457235	2	15	0.882353	0.117647	0.0920375	6	9	0.6	0.4	0.668178
BnaA03g05600D	24	10	0.705882	0.294118	0.705122	24	2	0.923077	0.0769231	0.0117735	18	5	0.782609	0.217391	0.314063	11	43	0.796296	0.203704	0.0736255	12	47	0.79661	0.20339	0.0567688	13	19	0.59375	0.40625	0.465136
BnaA03g05620D	23	6	0.793103	0.206897	0.206127	38	4	0.904762	0.0952381	0.0026978	16	2	0.888889	0.111111	0.076471	6	19	0.76	0.24	0.402338	11	16	0.592593	0.407407	0.49711	2	32	0.941176	0.0588235	0.00175788
BnaA03g05630D	107	45	0.703947	0.296053	0.403947	62	49	0.558559	0.441441	0.0294977	79	40	0.663866	0.336134	1	28	63	0.692308	0.307692	0.689818	32	67	0.676768	0.323232	0.897779	35	68	0.660194	0.339806	0.949077
BnaA03g05750D	2	0	1	0	0.389952	3	0	1	0	0.290635	2	0	1	0	0.39903	3	0	0	1	0.0272097	2	0	0	1	0.0720495	6	0	0	1	0.00138199
BnaA03g05760D	126	54	0.7	0.3	0.418966	96	17	0.849558	0.150442	0.000123489	102	28	0.784615	0.215385	0.0101905	48	109	0.694268	0.305732	0.555378	64	106	0.623529	0.376471	0.300722	41	83	0.669355	0.330645	1
BnaA03g05770D	4	0	1	0	0.211661	10	0	1	0	0.0452852	6	0	1	0	0.128512	0	3	1	0	0.289164	1	0	0	1	0.212766	5	1	0.166667	0.833333	0.0185401
BnaA03g05820D	294	17	0.945338	0.0546624	3.46772e-24	230	44	0.839416	0.160584	7.9964e-09	214	32	0.869919	0.130081	1.17395e-10	61	48	0.440367	0.559633	2.37383e-06	112	46	0.291139	0.708861	1.99827e-22	96	59	0.380645	0.619355	3.79586e-13
BnaA03g05830D	27	8	0.771429	0.228571	0.249898	34	9	0.790698	0.209302	0.12784	29	7	0.805556	0.194444	0.121933	6	24	0.8	0.2	0.175969	6	30	0.833333	0.166667	0.0562427	1	34	0.971429	0.0285714	0.000390497
BnaA03g05850D	181	47	0.79386	0.20614	0.000137577	167	39	0.81068	0.18932	4.20124e-05	138	38	0.784091	0.215909	0.00262889	39	104	0.727273	0.272727	0.179998	60	132	0.6875	0.3125	0.620727	33	138	0.807018	0.192982	0.00030064
BnaA03g05900D	24	9	0.727273	0.272727	0.543386	35	10	0.777778	0.222222	0.166569	34	13	0.723404	0.276596	0.500394	8	26	0.764706	0.235294	0.294857	10	18	0.642857	0.357143	0.860376	4	25	0.862069	0.137931	0.0450986
BnaA03g05910D	0	33	0	1	4.30558e-15	0	22	0	1	2.36517e-10	0	7	0	1	0.000580502	0	33	1	0	0.000160386	0	27	1	0	0.000622423	0	25	1	0	0.00109766
BnaA03g05920D	0	17	0	1	2.69204e-08	0	23	0	1	9.00916e-11	0	18	0	1	1.32456e-08	0	18	1	0	0.00621646	0	42	1	0	1.58059e-05	0	44	1	0	1.0444e-05
BnaA03g05940D	0	25	0	1	1.0936e-11	0	27	0	1	1.84008e-12	0	25	0	1	1.49613e-11	0	20	1	0	0.00376889	0	40	1	0	2.57909e-05	0	42	1	0	1.71478e-05
BnaA03g05990D	54	31	0.635294	0.364706	0.618293	76	36	0.678571	0.321429	0.861265	58	24	0.707317	0.292683	0.527818	23	211	0.901709	0.0982906	2.30001e-13	56	190	0.772358	0.227642	0.00110186	54	239	0.8157	0.1843	3.01746e-07
BnaA03g06130D	16	0	1	0	0.00937255	24	0	1	0	0.00141466	15	0	1	0	0.0135235	10	0	0	1	2.86334e-05	10	0	0	1	2.57909e-05	17	0	0	1	3.00434e-08
BnaA03g06140D	6	2	0.75	0.25	0.693893	1	6	0.142857	0.857143	0.00743561	1	9	0.1	0.9	0.000470206	0	15	1	0	0.0129505	5	11	0.6875	0.3125	0.922333	4	22	0.846154	0.153846	0.0830958
BnaA03g06160D	3	85	0.0340909	0.965909	7.45293e-35	2	87	0.0224719	0.977528	1.96448e-36	2	46	0.0416667	0.958333	7.5381e-19	0	106	1	0	2.90026e-12	0	130	1	0	6.82842e-15	2	132	0.985075	0.0149254	5.13314e-14
BnaA03g06170D	46	15	0.754098	0.245902	0.204597	39	19	0.672414	0.327586	0.984121	37	4	0.902439	0.097561	0.00364378	21	16	0.432432	0.567568	0.00585517	11	15	0.576923	0.423077	0.408276	26	15	0.365854	0.634146	0.000142346
BnaA03g06200D	29	20	0.591837	0.408163	0.337792	37	11	0.770833	0.229167	0.182444	14	10	0.583333	0.416667	0.475122	13	21	0.617647	0.382353	0.629696	8	28	0.777778	0.222222	0.212766	2	28	0.933333	0.0666667	0.00453276
BnaA03g06230D	313	159	0.663136	0.336864	0.929744	349	177	0.663498	0.336502	0.940477	367	147	0.714008	0.285992	0.0429209	26	94	0.783333	0.216667	0.0140227	11	97	0.898148	0.101852	1.35759e-06	31	52	0.626506	0.373494	0.525154
BnaA03g06270D	25	33	0.431034	0.568966	0.000382942	38	20	0.655172	0.344828	0.917765	23	30	0.433962	0.566038	0.000996716	10	34	0.772727	0.227273	0.194732	10	47	0.824561	0.175439	0.0215402	13	47	0.783333	0.216667	0.087581
BnaA03g06290D	385	139	0.734733	0.265267	0.00222573	282	116	0.708543	0.291457	0.118604	302	97	0.756892	0.243108	0.000435505	136	176	0.564103	0.435897	0.000371795	254	284	0.527881	0.472119	5.62308e-11	186	222	0.544118	0.455882	6.95869e-07
BnaA03g06490D	11	19	0.366667	0.633333	0.0012255	9	10	0.473684	0.526316	0.115642	7	11	0.388889	0.611111	0.0254071	0	14	1	0	0.0167224	3	5	0.625	0.375	0.871709	1	26	0.962963	0.037037	0.00270853
BnaA03g06500D	382	0	1	0	7.73905e-42	313	0	1	0	2.36445e-34	290	0	1	0	8.32423e-32	104	0	0	1	2.02661e-45	186	8	0.0412371	0.958763	3.27453e-74	174	4	0.0224719	0.977528	3.40423e-72
BnaA03g06530D	141	260	0.351621	0.648379	2.81306e-39	176	250	0.413146	0.586854	3.22724e-27	140	238	0.37037	0.62963	9.69999e-33	8	8	0.5	0.5	0.216893	17	1	0.0555556	0.944444	1.72325e-07	12	2	0.142857	0.857143	0.000105971
BnaA03g06600D	9	10	0.473684	0.526316	0.111704	8	9	0.470588	0.529412	0.130439	6	6	0.5	0.5	0.29294	8	9	0.529412	0.470588	0.300231	16	23	0.589744	0.410256	0.386344	7	7	0.5	0.5	0.248942
BnaA03g06610D	24	2	0.923077	0.0769231	0.0110007	9	0	1	0	0.0581266	20	0	1	0	0.0040389	2	10	0.833333	0.166667	0.289164	4	5	0.555556	0.444444	0.559077	0	11	1	0	0.0344365
BnaA03g06870D	12	0	1	0	0.0256388	15	4	0.789474	0.210526	0.333703	22	5	0.814815	0.185185	0.155617	6	2	0.25	0.75	0.0245223	9	2	0.181818	0.818182	0.00156758	8	5	0.384615	0.615385	0.0535566
BnaA03g06890D	10	157	0.0598802	0.94012	2.83312e-60	23	148	0.134503	0.865497	1.50031e-47	7	132	0.0503597	0.94964	1.05405e-51	12	254	0.954887	0.0451128	3.57305e-22	51	313	0.85989	0.14011	4.48977e-14	33	236	0.877323	0.122677	1.93798e-12
BnaA03g06900D	0	1	0	1	0.211661	0	14	0	1	5.84057e-07	0	3	0	1	0.0280056	0	6	1	0	0.126436	0	5	1	0	0.162531	0	10	1	0	0.0447204
BnaA03g06910D	5	0	1	0	0.161406	9	0	1	0	0.0581266	3	0	1	0	0.29294	6	0	0	1	0.0014073	7	0	0	1	0.000485738	10	0	0	1	2.78018e-05
BnaA03g06940D	13	32	0.288889	0.711111	3.30714e-07	16	12	0.571429	0.428571	0.366488	12	16	0.428571	0.571429	0.0163219	7	23	0.766667	0.233333	0.318729	10	29	0.74359	0.25641	0.386344	1	8	0.888889	0.111111	0.213736
BnaA03g07060D	295	146	0.668934	0.331066	0.972332	294	144	0.671233	0.328767	0.906903	267	160	0.625293	0.374707	0.111443	164	243	0.597052	0.402948	0.00662562	175	243	0.58134	0.41866	0.000567387	150	287	0.656751	0.343249	0.740913
BnaA03g07070D	8	19	0.296296	0.703704	0.000132906	1	6	0.142857	0.857143	0.00743561	4	18	0.181818	0.818182	6.46192e-06	0	31	1	0	0.000259348	2	20	0.909091	0.0909091	0.0285796	0	20	1	0	0.00369053
BnaA03g07090D	38	4	0.904762	0.0952381	0.00248163	42	12	0.777778	0.222222	0.126045	36	2	0.947368	0.0526316	0.000752735	12	11	0.478261	0.521739	0.0889994	14	6	0.3	0.7	0.0012588	2	20	0.909091	0.0909091	0.0294179
BnaA03g07100D	90	140	0.391304	0.608696	9.4693e-18	75	160	0.319149	0.680851	3.52456e-28	93	132	0.413333	0.586667	9.91557e-15	16	296	0.948718	0.0512821	8.76839e-25	64	420	0.867769	0.132231	8.00511e-20	26	299	0.92	0.08	5.31648e-21
BnaA03g07160D	30	25	0.545455	0.454545	0.0874467	26	18	0.590909	0.409091	0.367392	20	16	0.555556	0.444444	0.220573	16	60	0.789474	0.210526	0.04223	27	90	0.769231	0.230769	0.0331495	27	70	0.721649	0.278351	0.323372
BnaA03g07190D	214	162	0.569149	0.430851	0.000176597	132	117	0.53012	0.46988	1.87326e-05	114	125	0.476987	0.523013	3.63634e-09	70	198	0.738806	0.261194	0.0242743	92	218	0.703226	0.296774	0.23061	85	166	0.661355	0.338645	0.921506
BnaA03g07340D	81	184	0.30566	0.69434	3.32034e-34	75	123	0.378788	0.621212	1.1182e-16	76	176	0.301587	0.698413	3.95944e-33	55	247	0.817881	0.182119	1.29547e-07	61	338	0.847118	0.152882	1.68412e-13	56	299	0.842254	0.157746	1.72637e-11
BnaA03g07360D	0	16	0	1	7.18549e-08	0	15	0	1	2.18266e-07	0	16	0	1	9.28625e-08	0	11	1	0	0.0351367	0	10	1	0	0.0436923	0	7	1	0	0.0953615
BnaA03g07510D	247	201	0.551339	0.448661	9.22085e-07	171	179	0.488571	0.511429	1.33356e-11	144	148	0.493151	0.506849	2.37035e-09	84	346	0.804651	0.195349	7.84141e-09	76	386	0.835498	0.164502	1.13936e-13	102	349	0.773836	0.226164	5.54675e-06
BnaA03g07530D	48	153	0.238806	0.761194	2.22993e-36	45	138	0.245902	0.754098	4.66858e-32	58	125	0.31694	0.68306	2.50048e-22	19	217	0.919492	0.0805085	1.92237e-15	21	182	0.896552	0.103448	2.51144e-11	21	206	0.907489	0.092511	1.29417e-13
BnaA03g07540D	53	11	0.828125	0.171875	0.012056	49	9	0.844828	0.155172	0.00889491	17	10	0.62963	0.37037	0.768695	40	20	0.333333	0.666667	2.15881e-07	64	18	0.219512	0.780488	9.13743e-17	37	34	0.478873	0.521127	0.00200258
BnaA03g07560D	38	67	0.361905	0.638095	2.1692e-10	42	59	0.415842	0.584158	4.42121e-07	34	56	0.377778	0.622222	3.89073e-08	28	66	0.702128	0.297872	0.558142	33	101	0.753731	0.246269	0.0547822	34	67	0.663366	0.336634	1
BnaA03g07610D	43	108	0.284768	0.715232	3.78111e-22	53	90	0.370629	0.629371	5.74806e-13	49	72	0.404959	0.595041	7.10006e-09	14	161	0.92	0.08	9.63366e-12	12	152	0.926829	0.0731707	1.0939e-11	11	164	0.937143	0.0628571	2.8829e-13
BnaA03g07650D	6	4	0.6	0.4	0.730776	4	11	0.266667	0.733333	0.00258287	4	17	0.190476	0.809524	1.58017e-05	0	12	1	0	0.0272097	4	18	0.818182	0.181818	0.185218	1	1	0.5	0.5	0.69784
BnaA03g07670D	0	10	0	1	2.55368e-05	0	14	0	1	5.84057e-07	0	7	0	1	0.000580502	0	16	1	0	0.0100933	0	30	1	0	0.000299464	0	25	1	0	0.00109766
BnaA03g07720D	3	29	0.09375	0.90625	4.18997e-11	0	25	0	1	1.30461e-11	1	23	0.0416667	0.958333	6.63089e-10	0	60	1	0	2.15881e-07	1	52	0.981132	0.0188679	4.46974e-06	1	83	0.988095	0.0119048	2.56002e-09
BnaA03g07740D	69	172	0.286307	0.713693	1.60343e-34	98	186	0.34507	0.65493	3.89773e-29	64	172	0.271186	0.728814	2.46133e-36	35	447	0.927386	0.0726141	1.90788e-32	41	455	0.917339	0.0826613	5.47435e-31	28	509	0.947858	0.0521415	8.57914e-42
BnaA03g07760D	21	27	0.4375	0.5625	0.00180583	19	3	0.863636	0.136364	0.0809477	18	10	0.642857	0.357143	0.86574	12	20	0.625	0.375	0.700379	12	24	0.666667	0.333333	1	8	37	0.822222	0.177778	0.0469966
BnaA03g07790D	10	9	0.526316	0.473684	0.256334	4	3	0.571429	0.428571	0.676108	12	2	0.857143	0.142857	0.192123	0	10	1	0	0.0456059	0	27	1	0	0.000622423	0	23	1	0	0.00177233
BnaA03g07800D	18	4	0.818182	0.181818	0.183936	19	2	0.904762	0.0952381	0.0377356	17	2	0.894737	0.105263	0.0616001	0	32	1	0	0.000201559	2	27	0.931034	0.0689655	0.00548264	0	22	1	0	0.00228755
BnaA03g07810D	68	68	0.5	0.5	0.000111935	22	43	0.338462	0.661538	1.05739e-07	52	45	0.536082	0.463918	0.0139451	17	145	0.895062	0.104938	4.39623e-09	31	168	0.844221	0.155779	4.635e-07	31	166	0.84264	0.15736	7.38856e-07
BnaA03g07840D	214	143	0.59944	0.40056	0.0137108	222	155	0.588859	0.411141	0.00334838	202	169	0.544474	0.455526	2.8896e-06	114	272	0.704663	0.295337	0.166285	163	224	0.578811	0.421189	0.000640915	156	191	0.550432	0.449568	1.6381e-05
BnaA03g07970D	43	26	0.623188	0.376812	0.525841	27	19	0.586957	0.413043	0.327963	24	12	0.666667	0.333333	1	36	38	0.513514	0.486486	0.0111535	26	75	0.742574	0.257426	0.152718	16	55	0.774648	0.225352	0.0851384
BnaA03g08000D	47	25	0.652778	0.347222	0.867657	27	10	0.72973	0.27027	0.503411	42	19	0.688525	0.311475	0.802914	14	26	0.65	0.35	0.892677	6	59	0.907692	0.0923077	0.00011368	4	67	0.943662	0.056338	3.1144e-06
BnaA03g08070D	0	0	-	-	1	0	0	-	-	1	0	0	-	-	1	0	1	1	0	0.562711	0	0	-	-	1	0	1	1	0	0.561559
BnaA03g08080D	0	1	0	1	0.211661	0	5	0	1	0.00375636	0	0	-	-	1	0	9	1	0	0.058588	0	4	1	0	0.212766	0	6	1	0	0.123631
BnaA03g08120D	7	37	0.159091	0.840909	6.73457e-12	5	12	0.294118	0.705882	0.00283202	2	11	0.153846	0.846154	0.000297852	6	23	0.793103	0.206897	0.211887	2	11	0.846154	0.153846	0.22787	0	11	1	0	0.0344365
BnaA03g08140D	254	354	0.417763	0.582237	3.29113e-37	231	297	0.4375	0.5625	1.49944e-27	205	290	0.414141	0.585859	3.60263e-31	113	618	0.845417	0.154583	2.22248e-23	140	672	0.827586	0.172414	3.18311e-21	114	682	0.856784	0.143216	1.28841e-28
BnaA03g08150D	49	162	0.232227	0.767773	2.67876e-39	38	118	0.24359	0.75641	9.71564e-28	33	80	0.292035	0.707965	4.35188e-16	47	344	0.879795	0.120205	5.29306e-18	55	412	0.882227	0.117773	7.19264e-22	21	373	0.946701	0.0532995	1.15417e-30
BnaA03g08200D	152	0	1	0	3.16694e-17	115	0	1	0	3.32669e-13	77	0	1	0	3.9919e-09	62	0	0	1	2.02791e-27	63	0	0	1	6.24109e-28	70	0	0	1	7.1619e-31
BnaA03g08210D	0	25	0	1	1.0936e-11	0	29	0	1	2.59677e-13	0	23	0	1	1.02563e-10	0	26	1	0	0.000877612	0	33	1	0	0.000144518	0	33	1	0	0.000156183
BnaA03g08250D	99	327	0.232394	0.767606	1.44554e-78	57	385	0.128959	0.871041	2.01827e-124	136	297	0.314088	0.685912	1.06552e-52	33	441	0.93038	0.0696203	1.22798e-32	39	456	0.921212	0.0787879	7.38305e-32	27	437	0.94181	0.0581897	9.73731e-35
BnaA03g08310D	91	38	0.705426	0.294574	0.427411	56	28	0.666667	0.333333	1	50	31	0.617284	0.382716	0.431351	24	73	0.752577	0.247423	0.113527	26	93	0.781513	0.218487	0.0153894	23	86	0.788991	0.211009	0.0137286
BnaA03g08320D	14	17	0.451613	0.548387	0.0207051	15	29	0.340909	0.659091	1.77165e-05	7	9	0.4375	0.5625	0.0863161	3	8	0.727273	0.272727	0.751475	3	15	0.833333	0.166667	0.187648	0	14	1	0	0.0162676
BnaA03g08340D	9	22	0.290323	0.709677	2.88641e-05	9	27	0.25	0.75	5.57303e-07	6	20	0.230769	0.769231	1.07915e-05	0	26	1	0	0.000877612	0	38	1	0	4.23714e-05	3	30	0.909091	0.0909091	0.00701456
BnaA03g08370D	74	28	0.72549	0.27451	0.272111	68	11	0.860759	0.139241	0.000719349	59	24	0.710843	0.289157	0.482574	35	12	0.255319	0.744681	1.30332e-08	28	16	0.363636	0.636364	6.38174e-05	31	11	0.261905	0.738095	1.33413e-07
BnaA03g08380D	5	5	0.5	0.5	0.334215	11	9	0.55	0.45	0.347337	15	7	0.681818	0.318182	0.947274	9	22	0.709677	0.290323	0.69775	4	22	0.846154	0.153846	0.0818426	4	32	0.888889	0.111111	0.00988042
BnaA03g08390D	6	13	0.315789	0.684211	0.0027249	6	7	0.461538	0.538462	0.170365	5	16	0.238095	0.761905	0.000113906	9	23	0.71875	0.28125	0.61711	14	53	0.791045	0.208955	0.0522286	1	24	0.96	0.04	0.00435214
BnaA03g08400D	132	111	0.54321	0.45679	0.000132906	121	97	0.555046	0.444954	0.00129496	124	134	0.48062	0.51938	1.75516e-09	99	193	0.660959	0.339041	0.904229	60	242	0.801325	0.198675	2.67509e-06	78	198	0.717391	0.282609	0.112916
BnaA03g08430D	26	52	0.333333	0.666667	2.35522e-09	20	36	0.357143	0.642857	3.87285e-06	22	59	0.271605	0.728395	5.14419e-13	1	29	0.966667	0.0333333	0.00133797	3	45	0.9375	0.0625	0.00019772	1	40	0.97561	0.0243902	9.01636e-05
BnaA03g08470D	7	10	0.411765	0.588235	0.0437218	6	1	0.857143	0.142857	0.366488	3	6	0.333333	0.666667	0.0599087	12	10	0.454545	0.545455	0.0601142	4	9	0.692308	0.307692	0.909691	4	3	0.428571	0.571429	0.243583
BnaA03g08490D	0	12	0	1	3.58898e-06	1	5	0.166667	0.833333	0.0188886	4	3	0.571429	0.428571	0.681373	0	11	1	0	0.0351367	0	18	1	0	0.00579354	0	24	1	0	0.00138199
BnaA03g08550D	11	26	0.297297	0.702703	6.82152e-06	15	12	0.555556	0.444444	0.290635	14	21	0.4	0.6	0.00229988	4	34	0.894737	0.105263	0.00656427	0	38	1	0	4.23714e-05	10	18	0.642857	0.357143	0.859488
BnaA03g08840D	0	2	0	1	0.0713007	0	14	0	1	5.84057e-07	1	4	0.2	0.8	0.0492978	0	19	1	0	0.00485413	0	15	1	0	0.012209	0	14	1	0	0.0162676
BnaA03g08940D	19	18	0.513514	0.486486	0.075217	8	11	0.421053	0.578947	0.0419829	15	12	0.555556	0.444444	0.29294	13	47	0.783333	0.216667	0.0889994	12	39	0.764706	0.235294	0.192552	18	33	0.647059	0.352941	0.838748
BnaA03g09000D	0	0	-	-	1	3	0	1	0	0.290635	2	0	1	0	0.39903	0	0	-	-	1	0	3	1	0	0.286022	1	2	0.666667	0.333333	1
BnaA03g09080D	2	8	0.2	0.8	0.0038515	5	6	0.454545	0.545455	0.194691	5	2	0.714286	0.285714	0.86574	0	5	1	0	0.166285	3	11	0.785714	0.214286	0.422935	10	6	0.375	0.625	0.0255238
BnaA03g09100D	1	3	0.25	0.75	0.115289	0	7	0	1	0.000535058	2	9	0.181818	0.818182	0.00184262	4	5	0.555556	0.444444	0.562711	1	13	0.928571	0.0714286	0.0619995	1	3	0.75	0.25	0.800252
BnaA03g09150D	0	47	0	1	4.59586e-21	0	38	0	1	3.86128e-17	0	31	0	1	4.23032e-14	0	29	1	0	0.000424439	1	42	0.976744	0.0232558	5.16675e-05	0	38	1	0	4.5778e-05
BnaA03g09170D	157	181	0.464497	0.535503	2.86503e-14	200	183	0.522193	0.477807	1.18374e-08	160	161	0.498442	0.501558	1.25223e-09	113	132	0.538776	0.461224	7.61567e-05	150	209	0.582173	0.417827	0.001653	151	179	0.542424	0.457576	6.71696e-06
BnaA03g09180D	245	370	0.398374	0.601626	1.3767e-43	261	317	0.451557	0.548443	1.32279e-26	198	298	0.399194	0.600806	5.82222e-35	77	538	0.874797	0.125203	1.55011e-26	95	519	0.845277	0.154723	7.77453e-20	102	549	0.843318	0.156682	1.76042e-20
BnaA03g09190D	117	23	0.835714	0.164286	6.82512e-05	123	43	0.740964	0.259036	0.0712354	112	34	0.767123	0.232877	0.0211235	88	43	0.328244	0.671756	2.31521e-15	68	57	0.456	0.544	2.2717e-06	70	55	0.44	0.56	3.63981e-07
BnaA03g09200D	92	95	0.491979	0.508021	1.5997e-06	93	98	0.486911	0.513089	6.54264e-07	82	96	0.460674	0.539326	3.5359e-08	78	86	0.52439	0.47561	0.000341463	81	113	0.582474	0.417526	0.0239859	84	116	0.58	0.42	0.0185005
BnaA03g09210D	80	152	0.344828	0.655172	4.53225e-24	79	145	0.352679	0.647321	3.96083e-22	68	143	0.322275	0.677725	6.99053e-25	62	137	0.688442	0.311558	0.599946	52	157	0.751196	0.248804	0.0182409	50	165	0.767442	0.232558	0.00404557
BnaA03g09310D	35	71	0.330189	0.669811	1.54286e-12	34	54	0.386364	0.613636	1.28575e-07	52	32	0.619048	0.380952	0.441397	21	53	0.716216	0.283784	0.451516	22	73	0.768421	0.231579	0.0585165	30	54	0.642857	0.357143	0.724181
BnaA03g09400D	10	84	0.106383	0.893617	2.36858e-29	8	61	0.115942	0.884058	5.1362e-21	8	46	0.148148	0.851852	8.33574e-15	5	104	0.954128	0.0458716	1.28451e-09	4	97	0.960396	0.039604	2.12224e-09	3	119	0.97541	0.0245902	3.84387e-12
BnaA03g09440D	94	0	1	0	4.77455e-11	92	0	1	0	9.00916e-11	76	0	1	0	5.03207e-09	66	0	0	1	3.9328e-29	113	0	0	1	2.32698e-49	99	0	0	1	2.78591e-43
BnaA03g09480D	83	38	0.68595	0.31405	0.730213	41	11	0.788462	0.211538	0.098749	49	29	0.628205	0.371795	0.564934	92	0	0	1	2.89031e-40	120	6	0.047619	0.952381	1.76404e-47	64	2	0.030303	0.969697	1.23612e-26
BnaA03g09600D	48	174	0.216216	0.783784	2.44839e-44	36	118	0.233766	0.766234	1.21267e-28	32	159	0.167539	0.832461	1.17446e-46	28	265	0.904437	0.0955631	7.44912e-17	43	300	0.874636	0.125364	2.88288e-15	22	319	0.935484	0.0645161	1.2243e-24
BnaA03g09660D	34	22	0.607143	0.392857	0.420866	56	33	0.629213	0.370787	0.543397	42	23	0.646154	0.353846	0.809233	6	48	0.888889	0.111111	0.0014073	22	42	0.65625	0.34375	0.922333	6	48	0.888889	0.111111	0.00138199
BnaA03g09730D	34	11	0.755556	0.244444	0.270121	44	3	0.93617	0.0638298	0.000275504	19	9	0.678571	0.321429	0.958973	17	21	0.552632	0.447368	0.195103	20	21	0.512195	0.487805	0.0592912	10	20	0.666667	0.333333	1
BnaA03g09740D	13	12	0.52	0.48	0.168845	24	25	0.489796	0.510204	0.0175025	6	21	0.222222	0.777778	4.49294e-06	1	26	0.962963	0.037037	0.00275186	0	17	1	0	0.00746243	3	12	0.8	0.2	0.349543
BnaA03g09800D	85	5	0.944444	0.0555556	1.04519e-07	65	9	0.878378	0.121622	0.000342126	43	13	0.767857	0.232143	0.163589	17	11	0.392857	0.607143	0.00499368	20	28	0.583333	0.416667	0.286022	29	25	0.462963	0.537037	0.0036136
BnaA03g09830D	92	68	0.575	0.425	0.0255501	118	63	0.651934	0.348066	0.753924	131	75	0.635922	0.364078	0.43563	59	135	0.695876	0.304124	0.474203	51	152	0.748768	0.251232	0.0243965	53	152	0.741463	0.258537	0.041384
BnaA03g09970D	24	12	0.666667	0.333333	1	29	8	0.783784	0.216216	0.188839	22	14	0.611111	0.388889	0.564934	3	53	0.946429	0.0535714	3.29169e-05	16	34	0.68	0.32	0.908058	24	23	0.489362	0.510638	0.019565
BnaA03g10030D	10	27	0.27027	0.72973	1.27621e-06	7	11	0.388889	0.611111	0.0242432	13	13	0.5	0.5	0.113967	6	9	0.6	0.4	0.669742	1	14	0.933333	0.0666667	0.0484366	3	21	0.875	0.125	0.0526633
BnaA03g10040D	14	17	0.451613	0.548387	0.0207051	23	19	0.547619	0.452381	0.151753	22	19	0.536585	0.463415	0.122105	4	38	0.904762	0.0952381	0.00268984	6	18	0.75	0.25	0.467211	10	50	0.833333	0.166667	0.0126128
BnaA03g10050D	5	13	0.277778	0.722222	0.00116408	0	0	-	-	1	4	6	0.4	0.6	0.117242	4	8	0.666667	0.333333	1	2	9	0.818182	0.181818	0.361645	11	1	0.0833333	0.916667	6.24982e-05
BnaA03g10140D	11	0	1	0	0.0332304	17	0	1	0	0.00794808	24	2	0.923077	0.0769231	0.0124151	4	3	0.428571	0.571429	0.246087	7	16	0.695652	0.304348	0.841359	17	13	0.433333	0.566667	0.0136523
BnaA03g10190D	39	17	0.696429	0.303571	0.714212	17	14	0.548387	0.451613	0.224102	5	10	0.333333	0.666667	0.0135235	6	36	0.857143	0.142857	0.018024	9	44	0.830189	0.169811	0.0217312	16	41	0.719298	0.280702	0.482718
BnaA03g10200D	20	22	0.47619	0.52381	0.0168109	13	16	0.448276	0.551724	0.0245649	10	9	0.526316	0.473684	0.266077	13	70	0.843373	0.156627	0.00167873	19	59	0.75641	0.24359	0.135754	12	64	0.842105	0.157895	0.00290115
BnaA03g10210D	5	13	0.277778	0.722222	0.00116408	9	2	0.818182	0.181818	0.367392	9	6	0.6	0.4	0.672553	0	9	1	0	0.058588	2	9	0.818182	0.181818	0.361645	1	9	0.9	0.1	0.16787
BnaA03g10230D	93	177	0.344444	0.655556	6.36072e-28	73	142	0.339535	0.660465	5.05972e-23	55	110	0.333333	0.666667	1.87811e-18	37	373	0.909756	0.0902439	3.26134e-24	28	328	0.921348	0.0786517	3.33121e-23	40	315	0.887324	0.112676	1.45668e-17
BnaA03g10250D	16	7	0.695652	0.304348	0.837281	15	0	1	0	0.0128658	26	2	0.928571	0.0714286	0.00790531	4	0	0	1	0.0100933	3	4	0.571429	0.428571	0.674203	2	2	0.5	0.5	0.561559
BnaA03g10260D	12	26	0.315789	0.684211	1.5343e-05	17	6	0.73913	0.26087	0.550985	15	8	0.652174	0.347826	0.949269	21	44	0.676923	0.323077	0.925873	10	40	0.8	0.2	0.0720495	10	40	0.8	0.2	0.073207
BnaA03g10330D	0	0	-	-	1	0	0	-	-	1	0	0	-	-	1	0	0	-	-	1	0	0	-	-	1	0	0	-	-	1
BnaA03g10630D	9	30	0.230769	0.769231	3.71856e-08	16	42	0.275862	0.724138	1.78602e-09	6	26	0.1875	0.8125	5.59392e-08	4	48	0.923077	0.0769231	0.000274481	2	86	0.977273	0.0227273	3.5146e-09	5	103	0.953704	0.0462963	1.58877e-09
BnaA03g10790D	74	291	0.20274	0.79726	7.74617e-77	60	282	0.175439	0.824561	1.46944e-80	84	266	0.24	0.76	3.07568e-62	21	380	0.947631	0.0523691	2.24091e-31	26	430	0.942982	0.0570175	1.68785e-34	26	433	0.943355	0.0566449	9.50525e-35
BnaA03g10920D	7	6	0.538462	0.461538	0.400788	14	0	1	0	0.0165737	11	6	0.647059	0.352941	0.933205	1	5	0.833333	0.166667	0.472329	8	5	0.384615	0.615385	0.0524143	0	1	1	0	0.561559
BnaA03g11050D	175	29	0.857843	0.142157	3.36613e-08	116	45	0.720497	0.279503	0.210375	136	25	0.84472	0.15528	7.4976e-06	93	189	0.670213	0.329787	0.960594	150	142	0.486301	0.513699	3.75315e-10	111	148	0.571429	0.428571	0.00284089
BnaA03g11100D	87	312	0.218045	0.781955	1.55923e-78	122	266	0.314433	0.685567	2.8664e-47	139	248	0.359173	0.640827	4.95721e-36	50	359	0.877751	0.122249	1.91317e-18	38	400	0.913242	0.086758	1.32443e-26	39	403	0.911765	0.0882353	1.8031e-26
BnaA03g11130D	22	21	0.511628	0.488372	0.0517938	27	16	0.627907	0.372093	0.674301	14	17	0.451613	0.548387	0.0229584	17	34	0.666667	0.333333	1	7	74	0.91358	0.0864198	8.8291e-06	9	48	0.842105	0.157895	0.0104545
BnaA03g11140D	131	29	0.81875	0.18125	0.000133829	77	22	0.777778	0.222222	0.0349344	74	11	0.870588	0.129412	0.000229851	47	40	0.45977	0.54023	0.000141507	102	38	0.271429	0.728571	4.95946e-22	129	47	0.267045	0.732955	5.69136e-28
BnaA03g11150D	12	15	0.444444	0.555556	0.0256388	10	8	0.555556	0.444444	0.397137	11	10	0.52381	0.47619	0.23031	1	9	0.9	0.1	0.170894	2	22	0.916667	0.0833333	0.0179653	6	14	0.7	0.3	0.82507
BnaA03g11160D	42	18	0.7	0.3	0.663364	47	19	0.712121	0.287879	0.521711	29	21	0.58	0.42	0.265693	22	30	0.576923	0.423077	0.231888	18	34	0.653846	0.346154	0.909691	13	32	0.711111	0.288889	0.610363
BnaA03g11170D	31	53	0.369048	0.630952	3.47354e-08	60	38	0.612245	0.387755	0.330079	29	30	0.491525	0.508475	0.010166	33	146	0.815642	0.184358	8.11347e-05	36	199	0.846809	0.153191	2.35957e-08	25	168	0.870466	0.129534	1.11093e-08
BnaA03g11180D	73	97	0.429412	0.570588	3.26196e-10	95	83	0.533708	0.466292	0.000502541	82	66	0.554054	0.445946	0.00869404	22	122	0.847222	0.152778	1.67343e-05	21	101	0.827869	0.172131	0.000433006	16	81	0.835052	0.164948	0.00116915
BnaA03g11350D	12	0	1	0	0.0256388	10	0	1	0	0.0452852	18	0	1	0	0.00659614	12	0	0	1	4.04103e-06	11	2	0.153846	0.846154	0.000248672	14	0	0	1	5.62352e-07
BnaA03g11360D	0	15	0	1	1.91167e-07	0	11	0	1	1.07625e-05	0	12	0	1	4.49294e-06	0	22	1	0	0.00231766	1	38	0.974359	0.025641	0.000137145	0	26	1	0	0.000857882
BnaA03g11430D	14	0	1	0	0.0155917	13	0	1	0	0.0213801	7	0	1	0	0.0994146	14	0	0	1	5.75376e-07	13	0	0	1	1.36219e-06	9	0	0	1	7.39277e-05
BnaA03g11480D	18	0	1	0	0.00573613	31	0	1	0	0.000257285	11	0	1	0	0.0361743	18	0	0	1	1.17102e-08	22	0	0	1	2.00608e-10	30	0	0	1	8.89029e-14
BnaA03g11490D	0	52	0	1	3.43562e-23	0	19	0	1	4.42428e-09	0	13	0	1	1.70845e-06	0	23	1	0	0.00180926	0	27	1	0	0.000622423	0	25	1	0	0.00109766
BnaA03g11520D	14	133	0.0952381	0.904762	3.32861e-47	11	121	0.0833333	0.916667	3.70361e-44	13	115	0.101562	0.898438	3.52626e-40	11	238	0.955823	0.0441767	6.05934e-21	18	246	0.931818	0.0681818	7.64149e-19	19	184	0.906404	0.0935961	3.53479e-12
BnaA03g11590D	158	0	1	0	7.34031e-18	128	0	1	0	1.36791e-14	143	0	1	0	4.07308e-16	128	1	0.00775194	0.992248	7.20758e-55	160	0	0	1	1.34284e-69	148	3	0.0198675	0.980132	7.85902e-62
BnaA03g11640D	4	0	1	0	0.211661	11	0	1	0	0.0349344	6	0	1	0	0.128512	5	0	0	1	0.00376889	3	1	0.25	0.75	0.116022	2	0	0	1	0.073207
BnaA03g11710D	157	0	1	0	9.37366e-18	86	0	1	0	3.88359e-10	63	0	1	0	1.18772e-07	30	0	0	1	9.23077e-14	38	0	0	1	3.05029e-17	42	0	0	1	6.7685e-19
BnaA03g11830D	6	0	1	0	0.121903	24	0	1	0	0.00141466	10	0	1	0	0.046929	11	0	0	1	1.07749e-05	9	0	0	1	6.856e-05	7	0	0	1	0.000523445
BnaA03g11880D	50	0	1	0	2.22841e-06	62	0	1	0	1.35388e-07	14	0	1	0	0.0174313	30	0	0	1	9.23077e-14	52	0	0	1	3.19078e-23	48	0	0	1	1.8523e-21
BnaA03g11920D	0	33	0	1	4.30558e-15	1	38	0.025641	0.974359	2.59555e-16	0	35	0	1	8.5206e-16	0	69	1	0	2.46464e-08	0	59	1	0	2.46145e-07	0	48	1	0	3.92582e-06
BnaA03g11980D	0	0	-	-	1	0	0	-	-	1	0	0	-	-	1	0	4	1	0	0.216893	0	8	1	0	0.0720495	0	3	1	0	0.287407
BnaA03g12010D	0	0	-	-	1	0	0	-	-	1	0	2	0	1	0.076471	0	0	-	-	1	0	0	-	-	1	0	0	-	-	1
BnaA03g12110D	19	0	1	0	0.00447576	16	0	1	0	0.0100083	38	0	1	0	5.12745e-05	15	0	0	1	2.15881e-07	10	0	0	1	2.57909e-05	10	0	0	1	2.78018e-05
BnaA03g12250D	452	0	1	0	2.35394e-49	412	0	1	0	5.4076e-45	363	0	1	0	1.18495e-39	328	2	0.00606061	0.993939	4.51154e-140	376	0	0	1	1.18977e-162	309	0	0	1	1.16394e-133
BnaA03g12260D	135	0	1	0	2.06341e-15	125	0	1	0	2.86737e-14	134	0	1	0	3.71051e-15	137	0	0	1	1.33241e-59	107	0	0	1	8.74389e-47	70	2	0.0277778	0.972222	3.29691e-29
BnaA03g12280D	4	0	1	0	0.211661	3	0	1	0	0.290635	8	0	1	0	0.076471	7	0	0	1	0.000533238	9	0	0	1	6.856e-05	2	0	0	1	0.073207
BnaA03g12290D	299	0	1	0	6.14334e-33	333	0	1	0	1.69611e-36	248	0	1	0	2.5744e-27	364	4	0.0108696	0.98913	6.5308e-154	258	2	0.00769231	0.992308	4.97655e-110	255	0	0	1	2.28989e-110
BnaA03g12300D	0	47	0	1	4.59586e-21	0	58	0	1	1.12247e-25	0	23	0	1	1.02563e-10	0	53	1	0	1.21383e-06	0	104	1	0	3.9954e-12	0	58	1	0	3.46633e-07
BnaA03g12310D	8	0	1	0	0.0713007	5	0	1	0	0.166569	6	0	1	0	0.128512	8	0	0	1	0.000201559	1	0	0	1	0.212766	0	0	-	-	1
BnaA03g12320D	61	33	0.648936	0.351064	0.788964	66	30	0.6875	0.3125	0.744982	85	55	0.607143	0.392857	0.198016	41	11	0.211538	0.788462	2.62953e-11	20	15	0.428571	0.571429	0.00601419	62	72	0.537313	0.462687	0.00360333
BnaA03g12380D	52	0	1	0	1.36259e-06	49	0	1	0	3.2389e-06	56	0	1	0	6.47438e-07	14	0	0	1	5.75376e-07	33	0	0	1	4.14408e-15	22	0	0	1	2.23384e-10
BnaA03g12450D	0	3	0	1	0.0256388	0	0	-	-	1	0	2	0	1	0.076471	0	2	1	0	0.396703	1	3	0.75	0.25	0.800316	0	3	1	0	0.287407
BnaA03g12470D	0	13	0	1	1.36259e-06	0	0	-	-	1	0	3	0	1	0.0280056	0	6	1	0	0.126436	0	6	1	0	0.122622	0	3	1	0	0.287407
BnaA03g12480D	11	0	1	0	0.0332304	3	0	1	0	0.290635	5	2	0.714286	0.285714	0.86574	14	0	0	1	5.75376e-07	17	0	0	1	2.71231e-08	5	0	0	1	0.00369053
BnaA03g12490D	0	39	0	1	1.1861e-17	0	54	0	1	5.66498e-24	0	41	0	1	2.38779e-18	0	41	1	0	2.28165e-05	0	42	1	0	1.58059e-05	0	54	1	0	9.23761e-07
BnaA03g12790D	3	6	0.333333	0.666667	0.0555774	11	5	0.6875	0.3125	0.924574	6	8	0.428571	0.571429	0.096952	9	13	0.590909	0.409091	0.542468	8	15	0.652174	0.347826	0.941887	10	8	0.444444	0.555556	0.073207
BnaA03g12810D	175	26	0.870647	0.129353	4.57704e-09	116	25	0.822695	0.177305	0.000264448	106	20	0.84127	0.15873	0.000117827	81	86	0.51497	0.48503	0.000108566	66	68	0.507463	0.492537	0.000261092	27	65	0.706522	0.293478	0.502785
BnaA03g12820D	10	3	0.769231	0.230769	0.514514	11	3	0.785714	0.214286	0.428065	7	5	0.583333	0.416667	0.627717	0	6	1	0	0.126436	0	3	1	0	0.286022	0	5	1	0	0.163501
BnaA03g12990D	18	1	0.947368	0.0526316	0.017881	11	5	0.6875	0.3125	0.924574	28	2	0.933333	0.0666667	0.00494957	1	4	0.8	0.2	0.611654	0	9	1	0	0.0562427	11	2	0.153846	0.846154	0.000267762
BnaA03g13010D	39	4	0.906977	0.0930233	0.00197179	17	10	0.62963	0.37037	0.76238	23	15	0.605263	0.394737	0.514188	5	34	0.871795	0.128205	0.0137763	8	46	0.851852	0.148148	0.00815387	6	27	0.818182	0.181818	0.100343
BnaA03g13040D	99	38	0.722628	0.277372	0.220955	113	10	0.918699	0.0813008	1.77454e-08	68	10	0.871795	0.128205	0.000403078	32	36	0.529412	0.470588	0.0308519	46	87	0.654135	0.345865	0.833594	26	37	0.587302	0.412698	0.243583
BnaA03g13120D	73	6	0.924051	0.0759494	4.51683e-06	25	1	0.961538	0.0384615	0.00351804	51	1	0.980769	0.0192308	7.11173e-06	39	17	0.303571	0.696429	4.57536e-08	49	15	0.234375	0.765625	1.63646e-12	34	14	0.291667	0.708333	1.78708e-07
BnaA03g13180D	42	8	0.84	0.16	0.0177238	42	15	0.736842	0.263158	0.339841	32	5	0.864865	0.135135	0.0221255	14	34	0.708333	0.291667	0.625229	14	14	0.5	0.5	0.0940619	11	35	0.76087	0.23913	0.235939
BnaA03g13190D	46	15	0.754098	0.245902	0.204597	51	34	0.6	0.4	0.261226	51	11	0.822581	0.177419	0.0195613	30	53	0.638554	0.361446	0.672944	26	47	0.643836	0.356164	0.757588	15	46	0.754098	0.245902	0.206835
BnaA03g13200D	209	27	0.885593	0.114407	7.09582e-12	189	16	0.921951	0.0780488	9.24423e-14	170	15	0.918919	0.0810811	3.50986e-12	66	52	0.440678	0.559322	8.96357e-07	97	35	0.265152	0.734848	1.80899e-21	49	31	0.3875	0.6125	5.56395e-07
BnaA03g13240D	3	4	0.428571	0.571429	0.24092	6	0	1	0	0.126045	7	2	0.777778	0.222222	0.564934	1	9	0.9	0.1	0.170894	3	9	0.75	0.25	0.620727	0	11	1	0	0.0344365
BnaA03g13250D	2	0	1	0	0.389952	2	3	0.4	0.6	0.277606	0	0	-	-	1	0	3	1	0	0.289164	0	2	1	0	0.391953	0	7	1	0	0.0953615
BnaA03g13260D	24	16	0.6	0.4	0.449406	32	11	0.744186	0.255814	0.362087	24	19	0.55814	0.44186	0.192762	27	14	0.341463	0.658537	3.65355e-05	14	23	0.621622	0.378378	0.642351	15	23	0.605263	0.394737	0.508052
BnaA03g13280D	24	1	0.96	0.04	0.00410406	20	3	0.869565	0.130435	0.0661866	24	0	1	0	0.0015284	5	5	0.5	0.5	0.340637	7	3	0.3	0.7	0.0258268	9	3	0.25	0.75	0.00504958
BnaA03g13310D	22	13	0.628571	0.371429	0.710054	16	11	0.592593	0.407407	0.501806	12	7	0.631579	0.368421	0.827904	8	11	0.578947	0.421053	0.506084	7	6	0.461538	0.538462	0.166174	10	30	0.75	0.25	0.338469
BnaA03g13330D	182	48	0.791304	0.208696	0.000177697	164	24	0.87234	0.12766	1.29995e-08	127	46	0.734104	0.265896	0.0986002	109	126	0.53617	0.46383	7.61567e-05	126	145	0.535055	0.464945	1.49497e-05	98	94	0.489583	0.510417	8.84423e-07
BnaA03g13380D	24	9	0.727273	0.272727	0.543386	12	7	0.631579	0.368421	0.822447	8	6	0.571429	0.428571	0.544399	9	27	0.75	0.25	0.369085	7	23	0.766667	0.233333	0.315354	6	27	0.818182	0.181818	0.100343
BnaA03g13410D	262	105	0.713896	0.286104	0.0851521	271	86	0.759104	0.240896	0.000612867	243	48	0.835052	0.164948	7.71327e-09	131	185	0.585443	0.414557	0.00517059	129	228	0.638655	0.361345	0.334496	87	166	0.656126	0.343874	0.800252
BnaA03g13430D	55	9	0.859375	0.140625	0.0025055	25	19	0.568182	0.431818	0.228211	40	8	0.833333	0.166667	0.0280056	16	34	0.68	0.32	0.909488	14	19	0.575758	0.424242	0.341766	22	29	0.568627	0.431373	0.1936
BnaA03g13450D	8	0	1	0	0.0713007	9	2	0.818182	0.181818	0.367392	15	0	1	0	0.0135235	0	4	1	0	0.216893	0	2	1	0	0.391953	0	9	1	0	0.0573454
BnaA03g13460D	33	12	0.733333	0.266667	0.418966	23	21	0.522727	0.477273	0.0720817	22	7	0.758621	0.241379	0.378075	2	25	0.925926	0.0740741	0.00950694	11	5	0.3125	0.6875	0.00574474	13	9	0.409091	0.590909	0.0204345
BnaA03g13470D	149	82	0.645022	0.354978	0.562071	163	70	0.699571	0.300429	0.367677	165	61	0.730088	0.269912	0.0750151	49	136	0.735135	0.264865	0.0786807	38	179	0.824885	0.175115	2.9458e-06	44	162	0.786408	0.213592	0.000743779
BnaA03g13490D	260	20	0.928571	0.0714286	1.91508e-19	201	25	0.889381	0.110619	1.05907e-11	218	12	0.947826	0.0521739	2.61556e-18	69	82	0.543046	0.456954	0.00315257	131	64	0.328205	0.671795	1.76258e-22	71	49	0.408333	0.591667	1.13012e-08
BnaA03g13510D	182	0	1	0	2.01155e-20	183	2	0.989189	0.0108108	2.12243e-19	142	0	1	0	5.21434e-16	2	51	0.962264	0.0377358	1.92801e-05	0	57	1	0	4.04798e-07	0	46	1	0	6.45604e-06
BnaA03g13540D	85	24	0.779817	0.220183	0.0226803	65	15	0.8125	0.1875	0.0119833	70	23	0.752688	0.247312	0.123978	36	45	0.555556	0.444444	0.058588	31	45	0.592105	0.407895	0.225812	21	53	0.716216	0.283784	0.448411
BnaA03g13650D	48	46	0.510638	0.489362	0.0030462	49	27	0.644737	0.355263	0.764464	37	25	0.596774	0.403226	0.320058	31	56	0.643678	0.356322	0.733033	20	55	0.733333	0.266667	0.286022	40	81	0.669421	0.330579	1
BnaA03g13830D	123	34	0.783439	0.216561	0.00420328	39	12	0.764706	0.235294	0.197099	84	32	0.724138	0.275862	0.259964	40	71	0.63964	0.36036	0.631357	69	56	0.448	0.552	8.85997e-07	62	92	0.597403	0.402597	0.104839
BnaA03g13850D	34	6	0.85	0.15	0.0255501	24	4	0.857143	0.142857	0.0567076	13	6	0.684211	0.315789	0.939537	7	4	0.363636	0.636364	0.0580391	5	10	0.666667	0.333333	1	6	10	0.625	0.375	0.800252
BnaA03g13880D	19	6	0.76	0.24	0.395676	15	9	0.625	0.375	0.744982	8	8	0.5	0.5	0.220573	12	9	0.428571	0.571429	0.0379277	2	18	0.9	0.1	0.0459649	5	17	0.772727	0.227273	0.369359
BnaA03g13930D	20	5	0.8	0.2	0.211661	24	17	0.585366	0.414634	0.348629	16	20	0.444444	0.555556	0.0105721	8	8	0.5	0.5	0.216893	19	28	0.595745	0.404255	0.379721	10	7	0.411765	0.588235	0.0453704
BnaA03g13980D	13	22	0.371429	0.628571	0.000555832	23	21	0.522727	0.477273	0.0720817	18	10	0.642857	0.357143	0.86574	1	31	0.96875	0.03125	0.000820367	9	23	0.71875	0.28125	0.613479	4	32	0.888889	0.111111	0.00988042
BnaA03g14040D	97	52	0.651007	0.348993	0.760058	61	32	0.655914	0.344086	0.894262	59	21	0.7375	0.2625	0.24753	27	90	0.769231	0.230769	0.0348513	46	81	0.637795	0.362205	0.571059	23	90	0.79646	0.20354	0.00760762
BnaA03g14060D	43	44	0.494253	0.505747	0.00156343	12	23	0.342857	0.657143	0.00015793	20	39	0.338983	0.661017	5.1593e-07	13	105	0.889831	0.110169	1.24852e-06	12	76	0.863636	0.136364	0.000250928	13	78	0.857143	0.142857	0.000347803
BnaA03g14110D	124	28	0.815789	0.184211	0.000269559	91	13	0.875	0.125	2.50187e-05	59	15	0.797297	0.202703	0.0332228	18	33	0.647059	0.352941	0.841231	31	35	0.530303	0.469697	0.0334402	32	28	0.466667	0.533333	0.00253584
BnaA03g14150D	17	1	0.944444	0.0555556	0.0229503	7	1	0.875	0.125	0.28385	11	2	0.846154	0.153846	0.235899	3	16	0.842105	0.157895	0.15601	0	10	1	0	0.0436923	1	20	0.952381	0.047619	0.011452
BnaA03g14200D	50	6	0.892857	0.107143	0.000842622	37	27	0.578125	0.421875	0.191848	28	5	0.848485	0.151515	0.0492299	42	18	0.3	0.7	1.02886e-08	21	21	0.5	0.5	0.0383119	25	27	0.519231	0.480769	0.0430731
BnaA03g14210D	12	208	0.0545455	0.945455	1.3547e-80	9	212	0.040724	0.959276	1.75839e-84	18	191	0.0861244	0.913876	9.53342e-69	2	210	0.990566	0.00943396	2.60624e-22	7	222	0.969432	0.0305677	3.43688e-21	3	227	0.986957	0.0130435	1.26117e-23
BnaA03g14220D	16	0	1	0	0.00937255	17	0	1	0	0.00794808	11	0	1	0	0.0361743	4	0	0	1	0.0100933	16	0	0	1	7.19037e-08	7	0	0	1	0.000523445
BnaA03g14260D	6	2	0.75	0.25	0.693893	5	1	0.833333	0.166667	0.471825	1	0	1	0	0.564934	2	8	0.8	0.2	0.457235	5	11	0.6875	0.3125	0.922333	5	3	0.375	0.625	0.121282
BnaA03g14270D	0	2	0	1	0.0713007	0	0	-	-	1	0	0	-	-	1	0	0	-	-	1	0	1	1	0	0.559077	0	4	1	0	0.213736
BnaA03g14320D	83	20	0.805825	0.194175	0.00581012	70	28	0.714286	0.285714	0.397137	62	12	0.837838	0.162162	0.00457021	36	64	0.64	0.36	0.658138	65	88	0.575163	0.424837	0.0293697	63	56	0.470588	0.529412	2.1106e-05
BnaA03g14360D	50	9	0.847458	0.152542	0.00679573	40	14	0.740741	0.259259	0.324047	21	17	0.552632	0.447368	0.198785	6	37	0.860465	0.139535	0.0146552	17	34	0.666667	0.333333	1	12	22	0.647059	0.352941	0.877707
BnaA03g14370D	38	22	0.633333	0.366667	0.663364	32	13	0.711111	0.288889	0.610621	13	36	0.265306	0.734694	1.68437e-08	15	43	0.741379	0.258621	0.297558	34	56	0.622222	0.377778	0.452039	49	44	0.473118	0.526882	0.00023187
BnaA03g14380D	34	0	1	0	0.000111935	22	0	1	0	0.00233106	18	0	1	0	0.00659614	20	0	0	1	1.64292e-09	17	0	0	1	2.71231e-08	15	0	0	1	2.11341e-07
BnaA03g14400D	1	0	1	0	0.555631	2	0	1	0	0.397137	3	0	1	0	0.29294	0	0	-	-	1	0	0	-	-	1	0	1	1	0	0.561559
BnaA03g14420D	32	12	0.727273	0.272727	0.47191	40	15	0.727273	0.272727	0.423585	13	4	0.764706	0.235294	0.480293	15	35	0.7	0.3	0.700379	11	26	0.702703	0.297297	0.722266	22	26	0.541667	0.458333	0.101808
BnaA03g14490D	96	11	0.897196	0.102804	1.67252e-06	95	21	0.818966	0.181034	0.00137573	65	44	0.59633	0.40367	0.176874	58	55	0.486726	0.513274	0.000163252	95	83	0.466292	0.533708	6.75703e-08	56	65	0.53719	0.46281	0.00573618
BnaA03g14500D	0	9	0	1	6.82512e-05	1	11	0.0833333	0.916667	6.37466e-05	0	8	0	1	0.000219033	1	14	0.933333	0.0666667	0.0506086	0	23	1	0	0.00167238	0	27	1	0	0.000668161
BnaA03g14510D	73	1	0.986486	0.0135135	2.6536e-08	37	1	0.973684	0.0263158	0.000191966	51	0	1	0	2.18343e-06	27	5	0.15625	0.84375	5.59977e-09	35	8	0.186047	0.813953	1.4419e-10	15	9	0.375	0.625	0.00556406
BnaA03g14560D	2	33	0.0571429	0.942857	1.71466e-13	1	26	0.037037	0.962963	3.22618e-11	1	28	0.0344828	0.965517	5.27483e-12	2	52	0.962963	0.037037	1.50834e-05	0	55	1	0	6.56364e-07	1	53	0.981481	0.0185185	3.85103e-06
BnaA03g14620D	47	7	0.87037	0.12963	0.00339769	34	8	0.809524	0.190476	0.0803481	26	3	0.896552	0.103448	0.0184002	21	20	0.487805	0.512195	0.0287381	26	14	0.35	0.65	6.81864e-05	23	14	0.378378	0.621622	0.000566939
BnaA03g14630D	455	37	0.924797	0.0752033	1.6208e-32	445	22	0.952891	0.0471092	1.04574e-37	441	33	0.93038	0.0696203	1.59104e-32	268	83	0.236467	0.763533	1.55457e-63	255	66	0.205607	0.794393	8.0609e-67	269	80	0.229226	0.770774	2.41646e-65
BnaA03g14640D	4	0	1	0	0.211661	4	0	1	0	0.217505	4	0	1	0	0.220573	1	0	0	1	0.216893	0	0	-	-	1	1	0	0	1	0.213736
BnaA03g14660D	136	17	0.888889	0.111111	2.69204e-08	71	11	0.865854	0.134146	0.00039504	81	16	0.835052	0.164948	0.00129643	43	35	0.448718	0.551282	0.000147746	62	74	0.544118	0.455882	0.00529556	69	45	0.394737	0.605263	4.38418e-09
BnaA03g14740D	6	6	0.5	0.5	0.283558	28	16	0.636364	0.363636	0.749208	17	2	0.894737	0.105263	0.0616001	5	7	0.583333	0.416667	0.625229	10	7	0.411765	0.588235	0.0443633	8	8	0.5	0.5	0.213736
BnaA03g14770D	8	13	0.380952	0.619048	0.0108739	3	2	0.6	0.4	0.826988	6	5	0.545455	0.454545	0.482574	2	12	0.857143	0.142857	0.188327	2	8	0.8	0.2	0.452039	0	3	1	0	0.287407
BnaA03g14790D	11	6	0.647059	0.352941	0.923606	9	4	0.692308	0.307692	0.910621	16	1	0.941176	0.0588235	0.0317738	5	14	0.736842	0.263158	0.601145	8	23	0.741935	0.258065	0.455018	9	15	0.625	0.375	0.745104
BnaA03g14800D	113	47	0.70625	0.29375	0.361332	55	29	0.654762	0.345238	0.886759	69	44	0.610619	0.389381	0.280957	23	64	0.735632	0.264368	0.23491	22	61	0.73494	0.26506	0.24889	25	29	0.537037	0.462963	0.0719582
BnaA03g14810D	57	9	0.863636	0.136364	0.00165612	55	2	0.964912	0.0350877	7.28959e-06	33	8	0.804878	0.195122	0.0994146	11	2	0.153846	0.846154	0.000274481	16	8	0.333333	0.666667	0.00129749	28	14	0.333333	0.666667	1.71478e-05
BnaA03g14820D	62	7	0.898551	0.101449	0.000131119	41	5	0.891304	0.108696	0.00305642	47	6	0.886792	0.113208	0.00192137	14	12	0.461538	0.538462	0.0475494	20	22	0.52381	0.47619	0.0781943	12	11	0.478261	0.521739	0.087581
BnaA03g14830D	218	27	0.889796	0.110204	1.00239e-12	217	40	0.844358	0.155642	9.18282e-09	162	55	0.746544	0.253456	0.025682	163	98	0.375479	0.624521	3.31649e-22	150	113	0.429658	0.570342	3.31334e-15	151	91	0.376033	0.623967	1.33112e-20
BnaA03g14850D	1359	190	0.87734	0.12266	2.64621e-67	1322	192	0.873184	0.126816	3.66233e-63	1093	209	0.839478	0.160522	3.06417e-38	808	476	0.370717	0.629283	1.82873e-109	826	515	0.384042	0.615958	2.0525e-104	707	476	0.402367	0.597633	1.21168e-80
BnaA03g14860D	212	46	0.821705	0.178295	5.38227e-07	188	39	0.828194	0.171806	1.14038e-06	149	35	0.809783	0.190217	0.000138739	78	96	0.551724	0.448276	0.00321862	102	73	0.417143	0.582857	1.72812e-11	92	94	0.505376	0.494624	1.17188e-05
BnaA03g15030D	27	3	0.9	0.1	0.0130669	36	4	0.9	0.1	0.00417011	19	0	1	0	0.00517964	35	4	0.102564	0.897436	7.0931e-13	29	7	0.194444	0.805556	9.78108e-09	22	18	0.45	0.55	0.00802429
BnaA03g15040D	8	17	0.32	0.68	0.000617586	15	20	0.428571	0.571429	0.00642335	10	16	0.384615	0.615385	0.00571985	2	14	0.875	0.125	0.119481	5	25	0.833333	0.166667	0.0827137	7	23	0.766667	0.233333	0.31669
BnaA03g15060D	152	7	0.955975	0.0440252	8.65405e-14	113	14	0.889764	0.110236	4.74279e-07	127	11	0.92029	0.0797101	1.95255e-09	52	7	0.118644	0.881356	5.80398e-18	46	21	0.313433	0.686567	4.65588e-09	42	9	0.176471	0.823529	9.62717e-13
BnaA03g15070D	10	0	1	0	0.0430914	10	0	1	0	0.0452852	7	0	1	0	0.0994146	5	6	0.545455	0.454545	0.479789	7	10	0.588235	0.411765	0.573367	10	28	0.736842	0.263158	0.439949
BnaA03g15080D	14	3	0.823529	0.176471	0.226817	4	1	0.8	0.2	0.610621	9	4	0.692308	0.307692	0.915875	7	3	0.3	0.7	0.0272097	6	0	0	1	0.00129749	2	4	0.666667	0.333333	1
BnaA03g15110D	11	0	1	0	0.0332304	8	2	0.8	0.2	0.456784	15	0	1	0	0.0135235	0	80	1	0	1.64292e-09	0	94	1	0	4.6715e-11	0	140	1	0	6.53063e-16
BnaA03g15140D	0	11	0	1	9.56296e-06	0	8	0	1	0.000200397	0	6	0	1	0.0015284	0	8	1	0	0.074491	0	15	1	0	0.012209	0	10	1	0	0.0447204
BnaA03g15160D	6	0	1	0	0.121903	3	0	1	0	0.290635	2	0	1	0	0.39903	4	0	0	1	0.0100933	3	0	0	1	0.025937	5	0	0	1	0.00369053
BnaA03g15170D	253	3	0.988281	0.0117188	1.99524e-26	240	5	0.979592	0.0204082	5.77399e-24	195	6	0.970149	0.0298507	1.26066e-18	132	18	0.12	0.88	4.57382e-44	166	11	0.0621469	0.937853	2.27193e-63	108	27	0.2	0.8	3.22078e-29
BnaA03g15180D	13	2	0.866667	0.133333	0.144828	4	5	0.444444	0.555556	0.217505	7	5	0.583333	0.416667	0.627717	4	8	0.666667	0.333333	1	3	9	0.75	0.25	0.620727	1	8	0.888889	0.111111	0.213736
BnaA03g15220D	8	7	0.533333	0.466667	0.344692	8	0	1	0	0.0740756	1	6	0.142857	0.857143	0.00790531	2	15	0.882353	0.117647	0.0949627	16	16	0.5	0.5	0.0720495	0	8	1	0	0.073207
BnaA03g15260D	46	31	0.597403	0.402597	0.259937	23	19	0.547619	0.452381	0.151753	25	12	0.675676	0.324324	0.971082	22	68	0.755556	0.244444	0.114856	20	69	0.775281	0.224719	0.0505706	17	70	0.804598	0.195402	0.012965
BnaA03g15400D	10	0	1	0	0.0430914	2	0	1	0	0.397137	6	0	1	0	0.128512	5	0	0	1	0.00376889	11	0	0	1	9.65676e-06	15	0	0	1	2.11341e-07
BnaA03g15440D	2	4	0.333333	0.666667	0.121903	4	1	0.8	0.2	0.610621	4	1	0.8	0.2	0.615296	4	4	0.5	0.5	0.396703	7	5	0.416667	0.583333	0.100735	6	3	0.333333	0.666667	0.0573454
BnaA03g15490D	0	0	-	-	1	0	2	0	1	0.0740756	0	0	-	-	1	0	0	-	-	1	0	0	-	-	1	0	0	-	-	1
BnaA03g15500D	9	2	0.818182	0.181818	0.359232	11	5	0.6875	0.3125	0.924574	10	2	0.833333	0.166667	0.29294	1	14	0.933333	0.0666667	0.0506086	1	25	0.961538	0.0384615	0.00326269	4	19	0.826087	0.173913	0.15286
BnaA03g15510D	172	14	0.924731	0.0752688	6.58453e-13	93	8	0.920792	0.0792079	3.02756e-07	115	7	0.942623	0.057377	7.92443e-10	19	4	0.173913	0.826087	2.36088e-06	44	18	0.290323	0.709677	1.82439e-09	42	15	0.263158	0.736842	6.72838e-10
BnaA03g15520D	15	0	1	0	0.012056	14	0	1	0	0.0165737	9	0	1	0	0.0599087	9	0	0	1	7.61567e-05	7	0	0	1	0.000485738	13	0	0	1	1.49143e-06
BnaA03g15530D	65	5	0.928571	0.0714286	1.16762e-05	19	15	0.558824	0.441176	0.248461	74	2	0.973684	0.0263158	8.39361e-08	13	20	0.606061	0.393939	0.552177	16	20	0.555556	0.444444	0.212766	11	15	0.576923	0.423077	0.409931
BnaA03g15540D	27	4	0.870968	0.129032	0.0282816	17	3	0.85	0.15	0.126045	41	2	0.953488	0.0465116	0.000228368	12	13	0.52	0.48	0.173956	3	14	0.823529	0.176471	0.227991	7	14	0.666667	0.333333	1
BnaA03g15550D	18	0	1	0	0.00573613	22	0	1	0	0.00233106	16	0	1	0	0.0105721	13	0	0	1	1.52941e-06	9	0	0	1	6.856e-05	8	0	0	1	0.000196812
BnaA03g15600D	17	0	1	0	0.0073844	9	1	0.9	0.1	0.171203	6	4	0.6	0.4	0.740779	3	0	0	1	0.0272097	7	6	0.461538	0.538462	0.166174	7	6	0.461538	0.538462	0.167163
BnaA03g15710D	19	0	1	0	0.00447576	12	0	1	0	0.0269371	11	0	1	0	0.0361743	13	0	0	1	1.52941e-06	15	0	0	1	1.91353e-07	17	0	0	1	3.00434e-08
BnaA03g15750D	127	144	0.468635	0.531365	3.16662e-11	134	89	0.600897	0.399103	0.0633592	132	111	0.54321	0.45679	0.00016059	66	179	0.730612	0.269388	0.058588	78	254	0.76506	0.23494	0.000391529	51	166	0.764977	0.235023	0.00489269
BnaA03g15760D	48	398	0.107623	0.892377	1.00849e-135	38	336	0.101604	0.898396	2.60514e-116	43	327	0.116216	0.883784	4.04971e-109	9	618	0.985646	0.0143541	2.10754e-62	21	697	0.970752	0.0292479	4.88573e-65	10	579	0.983022	0.0169779	9.52807e-58
BnaA03g15770D	15	10	0.6	0.4	0.555631	16	20	0.444444	0.555556	0.0100083	11	17	0.392857	0.607143	0.00532824	8	27	0.771429	0.228571	0.255096	9	47	0.839286	0.160714	0.012209	5	39	0.886364	0.113636	0.00463591
BnaA03g15790D	3	1	0.75	0.25	0.795571	11	0	1	0	0.0349344	6	0	1	0	0.128512	0	0	-	-	1	0	4	1	0	0.212766	6	3	0.333333	0.666667	0.0573454
BnaA03g15800D	134	2	0.985294	0.0147059	2.90842e-14	115	7	0.942623	0.057377	6.91702e-10	96	9	0.914286	0.0857143	4.10199e-07	99	12	0.108108	0.891892	3.05909e-34	101	29	0.223077	0.776923	1.35919e-25	66	13	0.164557	0.835443	4.24824e-20
BnaA03g15820D	56	6	0.903226	0.0967742	0.000220793	45	4	0.918367	0.0816327	0.000542912	34	12	0.73913	0.26087	0.3824	27	39	0.590909	0.409091	0.258959	56	66	0.540984	0.459016	0.00687887	27	40	0.597015	0.402985	0.294583
BnaA03g15830D	113	46	0.710692	0.289308	0.305242	73	16	0.820225	0.179775	0.00499048	100	42	0.704225	0.295775	0.427959	11	28	0.717949	0.282051	0.580753	8	18	0.692308	0.307692	0.854159	7	30	0.810811	0.189189	0.0976381
BnaA03g15870D	4	12	0.25	0.75	0.00102417	8	6	0.571429	0.428571	0.539544	4	8	0.333333	0.666667	0.0280056	2	27	0.931034	0.0689655	0.00588756	0	46	1	0	5.9705e-06	0	6	1	0	0.123631
BnaA03g15890D	57	21	0.730769	0.269231	0.294473	26	12	0.684211	0.315789	0.888198	44	13	0.77193	0.22807	0.140678	10	26	0.722222	0.277778	0.562711	20	33	0.622642	0.377358	0.577603	10	37	0.787234	0.212766	0.120686
BnaA03g15920D	29	16	0.644444	0.355556	0.821195	35	12	0.744681	0.255319	0.33421	24	3	0.888889	0.111111	0.0280056	15	17	0.53125	0.46875	0.155316	10	24	0.705882	0.294118	0.707207	6	23	0.793103	0.206897	0.208295
BnaA03g15940D	76	36	0.678571	0.321429	0.855752	45	12	0.789474	0.210526	0.0798665	51	13	0.796875	0.203125	0.049771	27	61	0.693182	0.306818	0.683416	24	60	0.714286	0.285714	0.433607	22	43	0.661538	0.338462	0.98831
BnaA03g15950D	80	10	0.888889	0.111111	2.55368e-05	83	12	0.873684	0.126316	6.55605e-05	96	4	0.96	0.04	3.5931e-09	113	11	0.0887097	0.91129	8.83184e-41	115	19	0.141791	0.858209	1.61777e-36	107	18	0.144	0.856	8.53309e-34
BnaA03g15980D	0	27	0	1	1.54286e-12	0	25	0	1	1.30461e-11	0	49	0	1	9.48865e-22	0	43	1	0	1.38553e-05	0	40	1	0	2.57909e-05	0	36	1	0	7.39277e-05
BnaA03g16010D	131	35	0.789157	0.210843	0.00193829	126	20	0.863014	0.136986	2.15438e-06	107	14	0.884298	0.115702	1.8993e-06	83	44	0.346457	0.653543	1.86323e-13	110	51	0.31677	0.68323	5.89559e-20	67	40	0.373832	0.626168	8.52332e-10
BnaA03g16020D	0	59	0	1	3.51931e-26	0	44	0	1	1.06033e-19	0	57	0	1	3.5196e-25	0	85	1	0	4.89072e-10	0	90	1	0	1.24014e-10	0	95	1	0	4.04236e-11
BnaA03g16040D	40	4	0.909091	0.0909091	0.00156343	29	7	0.805556	0.194444	0.119239	15	15	0.5	0.5	0.0876993	2	27	0.931034	0.0689655	0.00588756	4	32	0.888889	0.111111	0.00950299	10	25	0.714286	0.285714	0.633956
BnaA03g16060D	29	30	0.491525	0.508475	0.00890057	11	29	0.275	0.725	7.09347e-07	14	14	0.5	0.5	0.0994146	22	56	0.717949	0.282051	0.41873	4	125	0.968992	0.0310078	2.39393e-12	10	42	0.807692	0.192308	0.0535566
BnaA03g16080D	0	9	0	1	6.82512e-05	0	4	0	1	0.0100083	0	8	0	1	0.000219033	0	14	1	0	0.0167224	0	12	1	0	0.025937	0	1	1	0	0.561559
BnaA03g16130D	72	24	0.75	0.25	0.121903	61	31	0.663043	0.336957	0.998967	55	18	0.753425	0.246575	0.17253	24	47	0.661972	0.338028	0.991509	39	65	0.625	0.375	0.448554	52	41	0.44086	0.55914	1.45281e-05
BnaA03g16220D	2	0	1	0	0.389952	0	0	-	-	1	0	0	-	-	1	2	0	0	1	0.074491	1	0	0	1	0.212766	0	0	-	-	1
BnaA03g16300D	4	0	1	0	0.211661	8	0	1	0	0.0740756	9	0	1	0	0.0599087	8	0	0	1	0.000201559	15	0	0	1	1.91353e-07	20	0	0	1	1.59772e-09
BnaA03g16340D	0	31	0	1	3.06409e-14	0	39	0	1	1.44268e-17	0	12	0	1	4.49294e-06	0	15	1	0	0.0129505	0	20	1	0	0.00349307	0	26	1	0	0.000857882
BnaA03g16370D	71	0	1	0	1.30434e-08	71	0	1	0	1.49362e-08	66	0	1	0	5.74778e-08	98	0	0	1	7.55726e-43	83	0	0	1	1.69802e-36	75	0	0	1	5.20509e-33
BnaA03g16390D	77	1	0.987179	0.0128205	9.99395e-09	54	3	0.947368	0.0526316	2.63009e-05	65	2	0.970149	0.0298507	7.25716e-07	51	2	0.0377358	0.962264	4.39895e-21	78	2	0.025	0.975	1.07037e-32	77	2	0.0253165	0.974684	3.39369e-32
BnaA03g16490D	0	41	0	1	1.68677e-18	0	36	0	1	2.70892e-16	0	30	0	1	1.12008e-13	0	35	1	0	9.78687e-05	0	26	1	0	0.000800668	0	31	1	0	0.000252917
BnaA03g16540D	0	0	-	-	1	0	0	-	-	1	0	0	-	-	1	0	0	-	-	1	0	0	-	-	1	0	0	-	-	1
BnaA03g16860D	32	0	1	0	0.000181445	20	0	1	0	0.00375636	24	0	1	0	0.0015284	16	0	0	1	8.18973e-08	9	0	0	1	6.856e-05	5	0	0	1	0.00369053
BnaA03g16880D	9	35	0.204545	0.795455	4.78157e-10	8	26	0.235294	0.764706	4.68191e-07	13	10	0.565217	0.434783	0.387882	15	45	0.75	0.25	0.232982	15	64	0.810127	0.189873	0.0134795	10	38	0.791667	0.208333	0.101808
BnaA03g16930D	88	0	1	0	2.04895e-10	69	2	0.971831	0.028169	2.47672e-07	49	0	1	0	3.57505e-06	26	0	0	1	4.6662e-12	43	0	0	1	2.24446e-19	26	1	0.037037	0.962963	2.94173e-11
BnaA03g16950D	0	96	0	1	4.72339e-42	0	42	0	1	7.65367e-19	0	48	0	1	2.51405e-21	0	196	1	0	7.22092e-22	4	220	0.982143	0.0178571	1.94506e-22	0	144	1	0	2.45446e-16
BnaA03g16990D	0	21	0	1	5.4051e-10	0	16	0	1	8.26008e-08	0	19	0	1	5.03207e-09	0	48	1	0	4.04103e-06	0	51	1	0	1.74173e-06	0	39	1	0	3.56491e-05
BnaA03g17090D	142	32	0.816092	0.183908	8.83228e-05	126	19	0.868966	0.131034	1.11116e-06	129	50	0.72067	0.27933	0.185258	58	109	0.652695	0.347305	0.782388	57	137	0.706186	0.293814	0.312887	56	75	0.572519	0.427481	0.0399029
BnaA03g17100D	157	291	0.350446	0.649554	4.23926e-44	113	265	0.298942	0.701058	3.97064e-50	114	240	0.322034	0.677966	2.66816e-41	39	516	0.92973	0.0702703	7.10217e-38	20	535	0.963964	0.036036	3.18798e-48	15	298	0.952077	0.0479233	1.85609e-25
BnaA03g17190D	49	20	0.710145	0.289855	0.525841	45	7	0.865385	0.134615	0.00554497	41	10	0.803922	0.196078	0.0660351	16	48	0.75	0.25	0.216893	18	40	0.689655	0.310345	0.788438	24	38	0.612903	0.387097	0.452187
BnaA03g17230D	5	0	1	0	0.161406	2	3	0.4	0.6	0.277606	1	0	1	0	0.564934	5	5	0.5	0.5	0.340637	3	3	0.5	0.5	0.467211	0	3	1	0	0.287407
BnaA03g17270D	107	116	0.479821	0.520179	1.64621e-08	75	129	0.367647	0.632353	1.98711e-18	133	93	0.588496	0.411504	0.0258892	62	331	0.842239	0.157761	1.3725e-12	91	366	0.800875	0.199125	6.21e-09	56	316	0.849462	0.150538	6.53656e-13
BnaA03g17320D	7	2	0.777778	0.222222	0.555631	16	2	0.888889	0.111111	0.0740756	6	2	0.75	0.25	0.702588	1	5	0.833333	0.166667	0.472329	2	5	0.714286	0.285714	0.860376	1	0	0	1	0.213736
BnaA03g17330D	14	3	0.823529	0.176471	0.226817	9	0	1	0	0.0581266	6	2	0.75	0.25	0.702588	0	2	1	0	0.396703	1	2	0.666667	0.333333	1	0	6	1	0	0.123631
BnaA03g17390D	22	0	1	0	0.00213846	14	0	1	0	0.0165737	16	0	1	0	0.0105721	0	19	1	0	0.00485413	1	35	0.972222	0.0277778	0.000282917	0	19	1	0	0.0047359
BnaA03g17400D	2	3	0.4	0.6	0.270121	8	0	1	0	0.0740756	2	7	0.222222	0.777778	0.0105721	0	5	1	0	0.166285	0	10	1	0	0.0436923	0	4	1	0	0.213736
BnaA03g17440D	35	0	1	0	8.75839e-05	35	0	1	0	9.65504e-05	30	0	1	0	0.000358309	27	0	0	1	1.76003e-12	26	0	0	1	3.9954e-12	22	0	0	1	2.23384e-10
BnaA03g17520D	53	10	0.84127	0.15873	0.00690775	26	7	0.787879	0.212121	0.199972	24	5	0.827586	0.172414	0.105978	11	13	0.541667	0.458333	0.261542	0	14	1	0	0.0157676	5	32	0.864865	0.135135	0.0207246
BnaA03g17530D	3	6	0.333333	0.666667	0.0555774	10	9	0.526316	0.473684	0.263397	1	3	0.25	0.75	0.121933	4	7	0.636364	0.363636	0.899266	5	10	0.666667	0.333333	1	0	8	1	0	0.073207
BnaA03g17550D	2	106	0.0185185	0.981481	1.18519e-44	0	64	0	1	3.05573e-28	0	32	0	1	1.58805e-14	4	72	0.947368	0.0526316	9.69148e-07	0	86	1	0	3.30875e-10	1	81	0.987805	0.0121951	4.20198e-09
BnaA03g17570D	0	256	0	1	7.26122e-111	0	191	0	1	7.73453e-83	0	178	0	1	3.68025e-77	4	245	0.983936	0.0160643	5.09727e-25	8	276	0.971831	0.028169	1.99278e-26	0	292	1	0	3.7343e-32
BnaA03g17640D	8	0	1	0	0.0713007	6	0	1	0	0.126045	4	0	1	0	0.220573	14	0	0	1	5.75376e-07	4	0	0	1	0.00950299	5	0	0	1	0.00369053
BnaA03g17670D	16	0	1	0	0.00937255	20	0	1	0	0.00375636	13	2	0.866667	0.133333	0.152698	10	0	0	1	2.86334e-05	12	0	0	1	3.62143e-06	24	0	0	1	3.14755e-11
BnaA03g17740D	20	0	1	0	0.00347274	15	0	1	0	0.0128658	8	0	1	0	0.076471	2	1	0.333333	0.666667	0.289164	27	0	0	1	1.49751e-12	11	0	0	1	1.0444e-05
BnaA03g17750D	0	56	0	1	6.79037e-25	0	36	0	1	2.70892e-16	0	32	0	1	1.58805e-14	0	71	1	0	1.49426e-08	0	80	1	0	1.4293e-09	0	48	1	0	3.92582e-06
BnaA03g17780D	0	2	0	1	0.0713007	0	5	0	1	0.00375636	0	9	0	1	8.21865e-05	0	1	1	0	0.562711	0	7	1	0	0.0940619	0	1	1	0	0.561559
BnaA03g17810D	12	0	1	0	0.0256388	9	0	1	0	0.0581266	18	0	1	0	0.00659614	9	0	0	1	7.61567e-05	11	1	0.0833333	0.916667	5.7837e-05	11	6	0.352941	0.647059	0.0125677
BnaA03g17830D	0	6	0	1	0.00129702	0	4	0	1	0.0100083	0	3	0	1	0.0280056	0	3	1	0	0.289164	0	6	1	0	0.122622	0	20	1	0	0.00369053
BnaA03g17850D	12	0	1	0	0.0256388	46	0	1	0	6.65115e-06	20	0	1	0	0.0040389	20	0	0	1	1.64292e-09	42	0	0	1	6.02379e-19	20	0	0	1	1.59772e-09
BnaA03g17870D	50	0	1	0	2.22841e-06	31	0	1	0	0.000257285	34	0	1	0	0.0001359	27	2	0.0689655	0.931034	6.50169e-11	32	0	0	1	1.10567e-14	38	0	0	1	3.4597e-17
BnaA03g17930D	0	19	0	1	3.81859e-09	0	6	0	1	0.00141466	0	1	0	1	0.220573	0	18	1	0	0.00621646	0	19	1	0	0.00450436	1	20	0.952381	0.047619	0.011452
BnaA03g17940D	60	2	0.967742	0.0322581	1.93339e-06	46	3	0.938776	0.0612245	0.000172605	34	0	1	0	0.0001359	16	0	0	1	8.18973e-08	29	0	0	1	2.10077e-13	10	1	0.0909091	0.909091	0.000163397
BnaA03g17950D	70	0	1	0	1.66933e-08	62	0	1	0	1.35388e-07	60	0	1	0	2.45775e-07	46	0	0	1	1.37968e-20	82	2	0.0238095	0.97619	2.11964e-34	60	0	0	1	1.39775e-26
BnaA03g17980D	0	19	0	1	3.81859e-09	0	10	0	1	2.86952e-05	0	5	0	1	0.0040389	0	6	1	0	0.126436	0	20	1	0	0.00349307	0	9	1	0	0.0573454
BnaA03g18010D	10	20	0.333333	0.666667	0.000297591	14	31	0.311111	0.688889	1.88468e-06	5	7	0.416667	0.583333	0.105978	7	15	0.681818	0.318182	0.943352	6	15	0.714286	0.285714	0.722462	5	27	0.84375	0.15625	0.0573454
BnaA03g18030D	0	6	0	1	0.00129702	0	7	0	1	0.000535058	0	5	0	1	0.0040389	0	5	1	0	0.166285	0	9	1	0	0.0562427	0	9	1	0	0.0573454
BnaA03g18070D	1	17	0.0555556	0.944444	1.71644e-07	0	20	0	1	1.66729e-09	0	14	0	1	6.47438e-07	0	36	1	0	7.61567e-05	2	31	0.939394	0.0606061	0.00211415	1	42	0.976744	0.0232558	5.59797e-05
BnaA03g18170D	50	38	0.568182	0.431818	0.0779681	29	27	0.517857	0.482143	0.0338331	41	42	0.493976	0.506024	0.00237344	28	27	0.490909	0.509091	0.0121471	56	40	0.416667	0.583333	8.40592e-07	26	25	0.490196	0.509804	0.015189
BnaA03g18190D	26	0	1	0	0.000799769	18	0	1	0	0.00618429	26	0	1	0	0.000955504	2	0	0	1	0.074491	19	0	0	1	3.85346e-09	18	0	0	1	1.13709e-08
BnaA03g18200D	31	30	0.508197	0.491803	0.0164843	27	35	0.435484	0.564516	0.000343977	39	26	0.6	0.4	0.333658	40	42	0.512195	0.487805	0.00688401	35	47	0.573171	0.426829	0.109924	32	36	0.529412	0.470588	0.0302162
BnaA03g18260D	21	0	1	0	0.0027372	8	0	1	0	0.0740756	16	0	1	0	0.0105721	6	0	0	1	0.0014073	23	0	0	1	7.54674e-11	12	0	0	1	3.92582e-06
BnaA03g18330D	32	77	0.293578	0.706422	1.42518e-15	16	42	0.275862	0.724138	1.78602e-09	34	49	0.409639	0.590361	3.28246e-06	37	67	0.644231	0.355769	0.711884	54	80	0.597015	0.402985	0.12807	18	41	0.694915	0.305085	0.726119
BnaA03g18370D	0	1	0	1	0.211661	0	0	-	-	1	0	1	0	1	0.220573	0	1	1	0	0.562711	0	1	1	0	0.559077	0	2	1	0	0.393761
BnaA03g18520D	10	8	0.555556	0.444444	0.389952	12	7	0.631579	0.368421	0.822447	11	8	0.578947	0.421053	0.508691	13	9	0.409091	0.590909	0.0209977	15	7	0.318182	0.681818	0.00129749	15	10	0.4	0.6	0.00988042
BnaA03g18540D	0	4	0	1	0.00937255	0	8	0	1	0.000200397	0	0	-	-	1	3	12	0.8	0.2	0.351443	1	5	0.833333	0.166667	0.467211	0	15	1	0	0.0126128
BnaA03g18640D	0	27	0	1	1.54286e-12	0	5	0	1	0.00375636	0	22	0	1	2.71752e-10	0	7	1	0	0.0970877	0	5	1	0	0.162531	2	10	0.833333	0.166667	0.287407
BnaA03g18660D	30	0	1	0	0.000297591	24	1	0.96	0.04	0.00444137	9	0	1	0	0.0599087	22	1	0.0434783	0.956522	1.51055e-09	21	0	0	1	5.35885e-10	30	4	0.117647	0.882353	8.0125e-11
BnaA03g18670D	1	20	0.047619	0.952381	9.23282e-09	1	15	0.0625	0.9375	1.36673e-06	3	16	0.157895	0.842105	1.13441e-05	2	36	0.947368	0.0526316	0.000691576	0	60	1	0	1.91353e-07	1	20	0.952381	0.047619	0.011452
BnaA03g18710D	89	0	1	0	1.6195e-10	76	0	1	0	4.42428e-09	53	1	0.981481	0.0185185	4.40904e-06	24	0	0	1	3.27628e-11	32	0	0	1	1.10567e-14	36	0	0	1	2.45446e-16
BnaA03g18720D	36	46	0.439024	0.560976	3.9739e-05	25	39	0.390625	0.609375	1.10672e-05	37	17	0.685185	0.314815	0.852069	32	30	0.483871	0.516129	0.00532437	34	49	0.590361	0.409639	0.19623	26	36	0.580645	0.419355	0.211148
BnaA03g18800D	48	0	1	0	3.58898e-06	27	0	1	0	0.000680383	32	0	1	0	0.000219033	19	2	0.0952381	0.904762	1.44241e-07	21	0	0	1	5.35885e-10	36	0	0	1	2.45446e-16
BnaA03g18810D	46	0	1	0	5.91174e-06	20	0	1	0	0.00375636	43	0	1	0	1.52814e-05	30	0	0	1	9.23077e-14	40	0	0	1	4.33526e-18	28	0	0	1	6.32956e-13
BnaA03g18820D	7	0	1	0	0.0935498	10	0	1	0	0.0452852	10	0	1	0	0.046929	0	0	-	-	1	8	0	0	1	0.000182704	5	0	0	1	0.00369053
BnaA03g18830D	42	49	0.461538	0.538462	9.99357e-05	18	24	0.428571	0.571429	0.0026978	9	35	0.204545	0.795455	6.32609e-10	28	65	0.698925	0.301075	0.594542	38	74	0.660714	0.339286	0.951531	34	53	0.609195	0.390805	0.329207
BnaA03g18840D	15	0	1	0	0.012056	13	0	1	0	0.0213801	11	0	1	0	0.0361743	7	0	0	1	0.000533238	8	0	0	1	0.000182704	13	0	0	1	1.49143e-06
BnaA03g18860D	25	0	1	0	0.00102417	19	0	1	0	0.00484662	20	0	1	0	0.0040389	10	0	0	1	2.86334e-05	11	0	0	1	9.65676e-06	14	0	0	1	5.62352e-07
BnaA03g19000D	0	9	0	1	6.82512e-05	0	19	0	1	4.42428e-09	0	17	0	1	3.51718e-08	0	19	1	0	0.00485413	0	27	1	0	0.000622423	0	12	1	0	0.0266374
BnaA03g19010D	0	65	0	1	9.30888e-29	0	70	0	1	8.1349e-31	0	28	0	1	7.917e-13	0	41	1	0	2.28165e-05	0	58	1	0	3.15973e-07	0	66	1	0	4.93372e-08
BnaA03g19170D	0	11	0	1	9.56296e-06	0	26	0	1	4.90673e-12	0	17	0	1	3.51718e-08	0	24	1	0	0.0014073	0	28	1	0	0.000485738	0	15	1	0	0.0126128
BnaA03g19260D	38	0	1	0	4.21127e-05	33	2	0.942857	0.0571429	0.00141466	37	0	1	0	6.57803e-05	26	0	0	1	4.6662e-12	38	0	0	1	3.05029e-17	24	0	0	1	3.14755e-11
BnaA03g19300D	14	12	0.538462	0.461538	0.221633	8	16	0.333333	0.666667	0.00141466	9	16	0.36	0.64	0.00311964	10	13	0.565217	0.434783	0.384606	18	10	0.357143	0.642857	0.00127731	5	24	0.827586	0.172414	0.101808
BnaA03g19320D	0	12	0	1	3.58898e-06	0	14	0	1	5.84057e-07	0	9	0	1	8.21865e-05	0	25	1	0	0.00111967	0	10	1	0	0.0436923	0	29	1	0	0.000415454
BnaA03g19330D	0	5	0	1	0.00347274	0	4	0	1	0.0100083	0	6	0	1	0.0015284	0	21	1	0	0.00296728	0	18	1	0	0.00579354	0	12	1	0	0.0266374
BnaA03g19380D	0	0	-	-	1	0	2	0	1	0.0740756	1	0	1	0	0.564934	3	0	0	1	0.0272097	0	1	1	0	0.559077	0	0	-	-	1
BnaA03g19520D	0	73	0	1	3.45876e-32	0	73	0	1	4.221e-32	0	60	0	1	1.85075e-26	0	77	1	0	3.47491e-09	0	70	1	0	1.68174e-08	0	93	1	0	6.61979e-11
BnaA03g19550D	10	0	1	0	0.0430914	19	0	1	0	0.00484662	15	0	1	0	0.0135235	27	0	0	1	1.76003e-12	18	0	0	1	1.02128e-08	3	0	0	1	0.0266374
BnaA03g19570D	0	5	0	1	0.00347274	0	7	0	1	0.000535058	0	5	0	1	0.0040389	0	5	1	0	0.166285	0	10	1	0	0.0436923	0	17	1	0	0.00781801
BnaA03g19580D	0	18	0	1	1.01744e-08	0	15	0	1	2.18266e-07	0	14	0	1	6.47438e-07	0	54	1	0	9.45666e-07	0	40	1	0	2.57909e-05	0	81	1	0	1.25946e-09
BnaA03g19590D	24	13	0.648649	0.351351	0.881212	17	13	0.566667	0.433333	0.320429	11	13	0.458333	0.541667	0.0552822	13	22	0.628571	0.371429	0.717034	21	20	0.487805	0.512195	0.0273839	25	10	0.285714	0.714286	6.94205e-06
BnaA03g19640D	0	35	0	1	6.08159e-16	0	20	0	1	1.66729e-09	0	18	0	1	1.32456e-08	0	7	1	0	0.0970877	0	11	1	0	0.033607	0	2	1	0	0.393761
BnaA03g19700D	0	3	0	1	0.0256388	0	5	0	1	0.00375636	0	5	0	1	0.0040389	0	8	1	0	0.074491	0	7	1	0	0.0940619	0	8	1	0	0.073207
BnaA03g19840D	118	65	0.644809	0.355191	0.609013	76	62	0.550725	0.449275	0.00861101	66	53	0.554622	0.445378	0.0200916	44	82	0.650794	0.349206	0.785297	55	162	0.746544	0.253456	0.0234327	38	56	0.595745	0.404255	0.202997
BnaA03g19860D	0	3	0	1	0.0256388	0	8	0	1	0.000200397	0	4	0	1	0.0105721	0	10	1	0	0.0456059	0	10	1	0	0.0436923	0	7	1	0	0.0953615
BnaA03g19910D	30	0	1	0	0.000297591	32	2	0.941176	0.0588235	0.00180515	20	1	0.952381	0.047619	0.0122889	22	10	0.3125	0.6875	7.51897e-05	24	3	0.111111	0.888889	4.93034e-09	21	3	0.125	0.875	9.33729e-08
BnaA03g19940D	8	5	0.615385	0.384615	0.769784	11	3	0.785714	0.214286	0.428065	4	15	0.210526	0.789474	9.14283e-05	6	25	0.806452	0.193548	0.148097	2	22	0.916667	0.0833333	0.0179653	11	22	0.666667	0.333333	1
BnaA03g19950D	63	25	0.715909	0.284091	0.401085	53	10	0.84127	0.15873	0.00743561	40	24	0.625	0.375	0.564934	26	49	0.653333	0.346667	0.877482	26	44	0.628571	0.371429	0.579946	23	35	0.603448	0.396552	0.388076
BnaA03g19980D	29	17	0.630435	0.369565	0.681936	16	19	0.457143	0.542857	0.0173459	13	10	0.565217	0.434783	0.387882	10	16	0.615385	0.384615	0.665926	23	20	0.465116	0.534884	0.0102375	27	7	0.205882	0.794118	6.37225e-08
BnaA03g19990D	19	16	0.542857	0.457143	0.169358	20	22	0.47619	0.52381	0.017883	17	30	0.361702	0.638298	3.70502e-05	16	19	0.542857	0.457143	0.174518	15	16	0.516129	0.483871	0.113769	5	5	0.5	0.5	0.338469
BnaA03g20000D	19	0	1	0	0.00447576	12	0	1	0	0.0269371	4	0	1	0	0.220573	21	0	0	1	6.17536e-10	18	0	0	1	1.02128e-08	13	0	0	1	1.49143e-06
BnaA03g20030D	55	0	1	0	6.5978e-07	54	0	1	0	9.55375e-07	51	0	1	0	2.18343e-06	44	2	0.0434783	0.956522	4.24831e-18	39	0	0	1	1.15603e-17	43	0	0	1	2.52444e-19
BnaA03g20080D	34	56	0.377778	0.622222	2.97608e-08	30	62	0.326087	0.673913	3.42398e-11	24	49	0.328767	0.671233	6.40264e-09	15	88	0.854369	0.145631	0.000174754	18	104	0.852459	0.147541	4.34575e-05	12	67	0.848101	0.151899	0.0016128
BnaA03g20090D	18	17	0.514286	0.485714	0.0863721	15	13	0.535714	0.464286	0.202523	2	13	0.133333	0.866667	4.6613e-05	2	16	0.888889	0.111111	0.074491	2	23	0.92	0.08	0.0141561	1	39	0.975	0.025	0.000115698
BnaA03g20100D	17	8	0.68	0.32	0.944023	9	2	0.818182	0.181818	0.367392	2	1	0.666667	0.333333	1	1	7	0.875	0.125	0.282192	5	14	0.736842	0.263158	0.5981	3	7	0.7	0.3	0.891057
BnaA03g20140D	0	19	0	1	3.81859e-09	0	27	0	1	1.84008e-12	0	18	0	1	1.32456e-08	0	44	1	0	1.07749e-05	2	55	0.964912	0.0350877	6.55867e-06	0	34	1	0	0.000121884
BnaA03g20210D	235	10	0.959184	0.0408163	3.9354e-21	227	8	0.965957	0.0340426	3.92773e-21	190	2	0.989583	0.0104167	4.58318e-20	240	0	0	1	7.32942e-104	231	4	0.0170213	0.982979	1.03279e-96	183	5	0.0265957	0.973404	3.2663e-75
BnaA03g20230D	9	19	0.321429	0.678571	0.000297188	24	9	0.727273	0.272727	0.550684	16	4	0.8	0.2	0.2805	13	25	0.657895	0.342105	0.969062	1	15	0.9375	0.0625	0.037707	1	20	0.952381	0.047619	0.011452
BnaA03g20360D	62	93	0.4	0.6	1.33605e-11	35	80	0.304348	0.695652	1.99722e-15	41	56	0.42268	0.57732	1.72157e-06	11	146	0.929936	0.0700637	2.05501e-11	22	126	0.851351	0.148649	6.90192e-06	29	135	0.823171	0.176829	7.27841e-05
BnaA03g20380D	26	26	0.5	0.5	0.0201792	28	11	0.717949	0.282051	0.579864	12	11	0.521739	0.478261	0.204719	6	77	0.927711	0.0722892	2.00822e-06	5	108	0.955752	0.0442478	4.24466e-10	0	82	1	0	9.84323e-10
BnaA03g20550D	68	50	0.576271	0.423729	0.0607291	75	29	0.721154	0.278846	0.312231	70	31	0.693069	0.306931	0.663511	43	75	0.635593	0.364407	0.562711	41	129	0.758824	0.241176	0.0204271	38	71	0.651376	0.348624	0.811335
BnaA03g20560D	46	19	0.707692	0.292308	0.559475	49	20	0.710145	0.289855	0.533259	27	21	0.5625	0.4375	0.185762	36	27	0.428571	0.571429	0.000199748	29	52	0.641975	0.358025	0.717577	41	59	0.59	0.41	0.151901
BnaA03g20600D	10	0	1	0	0.0430914	4	0	1	0	0.217505	7	0	1	0	0.0994146	6	0	0	1	0.0014073	8	0	0	1	0.000182704	9	0	0	1	7.39277e-05
BnaA03g20610D	23	21	0.522727	0.477273	0.0691143	27	29	0.482143	0.517857	0.00768504	20	22	0.47619	0.52381	0.0187813	3	50	0.943396	0.0566038	6.79485e-05	1	92	0.989247	0.0107527	2.51443e-10	1	135	0.992647	0.00735294	7.6154e-15
BnaA03g20620D	0	26	0	1	4.12526e-12	0	17	0	1	3.11063e-08	0	16	0	1	9.28625e-08	0	87	1	0	2.96793e-10	0	145	1	0	1.71674e-16	0	120	1	0	8.89029e-14
BnaA03g20640D	27	25	0.519231	0.480769	0.0415321	17	23	0.425	0.575	0.00297212	18	18	0.5	0.5	0.0599087	8	12	0.6	0.4	0.611654	8	28	0.777778	0.222222	0.212766	14	13	0.481481	0.518519	0.0687665
BnaA03g20710D	25	18	0.581395	0.418605	0.301221	22	9	0.709677	0.290323	0.69561	17	10	0.62963	0.37037	0.768695	16	25	0.609756	0.390244	0.52969	3	36	0.923077	0.0769231	0.00164911	10	24	0.705882	0.294118	0.70872
BnaA03g20740D	6	0	1	0	0.121903	7	0	1	0	0.0971213	1	0	1	0	0.564934	8	0	0	1	0.000201559	6	1	0.142857	0.857143	0.00696435	5	1	0.166667	0.833333	0.0185401
BnaA03g20770D	0	0	-	-	1	0	0	-	-	1	0	0	-	-	1	0	8	1	0	0.074491	0	0	-	-	1	0	0	-	-	1
BnaA03g20790D	53	21	0.716216	0.283784	0.444363	62	19	0.765432	0.234568	0.0949612	42	3	0.933333	0.0666667	0.000481823	44	17	0.278689	0.721311	8.66857e-10	49	7	0.125	0.875	8.44521e-17	38	8	0.173913	0.826087	1.056e-11
BnaA03g20850D	52	41	0.55914	0.44086	0.0468553	72	45	0.615385	0.384615	0.313088	39	40	0.493671	0.506329	0.00303031	46	90	0.661765	0.338235	0.964118	48	75	0.609756	0.390244	0.241286	57	81	0.586957	0.413043	0.0755372
BnaA03g20860D	66	18	0.785714	0.214286	0.0358667	49	13	0.790323	0.209677	0.0660065	46	13	0.779661	0.220339	0.10567	30	31	0.508197	0.491803	0.0176748	23	45	0.661765	0.338235	0.985764	34	27	0.442623	0.557377	0.000584588
BnaA03g20870D	8	0	1	0	0.0713007	0	0	-	-	1	1	0	1	0	0.564934	0	0	-	-	1	4	0	0	1	0.00950299	1	0	0	1	0.213736
BnaA03g20940D	24	19	0.55814	0.44186	0.183484	27	0	1	0	0.000680383	18	16	0.529412	0.470588	0.137279	13	30	0.697674	0.302326	0.748797	11	16	0.592593	0.407407	0.49711	15	35	0.7	0.3	0.69784
BnaA03g20960D	0	39	0	1	1.1861e-17	0	34	0	1	1.93892e-15	0	29	0	1	2.96498e-13	0	41	1	0	2.28165e-05	0	53	1	0	1.07973e-06	0	32	1	0	0.000196812
BnaA03g21000D	0	1	0	1	0.211661	0	4	0	1	0.0100083	0	6	0	1	0.0015284	0	13	1	0	0.0215733	1	17	0.944444	0.0555556	0.0231876	0	12	1	0	0.0266374
BnaA03g21030D	35	0	1	0	8.75839e-05	27	0	1	0	0.000680383	17	0	1	0	0.00844388	20	0	0	1	1.64292e-09	20	0	0	1	1.4293e-09	8	1	0.111111	0.888889	0.00109766
BnaA03g21040D	26	8	0.764706	0.235294	0.289147	46	8	0.851852	0.148148	0.00866307	61	6	0.910448	0.0895522	8.57386e-05	32	25	0.438596	0.561404	0.000739518	52	34	0.395349	0.604651	4.07108e-07	48	13	0.213115	0.786885	5.1079e-13
BnaA03g21060D	4	34	0.105263	0.894737	1.62504e-12	10	23	0.30303	0.69697	3.44107e-05	7	8	0.466667	0.533333	0.152698	1	30	0.967742	0.0322581	0.00104989	4	31	0.885714	0.114286	0.0119764	0	32	1	0	0.000196812
BnaA03g21070D	1	0	1	0	0.555631	27	4	0.870968	0.129032	0.0297342	10	2	0.833333	0.166667	0.29294	6	4	0.4	0.6	0.114856	7	7	0.5	0.5	0.247493	15	13	0.464286	0.535714	0.041384
BnaA03g21080D	19	6	0.76	0.24	0.395676	28	1	0.965517	0.0344828	0.00169427	19	0	1	0	0.00517964	7	4	0.363636	0.636364	0.0580391	14	6	0.3	0.7	0.0012588	8	10	0.555556	0.444444	0.393761
BnaA03g21090D	9	0	1	0	0.0555774	3	0	1	0	0.290635	4	0	1	0	0.220573	1	0	0	1	0.216893	0	0	-	-	1	8	0	0	1	0.000196812
BnaA03g21150D	8	0	1	0	0.0713007	8	0	1	0	0.0740756	5	0	1	0	0.1697	0	0	-	-	1	2	0	0	1	0.0720495	1	0	0	1	0.213736
BnaA03g21190D	51	16	0.761194	0.238806	0.145341	33	15	0.6875	0.3125	0.834649	21	10	0.677419	0.322581	0.963547	11	23	0.676471	0.323529	0.964118	12	51	0.809524	0.190476	0.0290969	13	36	0.734694	0.265306	0.393761
BnaA03g21200D	24	15	0.615385	0.384615	0.574732	8	2	0.8	0.2	0.456784	7	5	0.583333	0.416667	0.627717	9	7	0.4375	0.5625	0.0838432	3	13	0.8125	0.1875	0.283648	9	7	0.4375	0.5625	0.0826448
BnaA03g21210D	3	7	0.3	0.7	0.0255501	7	2	0.777778	0.222222	0.561463	1	4	0.2	0.8	0.0492978	0	137	1	0	1.43638e-15	0	145	1	0	1.71674e-16	1	192	0.994819	0.00518135	6.27358e-21
BnaA03g21290D	41	19	0.683333	0.316667	0.852809	33	34	0.492537	0.507463	0.00582159	34	8	0.809524	0.190476	0.082977	3	26	0.896552	0.103448	0.0176467	7	48	0.872727	0.127273	0.00275237	2	45	0.957447	0.0425532	7.84625e-05
BnaA03g21340D	8	9	0.470588	0.529412	0.126174	8	8	0.5	0.5	0.217505	14	13	0.518519	0.481481	0.155617	3	15	0.833333	0.166667	0.192213	10	35	0.777778	0.222222	0.162531	0	37	1	0	5.88403e-05
BnaA03g21410D	23	14	0.621622	0.378378	0.640587	20	11	0.645161	0.354839	0.871109	13	10	0.565217	0.434783	0.387882	8	27	0.771429	0.228571	0.255096	17	43	0.716667	0.283333	0.494319	22	37	0.627119	0.372881	0.60355
BnaA03g21450D	8	2	0.8	0.2	0.449406	8	1	0.888889	0.111111	0.217505	7	6	0.538462	0.461538	0.409537	1	3	0.75	0.25	0.801932	12	3	0.2	0.8	0.000349037	9	3	0.25	0.75	0.00504958
BnaA03g21460D	37	25	0.596774	0.403226	0.310203	30	8	0.789474	0.210526	0.160811	10	10	0.5	0.5	0.1697	7	35	0.833333	0.166667	0.0401455	17	32	0.653061	0.346939	0.90663	14	48	0.774194	0.225806	0.111126
BnaA03g21500D	156	3	0.981132	0.0188679	4.22402e-16	99	0	1	0	1.66883e-11	120	6	0.952381	0.047619	9.09448e-11	3	87	0.966667	0.0333333	9.53488e-09	0	37	1	0	5.43542e-05	0	199	1	0	3.35187e-22
BnaA03g21630D	17	2	0.894737	0.105263	0.0571451	24	4	0.857143	0.142857	0.0567076	5	0	1	0	0.1697	0	37	1	0	6.0615e-05	1	58	0.983051	0.0169492	1.04197e-06	0	69	1	0	2.38815e-08
BnaA03g21650D	26	11	0.702703	0.297297	0.719787	10	13	0.434783	0.565217	0.0341038	21	6	0.777778	0.222222	0.29294	5	25	0.833333	0.166667	0.0852337	12	20	0.625	0.375	0.696576	7	23	0.766667	0.233333	0.31669
BnaA03g21690D	80	20	0.8	0.2	0.00937255	77	15	0.836957	0.163043	0.00141466	79	23	0.77451	0.22549	0.0395108	55	51	0.481132	0.518868	0.000167115	75	45	0.375	0.625	7.78774e-11	38	46	0.547619	0.452381	0.0372051
BnaA03g21700D	56	24	0.7	0.3	0.605255	45	15	0.75	0.25	0.234192	30	14	0.681818	0.318182	0.904114	40	38	0.487179	0.512821	0.00199977	43	22	0.338462	0.661538	9.20284e-08	40	29	0.42029	0.57971	4.94403e-05
BnaA03g21710D	44	52	0.458333	0.541667	4.77298e-05	41	36	0.532468	0.467532	0.024363	25	22	0.531915	0.468085	0.0835227	16	116	0.878788	0.121212	1.08349e-06	11	104	0.904348	0.0956522	2.81253e-07	12	94	0.886792	0.113208	6.11888e-06
BnaA03g21730D	20	0	1	0	0.00347274	15	3	0.833333	0.166667	0.192273	13	2	0.866667	0.133333	0.152698	1	12	0.923077	0.0769231	0.0810103	6	3	0.333333	0.666667	0.0562427	0	4	1	0	0.213736
BnaA03g21740D	2	60	0.0322581	0.967742	5.92285e-25	14	51	0.215385	0.784615	1.2e-13	8	35	0.186047	0.813953	1.95348e-10	14	46	0.766667	0.233333	0.150085	11	47	0.810345	0.189655	0.0357463	15	55	0.785714	0.214286	0.058513
BnaA03g21800D	0	0	-	-	1	0	1	0	1	0.217505	0	0	-	-	1	0	0	-	-	1	0	3	1	0	0.286022	0	0	-	-	1
BnaA03g21810D	130	307	0.297483	0.702517	2.14869e-58	76	194	0.281481	0.718519	1.89428e-39	63	147	0.3	0.7	5.70089e-28	37	384	0.912114	0.087886	2.6497e-25	69	359	0.838785	0.161215	3.36709e-13	55	374	0.871795	0.128205	2.66254e-18
BnaA03g21820D	130	2	0.984848	0.0151515	7.73515e-14	84	0	1	0	6.27436e-10	90	3	0.967742	0.0322581	5.18245e-09	41	8	0.163265	0.836735	6.98994e-13	48	19	0.283582	0.716418	1.80181e-10	67	16	0.192771	0.807229	7.18665e-19
BnaA03g21850D	4	0	1	0	0.211661	2	1	0.666667	0.333333	1	1	3	0.25	0.75	0.121933	0	2	1	0	0.396703	0	6	1	0	0.122622	0	3	1	0	0.287407
BnaA03g21870D	0	28	0	1	5.80826e-13	0	14	0	1	5.84057e-07	0	11	0	1	1.19369e-05	0	19	1	0	0.00485413	0	29	1	0	0.000384396	0	28	1	0	0.000523445
BnaA03g21890D	80	40	0.666667	0.333333	1	78	32	0.709091	0.290909	0.42868	72	46	0.610169	0.389831	0.264832	31	84	0.730435	0.269565	0.209562	35	77	0.6875	0.3125	0.720315	15	86	0.851485	0.148515	0.000250409
BnaA03g21930D	19	0	1	0	0.00447576	8	0	1	0	0.0740756	2	0	1	0	0.39903	2	22	0.916667	0.0833333	0.0190311	3	9	0.75	0.25	0.620727	5	10	0.666667	0.333333	1
BnaA03g21950D	61	32	0.655914	0.344086	0.88935	54	25	0.683544	0.316456	0.826988	55	8	0.873016	0.126984	0.00151113	20	113	0.849624	0.150376	2.86334e-05	44	51	0.536842	0.463158	0.0142707	31	52	0.626506	0.373494	0.525154
BnaA03g21970D	10	101	0.0900901	0.90991	1.78852e-36	4	79	0.0481928	0.951807	1.99577e-31	6	54	0.1	0.9	2.4373e-19	9	134	0.937063	0.0629371	5.25143e-11	4	136	0.971429	0.0285714	1.64832e-13	4	149	0.973856	0.0261438	7.84309e-15
BnaA03g21980D	40	48	0.454545	0.545455	7.48572e-05	47	42	0.52809	0.47191	0.0117765	35	26	0.57377	0.42623	0.183013	8	61	0.884058	0.115942	0.000389686	11	63	0.851351	0.148649	0.00180068	13	59	0.819444	0.180556	0.0123801
BnaA03g21990D	0	9	0	1	6.82512e-05	0	5	0	1	0.00375636	2	2	0.5	0.5	0.564934	0	16	1	0	0.0100933	0	15	1	0	0.012209	0	10	1	0	0.0447204
BnaA03g22030D	17	4	0.809524	0.190476	0.220955	12	4	0.75	0.25	0.561463	12	4	0.75	0.25	0.564934	3	26	0.896552	0.103448	0.0176467	9	42	0.823529	0.176471	0.0312623	3	24	0.888889	0.111111	0.0266374
BnaA03g22090D	14	4	0.777778	0.222222	0.389952	12	15	0.444444	0.555556	0.0269371	15	10	0.6	0.4	0.564934	13	21	0.617647	0.382353	0.629696	15	39	0.722222	0.277778	0.467211	9	39	0.8125	0.1875	0.0553893
BnaA03g22110D	9	4	0.692308	0.307692	0.906347	5	3	0.625	0.375	0.872607	6	5	0.545455	0.454545	0.482574	0	4	1	0	0.216893	8	6	0.428571	0.571429	0.0914656	1	5	0.833333	0.166667	0.468946
[truncated: 11,725 more rows]
