# Supplementary material for: Genomic imprinted genes in reciprocal hybrid endosperm of Brassica napus
Source: BMC Plant Biol. 2021 Mar 16;21:140. doi: 10.1186/s12870-021-02908-8 (PMC7968328; doi:10.1186/s12870-021-02908-8)
Supplement: Supplementary file 6 — Additional file 6: Table S5. Imprinted genes identified in 20 DAP endosperm of reciprocal hybrids. [file 12870_2021_2908_MOESM6_ESM.xlsx]

## Sheet: Table S5
Additional file 6: Table S5. Imprinted genes indentified in 20 DAP endosperm of reciprocal hybrids
	♀ Y6×ZS11 ♂_20 DAP_rep1				♀ Y6×ZS11 ♂_20 DAP_rep2				♀ Y6×ZS11 ♂_20 DAP_rep3				♀ ZS11×Y6 ♂_20 DAP_rep1				♀ ZS11×Y6 ♂_20 DAP_rep2				♀ ZS11×Y6 ♂_20 DAP_rep3
	maternal reads	paternal reads			maternal reads	paternal reads			maternal reads	paternal reads			paternal reads	maternal reads			paternal reads	maternal reads			paternal reads	maternal reads
MEGs	Y6_20 DAP	ZS11_20 DAP	m/m+p	p/m+p	Y6_20 DAP	ZS11_20 DAP	m/m+p	p/m+p	Y6_20 DAP	ZS11_20 DAP	m/m+p	p/m+p	Y6_20 DAP	ZS11_20 DAP	m/m+p	p/m+p	Y6_20 DAP	ZS11_20 DAP	m/m+p	p/m+p	Y6_20 DAP	ZS11_20 DAP	m/m+p	p/m+p	description	GO term
BnaA01g00050D	38	0	1	0	47	0	1	0	77	2	0.974684	0.0253165	0	92	1	0	2	58	0.966667	0.0333333	6	85	0.934066	0.0659341	homeobox protein 16 (HB16); FUNCTIONS IN: sequence-specific DNA binding, transcription activator activity, sequence-specific DNA binding transcription factor activity; INVOLVED IN: in 6 processes; LOCATED IN: nucleus; EXPRESSED IN: 23 plant structures; EXPRESSED DURING: 13 growth stages; CONTAINS InterPro DOMAIN/s: Homeobox, conserved site (InterPro:IPR017970), Homeobox (InterPro:IPR001356), Home…	Molecular Function: DNA-binding transcription factor activity (GO:0003700);Cellular Component: nucleus (GO:0005634);Biological Process: transcription, DNA-templated (GO:0006351);Biological Process: response to blue light (GO:0009637);Biological Process: negative regulation of cell growth (GO:0030308);Molecular Function: sequence-specific DNA binding (GO:0043565);Biological Process: positive regul…
BnaA01g03570D	39	0	1	0	47	0	1	0	69	0	1	0	0	28	1	0	0	37	1	0	0	40	1	0	plant glycogenin-like starch initiation protein 3 (PGSIP3); FUNCTIONS IN: transferase activity, transferring glycosyl groups; INVOLVED IN: biosynthetic process; LOCATED IN: endomembrane system; EXPRESSED IN: inflorescence meristem, sperm cell, root, flower; EXPRESSED DURING: petal differentiation and expansion stage; CONTAINS InterPro DOMAIN/s: Glycosyl transferase, family 8 (InterPro:IPR002495);…	Cellular Component: Golgi membrane (GO:0000139);Cellular Component: Golgi apparatus (GO:0005794);Biological Process: plant-type secondary cell wall biogenesis (GO:0009834);Biological Process: glucuronoxylan biosynthetic process (GO:0010417);Molecular Function: glucuronosyltransferase activity (GO:0015020);Cellular Component: integral component of membrane (GO:0016021);Biological Process: xylan bi…
BnaA01g07610D	78	4	0.95122	0.0487805	65	4	0.942029	0.057971	32	2	0.941176	0.0588235	0	26	1	0	0	62	1	0	0	47	1	0	phosphofructokinase 1 (PFK1); FUNCTIONS IN: 6-phosphofructokinase activity; INVOLVED IN: glycolysis; LOCATED IN: cytosol, 6-phosphofructokinase complex, plasma membrane; EXPRESSED IN: 25 plant structures; EXPRESSED DURING: 16 growth stages; CONTAINS InterPro DOMAIN/s: Pyrophosphate-dependent phosphofructokinase TP0108 (InterPro:IPR012004), Phosphofructokinase (InterPro:IPR000023); BEST Arabidopsi…	Molecular Function: 6-phosphofructokinase activity (GO:0003872);Molecular Function: ATP binding (GO:0005524);Cellular Component: cytosol (GO:0005829);Cellular Component: plasma membrane (GO:0005886);Biological Process: fructose 6-phosphate metabolic process (GO:0006002);Biological Process: glycolytic process (GO:0006096);Molecular Function: metal ion binding (GO:0046872);
BnaA01g07810D	57	0	1	0	74	2	0.973684	0.0263158	82	0	1	0	3	54	0.947368	0.0526316	2	67	0.971014	0.0289855	0	35	1	0	phytochrome-associated protein 2 (PAP2); FUNCTIONS IN: sequence-specific DNA binding transcription factor activity; INVOLVED IN: response to auxin stimulus, regulation of translation; LOCATED IN: intracellular, nucleus; EXPRESSED IN: 22 plant structures; EXPRESSED DURING: 13 growth stages; CONTAINS InterPro DOMAIN/s: Aux/IAA-ARF-dimerisation (InterPro:IPR011525), AUX/IAA protein (InterPro:IPR0033…	Molecular Function: DNA-binding transcription factor activity (GO:0003700);Cellular Component: nucleus (GO:0005634);Biological Process: transcription, DNA-templated (GO:0006351);Biological Process: response to auxin (GO:0009733);Biological Process: auxin-activated signaling pathway (GO:0009734);
BnaA01g08850D	31	0	1	0	20	2	0.909091	0.0909091	64	0	1	0	0	36	1	0	0	35	1	0	1	38	0.974359	0.025641	BR-signaling kinase 2 (BSK2); FUNCTIONS IN: binding, protein kinase activity, kinase activity, ATP binding; INVOLVED IN: brassinosteroid mediated signaling pathway, N-terminal protein myristoylation; LOCATED IN: plasma membrane; EXPRESSED IN: 22 plant structures; EXPRESSED DURING: 10 growth stages; CONTAINS InterPro DOMAIN/s: Tetratricopeptide-like helical (InterPro:IPR011990), Protein kinase, ca…	#N/A
BnaA01g08860D	12	0	1	0	20	0	1	0	11	0	1	0	0	49	1	0	0	20	1	0	1	29	0.966667	0.0333333	myo-inositol polyphosphate 5-phosphatase 2 (5PTASE2); CONTAINS InterPro DOMAIN/s: Inositol polyphosphate related phosphatase (InterPro:IPR000300), Endonuclease/exonuclease/phosphatase (InterPro:IPR005135); BEST Arabidopsis thaliana protein match is: DNAse I-like superfamily protein (TAIR:AT1G71710.2); Has 30201 Blast hits to 17322 proteins in 780 species: Archae - 12; Bacteria - 1396; Metazoa - 1…	Molecular Function: phosphatidylinositol-4,5-bisphosphate 5-phosphatase activity (GO:0004439);Molecular Function: inositol-polyphosphate 5-phosphatase activity (GO:0004445);Biological Process: response to abscisic acid (GO:0009737);Biological Process: abscisic acid-activated signaling pathway (GO:0009738);Biological Process: seed germination (GO:0009845);Biological Process: inositol trisphosphate…
BnaA01g15010D	79	0	1	0	73	2	0.973333	0.0266667	133	0	1	0	0	86	1	0	0	87	1	0	0	27	1	0	Uncharacterised protein family (UPF0497); FUNCTIONS IN: molecular_function unknown; INVOLVED IN: biological_process unknown; LOCATED IN: endomembrane system; EXPRESSED IN: 22 plant structures; EXPRESSED DURING: 13 growth stages; CONTAINS InterPro DOMAIN/s: Uncharacterised protein family UPF0497, trans-membrane plant (InterPro:IPR006702), Uncharacterised protein family UPF0497, trans-membrane plan…	Cellular Component: plasma membrane (GO:0005886);Cellular Component: integral component of membrane (GO:0016021);
BnaA01g15710D	288	0	1	0	230	0	1	0	375	3	0.992063	0.00793651	4	312	0.987342	0.0126582	0	246	1	0	0	301	1	0	oligopeptide transporter 5 (OPT5); CONTAINS InterPro DOMAIN/s: Tetrapeptide transporter, OPT1/isp4 (InterPro:IPR004648), Oligopeptide transporter OPT superfamily (InterPro:IPR004813); BEST Arabidopsis thaliana protein match is: oligopeptide transporter 1 (TAIR:AT5G55930.1); Has 1807 Blast hits to 1807 proteins in 277 species: Archae - 0; Bacteria - 0; Metazoa - 736; Fungi - 347; Plants - 385; Vir…	Cellular Component: integral component of plasma membrane (GO:0005887);Biological Process: protein transport (GO:0015031);Cellular Component: membrane (GO:0016020);Molecular Function: oligopeptide transmembrane transporter activity (GO:0035673);
BnaA01g23480D	164	0	1	0	183	0	1	0	212	9	0.959276	0.040724	0	104	1	0	0	101	1	0	0	118	1	0	UDP-D-glucuronate 4-epimerase 6 (GAE6); FUNCTIONS IN: UDP-glucuronate 4-epimerase activity, catalytic activity; INVOLVED IN: cellular metabolic process, carbohydrate metabolic process, nucleotide-sugar metabolic process, metabolic process; LOCATED IN: cellular_component unknown; EXPRESSED IN: 26 plant structures; EXPRESSED DURING: 15 growth stages; CONTAINS InterPro DOMAIN/s: NAD-dependent epimer…	Cellular Component: endosome (GO:0005768);Cellular Component: Golgi apparatus (GO:0005794);Cellular Component: trans-Golgi network (GO:0005802);Cellular Component: integral component of membrane (GO:0016021);Cellular Component: Golgi cisterna membrane (GO:0032580);Biological Process: galacturonate biosynthetic process (GO:0033481);Molecular Function: UDP-glucuronate 4-epimerase activity (GO:00503…
BnaA01g23520D	48	0	1	0	46	0	1	0	62	1	0.984127	0.015873	2	60	0.967742	0.0322581	1	54	0.981818	0.0181818	0	53	1	0	ralf-like 24 (RALFL24); CONTAINS InterPro DOMAIN/s: Rapid ALkalinization Factor (InterPro:IPR008801); BEST Arabidopsis thaliana protein match is: ralf-like 31 (TAIR:AT4G13950.1); Has 244 Blast hits to 244 proteins in 20 species: Archae - 0; Bacteria - 0; Metazoa - 0; Fungi - 2; Plants - 242; Viruses - 0; Other Eukaryotes - 0 (source: NCBI BLink).	Molecular Function: obsolete signal transducer activity (GO:0004871);Molecular Function: hormone activity (GO:0005179);Cellular Component: intracellular (GO:0005622);Biological Process: cell-cell signaling (GO:0007267);Cellular Component: plasmodesma (GO:0009506);Biological Process: calcium-mediated signaling (GO:0019722);Cellular Component: apoplast (GO:0048046);
BnaA01g23900D	21	0	1	0	16	1	0.941176	0.0588235	29	0	1	0	2	23	0.92	0.08	0	24	1	0	0	29	1	0	XB3 ortholog 5 in Arabidopsis thaliana (XBAT35); FUNCTIONS IN: zinc ion binding; EXPRESSED IN: 23 plant structures; EXPRESSED DURING: 15 growth stages; CONTAINS InterPro DOMAIN/s: Zinc finger, RING-type (InterPro:IPR001841), Ankyrin repeat-containing domain (InterPro:IPR020683), Ankyrin repeat (InterPro:IPR002110); BEST Arabidopsis thaliana protein match is: XB3 ortholog 4 in Arabidopsis thaliana…	Cellular Component: ubiquitin ligase complex (GO:0000151);Molecular Function: ubiquitin-protein transferase activity (GO:0004842);Cellular Component: nucleus (GO:0005634);Cellular Component: cytoplasm (GO:0005737);Molecular Function: zinc ion binding (GO:0008270);Molecular Function: ubiquitin protein ligase binding (GO:0031625);
BnaA01g24820D	91	2	0.978495	0.0215054	48	0	1	0	73	0	1	0	3	64	0.955224	0.0447761	4	78	0.95122	0.0487805	0	60	1	0	POLLEN-PISTIL INCOMPATIBILITY 2 (POP2); FUNCTIONS IN: 4-aminobutyrate:pyruvate transaminase activity, cobalt ion binding, 4-aminobutyrate transaminase activity, zinc ion binding; INVOLVED IN: in 11 processes; LOCATED IN: mitochondrion, plasma membrane; EXPRESSED IN: 28 plant structures; EXPRESSED DURING: 16 growth stages; CONTAINS InterPro DOMAIN/s: Pyridoxal phosphate-dependent transferase, majo…	Molecular Function: 4-aminobutyrate transaminase activity (GO:0003867);Cellular Component: mitochondrion (GO:0005739);Molecular Function: pyridoxal phosphate binding (GO:0030170);
BnaA01g34750D	68	0	1	0	37	2	0.948718	0.0512821	62	0	1	0	0	36	1	0	0	34	1	0	0	30	1	0	Transcriptional factor B3 family protein; FUNCTIONS IN: DNA binding, sequence-specific DNA binding transcription factor activity; INVOLVED IN: regulation of transcription, DNA-dependent; LOCATED IN: cellular_component unknown; CONTAINS InterPro DOMAIN/s: Transcriptional factor B3 (InterPro:IPR003340); BEST Arabidopsis thaliana protein match is: Transcriptional factor B3 family protein (TAIR:AT4G3…	Molecular Function: DNA binding (GO:0003677);Cellular Component: nucleus (GO:0005634);Biological Process: transcription, DNA-templated (GO:0006351);Biological Process: regulation of transcription, DNA-templated (GO:0006355);
BnaA01g35070D	167	2	0.988166	0.0118343	155	0	1	0	186	0	1	0	0	261	1	0	0	260	1	0	0	249	1	0	trehalase 1 (TRE1); CONTAINS InterPro DOMAIN/s: Glycoside hydrolase, family 37 (InterPro:IPR001661), Six-hairpin glycosidase-like (InterPro:IPR008928), Glycoside hydrolase, family 37, conserved site (InterPro:IPR018232); Has 1925 Blast hits to 1909 proteins in 569 species: Archae - 2; Bacteria - 1056; Metazoa - 507; Fungi - 235; Plants - 71; Viruses - 0; Other Eukaryotes - 54 (source: NCBI BLink).	Molecular Function: alpha,alpha-trehalase activity (GO:0004555);Cellular Component: plasma membrane (GO:0005886);Biological Process: trehalose catabolic process (GO:0005993);Cellular Component: integral component of membrane (GO:0016021);
BnaA01g36200D	581	0	1	0	445	4	0.991091	0.00890869	692	4	0.994253	0.00574713	0	364	1	0	4	275	0.985663	0.0143369	1	420	0.997625	0.0023753	BANYULS (BAN); FUNCTIONS IN: oxidoreductase activity, anthocyanidin reductase activity; INVOLVED IN: negative regulation of flavonoid biosynthetic process; EXPRESSED IN: 12 plant structures; EXPRESSED DURING: C globular stage, seed development stages; CONTAINS InterPro DOMAIN/s: NAD-dependent epimerase/dehydratase (InterPro:IPR001509), NAD(P)-binding domain (InterPro:IPR016040); BEST Arabidopsis …	Biological Process: flavonoid biosynthetic process (GO:0009813);Biological Process: negative regulation of flavonoid biosynthetic process (GO:0009964);Molecular Function: oxidoreductase activity (GO:0016491);Molecular Function: anthocyanidin reductase activity (GO:0033729);Molecular Function: coenzyme binding (GO:0050662);
BnaA02g00810D	18	0	1	0	22	0	1	0	32	0	1	0	0	18	1	0	0	14	1	0	0	47	1	0	KNOTTED1-like homeobox gene 4 (KNAT4); FUNCTIONS IN: transcription activator activity, sequence-specific DNA binding transcription factor activity; INVOLVED IN: response to light stimulus; LOCATED IN: cytosol, nucleus, cytoplasm; EXPRESSED IN: 30 plant structures; EXPRESSED DURING: 14 growth stages; CONTAINS InterPro DOMAIN/s: ELK (InterPro:IPR005539), KNOX1 (InterPro:IPR005540), Homeobox (InterP…	Molecular Function: DNA binding (GO:0003677);Molecular Function: DNA-binding transcription factor activity (GO:0003700);Cellular Component: nucleus (GO:0005634);Cellular Component: cytosol (GO:0005829);Biological Process: response to light stimulus (GO:0009416);
BnaA02g01340D	816	0	1	0	813	0	1	0	905	1	0.998896	0.00110375	0	279	1	0	0	139	1	0	2	160	0.987654	0.0123457	FUNCTIONS IN: catalytic activity; LOCATED IN: vacuole, plant-type cell wall; EXPRESSED IN: stem, male gametophyte, guard cell, pollen tube; EXPRESSED DURING: L mature pollen stage, M germinated pollen stage; CONTAINS InterPro DOMAIN/s: Protein of unknown function DUF1680 (InterPro:IPR012878), Six-hairpin glycosidase-like (InterPro:IPR008928); BEST Arabidopsis thaliana protein match is: Putative g…	#N/A
BnaA02g08160D	54	1	0.981818	0.0181818	43	0	1	0	94	2	0.979167	0.0208333	0	69	1	0	0	82	1	0	0	53	1	0	H(+)-ATPase 3 (HA3); FUNCTIONS IN: ATPase activity, hydrogen-exporting ATPase activity, phosphorylative mechanism; INVOLVED IN: cation transport, metabolic process, ATP biosynthetic process; LOCATED IN: plasma membrane; EXPRESSED IN: 24 plant structures; EXPRESSED DURING: 13 growth stages; CONTAINS InterPro DOMAIN/s: ATPase, P-type, ATPase-associated domain (InterPro:IPR008250), ATPase, P-type ca…	Molecular Function: magnesium ion binding (GO:0000287);Molecular Function: ATP binding (GO:0005524);Cellular Component: plasma membrane (GO:0005886);Biological Process: ATP biosynthetic process (GO:0006754);Molecular Function: proton-exporting ATPase activity, phosphorylative mechanism (GO:0008553);Cellular Component: plasmodesma (GO:0009506);Biological Process: ATP hydrolysis coupled proton tran…
BnaA02g09820D	79	2	0.975309	0.0246914	57	2	0.966102	0.0338983	81	1	0.987805	0.0121951	2	61	0.968254	0.031746	3	48	0.941176	0.0588235	6	57	0.904762	0.0952381	unknown protein; FUNCTIONS IN: molecular_function unknown; INVOLVED IN: biological_process unknown; LOCATED IN: endomembrane system; BEST Arabidopsis thaliana protein match is: unknown protein (TAIR:AT4G27657.1); Has 30201 Blast hits to 17322 proteins in 780 species: Archae - 12; Bacteria - 1396; Metazoa - 17338; Fungi - 3422; Plants - 5037; Viruses - 0; Other Eukaryotes - 2996 (source: NCBI BLin…	#N/A
BnaA02g11050D	194	2	0.989796	0.0102041	194	0	1	0	223	6	0.973799	0.0262009	1	69	0.985714	0.0142857	4	107	0.963964	0.036036	7	65	0.902778	0.0972222	BCL-2-associated athanogene 1 (BAG1); INVOLVED IN: regulation of apoptosis, apoptosis; LOCATED IN: mitochondrion; EXPRESSED IN: 22 plant structures; EXPRESSED DURING: 13 growth stages; CONTAINS InterPro DOMAIN/s: Apoptosis regulator, Bcl-2 protein, BAG (InterPro:IPR003103), Ubiquitin supergroup (InterPro:IPR019955); BEST Arabidopsis thaliana protein match is: BCL-2-associated athanogene 3 (TAIR:A…	Cellular Component: nucleus (GO:0005634);Cellular Component: mitochondrion (GO:0005739);Cellular Component: cytosol (GO:0005829);Biological Process: cytoplasm protein quality control by the ubiquitin-proteasome system (GO:0071629);
BnaA02g15110D	44	0	1	0	40	4	0.909091	0.0909091	40	0	1	0	0	136	1	0	0	90	1	0	1	108	0.990826	0.00917431	HOPW1-1-INDUCED GENE1 (HWI1); CONTAINS InterPro DOMAIN/s: Protein of unknown function DUF26 (InterPro:IPR002902); BEST Arabidopsis thaliana protein match is: plasmodesmata-located protein 6 (TAIR:AT2G01660.1); Has 1576 Blast hits to 1438 proteins in 26 species: Archae - 0; Bacteria - 0; Metazoa - 0; Fungi - 0; Plants - 1576; Viruses - 0; Other Eukaryotes - 0 (source: NCBI BLink).	Biological Process: transport (GO:0006810);Cellular Component: plasmodesma (GO:0009506);Cellular Component: integral component of membrane (GO:0016021);Biological Process: viral process (GO:0016032);Biological Process: defense response to bacterium (GO:0042742);Biological Process: response to other organism (GO:0051707);
BnaA02g16520D	89	0	1	0	93	2	0.978947	0.0210526	101	0	1	0	0	140	1	0	0	169	1	0	0	136	1	0	alpha dioxygenase (ALPHA DOX2); CONTAINS InterPro DOMAIN/s: Haem peroxidase (InterPro:IPR010255), Haem peroxidase, animal (InterPro:IPR002007); BEST Arabidopsis thaliana protein match is: Peroxidase superfamily protein (TAIR:AT3G01420.1); Has 1634 Blast hits to 1495 proteins in 223 species: Archae - 0; Bacteria - 102; Metazoa - 1237; Fungi - 165; Plants - 68; Viruses - 3; Other Eukaryotes - 59 (s…	Molecular Function: peroxidase activity (GO:0004601);Biological Process: response to oxidative stress (GO:0006979);Molecular Function: heme binding (GO:0020037);Biological Process: oxylipin biosynthetic process (GO:0031408);Molecular Function: metal ion binding (GO:0046872);Molecular Function: dioxygenase activity (GO:0051213);
BnaA02g22020D	27	0	1	0	41	0	1	0	46	0	1	0	0	116	1	0	0	107	1	0	0	102	1	0	Protein kinase superfamily protein; FUNCTIONS IN: protein serine/threonine kinase activity, protein kinase activity, kinase activity, ATP binding; INVOLVED IN: response to wounding; LOCATED IN: cellular_component unknown; EXPRESSED IN: 18 plant structures; EXPRESSED DURING: 11 growth stages; CONTAINS InterPro DOMAIN/s: Protein kinase, ATP binding site (InterPro:IPR017441), Protein kinase, catalyt…	Molecular Function: protein serine/threonine kinase activity (GO:0004674);Molecular Function: ATP binding (GO:0005524);Biological Process: response to wounding (GO:0009611);
BnaA02g27720D	74	0	1	0	88	0	1	0	149	0	1	0	0	33	1	0	0	71	1	0	0	127	1	0	Adenine nucleotide alpha hydrolases-like superfamily protein; FUNCTIONS IN: molecular_function unknown; INVOLVED IN: response to stress; LOCATED IN: cellular_component unknown; EXPRESSED IN: 7 plant structures; EXPRESSED DURING: petal differentiation and expansion stage; CONTAINS InterPro DOMAIN/s: UspA (InterPro:IPR006016), Rossmann-like alpha/beta/alpha sandwich fold (InterPro:IPR014729); BEST …	#N/A
BnaA02g34940D	31	0	1	0	34	0	1	0	74	0	1	0	0	103	1	0	0	80	1	0	0	88	1	0	K+ efflux antiporter 6 (KEA6); FUNCTIONS IN: potassium:hydrogen antiporter activity, potassium ion transmembrane transporter activity; INVOLVED IN: potassium ion transport, cation transport, transmembrane transport; LOCATED IN: membrane; EXPRESSED IN: 22 plant structures; EXPRESSED DURING: 13 growth stages; CONTAINS InterPro DOMAIN/s: Cation/H+ exchanger (InterPro:IPR006153); BEST Arabidopsis tha…	Biological Process: potassium ion transport (GO:0006813);Molecular Function: solute:proton antiporter activity (GO:0015299);Cellular Component: membrane (GO:0016020);Cellular Component: integral component of membrane (GO:0016021);Molecular Function: inorganic cation transmembrane transporter activity (GO:0022890);
BnaA03g00550D	21	1	0.954545	0.0454545	26	0	1	0	35	0	1	0	0	26	1	0	0	17	1	0	0	27	1	0	Plant protein 1589 of unknown function; CONTAINS InterPro DOMAIN/s: Conserved hypothetical protein CHP01589, plant (InterPro:IPR006476); BEST Arabidopsis thaliana protein match is: Plant protein 1589 of unknown function (TAIR:AT3G55240.1); Has 206 Blast hits to 206 proteins in 21 species: Archae - 0; Bacteria - 0; Metazoa - 0; Fungi - 0; Plants - 202; Viruses - 0; Other Eukaryotes - 4 (source: NC…	#N/A
BnaA03g00760D	25	0	1	0	16	0	1	0	32	0	1	0	0	31	1	0	0	20	1	0	0	21	1	0	Concanavalin A-like lectin protein kinase family protein; FUNCTIONS IN: carbohydrate binding, kinase activity; INVOLVED IN: protein amino acid phosphorylation; LOCATED IN: endomembrane system; EXPRESSED IN: 19 plant structures; EXPRESSED DURING: 13 growth stages; CONTAINS InterPro DOMAIN/s: Legume lectin, beta chain (InterPro:IPR001220), Protein kinase, ATP binding site (InterPro:IPR017441), Seri…	Biological Process: defense response to oomycetes (GO:0002229);Molecular Function: protein serine/threonine kinase activity (GO:0004674);Molecular Function: ATP binding (GO:0005524);Cellular Component: plasma membrane (GO:0005886);Cellular Component: integral component of membrane (GO:0016021);Molecular Function: carbohydrate binding (GO:0030246);
BnaA03g03440D	480	0	1	0	536	1	0.998138	0.0018622	594	8	0.986711	0.013289	0	226	1	0	0	175	1	0	0	210	1	0	NADP-malic enzyme 2 (NADP-ME2); FUNCTIONS IN: malate dehydrogenase (oxaloacetate-decarboxylating) (NADP+) activity, oxidoreductase activity, acting on NADH or NADPH, NAD or NADP as acceptor, malic enzyme activity; INVOLVED IN: response to cadmium ion, malate metabolic process, pentose-phosphate shunt, oxidative branch, protein homooligomerization; LOCATED IN: in 6 components; EXPRESSED IN: 26 pla…	Molecular Function: malate dehydrogenase (decarboxylating) (NAD+) activity (GO:0004471);Molecular Function: malate dehydrogenase (decarboxylating) (NADP+) activity (GO:0004473);Cellular Component: cell wall (GO:0005618);Cellular Component: vacuolar membrane (GO:0005774);Cellular Component: cytosol (GO:0005829);Cellular Component: plasma membrane (GO:0005886);Biological Process: pyruvate metabolic…
BnaA03g05560D	110	2	0.982143	0.0178571	96	0	1	0	68	0	1	0	2	43	0.955556	0.0444444	2	70	0.972222	0.0277778	1	55	0.982143	0.0178571	IRREGULAR XYLEM 6 (IRX6); INVOLVED IN: secondary cell wall biogenesis; LOCATED IN: plasma membrane, anchored to membrane; EXPRESSED IN: 21 plant structures; EXPRESSED DURING: 12 growth stages; CONTAINS InterPro DOMAIN/s: Glycosyl-phosphatidyl inositol-anchored, plant (InterPro:IPR006918), COBRA-like (InterPro:IPR017391); BEST Arabidopsis thaliana protein match is: COBRA-like extracellular glycosy…	Cellular Component: vacuolar membrane (GO:0005774);Cellular Component: plasma membrane (GO:0005886);Biological Process: plant-type secondary cell wall biogenesis (GO:0009834);Biological Process: cellulose microfibril organization (GO:0010215);Biological Process: cell growth (GO:0016049);Cellular Component: anchored component of membrane (GO:0031225);
BnaA03g05620D	157	16	0.907514	0.0924855	112	3	0.973913	0.026087	184	6	0.968421	0.0315789	9	222	0.961039	0.038961	11	134	0.924138	0.0758621	5	167	0.97093	0.0290698	O-fucosyltransferase family protein; CONTAINS InterPro DOMAIN/s: GDP-fucose protein O-fucosyltransferase (InterPro:IPR019378); BEST Arabidopsis thaliana protein match is: O-fucosyltransferase family protein (TAIR:AT3G02250.1); Has 822 Blast hits to 815 proteins in 30 species: Archae - 0; Bacteria - 0; Metazoa - 0; Fungi - 0; Plants - 822; Viruses - 0; Other Eukaryotes - 0 (source: NCBI BLink).	#N/A
BnaA03g13480D	27	0	1	0	26	0	1	0	36	1	0.972973	0.027027	2	32	0.941176	0.0588235	0	27	1	0	3	38	0.926829	0.0731707	Protein kinase superfamily protein; FUNCTIONS IN: protein serine/threonine kinase activity, protein kinase activity, ATP binding; INVOLVED IN: N-terminal protein myristoylation, protein amino acid phosphorylation; LOCATED IN: plasma membrane; EXPRESSED IN: 21 plant structures; EXPRESSED DURING: 13 growth stages; CONTAINS InterPro DOMAIN/s: Protein kinase, ATP binding site (InterPro:IPR017441), Pr…	Molecular Function: cyclin-dependent protein serine/threonine kinase activity (GO:0004693);Molecular Function: ATP binding (GO:0005524);Cellular Component: nucleus (GO:0005634);Biological Process: protein phosphorylation (GO:0006468);
BnaA03g15020D	64	0	1	0	52	0	1	0	72	0	1	0	0	149	1	0	0	91	1	0	0	78	1	0	glycine-rich protein 23 (GRP23); INVOLVED IN: response to abscisic acid stimulus, response to salicylic acid stimulus; LOCATED IN: endomembrane system; EXPRESSED IN: 21 plant structures; EXPRESSED DURING: 13 growth stages; Has 494 Blast hits to 482 proteins in 134 species: Archae - 0; Bacteria - 114; Metazoa - 221; Fungi - 41; Plants - 79; Viruses - 0; Other Eukaryotes - 39 (source: NCBI BLink).	Biological Process: response to abscisic acid (GO:0009737);Biological Process: response to salicylic acid (GO:0009751);
BnaA03g21790D	94	0	1	0	114	0	1	0	36	1	0.972973	0.027027	0	178	1	0	0	143	1	0	0	147	1	0	myb domain protein 12 (MYB12); CONTAINS InterPro DOMAIN/s: SANT, DNA-binding (InterPro:IPR001005), Homeodomain-like (InterPro:IPR009057), Myb, DNA-binding (InterPro:IPR014778), HTH transcriptional regulator, Myb-type, DNA-binding (InterPro:IPR017930), Homeodomain-related (InterPro:IPR012287), Myb transcription factor (InterPro:IPR015495); BEST Arabidopsis thaliana protein match is: myb domain pro…	Molecular Function: RNA polymerase II transcription factor activity, sequence-specific DNA binding (GO:0000981);Molecular Function: transcription factor activity, RNA polymerase II transcription factor recruiting (GO:0001135);Molecular Function: DNA-binding transcription factor activity (GO:0003700);Cellular Component: nucleus (GO:0005634);Biological Process: transcription, DNA-templated (GO:0006…
BnaA03g22900D	63	0	1	0	145	0	1	0	128	0	1	0	0	143	1	0	0	124	1	0	0	133	1	0	cytochrome P450, family 711, subfamily A, polypeptide 1 (CYP711A1); FUNCTIONS IN: electron carrier activity, monooxygenase activity, iron ion binding, oxygen binding, heme binding; INVOLVED IN: carotenoid biosynthetic process, positive regulation of flavonoid biosynthetic process, regulation of meristem structural organization, secondary shoot formation, auxin polar transport; LOCATED IN: endomem…	Molecular Function: monooxygenase activity (GO:0004497);Molecular Function: iron ion binding (GO:0005506);Biological Process: auxin polar transport (GO:0009926);Biological Process: regulation of meristem structural organization (GO:0009934);Biological Process: positive regulation of flavonoid biosynthetic process (GO:0009963);Biological Process: secondary shoot formation (GO:0010223);Cellular Com…
BnaA03g24210D	54	0	1	0	74	0	1	0	87	4	0.956044	0.043956	3	84	0.965517	0.0344828	0	43	1	0	4	63	0.940299	0.0597015	SEEDSTICK (STK); FUNCTIONS IN: protein binding, sequence-specific DNA binding transcription factor activity; INVOLVED IN: regulation of transcription, DNA-dependent, ovule development, carpel development; LOCATED IN: nucleus; EXPRESSED IN: 11 plant structures; EXPRESSED DURING: 4 anthesis, C globular stage, petal differentiation and expansion stage, E expanded cotyledon stage; CONTAINS InterPro D…	Biological Process: MAPK cascade (GO:0000165);Molecular Function: RNA polymerase II regulatory region sequence-specific DNA binding (GO:0000977);Molecular Function: DNA-binding transcription factor activity (GO:0003700);Cellular Component: nucleus (GO:0005634);Biological Process: transcription, DNA-templated (GO:0006351);Biological Process: positive regulation of transcription by RNA polymerase I…
BnaA03g27380D	74	0	1	0	94	0	1	0	74	0	1	0	1	132	0.992481	0.0075188	1	103	0.990385	0.00961538	0	113	1	0	glucuronokinase G (GLCAK); FUNCTIONS IN: poly(U) RNA binding, glucuronokinase activity, ATP binding; INVOLVED IN: cell wall biogenesis, inositol metabolic process, pollen tube development; LOCATED IN: cytoplasm; EXPRESSED IN: 24 plant structures; EXPRESSED DURING: 15 growth stages; CONTAINS InterPro DOMAIN/s: Mevalonate/galactokinase (InterPro:IPR006206), Ribosomal protein S5 domain 2-type fold (…	Molecular Function: ATP binding (GO:0005524);Cellular Component: cytosol (GO:0005829);Biological Process: inositol metabolic process (GO:0006020);Molecular Function: poly(U) RNA binding (GO:0008266);Biological Process: cell wall biogenesis (GO:0042546);Molecular Function: metal ion binding (GO:0046872);Molecular Function: glucuronokinase activity (GO:0047940);Biological Process: pollen tube devel…
BnaA03g28400D	17	1	0.944444	0.0555556	28	1	0.965517	0.0344828	28	0	1	0	0	23	1	0	0	37	1	0	0	32	1	0	methionine synthase 2 (MS2); FUNCTIONS IN: 5-methyltetrahydropteroyltriglutamate-homocysteine S-methyltransferase activity, methionine synthase activity; INVOLVED IN: response to salt stress, methionine biosynthetic process; LOCATED IN: cytosol, apoplast, chloroplast, plasma membrane; EXPRESSED IN: 7 plant structures; EXPRESSED DURING: L mature pollen stage, M germinated pollen stage, seedling gr…	Molecular Function: 5-methyltetrahydropteroyltriglutamate-homocysteine S-methyltransferase activity (GO:0003871);Cellular Component: cytosol (GO:0005829);Cellular Component: plasma membrane (GO:0005886);Molecular Function: zinc ion binding (GO:0008270);Molecular Function: methionine synthase activity (GO:0008705);Cellular Component: plasmodesma (GO:0009506);Cellular Component: chloroplast (GO:000…
BnaA03g31380D	256	2	0.992248	0.00775194	318	0	1	0	376	2	0.994709	0.00529101	0	330	1	0	4	247	0.984064	0.0159363	0	288	1	0	alpha-L-arabinofuranosidase 1 (ASD1); FUNCTIONS IN: hydrolase activity, acting on glycosyl bonds, xylan 1,4-beta-xylosidase activity, alpha-N-arabinofuranosidase activity; INVOLVED IN: xylan catabolic process; LOCATED IN: apoplast, vacuole, plant-type cell wall; EXPRESSED IN: 23 plant structures; EXPRESSED DURING: 13 growth stages; CONTAINS InterPro DOMAIN/s: Alpha-L-arabinofuranosidase, C-termin…	Cellular Component: extracellular matrix (GO:0005578);Cellular Component: vacuole (GO:0005773);Molecular Function: xylan 1,4-beta-xylosidase activity (GO:0009044);Cellular Component: plant-type cell wall (GO:0009505);Biological Process: xylan catabolic process (GO:0045493);Biological Process: L-arabinose metabolic process (GO:0046373);Molecular Function: alpha-L-arabinofuranosidase activity (GO:0…
BnaA03g37120D	367	37	0.908416	0.0915842	418	18	0.958716	0.0412844	342	7	0.979943	0.0200573	41	656	0.941176	0.0588235	24	572	0.959732	0.0402685	5	601	0.991749	0.00825083	UDP-D-glucuronate 4-epimerase 6 (GAE6); FUNCTIONS IN: UDP-glucuronate 4-epimerase activity, catalytic activity; INVOLVED IN: cellular metabolic process, carbohydrate metabolic process, nucleotide-sugar metabolic process, metabolic process; LOCATED IN: cellular_component unknown; EXPRESSED IN: 26 plant structures; EXPRESSED DURING: 15 growth stages; CONTAINS InterPro DOMAIN/s: NAD-dependent epimer…	Cellular Component: endosome (GO:0005768);Cellular Component: Golgi apparatus (GO:0005794);Cellular Component: trans-Golgi network (GO:0005802);Cellular Component: integral component of membrane (GO:0016021);Cellular Component: Golgi cisterna membrane (GO:0032580);Biological Process: galacturonate biosynthetic process (GO:0033481);Molecular Function: UDP-glucuronate 4-epimerase activity (GO:00503…
BnaA03g38180D	65	3	0.955882	0.0441176	87	0	1	0	116	2	0.983051	0.0169492	0	63	1	0	0	57	1	0	0	62	1	0	xyloglucan endotransglucosylase/hydrolase 4 (XTH4); FUNCTIONS IN: hydrolase activity, acting on glycosyl bonds, xyloglucan:xyloglucosyl transferase activity; INVOLVED IN: response to auxin stimulus, response to mechanical stimulus, response to low light intensity stimulus, unidimensional cell growth; LOCATED IN: in 6 components; EXPRESSED IN: 24 plant structures; EXPRESSED DURING: 15 growth stage…	Molecular Function: hydrolase activity, hydrolyzing O-glycosyl compounds (GO:0004553);Cellular Component: cell wall (GO:0005618);Biological Process: xyloglucan metabolic process (GO:0010411);Molecular Function: xyloglucan:xyloglucosyl transferase activity (GO:0016762);Biological Process: cell wall biogenesis (GO:0042546);Cellular Component: apoplast (GO:0048046);Biological Process: cell wall orga…
BnaA03g41900D	45	0	1	0	37	0	1	0	53	0	1	0	0	32	1	0	0	34	1	0	0	34	1	0	hydroperoxide lyase 1 (HPL1); FUNCTIONS IN: electron carrier activity, monooxygenase activity, iron ion binding, heme binding; INVOLVED IN: fatty acid metabolic process, response to wounding; LOCATED IN: chloroplast envelope; EXPRESSED IN: 22 plant structures; EXPRESSED DURING: 13 growth stages; CONTAINS InterPro DOMAIN/s: Cytochrome P450 (InterPro:IPR001128), Cytochrome P450, E-class, group IV (…	Molecular Function: monooxygenase activity (GO:0004497);Molecular Function: iron ion binding (GO:0005506);Cellular Component: chloroplast (GO:0009507);Biological Process: green leaf volatile biosynthetic process (GO:0010597);Molecular Function: oxidoreductase activity, acting on paired donors, with incorporation or reduction of molecular oxygen (GO:0016705);Molecular Function: lyase activity (GO:…
BnaA03g42520D	224	5	0.978166	0.0218341	215	2	0.990783	0.00921659	278	2	0.992857	0.00714286	0	72	1	0	4	79	0.951807	0.0481928	4	52	0.928571	0.0714286	Heavy metal transport/detoxification superfamily protein ; FUNCTIONS IN: metal ion binding; INVOLVED IN: metal ion transport; LOCATED IN: cellular_component unknown; CONTAINS InterPro DOMAIN/s: Heavy metal transport/detoxification protein (InterPro:IPR006121); BEST Arabidopsis thaliana protein match is: Heavy metal transport/detoxification superfamily protein (TAIR:AT1G51090.1); Has 3914 Blast hi…	Biological Process: defense response (GO:0006952);Biological Process: response to parasitic fungus (GO:0009623);Molecular Function: metal ion binding (GO:0046872);Biological Process: regulation of defense response to fungus (GO:1900150);
BnaA03g47450D	225	2	0.991189	0.00881057	215	0	1	0	219	2	0.99095	0.00904977	1	128	0.992248	0.00775194	0	118	1	0	1	76	0.987013	0.012987	alpha/beta-Hydrolases superfamily protein; CONTAINS InterPro DOMAIN/s: Alpha/beta hydrolase fold-1 (InterPro:IPR000073); BEST Arabidopsis thaliana protein match is: alpha/beta-Hydrolases superfamily protein (TAIR:AT2G36290.1); Has 1039 Blast hits to 1035 proteins in 267 species: Archae - 10; Bacteria - 561; Metazoa - 10; Fungi - 51; Plants - 319; Viruses - 0; Other Eukaryotes - 88 (source: NCBI B…	Cellular Component: extracellular region (GO:0005576);Cellular Component: cell wall (GO:0005618);Cellular Component: plasma membrane (GO:0005886);Molecular Function: hydrolase activity (GO:0016787);Biological Process: cell wall organization (GO:0071555);
BnaA03g48600D	22	1	0.956522	0.0434783	18	0	1	0	16	0	1	0	0	23	1	0	0	17	1	0	0	21	1	0	Protein of unknown function (DUF1218); FUNCTIONS IN: molecular_function unknown; INVOLVED IN: biological_process unknown; LOCATED IN: endomembrane system; EXPRESSED IN: 23 plant structures; EXPRESSED DURING: 13 growth stages; CONTAINS InterPro DOMAIN/s: Protein of unknown function DUF1218 (InterPro:IPR009606); BEST Arabidopsis thaliana protein match is: Protein of unknown function (DUF1218) (TAIR…	#N/A
BnaA04g10200D	46	0	1	0	29	2	0.935484	0.0645161	28	3	0.903226	0.0967742	0	174	1	0	0	136	1	0	0	165	1	0	Protein of unknown function (DUF1645); CONTAINS InterPro DOMAIN/s: Protein of unknown function DUF1645 (InterPro:IPR012442); BEST Arabidopsis thaliana protein match is: Protein of unknown function (DUF1645) (TAIR:AT1G23710.1); Has 180 Blast hits to 180 proteins in 16 species: Archae - 0; Bacteria - 0; Metazoa - 2; Fungi - 0; Plants - 176; Viruses - 0; Other Eukaryotes - 2 (source: NCBI BLink).	#N/A
BnaA04g15380D	451	0	1	0	396	0	1	0	408	0	1	0	1	194	0.994872	0.00512821	0	203	1	0	0	245	1	0	3-ketoacyl-CoA synthase 10 (KCS10); FUNCTIONS IN: transferase activity, transferring acyl groups other than amino-acyl groups, catalytic activity, acyltransferase activity; INVOLVED IN: in 8 processes; LOCATED IN: endoplasmic reticulum, membrane; EXPRESSED IN: 26 plant structures; EXPRESSED DURING: 13 growth stages; CONTAINS InterPro DOMAIN/s: Thiolase-like (InterPro:IPR016039), Very-long-chain 3…	Cellular Component: endoplasmic reticulum (GO:0005783);Cellular Component: endoplasmic reticulum membrane (GO:0005789);Biological Process: fatty acid biosynthetic process (GO:0006633);Biological Process: response to cold (GO:0009409);Biological Process: response to light stimulus (GO:0009416);Cellular Component: membrane (GO:0016020);Cellular Component: integral component of membrane (GO:0016021)…
BnaA04g16230D	32	1	0.969697	0.030303	13	0	1	0	23	0	1	0	0	26	1	0	0	14	1	0	0	18	1	0	UDP-Glycosyltransferase superfamily protein; FUNCTIONS IN: transferase activity, transferring glycosyl groups; INVOLVED IN: metabolic process; LOCATED IN: cellular_component unknown; EXPRESSED IN: 22 plant structures; EXPRESSED DURING: 15 growth stages; CONTAINS InterPro DOMAIN/s: UDP-glucuronosyl/UDP-glucosyltransferase (InterPro:IPR002213); BEST Arabidopsis thaliana protein match is: UDP-Glycos…	Biological Process: metabolic process (GO:0008152);Cellular Component: intracellular membrane-bounded organelle (GO:0043231);Molecular Function: quercetin 3-O-glucosyltransferase activity (GO:0080043);Molecular Function: quercetin 7-O-glucosyltransferase activity (GO:0080044);
BnaA04g19750D	20	0	1	0	68	0	1	0	49	0	1	0	0	44	1	0	2	28	0.933333	0.0666667	0	35	1	0	phosphate 2 (PHO2); CONTAINS InterPro DOMAIN/s: Ubiquitin-conjugating enzyme/RWD-like (InterPro:IPR016135), Ubiquitin-conjugating enzyme, E2 (InterPro:IPR000608); BEST Arabidopsis thaliana protein match is: ubiquitin-conjugating enzyme 23 (TAIR:AT2G16920.1); Has 6405 Blast hits to 6302 proteins in 368 species: Archae - 0; Bacteria - 0; Metazoa - 2716; Fungi - 1263; Plants - 1493; Viruses - 17; Ot…	Cellular Component: Golgi membrane (GO:0000139);Molecular Function: ATP binding (GO:0005524);Cellular Component: endoplasmic reticulum (GO:0005783);Cellular Component: endoplasmic reticulum membrane (GO:0005789);Cellular Component: Golgi apparatus (GO:0005794);Biological Process: phosphate ion transport (GO:0006817);Biological Process: cellular response to phosphate starvation (GO:0016036);Molecu…
BnaA04g19760D	93	0	1	0	81	0	1	0	147	0	1	0	0	78	1	0	0	68	1	0	0	83	1	0	Protein of unknown function (DUF616); CONTAINS InterPro DOMAIN/s: Protein of unknown function DUF616 (InterPro:IPR006852); BEST Arabidopsis thaliana protein match is: Protein of unknown function (DUF616) (TAIR:AT1G53040.2); Has 322 Blast hits to 322 proteins in 41 species: Archae - 14; Bacteria - 34; Metazoa - 0; Fungi - 4; Plants - 225; Viruses - 1; Other Eukaryotes - 44 (source: NCBI BLink).	#N/A
BnaA04g20880D	93	3	0.96875	0.03125	103	0	1	0	58	3	0.95082	0.0491803	0	223	1	0	2	227	0.991266	0.00873362	0	219	1	0	FASCICLIN-like arabinogalactan protein 16 precursor (FLA16); INVOLVED IN: cell adhesion; LOCATED IN: endomembrane system; EXPRESSED IN: 22 plant structures; EXPRESSED DURING: 13 growth stages; CONTAINS InterPro DOMAIN/s: FAS1 domain (InterPro:IPR000782); BEST Arabidopsis thaliana protein match is: FASCICLIN-like arabinogalactan protein 15 precursor (TAIR:AT3G52370.1); Has 1005 Blast hits to 970 p…	Cellular Component: extracellular region (GO:0005576);
BnaA04g24420D	12	1	0.923077	0.0769231	12	1	0.923077	0.0769231	19	2	0.904762	0.0952381	0	30	1	0	0	29	1	0	0	14	1	0	nucleolar protein gar2-related; BEST Arabidopsis thaliana protein match is: unknown protein (TAIR:AT3G57780.1); Has 35333 Blast hits to 34131 proteins in 2444 species: Archae - 798; Bacteria - 22429; Metazoa - 974; Fungi - 991; Plants - 531; Viruses - 0; Other Eukaryotes - 9610 (source: NCBI BLink).	#N/A
BnaA04g24870D	93	1	0.989362	0.0106383	63	0	1	0	134	1	0.992593	0.00740741	1	64	0.984615	0.0153846	1	35	0.972222	0.0277778	1	48	0.979592	0.0204082	Proline-rich extensin-like family protein; FUNCTIONS IN: structural constituent of cell wall; INVOLVED IN: plant-type cell wall organization; LOCATED IN: endomembrane system; EXPRESSED IN: 16 plant structures; EXPRESSED DURING: 12 growth stages; CONTAINS InterPro DOMAIN/s: Extensin-like repeat (InterPro:IPR006706); Has 134937 Blast hits to 39196 proteins in 1663 species: Archae - 308; Bacteria - …	Molecular Function: structural constituent of cell wall (GO:0005199);Cellular Component: extracellular region (GO:0005576);Cellular Component: primary cell wall (GO:0009530);Biological Process: plant-type cell wall organization (GO:0009664);
BnaA04g26050D	98	0	1	0	98	0	1	0	80	0	1	0	0	208	1	0	0	216	1	0	0	150	1	0	C2H2-like zinc finger protein; FUNCTIONS IN: sequence-specific DNA binding transcription factor activity, zinc ion binding, nucleic acid binding; INVOLVED IN: regulation of transcription; LOCATED IN: intracellular; CONTAINS InterPro DOMAIN/s: Zinc finger, C2H2-like (InterPro:IPR015880), Zinc finger, C2H2-type (InterPro:IPR007087); BEST Arabidopsis thaliana protein match is: C2H2-like zinc finger …	Molecular Function: DNA-binding transcription factor activity (GO:0003700);Cellular Component: nucleus (GO:0005634);Biological Process: transcription, DNA-templated (GO:0006351);Biological Process: regulation of transcription, DNA-templated (GO:0006355);Molecular Function: metal ion binding (GO:0046872);
BnaA04g27830D	134	5	0.964029	0.0359712	183	0	1	0	135	0	1	0	2	87	0.977528	0.0224719	0	83	1	0	3	87	0.966667	0.0333333	Glutaredoxin family protein; FUNCTIONS IN: electron carrier activity, protein disulfide oxidoreductase activity; INVOLVED IN: N-terminal protein myristoylation, cell redox homeostasis; LOCATED IN: plasma membrane; CONTAINS InterPro DOMAIN/s: Thioredoxin fold (InterPro:IPR012335), Glutaredoxin (InterPro:IPR002109), Thioredoxin-like fold (InterPro:IPR012336); BEST Arabidopsis thaliana protein match…	Cellular Component: plasma membrane (GO:0005886);Molecular Function: electron transfer activity (GO:0009055);Molecular Function: protein disulfide oxidoreductase activity (GO:0015035);Biological Process: cell redox homeostasis (GO:0045454);
BnaA05g00320D	18	0	1	0	16	0	1	0	12	0	1	0	0	63	1	0	0	93	1	0	0	53	1	0	Plant invertase/pectin methylesterase inhibitor superfamily protein; FUNCTIONS IN: enzyme inhibitor activity, pectinesterase inhibitor activity, pectinesterase activity; INVOLVED IN: biological_process unknown; LOCATED IN: endomembrane system; EXPRESSED IN: 6 plant structures; EXPRESSED DURING: 4 anthesis, petal differentiation and expansion stage; CONTAINS InterPro DOMAIN/s: Pectinesterase inhib…	Biological Process: seed coat development (GO:0010214);Molecular Function: pectinesterase inhibitor activity (GO:0046910);
BnaA05g00640D	81	0	1	0	83	0	1	0	90	0	1	0	0	25	1	0	1	25	0.961538	0.0384615	2	20	0.909091	0.0909091	LONG-CHAIN ACYL-COA SYNTHASE 1 (LACS1); FUNCTIONS IN: long-chain fatty acid-CoA ligase activity, very long-chain fatty acid-CoA ligase activity; INVOLVED IN: fatty acid biosynthetic process, cutin biosynthetic process, wax biosynthetic process; LOCATED IN: cellular_component unknown; EXPRESSED IN: 29 plant structures; EXPRESSED DURING: 13 growth stages; CONTAINS InterPro DOMAIN/s: AMP-binding, co…	Molecular Function: long-chain fatty acid-CoA ligase activity (GO:0004467);Molecular Function: ATP binding (GO:0005524);Cellular Component: endoplasmic reticulum (GO:0005783);Biological Process: fatty acid metabolic process (GO:0006631);Biological Process: wax biosynthetic process (GO:0010025);Biological Process: cutin biosynthetic process (GO:0010143);Molecular Function: very long-chain fatty ac…
BnaA05g00790D	13	1	0.928571	0.0714286	34	1	0.971429	0.0285714	49	3	0.942308	0.0576923	0	49	1	0	0	32	1	0	2	38	0.95	0.05	Protein kinase superfamily protein; FUNCTIONS IN: protein serine/threonine kinase activity, protein kinase activity, kinase activity, ATP binding; INVOLVED IN: protein amino acid phosphorylation; EXPRESSED IN: 22 plant structures; EXPRESSED DURING: 13 growth stages; CONTAINS InterPro DOMAIN/s: Protein kinase, ATP binding site (InterPro:IPR017441), Serine/threonine-protein kinase domain (InterPro:…	Molecular Function: transmembrane receptor protein serine/threonine kinase activity (GO:0004675);Molecular Function: ATP binding (GO:0005524);Cellular Component: plasma membrane (GO:0005886);Biological Process: protein phosphorylation (GO:0006468);Biological Process: response to oxidative stress (GO:0006979);Biological Process: cell surface receptor signaling pathway (GO:0007166);
BnaA05g03790D	259	8	0.970037	0.0299625	214	14	0.938596	0.0614035	268	20	0.930556	0.0694444	10	329	0.970501	0.0294985	5	255	0.980769	0.0192308	22	275	0.925926	0.0740741	methylenetetrahydrofolate reductase 2 (MTHFR2); FUNCTIONS IN: methylenetetrahydrofolate reductase (NADPH) activity; INVOLVED IN: oxidation reduction, methionine metabolic process; EXPRESSED IN: male gametophyte, guard cell, cultured cell, leaf; EXPRESSED DURING: L mature pollen stage, M germinated pollen stage; CONTAINS InterPro DOMAIN/s: Methylenetetrahydrofolate reductase (InterPro:IPR003171), …	Molecular Function: methylenetetrahydrofolate reductase (NAD(P)H) activity (GO:0004489);Cellular Component: cytosol (GO:0005829);Biological Process: methionine metabolic process (GO:0006555);Biological Process: one-carbon metabolic process (GO:0006730);Biological Process: tetrahydrofolate interconversion (GO:0035999);
BnaA05g04610D	82	0	1	0	124	0	1	0	81	2	0.975904	0.0240964	3	56	0.949153	0.0508475	1	55	0.982143	0.0178571	0	51	1	0	Plant invertase/pectin methylesterase inhibitor superfamily; FUNCTIONS IN: enzyme inhibitor activity, pectinesterase activity; INVOLVED IN: cell wall modification; LOCATED IN: membrane, plant-type cell wall; EXPRESSED IN: 9 plant structures; EXPRESSED DURING: 4 anthesis, C globular stage, petal differentiation and expansion stage; CONTAINS InterPro DOMAIN/s: Carbohydrate-binding/sugar hydrolysis …	Cellular Component: extracellular region (GO:0005576);Cellular Component: cell wall (GO:0005618);Biological Process: response to bacterium (GO:0009617);Biological Process: response to fungus (GO:0009620);Cellular Component: membrane (GO:0016020);Molecular Function: pectinesterase activity (GO:0030599);Biological Process: cell wall modification (GO:0042545);Molecular Function: aspartyl esterase ac…
BnaA05g08310D	38	1	0.974359	0.025641	30	0	1	0	37	0	1	0	0	24	1	0	0	43	1	0	0	58	1	0	BEL1-like homeodomain 1 (BLH1); CONTAINS InterPro DOMAIN/s: Homeobox (InterPro:IPR001356), Homeodomain-like (InterPro:IPR009057), POX (InterPro:IPR006563), Homeodomain-related (InterPro:IPR012287); BEST Arabidopsis thaliana protein match is: BEL1-like homeodomain 6 (TAIR:AT4G34610.2); Has 35333 Blast hits to 34131 proteins in 2444 species: Archae - 798; Bacteria - 22429; Metazoa - 974; Fungi - 99…	Molecular Function: DNA binding (GO:0003677);Molecular Function: DNA-binding transcription factor activity (GO:0003700);Cellular Component: nucleus (GO:0005634);Cellular Component: cytoplasm (GO:0005737);Biological Process: transcription, DNA-templated (GO:0006351);Biological Process: response to symbiotic fungus (GO:0009610);Biological Process: response to abscisic acid (GO:0009737);Biological P…
BnaA05g10110D	54	0	1	0	36	0	1	0	42	0	1	0	0	33	1	0	0	40	1	0	0	31	1	0	NAC domain containing protein 41 (NAC041); FUNCTIONS IN: sequence-specific DNA binding transcription factor activity; INVOLVED IN: multicellular organismal development, regulation of transcription; EXPRESSED IN: 22 plant structures; EXPRESSED DURING: 13 growth stages; CONTAINS InterPro DOMAIN/s: No apical meristem (NAM) protein (InterPro:IPR003441); BEST Arabidopsis thaliana protein match is: NAC…	Molecular Function: DNA binding (GO:0003677);Molecular Function: DNA-binding transcription factor activity (GO:0003700);Cellular Component: nucleus (GO:0005634);Biological Process: transcription, DNA-templated (GO:0006351);
BnaA05g11200D	40	0	1	0	51	0	1	0	75	1	0.986842	0.0131579	0	45	1	0	0	38	1	0	0	53	1	0	basic helix-loop-helix (bHLH) DNA-binding superfamily protein; FUNCTIONS IN: sequence-specific DNA binding transcription factor activity; INVOLVED IN: response to ethylene stimulus, regulation of transcription; LOCATED IN: nucleus; EXPRESSED IN: 22 plant structures; EXPRESSED DURING: 13 growth stages; CONTAINS InterPro DOMAIN/s: Helix-loop-helix DNA-binding domain (InterPro:IPR001092), Helix-loop…	#N/A
BnaA05g13790D	21	0	1	0	19	0	1	0	22	0	1	0	0	24	1	0	0	20	1	0	0	16	1	0	Protein of unknown function (DUF1639); CONTAINS InterPro DOMAIN/s: Protein of unknown function DUF1639 (InterPro:IPR012438); BEST Arabidopsis thaliana protein match is: Protein of unknown function (DUF1639) (TAIR:AT3G03880.1); Has 249 Blast hits to 246 proteins in 15 species: Archae - 0; Bacteria - 0; Metazoa - 0; Fungi - 0; Plants - 249; Viruses - 0; Other Eukaryotes - 0 (source: NCBI BLink).	#N/A
BnaA05g24200D	168	0	1	0	236	0	1	0	306	0	1	0	1	50	0.980392	0.0196078	0	50	1	0	4	58	0.935484	0.0645161	metallothionein 3 (MT3); Has 268 Blast hits to 268 proteins in 64 species: Archae - 0; Bacteria - 0; Metazoa - 0; Fungi - 0; Plants - 268; Viruses - 0; Other Eukaryotes - 0 (source: NCBI BLink).	Molecular Function: copper ion binding (GO:0005507);Cellular Component: cell (GO:0005623);Biological Process: cellular copper ion homeostasis (GO:0006878);Molecular Function: zinc ion binding (GO:0008270);
BnaA05g24870D	52	4	0.928571	0.0714286	54	1	0.981818	0.0181818	57	4	0.934426	0.0655738	1	39	0.975	0.025	2	47	0.959184	0.0408163	0	46	1	0	cytochrome P450, family 72, subfamily A, polypeptide 15 (CYP72A15); FUNCTIONS IN: electron carrier activity, monooxygenase activity, iron ion binding, oxygen binding, heme binding; INVOLVED IN: response to cyclopentenone; LOCATED IN: endomembrane system; EXPRESSED IN: 22 plant structures; EXPRESSED DURING: 13 growth stages; CONTAINS InterPro DOMAIN/s: Cytochrome P450 (InterPro:IPR001128), Cytochr…	Molecular Function: monooxygenase activity (GO:0004497);Molecular Function: iron ion binding (GO:0005506);Cellular Component: integral component of membrane (GO:0016021);Molecular Function: oxidoreductase activity, acting on paired donors, with incorporation or reduction of molecular oxygen (GO:0016705);Molecular Function: heme binding (GO:0020037);
BnaA05g24880D	264	12	0.956522	0.0434783	237	11	0.955645	0.0443548	291	10	0.966777	0.0332226	15	158	0.913295	0.0867052	0	187	1	0	4	125	0.968992	0.0310078	cytochrome P450, family 72, subfamily A, polypeptide 15 (CYP72A15); FUNCTIONS IN: electron carrier activity, monooxygenase activity, iron ion binding, oxygen binding, heme binding; INVOLVED IN: response to cyclopentenone; LOCATED IN: endomembrane system; EXPRESSED IN: 22 plant structures; EXPRESSED DURING: 13 growth stages; CONTAINS InterPro DOMAIN/s: Cytochrome P450 (InterPro:IPR001128), Cytochr…	Molecular Function: monooxygenase activity (GO:0004497);Molecular Function: iron ion binding (GO:0005506);Cellular Component: integral component of membrane (GO:0016021);Molecular Function: oxidoreductase activity, acting on paired donors, with incorporation or reduction of molecular oxygen (GO:0016705);Molecular Function: heme binding (GO:0020037);
BnaA05g25300D	105	0	1	0	60	0	1	0	87	0	1	0	0	43	1	0	0	37	1	0	0	24	1	0	FUNCTIONS IN: molecular_function unknown; INVOLVED IN: biological_process unknown; LOCATED IN: cellular_component unknown; BEST Arabidopsis thaliana protein match is: COP1-interacting protein-related (TAIR:AT1G72410.1); Has 30201 Blast hits to 17322 proteins in 780 species: Archae - 12; Bacteria - 1396; Metazoa - 17338; Fungi - 3422; Plants - 5037; Viruses - 0; Other Eukaryotes - 2996 (source: NC…	#N/A
BnaA05g25310D	195	0	1	0	135	0	1	0	98	2	0.98	0.02	0	373	1	0	0	281	1	0	0	326	1	0	Plant protein of unknown function (DUF936); CONTAINS InterPro DOMAIN/s: Protein of unknown function DUF936, plant (InterPro:IPR010341); BEST Arabidopsis thaliana protein match is: Plant protein of unknown function (DUF936) (TAIR:AT1G08760.1); Has 314 Blast hits to 224 proteins in 22 species: Archae - 0; Bacteria - 0; Metazoa - 17; Fungi - 0; Plants - 291; Viruses - 0; Other Eukaryotes - 6 (source…	#N/A
BnaA05g27940D	48	0	1	0	68	0	1	0	146	0	1	0	0	102	1	0	0	78	1	0	0	103	1	0	DCD (Development and Cell Death) domain protein; LOCATED IN: endomembrane system; EXPRESSED IN: 10 plant structures; EXPRESSED DURING: 6 growth stages; CONTAINS InterPro DOMAIN/s: Development/cell death domain (InterPro:IPR013989), Kelch related (InterPro:IPR013089); BEST Arabidopsis thaliana protein match is: unknown protein (TAIR:AT5G01660.1); Has 325 Blast hits to 316 proteins in 41 species: A…	#N/A
BnaA05g30670D	26	0	1	0	19	0	1	0	25	0	1	0	0	30	1	0	0	50	1	0	0	32	1	0	hydroxyproline-rich glycoprotein family protein; Has 6317 Blast hits to 3436 proteins in 319 species: Archae - 0; Bacteria - 429; Metazoa - 2195; Fungi - 739; Plants - 2175; Viruses - 83; Other Eukaryotes - 696 (source: NCBI BLink).	Molecular Function: phosphoprotein phosphatase activity (GO:0004721);
BnaA05g34230D	25	0	1	0	13	0	1	0	31	2	0.939394	0.0606061	0	21	1	0	1	19	0.95	0.05	0	19	1	0	cytochrome P450, family 718 (CYP718); FUNCTIONS IN: electron carrier activity, monooxygenase activity, iron ion binding, oxygen binding, heme binding; INVOLVED IN: oxidation reduction; LOCATED IN: endomembrane system; CONTAINS InterPro DOMAIN/s: Cytochrome P450 (InterPro:IPR001128), Cytochrome P450, E-class, group I (InterPro:IPR002401), Cytochrome P450, conserved site (InterPro:IPR017972); BEST …	Molecular Function: monooxygenase activity (GO:0004497);Molecular Function: iron ion binding (GO:0005506);Cellular Component: integral component of membrane (GO:0016021);Molecular Function: heme binding (GO:0020037);Biological Process: paclitaxel biosynthetic process (GO:0042617);Molecular Function: taxadiene 5-alpha-hydroxylase activity (GO:0050604);
BnaA05g34540D	180	0	1	0	295	4	0.986622	0.0133779	515	27	0.950185	0.0498155	0	361	1	0	0	233	1	0	1	405	0.997537	0.00246305	CZF1; CONTAINS InterPro DOMAIN/s: Zinc finger, CCCH-type (InterPro:IPR000571), Ankyrin repeat-containing domain (InterPro:IPR020683), Ankyrin repeat (InterPro:IPR002110); BEST Arabidopsis thaliana protein match is: salt-inducible zinc finger 1 (TAIR:AT3G55980.1); Has 35333 Blast hits to 34131 proteins in 2444 species: Archae - 798; Bacteria - 22429; Metazoa - 974; Fungi - 991; Plants - 531; Virus…	Molecular Function: DNA binding (GO:0003677);Molecular Function: DNA-binding transcription factor activity (GO:0003700);Cellular Component: nucleus (GO:0005634);Biological Process: regulation of transcription, DNA-templated (GO:0006355);Biological Process: response to cold (GO:0009409);Biological Process: response to chitin (GO:0010200);Molecular Function: metal ion binding (GO:0046872);Biologica…
BnaA06g00980D	31	0	1	0	45	2	0.957447	0.0425532	30	0	1	0	0	79	1	0	0	74	1	0	0	41	1	0	P-loop containing nucleoside triphosphate hydrolases superfamily protein; FUNCTIONS IN: ATPase activity, coupled to transmembrane movement of substances; LOCATED IN: plasma membrane; EXPRESSED IN: 23 plant structures; EXPRESSED DURING: 13 growth stages; CONTAINS InterPro DOMAIN/s: ATPase, AAA+ type, core (InterPro:IPR003593), ABC transporter-like (InterPro:IPR003439), ABC transporter, conserved s…	Molecular Function: ATP binding (GO:0005524);Cellular Component: plasma membrane (GO:0005886);Cellular Component: integral component of membrane (GO:0016021);Molecular Function: ATPase activity, coupled to transmembrane movement of substances (GO:0042626);
BnaA06g05440D	31	2	0.939394	0.0606061	43	0	1	0	54	0	1	0	0	67	1	0	0	84	1	0	0	64	1	0	myb domain protein 61 (MYB61); CONTAINS InterPro DOMAIN/s: SANT, DNA-binding (InterPro:IPR001005), Homeodomain-like (InterPro:IPR009057), Myb, DNA-binding (InterPro:IPR014778), HTH transcriptional regulator, Myb-type, DNA-binding (InterPro:IPR017930), Homeodomain-related (InterPro:IPR012287), Myb transcription factor (InterPro:IPR015495); BEST Arabidopsis thaliana protein match is: myb domain pro…	#N/A
BnaA06g07630D	148	0	1	0	185	1	0.994624	0.00537634	182	2	0.98913	0.0108696	0	271	1	0	0	227	1	0	1	190	0.994764	0.0052356	cytochrome P450, family 71 subfamily B, polypeptide 7 (CYP71B7); FUNCTIONS IN: electron carrier activity, monooxygenase activity, iron ion binding, oxygen binding, heme binding; INVOLVED IN: oxidation reduction; EXPRESSED IN: 22 plant structures; EXPRESSED DURING: 13 growth stages; CONTAINS InterPro DOMAIN/s: Cytochrome P450 (InterPro:IPR001128), Cytochrome P450, E-class, group I (InterPro:IPR002…	Molecular Function: iron ion binding (GO:0005506);Cellular Component: membrane (GO:0016020);Cellular Component: integral component of membrane (GO:0016021);Molecular Function: oxidoreductase activity, acting on paired donors, with incorporation or reduction of molecular oxygen, NAD(P)H as one donor, and incorporation of one atom of oxygen (GO:0016709);Molecular Function: heme binding (GO:0020037)…
BnaA06g12060D	60	0	1	0	61	0	1	0	60	0	1	0	0	23	1	0	0	27	1	0	0	22	1	0	white-brown complex homolog protein 11 (WBC11); FUNCTIONS IN: ATPase activity, coupled to transmembrane movement of substances, fatty acid transporter activity; INVOLVED IN: cutin transport, fatty acid transport; LOCATED IN: plasma membrane, external side of plasma membrane; EXPRESSED IN: 26 plant structures; EXPRESSED DURING: 13 growth stages; CONTAINS InterPro DOMAIN/s: ATPase, AAA+ type, core …	Molecular Function: ATP binding (GO:0005524);Cellular Component: plasma membrane (GO:0005886);Biological Process: response to wounding (GO:0009611);Biological Process: response to salt stress (GO:0009651);Biological Process: response to abscisic acid (GO:0009737);Cellular Component: external side of plasma membrane (GO:0009897);Biological Process: stem vascular tissue pattern formation (GO:001022…
BnaA06g13850D	16	0	1	0	14	0	1	0	37	0	1	0	0	20	1	0	0	29	1	0	0	34	1	0	BEL1-like homeodomain 10 (BEL10); FUNCTIONS IN: DNA binding, sequence-specific DNA binding transcription factor activity; INVOLVED IN: regulation of transcription, DNA-dependent, regulation of transcription; LOCATED IN: nucleus; EXPRESSED IN: 20 plant structures; EXPRESSED DURING: 11 growth stages; CONTAINS InterPro DOMAIN/s: Homeobox (InterPro:IPR001356), Homeodomain-like (InterPro:IPR009057), P…	Molecular Function: DNA binding (GO:0003677);Molecular Function: DNA-binding transcription factor activity (GO:0003700);Cellular Component: nucleus (GO:0005634);Biological Process: transcription, DNA-templated (GO:0006351);
BnaA06g14220D	343	0	1	0	288	0	1	0	434	0	1	0	0	133	1	0	0	147	1	0	0	176	1	0	unknown protein; FUNCTIONS IN: molecular_function unknown; INVOLVED IN: biological_process unknown; LOCATED IN: chloroplast; EXPRESSED IN: 20 plant structures; EXPRESSED DURING: 11 growth stages; Has 26 Blast hits to 26 proteins in 9 species: Archae - 0; Bacteria - 0; Metazoa - 0; Fungi - 2; Plants - 24; Viruses - 0; Other Eukaryotes - 0 (source: NCBI BLink).	#N/A
BnaA06g19070D	25	0	1	0	19	0	1	0	27	0	1	0	0	18	1	0	0	28	1	0	0	14	1	0	long chain base2 (LCB2); CONTAINS InterPro DOMAIN/s: Aminotransferase, class I/classII (InterPro:IPR004839), Pyridoxal phosphate-dependent transferase, major domain (InterPro:IPR015424), Aminotransferase, class-II, pyridoxal-phosphate binding site (InterPro:IPR001917), Pyridoxal phosphate-dependent transferase, major region, subdomain 1 (InterPro:IPR015421); BEST Arabidopsis thaliana protein matc…	Molecular Function: serine C-palmitoyltransferase activity (GO:0004758);Cellular Component: vacuole (GO:0005773);Cellular Component: endoplasmic reticulum (GO:0005783);Cellular Component: endoplasmic reticulum membrane (GO:0005789);Biological Process: pollen development (GO:0009555);Biological Process: photomorphogenesis (GO:0009640);Cellular Component: membrane (GO:0016020);Cellular Component: i…
BnaA06g20970D	17	1	0.944444	0.0555556	34	0	1	0	25	0	1	0	0	39	1	0	0	23	1	0	0	36	1	0	IQ-domain 21 (iqd21); CONTAINS InterPro DOMAIN/s: IQ calmodulin-binding region (InterPro:IPR000048); BEST Arabidopsis thaliana protein match is: IQ-domain 2 (TAIR:AT5G03040.3); Has 35333 Blast hits to 34131 proteins in 2444 species: Archae - 798; Bacteria - 22429; Metazoa - 974; Fungi - 991; Plants - 531; Viruses - 0; Other Eukaryotes - 9610 (source: NCBI BLink).	Cellular Component: nucleus (GO:0005634);Cellular Component: cytoplasm (GO:0005737);Cellular Component: microtubule (GO:0005874);Molecular Function: microtubule binding (GO:0008017);
BnaA06g21800D	60	0	1	0	86	0	1	0	127	0	1	0	0	134	1	0	0	74	1	0	0	142	1	0	Plant invertase/pectin methylesterase inhibitor superfamily protein; FUNCTIONS IN: enzyme inhibitor activity, pectinesterase inhibitor activity, pectinesterase activity; INVOLVED IN: biological_process unknown; LOCATED IN: cellular_component unknown; EXPRESSED IN: 22 plant structures; EXPRESSED DURING: 13 growth stages; CONTAINS InterPro DOMAIN/s: Pectinesterase inhibitor (InterPro:IPR006501); BE…	Molecular Function: enzyme inhibitor activity (GO:0004857);
BnaA06g23340D	95	0	1	0	61	0	1	0	134	11	0.924138	0.0758621	1	161	0.993827	0.00617284	0	93	1	0	0	137	1	0	unknown protein; BEST Arabidopsis thaliana protein match is: unknown protein (TAIR:AT2G40390.1); Has 1807 Blast hits to 1807 proteins in 277 species: Archae - 0; Bacteria - 0; Metazoa - 736; Fungi - 347; Plants - 385; Viruses - 0; Other Eukaryotes - 339 (source: NCBI BLink).	#N/A
BnaA06g23800D	78	4	0.95122	0.0487805	178	0	1	0	243	2	0.991837	0.00816327	2	386	0.994845	0.00515464	0	433	1	0	0	324	1	0	FUNCTIONS IN: molecular_function unknown; INVOLVED IN: biological_process unknown; LOCATED IN: plasma membrane; EXPRESSED IN: 22 plant structures; EXPRESSED DURING: 13 growth stages; CONTAINS InterPro DOMAIN/s: RPM1-interacting protein 4, defence response (InterPro:IPR008700); BEST Arabidopsis thaliana protein match is: unknown protein (TAIR:AT5G09960.1); Has 30201 Blast hits to 17322 proteins in…	#N/A
BnaA06g27330D	39	1	0.975	0.025	45	1	0.978261	0.0217391	53	1	0.981481	0.0185185	2	62	0.96875	0.03125	0	62	1	0	0	57	1	0	unknown protein; FUNCTIONS IN: molecular_function unknown; INVOLVED IN: biological_process unknown; LOCATED IN: cellular_component unknown; EXPRESSED IN: 24 plant structures; EXPRESSED DURING: 13 growth stages; BEST Arabidopsis thaliana protein match is: unknown protein (TAIR:AT2G24550.1); Has 1807 Blast hits to 1807 proteins in 277 species: Archae - 0; Bacteria - 0; Metazoa - 736; Fungi - 347; P…	#N/A
BnaA06g27560D	49	4	0.924528	0.0754717	56	4	0.933333	0.0666667	26	1	0.962963	0.037037	0	23	1	0	3	47	0.94	0.06	1	21	0.954545	0.0454545	KNOTTED1-like homeobox gene 3 (KNAT3); FUNCTIONS IN: transcription activator activity, sequence-specific DNA binding transcription factor activity; INVOLVED IN: response to light stimulus, detection of cytokinin stimulus, cellular response to cytokine stimulus; LOCATED IN: cytosol, nucleus; EXPRESSED IN: 35 plant structures; EXPRESSED DURING: 13 growth stages; CONTAINS InterPro DOMAIN/s: ELK (Int…	Molecular Function: DNA binding (GO:0003677);Molecular Function: DNA-binding transcription factor activity (GO:0003700);Cellular Component: nucleus (GO:0005634);Cellular Component: cytosol (GO:0005829);Biological Process: response to light stimulus (GO:0009416);Biological Process: detection of cytokinin stimulus (GO:0009722);Biological Process: cellular response to cytokine stimulus (GO:0071345);
BnaA06g27920D	30	2	0.9375	0.0625	25	0	1	0	24	0	1	0	0	92	1	0	0	114	1	0	0	134	1	0	GATA transcription factor 12 (GATA12); CONTAINS InterPro DOMAIN/s: Zinc finger, NHR/GATA-type (InterPro:IPR013088), Transcription factor, GATA, plant (InterPro:IPR016679), Zinc finger, GATA-type (InterPro:IPR000679); BEST Arabidopsis thaliana protein match is: GATA transcription factor 9 (TAIR:AT4G32890.1); Has 1807 Blast hits to 1807 proteins in 277 species: Archae - 0; Bacteria - 0; Metazoa - 7…	Molecular Function: RNA polymerase II regulatory region sequence-specific DNA binding (GO:0000977);Molecular Function: RNA polymerase II transcription factor binding (GO:0001085);Molecular Function: transcriptional activator activity, RNA polymerase II transcription regulatory region sequence-specific DNA binding (GO:0001228);Molecular Function: chromatin binding (GO:0003682);Molecular Function: …
BnaA06g33710D	21	1	0.954545	0.0454545	69	0	1	0	38	1	0.974359	0.025641	0	33	1	0	0	16	1	0	0	26	1	0	Glycosyltransferase family 61 protein; FUNCTIONS IN: transferase activity, transferring glycosyl groups; INVOLVED IN: biological_process unknown; LOCATED IN: endomembrane system; CONTAINS InterPro DOMAIN/s: Glycosyltransferase AER61, uncharacterised (InterPro:IPR007657); BEST Arabidopsis thaliana protein match is: Glycosyltransferase family 61 protein (TAIR:AT2G03370.1); Has 30201 Blast hits to 1…	#N/A
BnaA06g34330D	44	0	1	0	41	2	0.953488	0.0465116	40	3	0.930233	0.0697674	0	49	1	0	0	55	1	0	1	57	0.982759	0.0172414	indeterminate(ID)-domain 4 (IDD4); FUNCTIONS IN: sequence-specific DNA binding transcription factor activity; LOCATED IN: intracellular, chloroplast; EXPRESSED IN: 20 plant structures; EXPRESSED DURING: 13 growth stages; CONTAINS InterPro DOMAIN/s: Zinc finger, C2H2-like (InterPro:IPR015880), Zinc finger, C2H2-type (InterPro:IPR007087), Zinc finger, double-stranded RNA binding (InterPro:IPR022755…	Molecular Function: DNA binding (GO:0003677);Molecular Function: DNA-binding transcription factor activity (GO:0003700);Cellular Component: nucleus (GO:0005634);Biological Process: transcription, DNA-templated (GO:0006351);Biological Process: asymmetric cell division (GO:0008356);Cellular Component: chloroplast (GO:0009507);Molecular Function: metal ion binding (GO:0046872);Biological Process: ro…
BnaA06g37610D	191	4	0.979487	0.0205128	194	14	0.932692	0.0673077	175	19	0.902062	0.0979381	12	248	0.953846	0.0461538	15	205	0.931818	0.0681818	1	163	0.993902	0.00609756	Family of unknown function (DUF566) ; LOCATED IN: chloroplast; EXPRESSED IN: 23 plant structures; EXPRESSED DURING: 13 growth stages; CONTAINS InterPro DOMAIN/s: Protein of unknown function DUF566 (InterPro:IPR007573); BEST Arabidopsis thaliana protein match is: Family of unknown function (DUF566) (TAIR:AT3G19570.2); Has 9198 Blast hits to 4153 proteins in 422 species: Archae - 34; Bacteria - 134…	#N/A
BnaA06g37970D	95	0	1	0	79	4	0.951807	0.0481928	109	6	0.947826	0.0521739	1	408	0.997555	0.00244499	3	427	0.993023	0.00697674	0	571	1	0	branched-chain amino acid transaminase 1 (BCAT-1); FUNCTIONS IN: branched-chain-amino-acid transaminase activity, protein binding, catalytic activity; INVOLVED IN: branched chain family amino acid metabolic process, metabolic process; LOCATED IN: mitochondrion; EXPRESSED IN: 15 plant structures; EXPRESSED DURING: 8 growth stages; CONTAINS InterPro DOMAIN/s: Aminotransferase, class IV (InterPro:IP…	Molecular Function: branched-chain-amino-acid transaminase activity (GO:0004084);Cellular Component: mitochondrion (GO:0005739);Biological Process: leucine catabolic process (GO:0006552);Biological Process: valine catabolic process (GO:0006574);Molecular Function: L-leucine transaminase activity (GO:0052654);Molecular Function: L-valine transaminase activity (GO:0052655);Molecular Function: L-iso…
BnaA06g38220D	59	5	0.921875	0.078125	71	2	0.972603	0.0273973	56	4	0.933333	0.0666667	0	152	1	0	0	162	1	0	0	161	1	0	extensin-like protein (ELP); FUNCTIONS IN: lipid binding; INVOLVED IN: lipid transport; LOCATED IN: endomembrane system; EXPRESSED IN: 22 plant structures; EXPRESSED DURING: 13 growth stages; CONTAINS InterPro DOMAIN/s: Bifunctional inhibitor/plant lipid transfer protein/seed storage (InterPro:IPR016140), Plant lipid transfer protein/seed storage/trypsin-alpha amylase inhibitor (InterPro:IPR00361…	Cellular Component: integral component of membrane (GO:0016021);
BnaA06g39120D	65	0	1	0	45	0	1	0	89	0	1	0	0	64	1	0	0	70	1	0	1	81	0.987805	0.0121951	NIMA (never in mitosis, gene A)-related 6 (NEK6); FUNCTIONS IN: protein serine/threonine kinase activity, protein kinase activity, kinase activity, ATP binding; INVOLVED IN: microtubule-based process, epidermal cell differentiation; LOCATED IN: cortical microtubule; EXPRESSED IN: 22 plant structures; EXPRESSED DURING: 13 growth stages; CONTAINS InterPro DOMAIN/s: Protein kinase, ATP binding site …	Molecular Function: protein kinase activity (GO:0004672);Molecular Function: protein serine/threonine kinase activity (GO:0004674);Molecular Function: ATP binding (GO:0005524);Biological Process: microtubule-based process (GO:0007017);Biological Process: epidermal cell differentiation (GO:0009913);Biological Process: cortical microtubule organization (GO:0043622);Cellular Component: cortical micr…
BnaA06g40360D	23	1	0.958333	0.0416667	31	3	0.911765	0.0882353	27	1	0.964286	0.0357143	4	46	0.92	0.08	2	30	0.9375	0.0625	0	44	1	0	PYR1-like 1 (PYL1); CONTAINS InterPro DOMAIN/s: Polyketide cyclase/dehydrase (InterPro:IPR019587); BEST Arabidopsis thaliana protein match is: Polyketide cyclase/dehydrase and lipid transport superfamily protein (TAIR:AT4G17870.1); Has 30201 Blast hits to 17322 proteins in 780 species: Archae - 12; Bacteria - 1396; Metazoa - 17338; Fungi - 3422; Plants - 5037; Viruses - 0; Other Eukaryotes - 2996…	Molecular Function: protein phosphatase inhibitor activity (GO:0004864);Molecular Function: signaling receptor activity (GO:0004872);Cellular Component: nucleus (GO:0005634);Cellular Component: cytoplasm (GO:0005737);Cellular Component: plasma membrane (GO:0005886);Biological Process: abscisic acid-activated signaling pathway (GO:0009738);Molecular Function: abscisic acid binding (GO:0010427);Mol…
BnaA07g08950D	55	0	1	0	72	0	1	0	122	3	0.976	0.024	0	243	1	0	0	184	1	0	0	203	1	0	SEPALLATA3 (SEP3); FUNCTIONS IN: protein binding, DNA binding, sequence-specific DNA binding transcription factor activity; INVOLVED IN: in 6 processes; LOCATED IN: nucleus; EXPRESSED IN: 16 plant structures; EXPRESSED DURING: 7 growth stages; CONTAINS InterPro DOMAIN/s: Transcription factor, MADS-box (InterPro:IPR002100), Transcription factor, K-box (InterPro:IPR002487); BEST Arabidopsis thalian…	Biological Process: MAPK cascade (GO:0000165);Molecular Function: RNA polymerase II regulatory region sequence-specific DNA binding (GO:0000977);Molecular Function: DNA-binding transcription factor activity (GO:0003700);Cellular Component: nucleus (GO:0005634);Biological Process: transcription, DNA-templated (GO:0006351);Biological Process: positive regulation of transcription by RNA polymerase I…
BnaA07g10540D	121	0	1	0	223	0	1	0	129	1	0.992308	0.00769231	0	222	1	0	8	228	0.966102	0.0338983	2	229	0.991342	0.00865801	RNA-binding (RRM/RBD/RNP motifs) family protein; FUNCTIONS IN: RNA binding, nucleotide binding, nucleic acid binding; INVOLVED IN: biological_process unknown; LOCATED IN: cellular_component unknown; EXPRESSED IN: 20 plant structures; EXPRESSED DURING: 13 growth stages; CONTAINS InterPro DOMAIN/s: RNA recognition motif, RNP-1 (InterPro:IPR000504), Nucleotide-binding, alpha-beta plait (InterPro:IPR…	Molecular Function: nucleotide binding (GO:0000166);Molecular Function: mRNA binding (GO:0003729);Cellular Component: nucleus (GO:0005634);Biological Process: response to water deprivation (GO:0009414);Biological Process: response to salt stress (GO:0009651);Biological Process: response to abscisic acid (GO:0009737);Biological Process: regulation of seed germination (GO:0010029);
BnaA07g11660D	49	4	0.924528	0.0754717	64	0	1	0	94	4	0.959184	0.0408163	1	78	0.987342	0.0126582	0	77	1	0	0	52	1	0	MONOPTEROS (MP); FUNCTIONS IN: sequence-specific DNA binding transcription factor activity, promoter binding; INVOLVED IN: in 8 processes; LOCATED IN: nucleus, membrane; EXPRESSED IN: 21 plant structures; EXPRESSED DURING: 11 growth stages; CONTAINS InterPro DOMAIN/s: Aux/IAA-ARF-dimerisation (InterPro:IPR011525), Transcriptional factor B3 (InterPro:IPR003340), AUX/IAA protein (InterPro:IPR003311…	Molecular Function: DNA-binding transcription factor activity (GO:0003700);Cellular Component: nucleus (GO:0005634);Biological Process: transcription, DNA-templated (GO:0006351);Biological Process: regulation of transcription, DNA-templated (GO:0006355);Biological Process: response to auxin (GO:0009733);Biological Process: auxin-activated signaling pathway (GO:0009734);Biological Process: embryo …
BnaA07g11770D	51	0	1	0	65	0	1	0	97	3	0.97	0.03	0	35	1	0	0	27	1	0	1	26	0.962963	0.037037	Major facilitator superfamily protein; FUNCTIONS IN: carbohydrate transmembrane transporter activity, sugar:hydrogen symporter activity; INVOLVED IN: transport, transmembrane transport; LOCATED IN: plasma membrane, chloroplast, vacuole, membrane; EXPRESSED IN: 24 plant structures; EXPRESSED DURING: 14 growth stages; CONTAINS InterPro DOMAIN/s: Sugar transporter, conserved site (InterPro:IPR005829…	Molecular Function: carbohydrate:proton symporter activity (GO:0005351);Molecular Function: glucose transmembrane transporter activity (GO:0005355);Cellular Component: vacuole (GO:0005773);Cellular Component: vacuolar membrane (GO:0005774);Biological Process: zinc ion transport (GO:0006829);Cellular Component: chloroplast (GO:0009507);Cellular Component: plant-type vacuole membrane (GO:0009705);C…
BnaA07g12260D	172	0	1	0	286	0	1	0	225	3	0.986842	0.0131579	0	239	1	0	0	232	1	0	0	285	1	0	SKU5 similar 17 (sks17); FUNCTIONS IN: oxidoreductase activity, copper ion binding; INVOLVED IN: response to karrikin; LOCATED IN: cell wall, plant-type cell wall; EXPRESSED IN: 21 plant structures; EXPRESSED DURING: 13 growth stages; CONTAINS InterPro DOMAIN/s: Multicopper oxidase, type 3 (InterPro:IPR011707), Cupredoxin (InterPro:IPR008972), Multicopper oxidase, type 2 (InterPro:IPR011706), Mul…	Molecular Function: copper ion binding (GO:0005507);Cellular Component: extracellular space (GO:0005615);Molecular Function: oxidoreductase activity (GO:0016491);
BnaA07g13830D	124	0	1	0	144	0	1	0	116	2	0.983051	0.0169492	3	109	0.973214	0.0267857	2	84	0.976744	0.0232558	3	101	0.971154	0.0288462	auxin response factor 10 (ARF10); FUNCTIONS IN: sequence-specific DNA binding transcription factor activity, miRNA binding; INVOLVED IN: in 13 processes; LOCATED IN: nucleus; EXPRESSED IN: 25 plant structures; EXPRESSED DURING: 15 growth stages; CONTAINS InterPro DOMAIN/s: Aux/IAA-ARF-dimerisation (InterPro:IPR011525), Transcriptional factor B3 (InterPro:IPR003340), AUX/IAA protein (InterPro:IPR0…	Molecular Function: DNA binding (GO:0003677);Molecular Function: DNA-binding transcription factor activity (GO:0003700);Cellular Component: nucleus (GO:0005634);Biological Process: transcription, DNA-templated (GO:0006351);Biological Process: pattern specification process (GO:0007389);Biological Process: auxin-activated signaling pathway (GO:0009734);Biological Process: abscisic acid-activated si…
BnaA07g13930D	65	5	0.928571	0.0714286	40	1	0.97561	0.0243902	81	8	0.910112	0.0898876	1	490	0.997963	0.00203666	0	401	1	0	0	416	1	0	beta-galactosidase 8 (BGAL8); FUNCTIONS IN: cation binding, sugar binding, beta-galactosidase activity, hydrolase activity, hydrolyzing O-glycosyl compounds, catalytic activity; INVOLVED IN: carbohydrate metabolic process; LOCATED IN: cell wall; EXPRESSED IN: 26 plant structures; EXPRESSED DURING: 13 growth stages; CONTAINS InterPro DOMAIN/s: Glycoside hydrolase, family 35, conserved site (InterP…	Molecular Function: beta-galactosidase activity (GO:0004565);Cellular Component: cell wall (GO:0005618);Cellular Component: vacuole (GO:0005773);Biological Process: carbohydrate metabolic process (GO:0005975);Molecular Function: carbohydrate binding (GO:0030246);Cellular Component: apoplast (GO:0048046);
BnaA07g15500D	31	0	1	0	32	0	1	0	34	0	1	0	0	19	1	0	0	23	1	0	0	26	1	0	unknown protein; BEST Arabidopsis thaliana protein match is: unknown protein (TAIR:AT1G64340.1); Has 876 Blast hits to 690 proteins in 132 species: Archae - 0; Bacteria - 38; Metazoa - 180; Fungi - 112; Plants - 59; Viruses - 2; Other Eukaryotes - 485 (source: NCBI BLink).	#N/A
BnaA07g17130D	63	3	0.954545	0.0454545	56	2	0.965517	0.0344828	56	5	0.918033	0.0819672	0	70	1	0	0	76	1	0	0	43	1	0	Calcium-dependent phosphotriesterase superfamily protein; FUNCTIONS IN: strictosidine synthase activity; INVOLVED IN: alkaloid biosynthetic process, biosynthetic process; LOCATED IN: endoplasmic reticulum, vacuole; EXPRESSED IN: 20 plant structures; EXPRESSED DURING: 10 growth stages; CONTAINS InterPro DOMAIN/s: Strictosidine synthase, conserved region (InterPro:IPR018119), Strictosidine synthase…	Cellular Component: vacuole (GO:0005773);Cellular Component: endoplasmic reticulum (GO:0005783);Biological Process: biosynthetic process (GO:0009058);Cellular Component: membrane (GO:0016020);Molecular Function: hydrolase activity, acting on ester bonds (GO:0016788);
BnaA07g18120D	83	0	1	0	66	0	1	0	109	12	0.900826	0.0991736	0	75	1	0	0	60	1	0	0	79	1	0	TRANSPARENT TESTA 12 (TT12); CONTAINS InterPro DOMAIN/s: Multi antimicrobial extrusion protein MatE (InterPro:IPR002528); BEST Arabidopsis thaliana protein match is: MATE efflux family protein (TAIR:AT3G21690.1); Has 8592 Blast hits to 8553 proteins in 1935 species: Archae - 188; Bacteria - 5730; Metazoa - 144; Fungi - 324; Plants - 1347; Viruses - 0; Other Eukaryotes - 859 (source: NCBI BLink).	Cellular Component: plant-type vacuole membrane (GO:0009705);Biological Process: flavonoid biosynthetic process (GO:0009813);Biological Process: proanthocyanidin biosynthetic process (GO:0010023);Biological Process: maintenance of seed dormancy (GO:0010231);Molecular Function: drug transmembrane transporter activity (GO:0015238);Molecular Function: solute:proton antiporter activity (GO:0015299);C…
BnaA07g21970D	91	2	0.978495	0.0215054	78	6	0.928571	0.0714286	85	2	0.977011	0.0229885	0	117	1	0	0	106	1	0	1	96	0.989691	0.0103093	Protein of unknown function (DUF581); CONTAINS InterPro DOMAIN/s: Protein of unknown function DUF581 (InterPro:IPR007650); BEST Arabidopsis thaliana protein match is: Protein of unknown function (DUF581) (TAIR:AT1G19200.1); Has 483 Blast hits to 483 proteins in 20 species: Archae - 0; Bacteria - 0; Metazoa - 0; Fungi - 0; Plants - 483; Viruses - 0; Other Eukaryotes - 0 (source: NCBI BLink).	Molecular Function: metal ion binding (GO:0046872);
BnaA07g23370D	343	0	1	0	377	0	1	0	515	3	0.994208	0.00579151	0	410	1	0	0	376	1	0	0	328	1	0	cytochrome P450, family 709, subfamily B, polypeptide 1 (CYP709B1); FUNCTIONS IN: electron carrier activity, monooxygenase activity, iron ion binding, oxygen binding, heme binding; INVOLVED IN: oxidation reduction; LOCATED IN: endomembrane system; EXPRESSED IN: embryo; EXPRESSED DURING: C globular stage; CONTAINS InterPro DOMAIN/s: Cytochrome P450 (InterPro:IPR001128), Cytochrome P450, E-class, g…	Molecular Function: monooxygenase activity (GO:0004497);Molecular Function: iron ion binding (GO:0005506);Cellular Component: integral component of membrane (GO:0016021);Molecular Function: oxidoreductase activity, acting on paired donors, with incorporation or reduction of molecular oxygen (GO:0016705);Molecular Function: heme binding (GO:0020037);
BnaA07g25310D	46	0	1	0	75	0	1	0	51	0	1	0	0	48	1	0	0	11	1	0	0	43	1	0	TWIN SISTER OF FT (TSF); CONTAINS InterPro DOMAIN/s: Phosphatidylethanolamine-binding, conserved site (InterPro:IPR001858), Phosphatidylethanolamine-binding protein PEBP (InterPro:IPR008914); BEST Arabidopsis thaliana protein match is: PEBP (phosphatidylethanolamine-binding protein) family protein (TAIR:AT1G65480.1); Has 1807 Blast hits to 1807 proteins in 277 species: Archae - 0; Bacteria - 0; M…	Cellular Component: cytoplasm (GO:0005737);Molecular Function: phosphatidylethanolamine binding (GO:0008429);Biological Process: positive regulation of flower development (GO:0009911);Biological Process: photoperiodism, flowering (GO:0048573);
BnaA07g25870D	44	0	1	0	42	0	1	0	55	1	0.982143	0.0178571	0	139	1	0	0	144	1	0	0	112	1	0	plastid movement impaired 2 (PMI2); FUNCTIONS IN: molecular_function unknown; INVOLVED IN: response to blue light, N-terminal protein myristoylation, chloroplast avoidance movement; LOCATED IN: plasma membrane; EXPRESSED IN: 17 plant structures; EXPRESSED DURING: 9 growth stages; BEST Arabidopsis thaliana protein match is: unknown protein (TAIR:AT5G37840.1); Has 100 Blast hits to 100 proteins in …	Cellular Component: plasma membrane (GO:0005886);
BnaA07g33830D	27	0	1	0	26	0	1	0	28	0	1	0	0	71	1	0	0	45	1	0	0	101	1	0	unknown protein; BEST Arabidopsis thaliana protein match is: unknown protein (TAIR:AT1G28630.4); Has 13187 Blast hits to 6837 proteins in 407 species: Archae - 0; Bacteria - 447; Metazoa - 4509; Fungi - 1333; Plants - 399; Viruses - 45; Other Eukaryotes - 6454 (source: NCBI BLink).	#N/A
BnaA07g33880D	342	1	0.997085	0.00291545	318	0	1	0	328	6	0.982036	0.0179641	0	729	1	0	4	702	0.994334	0.00566572	1	758	0.998682	0.00131752	Protein of unknown function (DUF581); EXPRESSED IN: 23 plant structures; EXPRESSED DURING: 13 growth stages; CONTAINS InterPro DOMAIN/s: Protein of unknown function DUF581 (InterPro:IPR007650); BEST Arabidopsis thaliana protein match is: Protein of unknown function (DUF581) (TAIR:AT1G22160.1); Has 525 Blast hits to 525 proteins in 19 species: Archae - 0; Bacteria - 0; Metazoa - 0; Fungi - 0; Plan…	Molecular Function: metal ion binding (GO:0046872);
BnaA07g36480D	764	2	0.997389	0.00261097	713	1	0.998599	0.00140056	739	10	0.986649	0.0133511	6	156	0.962963	0.037037	4	174	0.977528	0.0224719	10	116	0.920635	0.0793651	TRICHOME BIREFRINGENCE-LIKE 38 (TBL38); INVOLVED IN: biological_process unknown; LOCATED IN: endomembrane system; EXPRESSED IN: 22 plant structures; EXPRESSED DURING: 12 growth stages; CONTAINS InterPro DOMAIN/s: Protein of unknown function DUF231, plant (InterPro:IPR004253); BEST Arabidopsis thaliana protein match is: TRICHOME BIREFRINGENCE-LIKE 37 (TAIR:AT2G34070.1); Has 1347 Blast hits to 1329…	Cellular Component: Golgi apparatus (GO:0005794);Cellular Component: integral component of membrane (GO:0016021);Molecular Function: O-acetyltransferase activity (GO:0016413);Biological Process: cell wall organization or biogenesis (GO:0071554);
BnaA08g02370D	168	4	0.976744	0.0232558	216	3	0.986301	0.0136986	223	15	0.936975	0.0630252	0	140	1	0	2	111	0.982301	0.0176991	4	159	0.97546	0.0245399	Protein of unknown function (DUF620); FUNCTIONS IN: molecular_function unknown; INVOLVED IN: biological_process unknown; LOCATED IN: chloroplast; EXPRESSED IN: 23 plant structures; EXPRESSED DURING: 13 growth stages; CONTAINS InterPro DOMAIN/s: Protein of unknown function DUF620 (InterPro:IPR006873); BEST Arabidopsis thaliana protein match is: Protein of unknown function (DUF620) (TAIR:AT3G19540.…	#N/A
BnaA08g06260D	211	0	1	0	188	0	1	0	191	1	0.994792	0.00520833	0	22	1	0	1	14	0.933333	0.0666667	1	11	0.916667	0.0833333	annexin 1 (ANNAT1); FUNCTIONS IN: in 7 functions; INVOLVED IN: in 8 processes; LOCATED IN: in 10 components; EXPRESSED IN: 31 plant structures; EXPRESSED DURING: 16 growth stages; CONTAINS InterPro DOMAIN/s: Annexin like protein (InterPro:IPR015472), Annexin repeat (InterPro:IPR018502), Annexin repeat, conserved site (InterPro:IPR018252), Annexin (InterPro:IPR001464), Annexin, type plant (InterPr…	Molecular Function: peroxidase activity (GO:0004601);Molecular Function: copper ion binding (GO:0005507);Molecular Function: calcium ion binding (GO:0005509);Molecular Function: ATP binding (GO:0005524);Molecular Function: calcium-dependent phospholipid binding (GO:0005544);Cellular Component: cell wall (GO:0005618);Cellular Component: mitochondrion (GO:0005739);Cellular Component: vacuole (GO:00…
BnaA08g08620D	49	0	1	0	28	3	0.903226	0.0967742	42	0	1	0	0	29	1	0	0	17	1	0	0	21	1	0	purine permease 10 (PUP10); CONTAINS InterPro DOMAIN/s: Protein of unknown function DUF250 (InterPro:IPR004853); BEST Arabidopsis thaliana protein match is: Drug/metabolite transporter superfamily protein (TAIR:AT4G18220.1); Has 419 Blast hits to 410 proteins in 44 species: Archae - 2; Bacteria - 21; Metazoa - 7; Fungi - 18; Plants - 360; Viruses - 0; Other Eukaryotes - 11 (source: NCBI BLink).	Molecular Function: purine nucleobase transmembrane transporter activity (GO:0005345);Biological Process: purine nucleobase transport (GO:0006863);Biological Process: response to nematode (GO:0009624);Cellular Component: membrane (GO:0016020);Cellular Component: integral component of membrane (GO:0016021);
BnaA08g08630D	70	0	1	0	54	0	1	0	43	0	1	0	0	46	1	0	0	50	1	0	0	59	1	0	purine permease 10 (PUP10); CONTAINS InterPro DOMAIN/s: Protein of unknown function DUF250 (InterPro:IPR004853); BEST Arabidopsis thaliana protein match is: Drug/metabolite transporter superfamily protein (TAIR:AT4G18220.1); Has 419 Blast hits to 410 proteins in 44 species: Archae - 2; Bacteria - 21; Metazoa - 7; Fungi - 18; Plants - 360; Viruses - 0; Other Eukaryotes - 11 (source: NCBI BLink).	Molecular Function: purine nucleobase transmembrane transporter activity (GO:0005345);Biological Process: purine nucleobase transport (GO:0006863);Biological Process: response to nematode (GO:0009624);Cellular Component: membrane (GO:0016020);Cellular Component: integral component of membrane (GO:0016021);
BnaA08g14360D	76	0	1	0	63	0	1	0	120	0	1	0	2	68	0.971429	0.0285714	0	33	1	0	2	39	0.95122	0.0487805	GAMT1; CONTAINS InterPro DOMAIN/s: SAM dependent carboxyl methyltransferase (InterPro:IPR005299); BEST Arabidopsis thaliana protein match is: gibberellic acid methyltransferase 2 (TAIR:AT5G56300.1); Has 916 Blast hits to 905 proteins in 122 species: Archae - 0; Bacteria - 67; Metazoa - 9; Fungi - 3; Plants - 723; Viruses - 0; Other Eukaryotes - 114 (source: NCBI BLink).	Molecular Function: S-adenosylmethionine-dependent methyltransferase activity (GO:0008757);Molecular Function: gibberellin carboxyl-O-methyltransferase activity (GO:0010341);Molecular Function: metal ion binding (GO:0046872);Molecular Function: gibberellin A9 carboxyl methyltransferase activity (GO:0102117);
BnaA08g16960D	39	0	1	0	67	0	1	0	65	4	0.942029	0.057971	8	139	0.945578	0.0544218	14	146	0.9125	0.0875	5	126	0.961832	0.0381679	Glycosyl hydrolase family 10 protein; FUNCTIONS IN: cation binding, hydrolase activity, hydrolyzing O-glycosyl compounds, catalytic activity; INVOLVED IN: carbohydrate metabolic process; LOCATED IN: endomembrane system; CONTAINS InterPro DOMAIN/s: Glycoside hydrolase, family 10 (InterPro:IPR001000), Glycoside hydrolase, catalytic core (InterPro:IPR017853), Glycoside hydrolase, subgroup, catalytic…	#N/A
BnaA08g18690D	19	0	1	0	27	1	0.964286	0.0357143	19	2	0.904762	0.0952381	1	45	0.978261	0.0217391	0	44	1	0	0	23	1	0	glycosylphosphatidylinositol-anchored lipid protein transfer 1 (LTPG1); FUNCTIONS IN: molecular_function unknown; INVOLVED IN: lipid transport; LOCATED IN: anchored to plasma membrane, plasma membrane, anchored to membrane; EXPRESSED IN: 24 plant structures; EXPRESSED DURING: 13 growth stages; CONTAINS InterPro DOMAIN/s: Bifunctional inhibitor/plant lipid transfer protein/seed storage (InterPro:I…	Cellular Component: extracellular region (GO:0005576);Cellular Component: endoplasmic reticulum (GO:0005783);Cellular Component: Golgi apparatus (GO:0005794);Cellular Component: plasma membrane (GO:0005886);Biological Process: lipid transport (GO:0006869);Molecular Function: lipid binding (GO:0008289);Cellular Component: plant-type cell wall (GO:0009505);Cellular Component: anchored component of …
BnaA08g19500D	71	0	1	0	41	0	1	0	35	0	1	0	0	34	1	0	0	19	1	0	0	40	1	0	Major facilitator superfamily protein; FUNCTIONS IN: transporter activity; INVOLVED IN: oligopeptide transport; LOCATED IN: membrane; EXPRESSED IN: 19 plant structures; EXPRESSED DURING: 9 growth stages; CONTAINS InterPro DOMAIN/s: PTR2 family proton/oligopeptide symporter, conserved site (InterPro:IPR018456), Oligopeptide transporter (InterPro:IPR000109), Major facilitator superfamily, general s…	Molecular Function: transporter activity (GO:0005215);Biological Process: oligopeptide transport (GO:0006857);Cellular Component: integral component of membrane (GO:0016021);
BnaA08g21920D	373	13	0.966321	0.0336788	373	9	0.97644	0.0235602	424	31	0.931868	0.0681319	9	331	0.973529	0.0264706	0	332	1	0	7	346	0.98017	0.01983	Plant protein of unknown function (DUF869); FUNCTIONS IN: molecular_function unknown; INVOLVED IN: biological_process unknown; EXPRESSED IN: 22 plant structures; EXPRESSED DURING: 13 growth stages; CONTAINS InterPro DOMAIN/s: Protein of unknown function DUF869, plant (InterPro:IPR008587); BEST Arabidopsis thaliana protein match is: Plant protein of unknown function (DUF869) (TAIR:AT1G47900.2).	Cellular Component: plasma membrane (GO:0005886);Molecular Function: microtubule binding (GO:0008017);Biological Process: trichome morphogenesis (GO:0010090);Biological Process: microtubule polymerization (GO:0046785);
BnaA08g22060D	39	1	0.975	0.025	55	1	0.982143	0.0178571	37	1	0.973684	0.0263158	2	46	0.958333	0.0416667	0	45	1	0	0	34	1	0	Protein of unknown function (DUF1195); CONTAINS InterPro DOMAIN/s: Protein of unknown function DUF1195 (InterPro:IPR010608); BEST Arabidopsis thaliana protein match is: Protein of unknown function (DUF1195) (TAIR:AT4G36660.1); Has 67 Blast hits to 67 proteins in 15 species: Archae - 0; Bacteria - 0; Metazoa - 0; Fungi - 0; Plants - 67; Viruses - 0; Other Eukaryotes - 0 (source: NCBI BLink).	#N/A
BnaA08g22220D	182	0	1	0	200	0	1	0	265	10	0.963636	0.0363636	8	180	0.957447	0.0425532	9	121	0.930769	0.0692308	14	181	0.928205	0.0717949	CONTAINS InterPro DOMAIN/s: Protein of unknown function DUF985 (InterPro:IPR009327), RmlC-like jelly roll fold (InterPro:IPR014710); Has 1465 Blast hits to 1465 proteins in 584 species: Archae - 10; Bacteria - 1038; Metazoa - 19; Fungi - 43; Plants - 51; Viruses - 0; Other Eukaryotes - 304 (source: NCBI BLink).	#N/A
BnaA08g22970D	29	2	0.935484	0.0645161	32	3	0.914286	0.0857143	44	2	0.956522	0.0434783	0	98	1	0	0	96	1	0	0	105	1	0	3-phosphoglycerate dehydrogenase (PGDH); FUNCTIONS IN: phosphoglycerate dehydrogenase activity, protein binding; INVOLVED IN: L-serine biosynthetic process; LOCATED IN: cytosol, nucleus, chloroplast; EXPRESSED IN: 24 plant structures; EXPRESSED DURING: 14 growth stages; CONTAINS InterPro DOMAIN/s: D-3-phosphoglycerate dehydrogenase (InterPro:IPR006236), D-isomer specific 2-hydroxyacid dehydrogena…	Molecular Function: phosphoglycerate dehydrogenase activity (GO:0004617);Biological Process: L-serine biosynthetic process (GO:0006564);Cellular Component: chloroplast (GO:0009507);Molecular Function: amino acid binding (GO:0016597);Molecular Function: NAD binding (GO:0051287);
BnaA08g23500D	77	2	0.974684	0.0253165	85	5	0.944444	0.0555556	70	0	1	0	0	98	1	0	0	130	1	0	7	125	0.94697	0.0530303	Protein of unknown function, DUF547; CONTAINS InterPro DOMAIN/s: Protein of unknown function DUF547 (InterPro:IPR006869); BEST Arabidopsis thaliana protein match is: Protein of unknown function, DUF547 (TAIR:AT3G13000.2); Has 699 Blast hits to 674 proteins in 105 species: Archae - 2; Bacteria - 80; Metazoa - 34; Fungi - 2; Plants - 533; Viruses - 0; Other Eukaryotes - 48 (source: NCBI BLink).	#N/A
BnaA08g24100D	266	0	1	0	219	6	0.973333	0.0266667	174	0	1	0	0	378	1	0	0	328	1	0	2	345	0.994236	0.00576369	fucosyltransferase 8 (FUT8); FUNCTIONS IN: galactoside 2-alpha-L-fucosyltransferase activity; INVOLVED IN: cell wall biogenesis; LOCATED IN: endomembrane system, membrane; EXPRESSED IN: leaf whorl, sepal, flower; EXPRESSED DURING: petal differentiation and expansion stage; CONTAINS InterPro DOMAIN/s: Xyloglucan fucosyltransferase (InterPro:IPR004938); BEST Arabidopsis thaliana protein match is: f…	Cellular Component: Golgi apparatus (GO:0005794);Biological Process: protein glycosylation (GO:0006486);Molecular Function: galactoside 2-alpha-L-fucosyltransferase activity (GO:0008107);Molecular Function: fucosyltransferase activity (GO:0008417);Biological Process: plant-type cell wall biogenesis (GO:0009832);Biological Process: xyloglucan biosynthetic process (GO:0009969);Cellular Component: i…
BnaA08g24600D	151	0	1	0	169	5	0.971264	0.0287356	202	2	0.990196	0.00980392	2	88	0.977778	0.0222222	0	62	1	0	0	96	1	0	UDP-D-glucose/UDP-D-galactose 4-epimerase 1 (UGE1); FUNCTIONS IN: UDP-glucose 4-epimerase activity, protein dimerization activity; INVOLVED IN: response to stress, galactose biosynthetic process; LOCATED IN: cytosol, plasma membrane; EXPRESSED IN: 32 plant structures; EXPRESSED DURING: 16 growth stages; CONTAINS InterPro DOMAIN/s: NAD-dependent epimerase/dehydratase (InterPro:IPR001509), NAD(P)-b…	Molecular Function: UDP-glucose 4-epimerase activity (GO:0003978);Cellular Component: cytosol (GO:0005829);Cellular Component: plasma membrane (GO:0005886);Biological Process: galactose metabolic process (GO:0006012);Biological Process: UDP-L-arabinose biosynthetic process (GO:0033358);Biological Process: capsule polysaccharide biosynthetic process (GO:0045227);Molecular Function: UDP-arabinose 4…
BnaA08g24790D	195	0	1	0	215	0	1	0	199	0	1	0	1	43	0.977273	0.0227273	0	47	1	0	0	73	1	0	unknown protein; INVOLVED IN: biological_process unknown; LOCATED IN: chloroplast; EXPRESSED IN: 21 plant structures; EXPRESSED DURING: 12 growth stages; BEST Arabidopsis thaliana protein match is: unknown protein (TAIR:AT5G12900.1); Has 249 Blast hits to 249 proteins in 27 species: Archae - 0; Bacteria - 0; Metazoa - 7; Fungi - 14; Plants - 217; Viruses - 0; Other Eukaryotes - 11 (source: NCBI B…	#N/A
BnaA08g26320D	512	0	1	0	440	0	1	0	387	2	0.994859	0.00514139	0	192	1	0	0	140	1	0	0	140	1	0	myb domain protein 61 (MYB61); CONTAINS InterPro DOMAIN/s: SANT, DNA-binding (InterPro:IPR001005), Homeodomain-like (InterPro:IPR009057), Myb, DNA-binding (InterPro:IPR014778), HTH transcriptional regulator, Myb-type, DNA-binding (InterPro:IPR017930), Homeodomain-related (InterPro:IPR012287), Myb transcription factor (InterPro:IPR015495); BEST Arabidopsis thaliana protein match is: myb domain pro…	#N/A
BnaA08g29710D	41	0	1	0	59	0	1	0	80	0	1	0	0	24	1	0	1	32	0.969697	0.030303	0	26	1	0	Major facilitator superfamily protein; FUNCTIONS IN: carbohydrate transmembrane transporter activity, sugar:hydrogen symporter activity; INVOLVED IN: transport, transmembrane transport; LOCATED IN: integral to membrane, membrane; EXPRESSED IN: 12 plant structures; EXPRESSED DURING: 7 growth stages; CONTAINS InterPro DOMAIN/s: Sugar transporter, conserved site (InterPro:IPR005829), Major facilitat…	Molecular Function: carbohydrate:proton symporter activity (GO:0005351);Molecular Function: glucose transmembrane transporter activity (GO:0005355);Cellular Component: integral component of membrane (GO:0016021);Biological Process: hexose transmembrane transport (GO:0035428);Biological Process: glucose import (GO:0046323);
BnaA09g01830D	20	0	1	0	22	0	1	0	61	0	1	0	2	56	0.965517	0.0344828	0	24	1	0	0	51	1	0	membrane-anchored ubiquitin-fold protein 4 precursor (MUB4); CONTAINS InterPro DOMAIN/s: Membrane-anchored ubiquitin-fold protein, HCG-1 (InterPro:IPR017000), Ubiquitin (InterPro:IPR000626), Ubiquitin supergroup (InterPro:IPR019955); BEST Arabidopsis thaliana protein match is: Ubiquitin family protein (TAIR:AT4G24990.1); Has 168 Blast hits to 168 proteins in 26 species: Archae - 0; Bacteria - 0; …	Cellular Component: plasma membrane (GO:0005886);
BnaA09g01980D	128	0	1	0	184	0	1	0	218	0	1	0	2	139	0.985816	0.0141844	0	150	1	0	0	108	1	0	glucose-6-phosphate dehydrogenase 5 (G6PD5); FUNCTIONS IN: glucose-6-phosphate dehydrogenase activity; INVOLVED IN: pentose-phosphate shunt, oxidative branch, glucose metabolic process; LOCATED IN: cytosol, chloroplast; EXPRESSED IN: 24 plant structures; EXPRESSED DURING: 14 growth stages; CONTAINS InterPro DOMAIN/s: Glucose-6-phosphate dehydrogenase, active site (InterPro:IPR019796), Glucose-6-p…	Molecular Function: glucose-6-phosphate dehydrogenase activity (GO:0004345);Cellular Component: cytosol (GO:0005829);Biological Process: glucose metabolic process (GO:0006006);Biological Process: pentose-phosphate shunt, oxidative branch (GO:0009051);Cellular Component: chloroplast (GO:0009507);Biological Process: response to cadmium ion (GO:0046686);Molecular Function: NADP binding (GO:0050661);
BnaA09g04280D	344	2	0.99422	0.00578035	370	0	1	0	383	16	0.9599	0.0401003	0	103	1	0	0	108	1	0	0	126	1	0	TRAF-like family protein; FUNCTIONS IN: molecular_function unknown; INVOLVED IN: biological_process unknown; LOCATED IN: membrane; EXPRESSED IN: 8 plant structures; EXPRESSED DURING: seedling growth; CONTAINS InterPro DOMAIN/s: TRAF-like (InterPro:IPR008974), MATH (InterPro:IPR002083); BEST Arabidopsis thaliana protein match is: TRAF-like family protein (TAIR:AT5G26300.1); Has 30201 Blast hits to…	Cellular Component: cytosol (GO:0005829);Biological Process: ubiquitin-dependent protein catabolic process (GO:0006511);Biological Process: protein deubiquitination (GO:0016579);Molecular Function: thiol-dependent ubiquitinyl hydrolase activity (GO:0036459);
BnaA09g04750D	18	1	0.947368	0.0526316	21	0	1	0	66	0	1	0	1	38	0.974359	0.025641	1	32	0.969697	0.030303	0	32	1	0	unknown protein; FUNCTIONS IN: molecular_function unknown; INVOLVED IN: biological_process unknown; LOCATED IN: cellular_component unknown; EXPRESSED IN: 24 plant structures; EXPRESSED DURING: 13 growth stages; BEST Arabidopsis thaliana protein match is: unknown protein (TAIR:AT2G24550.1); Has 1807 Blast hits to 1807 proteins in 277 species: Archae - 0; Bacteria - 0; Metazoa - 736; Fungi - 347; P…	#N/A
BnaA09g09140D	14	0	1	0	19	0	1	0	19	2	0.904762	0.0952381	2	33	0.942857	0.0571429	0	33	1	0	1	36	0.972973	0.027027	MILDEW RESISTANCE LOCUS O 8 (MLO8); FUNCTIONS IN: calmodulin binding; INVOLVED IN: cell death, defense response; LOCATED IN: plasma membrane; EXPRESSED IN: 25 plant structures; EXPRESSED DURING: 14 growth stages; CONTAINS InterPro DOMAIN/s: Mlo-related protein (InterPro:IPR004326); BEST Arabidopsis thaliana protein match is: Seven transmembrane MLO family protein (TAIR:AT5G65970.1); Has 544 Blast…	Cellular Component: plasma membrane (GO:0005886);Biological Process: defense response (GO:0006952);Biological Process: response to biotic stimulus (GO:0009607);Cellular Component: integral component of membrane (GO:0016021);
BnaA09g10440D	331	0	1	0	331	0	1	0	446	0	1	0	0	80	1	0	0	40	1	0	1	86	0.988506	0.0114943	0	#N/A
BnaA09g10870D	81	0	1	0	183	0	1	0	189	0	1	0	0	129	1	0	0	150	1	0	0	195	1	0	Calcium-dependent lipid-binding (CaLB domain) family protein; CONTAINS InterPro DOMAIN/s: C2 membrane targeting protein (InterPro:IPR018029), C2 calcium/lipid-binding domain, CaLB (InterPro:IPR008973), C2 calcium-dependent membrane targeting (InterPro:IPR000008); BEST Arabidopsis thaliana protein match is: Calcium-dependent lipid-binding (CaLB domain) family protein (TAIR:AT3G55470.2); Has 1688 B…	#N/A
BnaA09g13800D	43	0	1	0	66	0	1	0	92	0	1	0	0	107	1	0	0	72	1	0	0	125	1	0	Protein of unknown function (DUF761); FUNCTIONS IN: molecular_function unknown; INVOLVED IN: biological_process unknown; LOCATED IN: endomembrane system; EXPRESSED IN: 12 plant structures; EXPRESSED DURING: 7 growth stages; CONTAINS InterPro DOMAIN/s: Protein of unknown function DUF761, plant (InterPro:IPR008480); BEST Arabidopsis thaliana protein match is: Protein of unknown function (DUF761) (T…	#N/A
BnaA09g15490D	97	0	1	0	44	0	1	0	75	0	1	0	0	40	1	0	0	37	1	0	0	62	1	0	NIMA-related kinase 3 (NEK3); FUNCTIONS IN: protein serine/threonine kinase activity, protein kinase activity, kinase activity, ATP binding; INVOLVED IN: protein amino acid phosphorylation; LOCATED IN: cellular_component unknown; EXPRESSED IN: 16 plant structures; EXPRESSED DURING: 11 growth stages; CONTAINS InterPro DOMAIN/s: Protein kinase, ATP binding site (InterPro:IPR017441), Protein kinase,…	Molecular Function: protein serine/threonine kinase activity (GO:0004674);Molecular Function: ATP binding (GO:0005524);
BnaA09g17870D	120	1	0.991736	0.00826446	138	0	1	0	139	0	1	0	0	18	1	0	0	14	1	0	0	19	1	0	Ribosomal protein L14p/L23e family protein; FUNCTIONS IN: structural constituent of ribosome; INVOLVED IN: translation; LOCATED IN: ribosome, intracellular, large ribosomal subunit; EXPRESSED IN: 22 plant structures; EXPRESSED DURING: 13 growth stages; CONTAINS InterPro DOMAIN/s: Ribosomal protein L14, bacterial-type (InterPro:IPR005745), Ribosomal protein L14b/L23e (InterPro:IPR000218), Ribosoma…	Molecular Function: structural constituent of ribosome (GO:0003735);Cellular Component: mitochondrion (GO:0005739);Cellular Component: mitochondrial large ribosomal subunit (GO:0005762);Biological Process: translation (GO:0006412);Molecular Function: large ribosomal subunit rRNA binding (GO:0070180);
BnaA09g31590D	17	0	1	0	21	0	1	0	38	0	1	0	0	20	1	0	0	18	1	0	0	23	1	0	unknown protein; BEST Arabidopsis thaliana protein match is: unknown protein (TAIR:AT4G34560.1); Has 1807 Blast hits to 1807 proteins in 277 species: Archae - 0; Bacteria - 0; Metazoa - 736; Fungi - 347; Plants - 385; Viruses - 0; Other Eukaryotes - 339 (source: NCBI BLink).	#N/A
BnaA09g42020D	48	0	1	0	73	0	1	0	85	5	0.944444	0.0555556	0	30	1	0	0	43	1	0	1	60	0.983607	0.0163934	Plant protein of unknown function (DUF869); CONTAINS InterPro DOMAIN/s: Protein of unknown function DUF869, plant (InterPro:IPR008587); BEST Arabidopsis thaliana protein match is: Plant protein of unknown function (DUF869) (TAIR:AT1G19835.2); Has 38218 Blast hits to 24021 proteins in 1620 species: Archae - 547; Bacteria - 4231; Metazoa - 19834; Fungi - 3463; Plants - 2306; Viruses - 121; Other Eu…	#N/A
BnaA09g42740D	52	0	1	0	99	0	1	0	88	2	0.977778	0.0222222	0	146	1	0	0	144	1	0	0	99	1	0	RAB GTPase homolog H1D (RABH1d); FUNCTIONS IN: GTP binding; INVOLVED IN: protein transport, small GTPase mediated signal transduction; LOCATED IN: mitochondrion; EXPRESSED IN: male gametophyte, flower, pollen tube; EXPRESSED DURING: L mature pollen stage, M germinated pollen stage, 4 anthesis; CONTAINS InterPro DOMAIN/s: Ras GTPase (InterPro:IPR001806), Small GTP-binding protein (InterPro:IPR0052…	Cellular Component: Golgi membrane (GO:0000139);Molecular Function: GTP binding (GO:0005525);Cellular Component: mitochondrion (GO:0005739);Cellular Component: Golgi apparatus (GO:0005794);Cellular Component: cytosol (GO:0005829);Biological Process: retrograde vesicle-mediated transport, Golgi to ER (GO:0006890);Biological Process: intra-Golgi vesicle-mediated transport (GO:0006891);Biological Pr…
BnaA09g52990D	35	0	1	0	47	1	0.979167	0.0208333	66	0	1	0	0	15	1	0	0	13	1	0	1	13	0.928571	0.0714286	KNOTTED-like homeobox of Arabidopsis thaliana 7 (KNAT7); CONTAINS InterPro DOMAIN/s: ELK (InterPro:IPR005539), KNOX1 (InterPro:IPR005540), Homeobox (InterPro:IPR001356), Homeodomain-like (InterPro:IPR009057), KNOX2 (InterPro:IPR005541), Homeodomain-related (InterPro:IPR012287); BEST Arabidopsis thaliana protein match is: KNOTTED1-like homeobox gene 3 (TAIR:AT5G25220.1); Has 5187 Blast hits to 518…	Molecular Function: DNA binding (GO:0003677);Cellular Component: nucleus (GO:0005634);Biological Process: regulation of transcription, DNA-templated (GO:0006355);
BnaA09g55760D	15	0	1	0	14	0	1	0	16	0	1	0	0	11	1	0	1	12	0.923077	0.0769231	0	14	1	0	0	Cellular Component: chloroplast outer membrane (GO:0009707);Cellular Component: integral component of chloroplast outer membrane (GO:0031359);
BnaA09g56340D	23	0	1	0	18	0	1	0	26	0	1	0	0	14	1	0	0	11	1	0	0	14	1	0	LEM3 (ligand-effect modulator 3) family protein / CDC50 family protein; INVOLVED IN: biological_process unknown; LOCATED IN: membrane; EXPRESSED IN: 8 plant structures; EXPRESSED DURING: L mature pollen stage, M germinated pollen stage, 4 anthesis, petal differentiation and expansion stage; CONTAINS InterPro DOMAIN/s: Protein of unknown function DUF284, transmembrane eukaryotic (InterPro:IPR00504…	Cellular Component: integral component of membrane (GO:0016021);
BnaA10g00200D	568	5	0.991274	0.008726	635	4	0.99374	0.00625978	657	10	0.985007	0.0149925	21	299	0.934375	0.065625	16	337	0.954674	0.0453258	20	274	0.931973	0.0680272	NAD(P)-binding Rossmann-fold superfamily protein; FUNCTIONS IN: oxidoreductase activity, binding, catalytic activity; INVOLVED IN: oxidation reduction, metabolic process; LOCATED IN: plant-type cell wall; EXPRESSED IN: 22 plant structures; EXPRESSED DURING: 13 growth stages; CONTAINS InterPro DOMAIN/s: NAD(P)-binding domain (InterPro:IPR016040), Glucose/ribitol dehydrogenase (InterPro:IPR002347),…	Biological Process: defense response (GO:0006952);Molecular Function: (+)-neomenthol dehydrogenase activity (GO:0047501);
BnaA10g05890D	45	0	1	0	52	0	1	0	65	0	1	0	2	33	0.942857	0.0571429	4	52	0.928571	0.0714286	0	41	1	0	unknown protein; CONTAINS InterPro DOMAIN/s: Protein of unknown function DUF339 (InterPro:IPR005631); Has 532 Blast hits to 532 proteins in 207 species: Archae - 0; Bacteria - 285; Metazoa - 16; Fungi - 41; Plants - 40; Viruses - 0; Other Eukaryotes - 150 (source: NCBI BLink).	Cellular Component: mitochondrion (GO:0005739);Biological Process: tricarboxylic acid cycle (GO:0006099);Biological Process: mitochondrial electron transport, succinate to ubiquinone (GO:0006121);Biological Process: protein-FAD linkage (GO:0018293);Biological Process: mitochondrial respiratory chain complex II assembly (GO:0034553);
BnaA10g11810D	147	0	1	0	149	9	0.943038	0.056962	144	8	0.947368	0.0526316	0	488	1	0	0	421	1	0	0	395	1	0	Protein kinase superfamily protein; FUNCTIONS IN: protein kinase activity, kinase activity, ATP binding; INVOLVED IN: protein amino acid phosphorylation; EXPRESSED IN: 7 plant structures; EXPRESSED DURING: LP.04 four leaves visible, 4 anthesis, petal differentiation and expansion stage; CONTAINS InterPro DOMAIN/s: Protein kinase, catalytic domain (InterPro:IPR000719), Serine-threonine/tyrosine-pr…	Molecular Function: transmembrane receptor protein serine/threonine kinase activity (GO:0004675);Molecular Function: ATP binding (GO:0005524);Cellular Component: plasma membrane (GO:0005886);Biological Process: protein phosphorylation (GO:0006468);Biological Process: cell surface receptor signaling pathway (GO:0007166);Cellular Component: integral component of membrane (GO:0016021);
BnaA10g11830D	16	0	1	0	20	0	1	0	28	2	0.933333	0.0666667	0	21	1	0	0	28	1	0	1	47	0.979167	0.0208333	LIGHT SENSITIVE HYPOCOTYLS 5 (LSH5); CONTAINS InterPro DOMAIN/s: Protein of unknown function DUF640 (InterPro:IPR006936); BEST Arabidopsis thaliana protein match is: Protein of unknown function (DUF640) (TAIR:AT1G07090.1); Has 1807 Blast hits to 1807 proteins in 277 species: Archae - 0; Bacteria - 0; Metazoa - 736; Fungi - 347; Plants - 385; Viruses - 0; Other Eukaryotes - 339 (source: NCBI BLink…	Molecular Function: DNA binding (GO:0003677);Cellular Component: nucleus (GO:0005634);Biological Process: regulation of transcription, DNA-templated (GO:0006355);Biological Process: multicellular organism development (GO:0007275);Biological Process: mRNA transcription (GO:0009299);Biological Process: response to light stimulus (GO:0009416);Biological Process: post-embryonic plant morphogenesis (G…
BnaA10g14140D	244	0	1	0	270	0	1	0	452	0	1	0	0	102	1	0	0	88	1	0	0	134	1	0	Late embryogenesis abundant (LEA) hydroxyproline-rich glycoprotein family; CONTAINS InterPro DOMAIN/s: Late embryogenesis abundant protein, group 2 (InterPro:IPR004864); BEST Arabidopsis thaliana protein match is: Late embryogenesis abundant (LEA) hydroxyproline-rich glycoprotein family (TAIR:AT5G22200.1); Has 838 Blast hits to 838 proteins in 28 species: Archae - 0; Bacteria - 0; Metazoa - 0; Fu…	Molecular Function: obsolete signal transducer activity (GO:0004871);Biological Process: defense response (GO:0006952);Cellular Component: plasmodesma (GO:0009506);Cellular Component: integral component of membrane (GO:0016021);Cellular Component: anchored component of plasma membrane (GO:0046658);
BnaA10g15570D	236	0	1	0	239	0	1	0	192	2	0.989691	0.0103093	0	47	1	0	0	93	1	0	0	55	1	0	glyoxal oxidase-related protein; FUNCTIONS IN: molecular_function unknown; INVOLVED IN: biological_process unknown; LOCATED IN: endomembrane system; EXPRESSED IN: 10 plant structures; EXPRESSED DURING: L mature pollen stage, M germinated pollen stage, 4 anthesis, C globular stage, petal differentiation and expansion stage; CONTAINS InterPro DOMAIN/s: Galactose oxidase/kelch, beta-propeller (Inter…	Molecular Function: aldehyde oxidase activity (GO:0004031);Cellular Component: extracellular region (GO:0005576);Biological Process: multicellular organism development (GO:0007275);
BnaA10g19500D	326	9	0.973134	0.0268657	367	4	0.989218	0.0107817	392	36	0.915888	0.0841121	0	755	1	0	0	744	1	0	0	741	1	0	Peroxidase superfamily protein; FUNCTIONS IN: peroxidase activity, heme binding; INVOLVED IN: response to oxidative stress, oxidation reduction; LOCATED IN: endomembrane system; EXPRESSED IN: embryo, hypocotyl, fruit, root; EXPRESSED DURING: C globular stage; CONTAINS InterPro DOMAIN/s: Haem peroxidase (InterPro:IPR010255), Plant peroxidase (InterPro:IPR000823), Peroxidases heam-ligand binding si…	Molecular Function: peroxidase activity (GO:0004601);Cellular Component: extracellular region (GO:0005576);Biological Process: response to oxidative stress (GO:0006979);Molecular Function: heme binding (GO:0020037);Biological Process: hydrogen peroxide catabolic process (GO:0042744);Molecular Function: metal ion binding (GO:0046872);
BnaA10g19970D	20	0	1	0	49	0	1	0	32	0	1	0	0	40	1	0	0	42	1	0	0	14	1	0	AVRPPHB SUSCEPTIBLE 3 (PBS3); CONTAINS InterPro DOMAIN/s: GH3 auxin-responsive promoter (InterPro:IPR004993); BEST Arabidopsis thaliana protein match is: Auxin-responsive GH3 family protein (TAIR:AT1G23160.1); Has 1807 Blast hits to 1807 proteins in 277 species: Archae - 0; Bacteria - 0; Metazoa - 736; Fungi - 347; Plants - 385; Viruses - 0; Other Eukaryotes - 339 (source: NCBI BLink).	Biological Process: plant-type hypersensitive response (GO:0009626);Biological Process: regulation of systemic acquired resistance (GO:0010112);Molecular Function: ligase activity (GO:0016874);Biological Process: positive regulation of plant-type hypersensitive response (GO:0034052);Biological Process: interspecies interaction between organisms (GO:0044419);
BnaA10g22530D	340	0	1	0	380	0	1	0	405	2	0.995086	0.004914	0	158	1	0	2	93	0.978947	0.0210526	2	174	0.988636	0.0113636	EXORDIUM like 2 (EXL2); FUNCTIONS IN: molecular_function unknown; INVOLVED IN: biological_process unknown; LOCATED IN: cell wall, plant-type cell wall; EXPRESSED IN: 23 plant structures; EXPRESSED DURING: 13 growth stages; CONTAINS InterPro DOMAIN/s: Phosphate-induced protein 1 (InterPro:IPR006766); BEST Arabidopsis thaliana protein match is: EXORDIUM like 4 (TAIR:AT5G09440.1); Has 1807 Blast hit…	Cellular Component: extracellular space (GO:0005615);Cellular Component: cell wall (GO:0005618);Cellular Component: Golgi apparatus (GO:0005794);Cellular Component: cytosol (GO:0005829);Cellular Component: plant-type cell wall (GO:0009505);Cellular Component: plasmodesma (GO:0009506);Cellular Component: apoplast (GO:0048046);
BnaA10g23330D	136	0	1	0	186	0	1	0	218	2	0.990909	0.00909091	1	208	0.995215	0.00478469	0	216	1	0	1	198	0.994975	0.00502513	TRANSPARENT TESTA 7 (TT7); CONTAINS InterPro DOMAIN/s: Cytochrome P450 (InterPro:IPR001128), Cytochrome P450, E-class, group I (InterPro:IPR002401), Cytochrome P450, conserved site (InterPro:IPR017972); BEST Arabidopsis thaliana protein match is: cytochrome P450, family 706, subfamily A, polypeptide 6 (TAIR:AT4G12320.1); Has 35179 Blast hits to 34934 proteins in 1774 species: Archae - 51; Bacteri…	Molecular Function: iron ion binding (GO:0005506);Cellular Component: endoplasmic reticulum membrane (GO:0005789);Biological Process: response to auxin (GO:0009733);Biological Process: flavonoid biosynthetic process (GO:0009813);Cellular Component: membrane (GO:0016020);Cellular Component: integral component of membrane (GO:0016021);Molecular Function: flavonoid 3'-monooxygenase activity (GO:0016…
BnaA10g23620D	68	0	1	0	78	2	0.975	0.025	125	0	1	0	2	121	0.98374	0.0162602	0	123	1	0	6	95	0.940594	0.0594059	ERECTA-like 2 (ERL2); FUNCTIONS IN: kinase activity; INVOLVED IN: stomatal complex morphogenesis, embryo sac development, ovule development; LOCATED IN: endomembrane system; EXPRESSED IN: 10 plant structures; EXPRESSED DURING: 6 growth stages; CONTAINS InterPro DOMAIN/s: Protein kinase, ATP binding site (InterPro:IPR017441), Protein kinase, catalytic domain (InterPro:IPR000719), Leucine-rich repe…	Molecular Function: protein serine/threonine kinase activity (GO:0004674);Molecular Function: ATP binding (GO:0005524);Biological Process: embryo sac development (GO:0009553);Biological Process: stomatal complex morphogenesis (GO:0010103);Cellular Component: integral component of membrane (GO:0016021);Biological Process: plant ovule development (GO:0048481);
BnaA10g23660D	50	0	1	0	39	0	1	0	47	0	1	0	2	41	0.953488	0.0465116	0	16	1	0	0	20	1	0	BCL-2-associated athanogene 3 (BAG3); INVOLVED IN: regulation of apoptosis, apoptosis; LOCATED IN: cellular_component unknown; EXPRESSED IN: 20 plant structures; EXPRESSED DURING: 10 growth stages; CONTAINS InterPro DOMAIN/s: Apoptosis regulator, Bcl-2 protein, BAG (InterPro:IPR003103), Ubiquitin supergroup (InterPro:IPR019955); BEST Arabidopsis thaliana protein match is: BCL-2-associated athanog…	#N/A
BnaA10g23680D	115	0	1	0	97	0	1	0	67	0	1	0	0	74	1	0	0	59	1	0	2	35	0.945946	0.0540541	IQ-domain 24 (IQD24); CONTAINS InterPro DOMAIN/s: IQ calmodulin-binding region (InterPro:IPR000048); BEST Arabidopsis thaliana protein match is: IQ-domain 23 (TAIR:AT5G62070.1); Has 1807 Blast hits to 1807 proteins in 277 species: Archae - 0; Bacteria - 0; Metazoa - 736; Fungi - 347; Plants - 385; Viruses - 0; Other Eukaryotes - 339 (source: NCBI BLink).	#N/A
BnaA10g24450D	91	0	1	0	51	0	1	0	108	2	0.981818	0.0181818	0	103	1	0	5	80	0.941176	0.0588235	0	181	1	0	0	#N/A
BnaA10g24990D	38	0	1	0	49	2	0.960784	0.0392157	41	0	1	0	0	32	1	0	0	38	1	0	0	27	1	0	PYRABACTIN RESISTANCE 1-LIKE 5 (PYL5); CONTAINS InterPro DOMAIN/s: Polyketide cyclase/dehydrase (InterPro:IPR019587); BEST Arabidopsis thaliana protein match is: PYR1-like 6 (TAIR:AT2G40330.1); Has 1807 Blast hits to 1807 proteins in 277 species: Archae - 0; Bacteria - 0; Metazoa - 736; Fungi - 347; Plants - 385; Viruses - 0; Other Eukaryotes - 339 (source: NCBI BLink).	Molecular Function: protein phosphatase inhibitor activity (GO:0004864);Molecular Function: signaling receptor activity (GO:0004872);Cellular Component: nucleus (GO:0005634);Cellular Component: cytoplasm (GO:0005737);Cellular Component: plasma membrane (GO:0005886);Biological Process: abscisic acid-activated signaling pathway (GO:0009738);Molecular Function: abscisic acid binding (GO:0010427);
BnaA10g25040D	15	0	1	0	24	0	1	0	25	0	1	0	0	16	1	0	1	11	0.916667	0.0833333	0	14	1	0	Heavy metal transport/detoxification superfamily protein ; FUNCTIONS IN: metal ion binding; INVOLVED IN: metal ion transport; LOCATED IN: cellular_component unknown; CONTAINS InterPro DOMAIN/s: Heavy metal transport/detoxification protein (InterPro:IPR006121); BEST Arabidopsis thaliana protein match is: Heavy metal transport/detoxification superfamily protein (TAIR:AT5G19090.3); Has 886 Blast hit…	Cellular Component: cytoplasm (GO:0005737);Cellular Component: plasmodesma (GO:0009506);Biological Process: metal ion transport (GO:0030001);Molecular Function: transition metal ion binding (GO:0046914);Biological Process: cellular transition metal ion homeostasis (GO:0046916);
BnaA10g25490D	97	0	1	0	47	0	1	0	40	0	1	0	0	53	1	0	0	61	1	0	0	52	1	0	ovate family protein 13 (OFP13); INVOLVED IN: biological_process unknown; LOCATED IN: endomembrane system; EXPRESSED IN: 23 plant structures; EXPRESSED DURING: 14 growth stages; CONTAINS InterPro DOMAIN/s: Protein of unknown function DUF623 (InterPro:IPR006458); BEST Arabidopsis thaliana protein match is: ovate family protein 15 (TAIR:AT2G36050.1); Has 1807 Blast hits to 1807 proteins in 277 spec…	Cellular Component: nucleus (GO:0005634);Biological Process: transcription, DNA-templated (GO:0006351);Biological Process: negative regulation of transcription, DNA-templated (GO:0045892);
BnaA10g27950D	22	2	0.916667	0.0833333	36	0	1	0	27	1	0.964286	0.0357143	0	30	1	0	0	31	1	0	0	21	1	0	Leucine-rich repeat protein kinase family protein; FUNCTIONS IN: protein serine/threonine kinase activity, protein kinase activity, ATP binding; INVOLVED IN: transmembrane receptor protein tyrosine kinase signaling pathway, protein amino acid phosphorylation; LOCATED IN: plasma membrane, membrane; EXPRESSED IN: 20 plant structures; EXPRESSED DURING: 9 growth stages; CONTAINS InterPro DOMAIN/s: Pr…	Molecular Function: protein serine/threonine kinase activity (GO:0004674);Molecular Function: ATP binding (GO:0005524);Cellular Component: plasma membrane (GO:0005886);Cellular Component: integral component of membrane (GO:0016021);
BnaA10g28210D	173	0	1	0	206	0	1	0	149	1	0.993333	0.00666667	13	155	0.922619	0.077381	9	175	0.951087	0.048913	12	123	0.911111	0.0888889	beta-galactosidase 5 (BGAL5); FUNCTIONS IN: cation binding, beta-galactosidase activity, hydrolase activity, hydrolyzing O-glycosyl compounds, catalytic activity; INVOLVED IN: lactose catabolic process, using glucoside 3-dehydrogenase, carbohydrate metabolic process, lactose catabolic process via UDP-galactose, lactose catabolic process; LOCATED IN: endomembrane system; EXPRESSED IN: 24 plant str…	Molecular Function: beta-galactosidase activity (GO:0004565);Cellular Component: vacuole (GO:0005773);Biological Process: carbohydrate metabolic process (GO:0005975);Cellular Component: plant-type cell wall (GO:0009505);Cellular Component: apoplast (GO:0048046);
BnaA10g29500D	85	1	0.988372	0.0116279	76	0	1	0	130	0	1	0	4	220	0.982143	0.0178571	0	242	1	0	0	184	1	0	phosphatidylinositol-speciwc phospholipase C5 (PLC5); FUNCTIONS IN: phosphoinositide phospholipase C activity, phospholipase C activity, phosphoric diester hydrolase activity, calcium ion binding; INVOLVED IN: signal transduction, intracellular signaling pathway, lipid metabolic process; LOCATED IN: cellular_component unknown; EXPRESSED IN: 16 plant structures; EXPRESSED DURING: 11 growth stages;…	Molecular Function: phosphatidylinositol phospholipase C activity (GO:0004435);Molecular Function: obsolete signal transducer activity (GO:0004871);Cellular Component: cytosol (GO:0005829);Cellular Component: plasma membrane (GO:0005886);Biological Process: lipid catabolic process (GO:0016042);Biological Process: intracellular signal transduction (GO:0035556);
BnaA10g30410D	13	0	1	0	19	0	1	0	27	0	1	0	0	26	1	0	0	22	1	0	0	17	1	0	BEST Arabidopsis thaliana protein match is: Polyketide cyclase/dehydrase and lipid transport superfamily protein (TAIR:AT3G11720.3); Has 157 Blast hits to 155 proteins in 41 species: Archae - 0; Bacteria - 6; Metazoa - 5; Fungi - 6; Plants - 99; Viruses - 0; Other Eukaryotes - 41 (source: NCBI BLink).	#N/A
BnaAnng03730D	53	0	1	0	66	0	1	0	70	0	1	0	0	52	1	0	0	48	1	0	0	47	1	0	cooperatively regulated by ethylene and jasmonate 1 (CEJ1); CONTAINS InterPro DOMAIN/s: DNA-binding, integrase-type (InterPro:IPR016177), Pathogenesis-related transcriptional factor/ERF, DNA-binding (InterPro:IPR001471); BEST Arabidopsis thaliana protein match is: DREB and EAR motif protein 2 (TAIR:AT5G67190.1); Has 5544 Blast hits to 5466 proteins in 235 species: Archae - 0; Bacteria - 0; Metazo…	Molecular Function: DNA binding (GO:0003677);Molecular Function: DNA-binding transcription factor activity (GO:0003700);Cellular Component: nucleus (GO:0005634);Biological Process: transcription, DNA-templated (GO:0006351);Biological Process: response to cold (GO:0009409);Biological Process: response to bacterium (GO:0009617);Biological Process: ethylene-activated signaling pathway (GO:0009873);B…
BnaAnng03940D	73	0	1	0	70	0	1	0	56	0	1	0	0	104	1	0	0	143	1	0	0	91	1	0	Phototropic-responsive NPH3 family protein; FUNCTIONS IN: signal transducer activity; INVOLVED IN: response to light stimulus; EXPRESSED IN: 11 plant structures; EXPRESSED DURING: 6 growth stages; CONTAINS InterPro DOMAIN/s: NPH3 (InterPro:IPR004249), BTB/POZ fold (InterPro:IPR011333), BTB/POZ-like (InterPro:IPR000210); BEST Arabidopsis thaliana protein match is: Phototropic-responsive NPH3 famil…	Biological Process: protein ubiquitination (GO:0016567);
BnaAnng05710D	889	7	0.992188	0.0078125	973	5	0.994888	0.00511247	1105	9	0.991921	0.00807899	0	1373	1	0	3	1372	0.997818	0.00218182	0	1267	1	0	GDSL-like Lipase/Acylhydrolase superfamily protein; FUNCTIONS IN: hydrolase activity, acting on ester bonds, carboxylesterase activity; INVOLVED IN: lipid metabolic process; LOCATED IN: endomembrane system; EXPRESSED IN: 19 plant structures; EXPRESSED DURING: 13 growth stages; CONTAINS InterPro DOMAIN/s: Lipase, GDSL (InterPro:IPR001087); BEST Arabidopsis thaliana protein match is: GDSL-like Lipa…	Cellular Component: extracellular region (GO:0005576);Biological Process: lipid catabolic process (GO:0016042);Molecular Function: hydrolase activity, acting on ester bonds (GO:0016788);
BnaAnng10750D	868	0	1	0	993	0	1	0	1034	4	0.996146	0.00385356	5	576	0.991394	0.00860585	2	518	0.996154	0.00384615	2	570	0.996503	0.0034965	cysteine synthase D1 (CYSD1); CONTAINS InterPro DOMAIN/s: Cysteine synthase/cystathionine beta-synthase P-phosphate-binding site (InterPro:IPR001216), Cysteine synthase A (InterPro:IPR005859), Pyridoxal phosphate-dependent enzyme, beta subunit (InterPro:IPR001926), Cysteine synthase K/M (InterPro:IPR005856); BEST Arabidopsis thaliana protein match is: cysteine synthase D2 (TAIR:AT5G28020.6); Has …	Molecular Function: cysteine synthase activity (GO:0004124);Cellular Component: cytoplasm (GO:0005737);Biological Process: cysteine biosynthetic process from serine (GO:0006535);Molecular Function: transferase activity (GO:0016740);Biological Process: cysteine biosynthetic process (GO:0019344);Molecular Function: pyridoxal phosphate binding (GO:0030170);Molecular Function: L-3-cyanoalanine syntha…
BnaC01g01690D	13	0	1	0	14	0	1	0	18	0	1	0	2	19	0.904762	0.0952381	0	13	1	0	0	23	1	0	irregular xylem 14 (IRX14); CONTAINS InterPro DOMAIN/s: Glycosyl transferase, family 43 (InterPro:IPR005027); BEST Arabidopsis thaliana protein match is: Nucleotide-diphospho-sugar transferases superfamily protein (TAIR:AT5G67230.1); Has 636 Blast hits to 635 proteins in 91 species: Archae - 0; Bacteria - 2; Metazoa - 399; Fungi - 0; Plants - 221; Viruses - 0; Other Eukaryotes - 14 (source: NCBI …	Cellular Component: Golgi membrane (GO:0000139);Cellular Component: endosome (GO:0005768);Cellular Component: Golgi apparatus (GO:0005794);Cellular Component: trans-Golgi network (GO:0005802);Biological Process: plant-type secondary cell wall biogenesis (GO:0009834);Biological Process: xylem and phloem pattern formation (GO:0010051);Biological Process: fruit development (GO:0010154);Biological Pr…
BnaC01g04990D	32	0	1	0	54	0	1	0	54	1	0.981818	0.0181818	0	20	1	0	0	39	1	0	0	22	1	0	alpha/beta-Hydrolases superfamily protein; FUNCTIONS IN: catalytic activity; EXPRESSED IN: 24 plant structures; EXPRESSED DURING: 13 growth stages; CONTAINS InterPro DOMAIN/s: Epoxide hydrolase-like (InterPro:IPR000639), Alpha/beta hydrolase fold-1 (InterPro:IPR000073); BEST Arabidopsis thaliana protein match is: alpha/beta-Hydrolases superfamily protein (TAIR:AT5G21950.1); Has 8643 Blast hits to…	#N/A
BnaC01g31810D	237	1	0.995798	0.00420168	245	0	1	0	233	0	1	0	0	105	1	0	2	51	0.962264	0.0377358	2	100	0.980392	0.0196078	Peroxidase superfamily protein; FUNCTIONS IN: peroxidase activity, transferase activity, transferring glycosyl groups; INVOLVED IN: response to oxidative stress, oxidation reduction; LOCATED IN: cell wall, nucleus, plant-type cell wall, cytoplasm; EXPRESSED IN: 15 plant structures; EXPRESSED DURING: 9 growth stages; CONTAINS InterPro DOMAIN/s: Haem peroxidase (InterPro:IPR010255), Plant peroxidas…	Molecular Function: peroxidase activity (GO:0004601);Cellular Component: extracellular region (GO:0005576);Cellular Component: cell wall (GO:0005618);Cellular Component: nucleus (GO:0005634);Cellular Component: cytoplasm (GO:0005737);Biological Process: response to oxidative stress (GO:0006979);Cellular Component: plant-type cell wall (GO:0009505);Cellular Component: plasmodesma (GO:0009506);Biol…
BnaC01g43540D	64	1	0.984615	0.0153846	96	2	0.979592	0.0204082	112	0	1	0	0	47	1	0	0	48	1	0	0	67	1	0	S-adenosyl-l-homocysteine (SAH) hydrolase 2 (SAHH2); FUNCTIONS IN: adenosylhomocysteinase activity; INVOLVED IN: one-carbon metabolic process; LOCATED IN: plasma membrane, vacuole, membrane; EXPRESSED IN: 33 plant structures; EXPRESSED DURING: 15 growth stages; CONTAINS InterPro DOMAIN/s: S-adenosyl-L-homocysteine hydrolase (InterPro:IPR000043), S-adenosyl-L-homocysteine hydrolase, conserved site…	Molecular Function: adenosylhomocysteinase activity (GO:0004013);Cellular Component: vacuole (GO:0005773);Cellular Component: cytosol (GO:0005829);Cellular Component: plasma membrane (GO:0005886);Biological Process: one-carbon metabolic process (GO:0006730);Cellular Component: membrane (GO:0016020);Biological Process: S-adenosylmethionine cycle (GO:0033353);
BnaC02g00130D	387	16	0.960298	0.0397022	274	15	0.948097	0.0519031	510	15	0.971429	0.0285714	0	1184	1	0	0	970	1	0	1	1216	0.999178	0.000821693	Eukaryotic aspartyl protease family protein; FUNCTIONS IN: DNA binding, aspartic-type endopeptidase activity; INVOLVED IN: proteolysis; EXPRESSED IN: 12 plant structures; EXPRESSED DURING: 4 anthesis, C globular stage, petal differentiation and expansion stage, E expanded cotyledon stage; CONTAINS InterPro DOMAIN/s: Peptidase aspartic (InterPro:IPR021109), Peptidase aspartic, catalytic (InterPro:…	Molecular Function: aspartic-type endopeptidase activity (GO:0004190);Cellular Component: plasma membrane (GO:0005886);Biological Process: proteolysis (GO:0006508);Biological Process: protein catabolic process (GO:0030163);Cellular Component: anchored component of membrane (GO:0031225);
BnaC02g10080D	184	9	0.953368	0.0466321	175	9	0.951087	0.048913	202	5	0.975845	0.0241546	8	117	0.936	0.064	3	104	0.971963	0.0280374	2	113	0.982609	0.0173913	UDP-glucuronic acid decarboxylase 3 (UXS3); CONTAINS InterPro DOMAIN/s: NAD-dependent epimerase/dehydratase (InterPro:IPR001509), NAD(P)-binding domain (InterPro:IPR016040); BEST Arabidopsis thaliana protein match is: UDP-XYL synthase 5 (TAIR:AT3G46440.2); Has 42743 Blast hits to 42677 proteins in 3006 species: Archae - 845; Bacteria - 24952; Metazoa - 655; Fungi - 341; Plants - 1394; Viruses - 8…	Cellular Component: cytoplasm (GO:0005737);Biological Process: UDP-D-xylose biosynthetic process (GO:0033320);Molecular Function: UDP-glucuronate decarboxylase activity (GO:0048040);Molecular Function: NAD+ binding (GO:0070403);
BnaC02g12430D	34	0	1	0	18	0	1	0	39	0	1	0	0	59	1	0	0	29	1	0	0	27	1	0	LORELEI-LIKE-GPI-ANCHORED PROTEIN 1 (LLG1); BEST Arabidopsis thaliana protein match is: lorelei (TAIR:AT4G26466.1); Has 1807 Blast hits to 1807 proteins in 277 species: Archae - 0; Bacteria - 0; Metazoa - 736; Fungi - 347; Plants - 385; Viruses - 0; Other Eukaryotes - 339 (source: NCBI BLink).	Cellular Component: plasma membrane (GO:0005886);Cellular Component: anchored component of membrane (GO:0031225);Cellular Component: pollen tube (GO:0090406);
BnaC02g22640D	78	1	0.987342	0.0126582	88	1	0.988764	0.011236	120	10	0.923077	0.0769231	3	139	0.978873	0.0211268	10	102	0.910714	0.0892857	10	142	0.934211	0.0657895	sulfotransferase 16 (SOT16); FUNCTIONS IN: sulfotransferase activity, desulfoglucosinolate sulfotransferase activity; INVOLVED IN: glucosinolate biosynthetic process, response to jasmonic acid stimulus involved in jasmonic acid and ethylene-dependent systemic resistance; LOCATED IN: cellular_component unknown; EXPRESSED IN: 22 plant structures; EXPRESSED DURING: 13 growth stages; CONTAINS InterPr…	Cellular Component: cytoplasm (GO:0005737);Biological Process: glucosinolate biosynthetic process (GO:0019761);Biological Process: response to jasmonic acid stimulus involved in jasmonic acid and ethylene-dependent systemic resistance (GO:0032260);Molecular Function: desulfoglucosinolate sulfotransferase activity (GO:0047364);
BnaC02g26290D	124	7	0.946565	0.0534351	180	0	1	0	161	0	1	0	0	282	1	0	0	300	1	0	0	290	1	0	0	#N/A
BnaC02g44660D	100	0	1	0	185	0	1	0	161	0	1	0	0	46	1	0	0	38	1	0	6	58	0.90625	0.09375	HEAT-INTOLERANT 1 (HIT1); CONTAINS InterPro DOMAIN/s: Vps53-like, N-terminal (InterPro:IPR007234); BEST Arabidopsis thaliana protein match is: Membrane trafficking VPS53 family protein (TAIR:AT1G50970.1); Has 898 Blast hits to 860 proteins in 251 species: Archae - 12; Bacteria - 82; Metazoa - 379; Fungi - 169; Plants - 68; Viruses - 0; Other Eukaryotes - 188 (source: NCBI BLink).	Cellular Component: Golgi membrane (GO:0000139);Cellular Component: GARP complex (GO:0000938);Cellular Component: cytosol (GO:0005829);Biological Process: plasma membrane organization (GO:0007009);Cellular Component: endosome membrane (GO:0010008);Biological Process: heat acclimation (GO:0010286);Biological Process: protein transport (GO:0015031);Biological Process: retrograde transport, endosome…
BnaC03g09620D	557	0	1	0	573	8	0.986231	0.0137694	708	0	1	0	1	124	0.992	0.008	9	150	0.943396	0.0566038	2	142	0.986111	0.0138889	RPM1-interacting protein 4 (RIN4) family protein; CONTAINS InterPro DOMAIN/s: RPM1-interacting protein 4, defence response (InterPro:IPR008700); BEST Arabidopsis thaliana protein match is: unknown protein (TAIR:AT5G09960.1); Has 77 Blast hits to 77 proteins in 15 species: Archae - 0; Bacteria - 0; Metazoa - 0; Fungi - 0; Plants - 77; Viruses - 0; Other Eukaryotes - 0 (source: NCBI BLink).	#N/A
BnaC03g16290D	95	0	1	0	92	0	1	0	127	12	0.913669	0.0863309	0	129	1	0	0	91	1	0	0	96	1	0	basic helix-loop-helix (bHLH) DNA-binding superfamily protein; FUNCTIONS IN: DNA binding, sequence-specific DNA binding transcription factor activity; INVOLVED IN: response to gibberellin stimulus; LOCATED IN: nucleus; EXPRESSED IN: 23 plant structures; EXPRESSED DURING: 13 growth stages; CONTAINS InterPro DOMAIN/s: Helix-loop-helix DNA-binding domain (InterPro:IPR001092), Helix-loop-helix DNA-bi…	Molecular Function: DNA binding (GO:0003677);Molecular Function: DNA-binding transcription factor activity (GO:0003700);Cellular Component: nucleus (GO:0005634);Biological Process: transcription, DNA-templated (GO:0006351);Biological Process: response to gibberellin (GO:0009739);
BnaC03g25150D	62	5	0.925373	0.0746269	96	0	1	0	119	4	0.96748	0.0325203	0	118	1	0	0	131	1	0	0	100	1	0	AUTOPHAGY 8E (ATATG8E); CONTAINS InterPro DOMAIN/s: Light chain 3 (LC3) (InterPro:IPR004241); BEST Arabidopsis thaliana protein match is: Ubiquitin-like superfamily protein (TAIR:AT4G16520.2); Has 30201 Blast hits to 17322 proteins in 780 species: Archae - 12; Bacteria - 1396; Metazoa - 17338; Fungi - 3422; Plants - 5037; Viruses - 0; Other Eukaryotes - 2996 (source: NCBI BLink).	Cellular Component: autophagosome membrane (GO:0000421);Cellular Component: cytoplasm (GO:0005737);Cellular Component: autophagosome (GO:0005776);Cellular Component: microtubule (GO:0005874);Biological Process: autophagy (GO:0006914);Biological Process: cellular response to starvation (GO:0009267);Biological Process: protein transport (GO:0015031);Cellular Component: membrane (GO:0016020);Cellula…
BnaC03g26060D	44	0	1	0	54	0	1	0	30	0	1	0	0	76	1	0	0	60	1	0	0	59	1	0	myb domain protein 12 (MYB12); CONTAINS InterPro DOMAIN/s: SANT, DNA-binding (InterPro:IPR001005), Homeodomain-like (InterPro:IPR009057), Myb, DNA-binding (InterPro:IPR014778), HTH transcriptional regulator, Myb-type, DNA-binding (InterPro:IPR017930), Homeodomain-related (InterPro:IPR012287), Myb transcription factor (InterPro:IPR015495); BEST Arabidopsis thaliana protein match is: myb domain pro…	Molecular Function: RNA polymerase II transcription factor activity, sequence-specific DNA binding (GO:0000981);Molecular Function: transcription factor activity, RNA polymerase II transcription factor recruiting (GO:0001135);Molecular Function: DNA-binding transcription factor activity (GO:0003700);Cellular Component: nucleus (GO:0005634);Biological Process: transcription, DNA-templated (GO:0006…
BnaC03g29210D	42	0	1	0	19	2	0.904762	0.0952381	39	1	0.975	0.025	0	46	1	0	0	76	1	0	0	60	1	0	Nodulin MtN3 family protein; LOCATED IN: endomembrane system, integral to membrane, membrane; EXPRESSED IN: 9 plant structures; EXPRESSED DURING: 4 anthesis, C globular stage, petal differentiation and expansion stage, E expanded cotyledon stage; CONTAINS InterPro DOMAIN/s: MtN3/saliva-related transmembrane protein, conserved region (InterPro:IPR018169), RAG1-activating protein 1 homologue (Inter…	Cellular Component: integral component of plasma membrane (GO:0005887);Biological Process: carbohydrate transport (GO:0008643);Cellular Component: integral component of membrane (GO:0016021);Molecular Function: sugar transmembrane transporter activity (GO:0051119);
BnaC03g30720D	48	0	1	0	76	0	1	0	49	5	0.907407	0.0925926	3	176	0.98324	0.0167598	1	189	0.994737	0.00526316	0	120	1	0	Dormancy/auxin associated family protein; CONTAINS InterPro DOMAIN/s: Dormancyauxin associated (InterPro:IPR008406); BEST Arabidopsis thaliana protein match is: Dormancy/auxin associated family protein (TAIR:AT1G54070.1); Has 195 Blast hits to 194 proteins in 35 species: Archae - 0; Bacteria - 0; Metazoa - 0; Fungi - 0; Plants - 194; Viruses - 0; Other Eukaryotes - 1 (source: NCBI BLink).	#N/A
BnaC03g42000D	200	10	0.952381	0.047619	301	22	0.931889	0.0681115	249	6	0.976471	0.0235294	0	248	1	0	6	180	0.967742	0.0322581	0	191	1	0	4-coumarate:CoA ligase 5 (4CL5); CONTAINS InterPro DOMAIN/s: AMP-binding, conserved site (InterPro:IPR020845), AMP-dependent synthetase/ligase (InterPro:IPR000873); BEST Arabidopsis thaliana protein match is: 4-coumarate:CoA ligase 2 (TAIR:AT3G21240.1); Has 86695 Blast hits to 79061 proteins in 3832 species: Archae - 1152; Bacteria - 55057; Metazoa - 3672; Fungi - 4648; Plants - 2823; Viruses - 1…	Molecular Function: ATP binding (GO:0005524);Biological Process: phenylpropanoid biosynthetic process (GO:0009699);Molecular Function: 4-coumarate-CoA ligase activity (GO:0016207);
BnaC03g42040D	43	0	1	0	40	0	1	0	79	0	1	0	0	56	1	0	0	50	1	0	0	34	1	0	DOF zinc finger protein 2 (DOF2); CONTAINS InterPro DOMAIN/s: Zinc finger, Dof-type (InterPro:IPR003851); BEST Arabidopsis thaliana protein match is: DOF zinc finger protein 1 (TAIR:AT1G51700.1); Has 1111 Blast hits to 1102 proteins in 62 species: Archae - 0; Bacteria - 5; Metazoa - 2; Fungi - 4; Plants - 1092; Viruses - 0; Other Eukaryotes - 8 (source: NCBI BLink).	Molecular Function: DNA-binding transcription factor activity (GO:0003700);Cellular Component: nucleus (GO:0005634);Biological Process: transcription, DNA-templated (GO:0006351);Biological Process: regulation of transcription, DNA-templated (GO:0006355);Molecular Function: transcription regulatory region DNA binding (GO:0044212);Molecular Function: metal ion binding (GO:0046872);
BnaC03g43270D	20	2	0.909091	0.0909091	12	0	1	0	27	0	1	0	0	38	1	0	0	38	1	0	0	31	1	0	S-adenosyl-L-methionine-dependent methyltransferases superfamily protein; INVOLVED IN: biological_process unknown; LOCATED IN: Golgi apparatus, plasma membrane, nucleus; EXPRESSED IN: 24 plant structures; EXPRESSED DURING: 13 growth stages; CONTAINS InterPro DOMAIN/s: Protein of unknown function DUF248, methyltransferase putative (InterPro:IPR004159); BEST Arabidopsis thaliana protein match is: S…	Cellular Component: Golgi membrane (GO:0000139);Cellular Component: nucleus (GO:0005634);Cellular Component: endosome (GO:0005768);Cellular Component: vacuolar membrane (GO:0005774);Cellular Component: Golgi apparatus (GO:0005794);Cellular Component: trans-Golgi network (GO:0005802);Molecular Function: S-adenosylmethionine-dependent methyltransferase activity (GO:0008757);Cellular Component: inte…
BnaC03g49920D	41	0	1	0	62	0	1	0	51	0	1	0	0	64	1	0	0	66	1	0	0	77	1	0	EXORDIUM like 2 (EXL2); FUNCTIONS IN: molecular_function unknown; INVOLVED IN: biological_process unknown; LOCATED IN: cell wall, plant-type cell wall; EXPRESSED IN: 23 plant structures; EXPRESSED DURING: 13 growth stages; CONTAINS InterPro DOMAIN/s: Phosphate-induced protein 1 (InterPro:IPR006766); BEST Arabidopsis thaliana protein match is: EXORDIUM like 4 (TAIR:AT5G09440.1); Has 1807 Blast hit…	Cellular Component: extracellular space (GO:0005615);Cellular Component: cell wall (GO:0005618);Cellular Component: Golgi apparatus (GO:0005794);Cellular Component: cytosol (GO:0005829);Cellular Component: plant-type cell wall (GO:0009505);Cellular Component: plasmodesma (GO:0009506);Cellular Component: apoplast (GO:0048046);
BnaC03g51360D	122	0	1	0	103	0	1	0	105	0	1	0	0	64	1	0	0	118	1	0	0	78	1	0	unknown protein; FUNCTIONS IN: molecular_function unknown; INVOLVED IN: N-terminal protein myristoylation; LOCATED IN: cellular_component unknown; EXPRESSED IN: 22 plant structures; EXPRESSED DURING: 12 growth stages; BEST Arabidopsis thaliana protein match is: unknown protein (TAIR:AT5G50090.1); Has 157 Blast hits to 157 proteins in 14 species: Archae - 0; Bacteria - 0; Metazoa - 0; Fungi - 0; P…	#N/A
BnaC03g58040D	30	0	1	0	73	0	1	0	87	0	1	0	0	70	1	0	3	55	0.948276	0.0517241	6	64	0.914286	0.0857143	basic helix-loop-helix (bHLH) DNA-binding superfamily protein; FUNCTIONS IN: sequence-specific DNA binding transcription factor activity; INVOLVED IN: regulation of transcription; LOCATED IN: nucleus; CONTAINS InterPro DOMAIN/s: Helix-loop-helix DNA-binding domain (InterPro:IPR001092), Helix-loop-helix DNA-binding (InterPro:IPR011598); BEST Arabidopsis thaliana protein match is: basic helix-loop-…	Molecular Function: core promoter sequence-specific DNA binding (GO:0001046);Molecular Function: transcriptional activator activity, RNA polymerase II transcription regulatory region sequence-specific DNA binding (GO:0001228);Molecular Function: DNA-binding transcription factor activity (GO:0003700);Cellular Component: nucleus (GO:0005634);Biological Process: transcription by RNA polymerase II (G…
BnaC03g58190D	146	14	0.9125	0.0875	160	11	0.935673	0.0643275	164	10	0.942529	0.0574713	0	200	1	0	2	125	0.984252	0.015748	1	115	0.991379	0.00862069	glycosylphosphatidylinositol-anchored lipid protein transfer 1 (LTPG1); FUNCTIONS IN: molecular_function unknown; INVOLVED IN: lipid transport; LOCATED IN: anchored to plasma membrane, plasma membrane, anchored to membrane; EXPRESSED IN: 24 plant structures; EXPRESSED DURING: 13 growth stages; CONTAINS InterPro DOMAIN/s: Bifunctional inhibitor/plant lipid transfer protein/seed storage (InterPro:I…	Cellular Component: extracellular region (GO:0005576);Cellular Component: endoplasmic reticulum (GO:0005783);Cellular Component: Golgi apparatus (GO:0005794);Cellular Component: plasma membrane (GO:0005886);Biological Process: lipid transport (GO:0006869);Molecular Function: lipid binding (GO:0008289);Cellular Component: plant-type cell wall (GO:0009505);Cellular Component: anchored component of …
BnaC03g58720D	99	3	0.970588	0.0294118	109	0	1	0	180	0	1	0	0	103	1	0	5	85	0.944444	0.0555556	12	133	0.917241	0.0827586	HAESA-like 1 (HSL1); FUNCTIONS IN: protein serine/threonine kinase activity, kinase activity, ATP binding; INVOLVED IN: transmembrane receptor protein tyrosine kinase signaling pathway, protein amino acid phosphorylation; EXPRESSED IN: 22 plant structures; EXPRESSED DURING: 13 growth stages; CONTAINS InterPro DOMAIN/s: Protein kinase, ATP binding site (InterPro:IPR017441), Protein kinase, catalyt…	Molecular Function: protein serine/threonine kinase activity (GO:0004674);Molecular Function: ATP binding (GO:0005524);Cellular Component: plasma membrane (GO:0005886);Cellular Component: integral component of membrane (GO:0016021);
BnaC04g00040D	72	2	0.972973	0.027027	96	2	0.979592	0.0204082	93	4	0.958763	0.0412371	5	74	0.936709	0.0632911	4	99	0.961165	0.038835	0	57	1	0	B-box type zinc finger protein with CCT domain; FUNCTIONS IN: sequence-specific DNA binding transcription factor activity, zinc ion binding; INVOLVED IN: regulation of transcription; LOCATED IN: intracellular; EXPRESSED IN: stem, inflorescence meristem, root, flower, stamen; EXPRESSED DURING: 4 anthesis, petal differentiation and expansion stage; CONTAINS InterPro DOMAIN/s: CCT domain (InterPro:I…	Molecular Function: DNA-binding transcription factor activity (GO:0003700);Cellular Component: nucleus (GO:0005634);Biological Process: regulation of transcription, DNA-templated (GO:0006355);Molecular Function: zinc ion binding (GO:0008270);Molecular Function: sequence-specific DNA binding (GO:0043565);Molecular Function: transcription regulatory region DNA binding (GO:0044212);
BnaC04g00080D	193	3	0.984694	0.0153061	206	2	0.990385	0.00961538	196	5	0.975124	0.0248756	17	161	0.904494	0.0955056	10	91	0.90099	0.0990099	6	141	0.959184	0.0408163	Zinc finger C-x8-C-x5-C-x3-H type family protein; FUNCTIONS IN: zinc ion binding, nucleic acid binding; INVOLVED IN: biological_process unknown; EXPRESSED IN: 22 plant structures; EXPRESSED DURING: 13 growth stages; CONTAINS InterPro DOMAIN/s: Zinc finger, CCCH-type (InterPro:IPR000571); BEST Arabidopsis thaliana protein match is: Zinc finger C-x8-C-x5-C-x3-H type family protein (TAIR:AT5G18550.1…	Molecular Function: DNA binding (GO:0003677);Molecular Function: mRNA binding (GO:0003729);Cellular Component: nucleus (GO:0005634);Molecular Function: metal ion binding (GO:0046872);
BnaC04g00750D	107	0	1	0	115	2	0.982906	0.017094	232	1	0.995708	0.00429185	0	133	1	0	0	68	1	0	0	126	1	0	homeobox 7 (HB-7); FUNCTIONS IN: transcription activator activity, sequence-specific DNA binding transcription factor activity; INVOLVED IN: response to water deprivation, abscisic acid mediated signaling pathway, regulation of transcription, DNA-dependent, response to abscisic acid stimulus; LOCATED IN: nucleus; EXPRESSED IN: 21 plant structures; EXPRESSED DURING: 6 growth stages; CONTAINS Inter…	Molecular Function: DNA-binding transcription factor activity (GO:0003700);Cellular Component: nucleus (GO:0005634);Biological Process: transcription, DNA-templated (GO:0006351);Biological Process: response to water deprivation (GO:0009414);Biological Process: response to abscisic acid (GO:0009737);Molecular Function: sequence-specific DNA binding (GO:0043565);Biological Process: positive regulat…
BnaC04g01250D	13	0	1	0	20	0	1	0	11	1	0.916667	0.0833333	0	22	1	0	1	27	0.964286	0.0357143	0	24	1	0	cyclic nucleotide gated channel 3 (CNGC3); FUNCTIONS IN: ion channel activity, cyclic nucleotide binding, calmodulin binding; INVOLVED IN: ion transport, transmembrane transport; LOCATED IN: membrane; CONTAINS InterPro DOMAIN/s: Cyclic nucleotide-binding (InterPro:IPR000595), Ion transport (InterPro:IPR005821), Cyclic nucleotide-binding-like (InterPro:IPR018490), RmlC-like jelly roll fold (InterP…	Molecular Function: voltage-gated potassium channel activity (GO:0005249);Cellular Component: integral component of plasma membrane (GO:0005887);Molecular Function: cAMP binding (GO:0030552);Molecular Function: cGMP binding (GO:0030553);Biological Process: regulation of membrane potential (GO:0042391);
BnaC04g06760D	840	14	0.983607	0.0163934	518	3	0.994242	0.00575816	898	3	0.99667	0.00332963	0	321	1	0	3	314	0.990536	0.00946372	1	253	0.996063	0.00393701	lipid transfer protein 1 (LP1); FUNCTIONS IN: calmodulin binding; INVOLVED IN: lipid transport; LOCATED IN: apoplast, plant-type cell wall; EXPRESSED IN: 22 plant structures; EXPRESSED DURING: 13 growth stages; CONTAINS InterPro DOMAIN/s: Bifunctional inhibitor/plant lipid transfer protein/seed storage (InterPro:IPR016140), Plant lipid transfer protein/seed storage/trypsin-alpha amylase inhibitor…	Biological Process: lipid transport (GO:0006869);Molecular Function: lipid binding (GO:0008289);
BnaC04g07720D	37	0	1	0	47	0	1	0	93	1	0.989362	0.0106383	2	62	0.96875	0.03125	0	39	1	0	0	52	1	0	Haloacid dehalogenase-like hydrolase (HAD) superfamily protein; FUNCTIONS IN: hydrolase activity, catalytic activity; INVOLVED IN: metabolic process; LOCATED IN: cellular_component unknown; EXPRESSED IN: 24 plant structures; EXPRESSED DURING: 15 growth stages; CONTAINS InterPro DOMAIN/s: Haloacid dehalogenase-like hydrolase (InterPro:IPR005834), Pyrimidine 5-nucleotidase (InterPro:IPR010237), HAD…	#N/A
BnaC04g33980D	22	0	1	0	15	0	1	0	23	0	1	0	1	19	0.95	0.05	0	12	1	0	0	22	1	0	EamA-like transporter family; FUNCTIONS IN: molecular_function unknown; INVOLVED IN: biological_process unknown; LOCATED IN: membrane; CONTAINS InterPro DOMAIN/s: Protein of unknown function DUF6, transmembrane (InterPro:IPR000620); BEST Arabidopsis thaliana protein match is: nodulin MtN21 /EamA-like transporter family protein (TAIR:AT5G40230.1); Has 30201 Blast hits to 17322 proteins in 780 spec…	Cellular Component: plasma membrane (GO:0005886);Biological Process: transport (GO:0006810);Cellular Component: integral component of membrane (GO:0016021);Molecular Function: transmembrane transporter activity (GO:0022857);
BnaC04g34200D	38	0	1	0	69	0	1	0	64	3	0.955224	0.0447761	0	130	1	0	0	144	1	0	0	182	1	0	HXXXD-type acyl-transferase family protein; FUNCTIONS IN: transferase activity, transferring acyl groups other than amino-acyl groups, transferase activity; INVOLVED IN: biological_process unknown; EXPRESSED IN: root; CONTAINS InterPro DOMAIN/s: Transferase (InterPro:IPR003480); BEST Arabidopsis thaliana protein match is: HXXXD-type acyl-transferase family protein (TAIR:AT3G29680.1); Has 2281 Bla…	Molecular Function: transferase activity, transferring acyl groups other than amino-acyl groups (GO:0016747);
BnaC04g51420D	28	0	1	0	25	0	1	0	27	0	1	0	0	51	1	0	0	31	1	0	0	53	1	0	LONG-CHAIN ACYL-COA SYNTHASE 1 (LACS1); FUNCTIONS IN: long-chain fatty acid-CoA ligase activity, very long-chain fatty acid-CoA ligase activity; INVOLVED IN: fatty acid biosynthetic process, cutin biosynthetic process, wax biosynthetic process; LOCATED IN: cellular_component unknown; EXPRESSED IN: 29 plant structures; EXPRESSED DURING: 13 growth stages; CONTAINS InterPro DOMAIN/s: AMP-binding, co…	Molecular Function: long-chain fatty acid-CoA ligase activity (GO:0004467);Molecular Function: ATP binding (GO:0005524);Cellular Component: endoplasmic reticulum (GO:0005783);Biological Process: fatty acid metabolic process (GO:0006631);Biological Process: wax biosynthetic process (GO:0010025);Biological Process: cutin biosynthetic process (GO:0010143);Molecular Function: very long-chain fatty ac…
BnaC05g01780D	88	0	1	0	139	0	1	0	240	0	1	0	0	163	1	0	0	127	1	0	0	96	1	0	Protein of unknown function (DUF3049); CONTAINS InterPro DOMAIN/s: Protein of unknown function DUF3049 (InterPro:IPR021410); BEST Arabidopsis thaliana protein match is: Protein of unknown function (DUF3049) (TAIR:AT4G02810.1); Has 91 Blast hits to 91 proteins in 14 species: Archae - 0; Bacteria - 0; Metazoa - 0; Fungi - 2; Plants - 89; Viruses - 0; Other Eukaryotes - 0 (source: NCBI BLink).	Biological Process: regulation of meristem growth (GO:0010075);
BnaC05g02220D	40	3	0.930233	0.0697674	25	2	0.925926	0.0740741	46	5	0.901961	0.0980392	0	38	1	0	2	29	0.935484	0.0645161	3	55	0.948276	0.0517241	Long-chain fatty alcohol dehydrogenase family protein; FUNCTIONS IN: oxidoreductase activity, oxidoreductase activity, acting on CH-OH group of donors, FAD binding; CONTAINS InterPro DOMAIN/s: Glucose-methanol-choline oxidoreductase, N-terminal (InterPro:IPR000172), Glucose-methanol-choline oxidoreductase, C-terminal (InterPro:IPR007867), Long-chain fatty alcohol dehydrogenase (InterPro:IPR012400…	Cellular Component: integral component of membrane (GO:0016021);Molecular Function: long-chain-alcohol oxidase activity (GO:0046577);Molecular Function: flavin adenine dinucleotide binding (GO:0050660);
BnaC05g02550D	145	4	0.973154	0.0268456	228	0	1	0	277	1	0.996403	0.00359712	0	81	1	0	2	68	0.971429	0.0285714	0	59	1	0	S-adenosyl-L-methionine-dependent methyltransferases superfamily protein; INVOLVED IN: biological_process unknown; LOCATED IN: Golgi apparatus, plasma membrane; EXPRESSED IN: 26 plant structures; EXPRESSED DURING: 15 growth stages; CONTAINS InterPro DOMAIN/s: Protein of unknown function DUF248, methyltransferase putative (InterPro:IPR004159); BEST Arabidopsis thaliana protein match is: S-adenosyl…	Cellular Component: Golgi membrane (GO:0000139);Cellular Component: cytoplasm (GO:0005737);Cellular Component: endosome (GO:0005768);Cellular Component: vacuolar membrane (GO:0005774);Cellular Component: Golgi apparatus (GO:0005794);Cellular Component: trans-Golgi network (GO:0005802);Molecular Function: S-adenosylmethionine-dependent methyltransferase activity (GO:0008757);Cellular Component: in…
BnaC05g09100D	46	1	0.978723	0.0212766	55	2	0.964912	0.0350877	73	8	0.901235	0.0987654	0	74	1	0	0	59	1	0	0	65	1	0	cytochrome P450, family 71 subfamily B, polypeptide 7 (CYP71B7); FUNCTIONS IN: electron carrier activity, monooxygenase activity, iron ion binding, oxygen binding, heme binding; INVOLVED IN: oxidation reduction; EXPRESSED IN: 22 plant structures; EXPRESSED DURING: 13 growth stages; CONTAINS InterPro DOMAIN/s: Cytochrome P450 (InterPro:IPR001128), Cytochrome P450, E-class, group I (InterPro:IPR002…	Molecular Function: iron ion binding (GO:0005506);Cellular Component: membrane (GO:0016020);Cellular Component: integral component of membrane (GO:0016021);Molecular Function: oxidoreductase activity, acting on paired donors, with incorporation or reduction of molecular oxygen, NAD(P)H as one donor, and incorporation of one atom of oxygen (GO:0016709);Molecular Function: heme binding (GO:0020037)…
BnaC05g18500D	80	1	0.987654	0.0123457	159	0	1	0	41	0	1	0	0	99	1	0	0	69	1	0	0	109	1	0	Plant invertase/pectin methylesterase inhibitor superfamily; FUNCTIONS IN: enzyme inhibitor activity, pectinesterase activity; INVOLVED IN: cell wall modification; LOCATED IN: endomembrane system, cell wall, plant-type cell wall; EXPRESSED IN: 8 plant structures; EXPRESSED DURING: 4 anthesis, petal differentiation and expansion stage; CONTAINS InterPro DOMAIN/s: Pectinesterase, active site (Inter…	Cellular Component: extracellular region (GO:0005576);Cellular Component: cell wall (GO:0005618);Molecular Function: pectinesterase activity (GO:0030599);Biological Process: cell wall modification (GO:0042545);Molecular Function: aspartyl esterase activity (GO:0045330);Biological Process: pectin catabolic process (GO:0045490);Molecular Function: pectinesterase inhibitor activity (GO:0046910);Cell…
BnaC05g19630D	27	1	0.964286	0.0357143	39	1	0.975	0.025	95	3	0.969388	0.0306122	8	158	0.951807	0.0481928	0	105	1	0	0	148	1	0	Actin cross-linking protein; FUNCTIONS IN: molecular_function unknown; INVOLVED IN: biological_process unknown; LOCATED IN: vacuole; EXPRESSED IN: 23 plant structures; EXPRESSED DURING: 13 growth stages; CONTAINS InterPro DOMAIN/s: Protein of unknown function DUF569 (InterPro:IPR007679), Actin cross-linking (InterPro:IPR008999); BEST Arabidopsis thaliana protein match is: Protein of unknown funct…	#N/A
BnaC05g36470D	30	2	0.9375	0.0625	30	0	1	0	18	1	0.947368	0.0526316	0	27	1	0	0	19	1	0	2	20	0.909091	0.0909091	acyl-activating enzyme 7 (AAE7); FUNCTIONS IN: acetate-CoA ligase activity, AMP binding; INVOLVED IN: glyoxylate cycle, acetate metabolic process; LOCATED IN: peroxisome; EXPRESSED IN: 23 plant structures; EXPRESSED DURING: 14 growth stages; CONTAINS InterPro DOMAIN/s: AMP-dependent synthetase/ligase (InterPro:IPR000873); BEST Arabidopsis thaliana protein match is: acyl activating enzyme 1 (TAIR:…	Molecular Function: acetate-CoA ligase activity (GO:0003987);Cellular Component: peroxisome (GO:0005777);Biological Process: acetate metabolic process (GO:0006083);Biological Process: glyoxylate cycle (GO:0006097);Biological Process: butyrate metabolic process (GO:0019605);Molecular Function: butyrate-CoA ligase activity (GO:0047760);
BnaC05g48510D	14	0	1	0	37	0	1	0	31	0	1	0	0	25	1	0	0	28	1	0	0	20	1	0	serine carboxypeptidase-like 25 (scpl25); FUNCTIONS IN: serine-type carboxypeptidase activity; INVOLVED IN: proteolysis; LOCATED IN: endomembrane system; EXPRESSED IN: 22 plant structures; EXPRESSED DURING: 13 growth stages; CONTAINS InterPro DOMAIN/s: Peptidase S10, serine carboxypeptidase (InterPro:IPR001563), Peptidase S10, serine carboxypeptidase, active site (InterPro:IPR018202); BEST Arabid…	Molecular Function: serine-type carboxypeptidase activity (GO:0004185);Cellular Component: extracellular space (GO:0005615);Biological Process: brassinosteroid mediated signaling pathway (GO:0009742);Biological Process: proteolysis involved in cellular protein catabolic process (GO:0051603);
BnaC06g12100D	29	3	0.90625	0.09375	41	0	1	0	56	0	1	0	0	18	1	0	0	47	1	0	2	37	0.948718	0.0512821	beta glucosidase 42 (BGLU42); FUNCTIONS IN: cation binding, beta-glucosidase activity, hydrolase activity, hydrolyzing O-glycosyl compounds, catalytic activity; INVOLVED IN: cellulose catabolic process, carbohydrate metabolic process; EXPRESSED IN: 23 plant structures; EXPRESSED DURING: 13 growth stages; CONTAINS InterPro DOMAIN/s: Glycoside hydrolase, family 1, beta-glucosidase (InterPro:IPR0177…	Cellular Component: cytosol (GO:0005829);Molecular Function: beta-glucosidase activity (GO:0008422);Biological Process: cellulose catabolic process (GO:0030245);Biological Process: cellular response to iron ion (GO:0071281);Biological Process: cellular response to ethylene stimulus (GO:0071369);Biological Process: cellular response to nitric oxide (GO:0071732);Molecular Function: scopolin beta-gl…
BnaC06g39960D	87	2	0.977528	0.0224719	85	5	0.944444	0.0555556	69	0	1	0	0	105	1	0	1	118	0.991597	0.00840336	1	123	0.991935	0.00806452	AP2/B3-like transcriptional factor family protein; FUNCTIONS IN: DNA binding; INVOLVED IN: regulation of transcription, DNA-dependent; LOCATED IN: cellular_component unknown; EXPRESSED IN: 7 plant structures; EXPRESSED DURING: F mature embryo stage, petal differentiation and expansion stage, E expanded cotyledon stage, D bilateral stage; CONTAINS InterPro DOMAIN/s: Transcriptional factor B3 (Inte…	Molecular Function: DNA binding (GO:0003677);Cellular Component: nucleus (GO:0005634);Biological Process: transcription, DNA-templated (GO:0006351);Biological Process: regulation of transcription, DNA-templated (GO:0006355);
BnaC06g42070D	176	0	1	0	270	0	1	0	251	1	0.996032	0.00396825	0	406	1	0	2	434	0.995413	0.00458716	0	324	1	0	cytochrome p450 81d1 (CYP81D1); FUNCTIONS IN: electron carrier activity, monooxygenase activity, iron ion binding, oxygen binding, heme binding; INVOLVED IN: oxidation reduction; LOCATED IN: endomembrane system; EXPRESSED IN: 18 plant structures; EXPRESSED DURING: 8 growth stages; CONTAINS InterPro DOMAIN/s: Cytochrome P450 (InterPro:IPR001128), Cytochrome P450, conserved site (InterPro:IPR017972…	Molecular Function: iron ion binding (GO:0005506);Cellular Component: membrane (GO:0016020);Cellular Component: integral component of membrane (GO:0016021);Molecular Function: oxidoreductase activity, acting on paired donors, with incorporation or reduction of molecular oxygen, NAD(P)H as one donor, and incorporation of one atom of oxygen (GO:0016709);Molecular Function: heme binding (GO:0020037)…
BnaC07g06340D	56	1	0.982456	0.0175439	67	2	0.971014	0.0289855	78	0	1	0	2	40	0.952381	0.047619	1	41	0.97619	0.0238095	0	55	1	0	EXORDIUM like 5 (EXL5); FUNCTIONS IN: molecular_function unknown; INVOLVED IN: biological_process unknown; LOCATED IN: endomembrane system; EXPRESSED IN: 22 plant structures; EXPRESSED DURING: 13 growth stages; CONTAINS InterPro DOMAIN/s: Phosphate-induced protein 1 (InterPro:IPR006766); BEST Arabidopsis thaliana protein match is: EXORDIUM like 1 (TAIR:AT2G35150.1); Has 402 Blast hits to 401 prot…	Cellular Component: extracellular space (GO:0005615);Cellular Component: apoplast (GO:0048046);
BnaC07g22140D	36	0	1	0	50	0	1	0	75	2	0.974026	0.025974	0	78	1	0	0	97	1	0	0	79	1	0	fucosyltransferase 2 (FUT2); FUNCTIONS IN: transferase activity, transferring glycosyl groups, fucosyltransferase activity; INVOLVED IN: cell wall biogenesis; LOCATED IN: endomembrane system, membrane; EXPRESSED IN: 9 plant structures; EXPRESSED DURING: 4 anthesis, petal differentiation and expansion stage; CONTAINS InterPro DOMAIN/s: Xyloglucan fucosyltransferase (InterPro:IPR004938); BEST Arabi…	Cellular Component: Golgi apparatus (GO:0005794);Biological Process: protein glycosylation (GO:0006486);Molecular Function: galactoside 2-alpha-L-fucosyltransferase activity (GO:0008107);Molecular Function: fucosyltransferase activity (GO:0008417);Biological Process: plant-type cell wall biogenesis (GO:0009832);Biological Process: xyloglucan biosynthetic process (GO:0009969);Cellular Component: i…
BnaC07g25500D	73	0	1	0	19	0	1	0	69	0	1	0	0	62	1	0	0	55	1	0	0	127	1	0	expansin A5 (EXPA5); INVOLVED IN: plant-type cell wall modification involved in multidimensional cell growth, unidimensional cell growth, plant-type cell wall loosening; LOCATED IN: endomembrane system, extracellular region; EXPRESSED IN: 21 plant structures; EXPRESSED DURING: 13 growth stages; CONTAINS InterPro DOMAIN/s: Pollen allergen, N-terminal (InterPro:IPR014734), Rare lipoprotein A (Inter…	Cellular Component: extracellular region (GO:0005576);Cellular Component: cell wall (GO:0005618);Biological Process: plant-type cell wall organization (GO:0009664);Biological Process: unidimensional cell growth (GO:0009826);Cellular Component: membrane (GO:0016020);Biological Process: primary root development (GO:0080022);
BnaC07g25550D	60	0	1	0	57	0	1	0	64	5	0.927536	0.0724638	0	220	1	0	3	174	0.983051	0.0169492	0	123	1	0	glycine-rich protein; FUNCTIONS IN: molecular_function unknown; INVOLVED IN: biological_process unknown; LOCATED IN: cellular_component unknown; EXPRESSED IN: 25 plant structures; EXPRESSED DURING: 15 growth stages; BEST Arabidopsis thaliana protein match is: unknown protein (TAIR:AT5G39570.1); Has 110108 Blast hits to 41750 proteins in 1670 species: Archae - 199; Bacteria - 11749; Metazoa - 3476…	#N/A
BnaC07g27750D	13	0	1	0	23	0	1	0	29	0	1	0	0	11	1	0	0	16	1	0	1	14	0.933333	0.0666667	Frigida-like protein; FUNCTIONS IN: molecular_function unknown; INVOLVED IN: biological_process unknown; LOCATED IN: cellular_component unknown; EXPRESSED IN: 24 plant structures; EXPRESSED DURING: 14 growth stages; CONTAINS InterPro DOMAIN/s: Frigida-like (InterPro:IPR012474); BEST Arabidopsis thaliana protein match is: FRIGIDA-like protein (TAIR:AT5G48385.1); Has 1807 Blast hits to 1807 protein…	#N/A
BnaC07g33390D	45	0	1	0	85	6	0.934066	0.0659341	81	0	1	0	0	42	1	0	0	20	1	0	0	22	1	0	alpha/beta-Hydrolases superfamily protein; FUNCTIONS IN: epoxide hydrolase activity, catalytic activity; INVOLVED IN: biological_process unknown; LOCATED IN: mitochondrion; CONTAINS InterPro DOMAIN/s: Epoxide hydrolase-like (InterPro:IPR000639), Alpha/beta hydrolase fold-1 (InterPro:IPR000073); BEST Arabidopsis thaliana protein match is: alpha/beta-Hydrolases superfamily protein (TAIR:AT4G15955.3…	#N/A
BnaC07g36310D	17	0	1	0	12	0	1	0	14	1	0.933333	0.0666667	0	51	1	0	0	20	1	0	0	27	1	0	plasma-membrane associated cation-binding protein 1 (PCAP1); FUNCTIONS IN: calmodulin binding, copper ion binding, phosphatidylinositol-3,4,5-trisphosphate binding, phosphatidylinositol-3,5-bisphosphate binding, calcium ion binding; INVOLVED IN: response to cold, N-terminal peptidyl-glycine N-myristoylation, defense response to bacterium; LOCATED IN: plasma membrane, vacuole; EXPRESSED IN: 35 pla…	Molecular Function: copper ion binding (GO:0005507);Molecular Function: calcium ion binding (GO:0005509);Molecular Function: calmodulin binding (GO:0005516);Molecular Function: phosphatidylinositol-4,5-bisphosphate binding (GO:0005546);Molecular Function: phosphatidylinositol-3,4,5-trisphosphate binding (GO:0005547);Cellular Component: cytoplasmic microtubule (GO:0005881);Cellular Component: plas…
BnaC07g39690D	131	0	1	0	131	0	1	0	159	3	0.981481	0.0185185	0	244	1	0	2	270	0.992647	0.00735294	0	252	1	0	arginine/serine-rich splicing factor 35 (RSP35); FUNCTIONS IN: RNA binding, nucleotide binding, nucleic acid binding; INVOLVED IN: nuclear mRNA splicing, via spliceosome, RNA splicing; LOCATED IN: nuclear speck, spliceosomal complex; EXPRESSED IN: 22 plant structures; EXPRESSED DURING: 13 growth stages; CONTAINS InterPro DOMAIN/s: RNA recognition motif, RNP-1 (InterPro:IPR000504), Nucleotide-bind…	Molecular Function: nucleotide binding (GO:0000166);Biological Process: mRNA splicing, via spliceosome (GO:0000398);Molecular Function: RNA binding (GO:0003723);Cellular Component: spliceosomal complex (GO:0005681);Biological Process: RNA splicing (GO:0008380);Cellular Component: nuclear dicing body (GO:0010445);Cellular Component: nuclear speck (GO:0016607);Biological Process: primary miRNA proc…
BnaC07g42280D	66	4	0.942857	0.0571429	56	4	0.933333	0.0666667	81	1	0.987805	0.0121951	0	113	1	0	3	135	0.978261	0.0217391	1	69	0.985714	0.0142857	PA-domain containing subtilase family protein; FUNCTIONS IN: identical protein binding, serine-type endopeptidase activity; INVOLVED IN: proteolysis, negative regulation of catalytic activity; LOCATED IN: endomembrane system, cell wall, membrane; EXPRESSED IN: 20 plant structures; EXPRESSED DURING: 13 growth stages; CONTAINS InterPro DOMAIN/s: Protease-associated PA (InterPro:IPR003137), Proteina…	Molecular Function: serine-type endopeptidase activity (GO:0004252);Cellular Component: extracellular region (GO:0005576);Cellular Component: cell wall (GO:0005618);Cellular Component: membrane (GO:0016020);
BnaC08g29330D	40	0	1	0	44	2	0.956522	0.0434783	82	0	1	0	0	19	1	0	3	33	0.916667	0.0833333	0	14	1	0	tetratricopetide-repeat thioredoxin-like 4 (TTL4); FUNCTIONS IN: binding; INVOLVED IN: cell redox homeostasis; LOCATED IN: cellular_component unknown; EXPRESSED IN: 22 plant structures; EXPRESSED DURING: 13 growth stages; CONTAINS InterPro DOMAIN/s: Molecular chaperone, heat shock protein, Hsp40, DnaJ (InterPro:IPR015609), Tetratricopeptide TPR-1 (InterPro:IPR001440), Thioredoxin fold (InterPro:I…	Cellular Component: cell (GO:0005623);Biological Process: response to osmotic stress (GO:0006970);Biological Process: cell redox homeostasis (GO:0045454);
BnaC08g30360D	262	0	1	0	220	0	1	0	523	0	1	0	0	170	1	0	0	74	1	0	1	93	0.989362	0.0106383	beta glucosidase 27 (BGLU27); FUNCTIONS IN: cation binding, hydrolase activity, hydrolyzing O-glycosyl compounds, catalytic activity; INVOLVED IN: carbohydrate metabolic process; LOCATED IN: cellular_component unknown; EXPRESSED IN: stem, hypocotyl, sepal, stamen; EXPRESSED DURING: 4 anthesis; CONTAINS InterPro DOMAIN/s: Glycoside hydrolase, family 1 (InterPro:IPR001360), Glycoside hydrolase, fam…	Biological Process: carbohydrate metabolic process (GO:0005975);Molecular Function: beta-glucosidase activity (GO:0008422);Molecular Function: scopolin beta-glucosidase activity (GO:0102483);Biological Process: glycosyl compound metabolic process (GO:1901657);
BnaC08g34170D	25	2	0.925926	0.0740741	16	0	1	0	11	0	1	0	0	79	1	0	0	72	1	0	0	50	1	0	heptahelical protein 3 (HHP3); FUNCTIONS IN: receptor activity; INVOLVED IN: response to oxidative stress, response to hormone stimulus, response to sucrose stimulus; LOCATED IN: integral to membrane; EXPRESSED IN: 23 plant structures; EXPRESSED DURING: 13 growth stages; CONTAINS InterPro DOMAIN/s: Hly-III related (InterPro:IPR004254); BEST Arabidopsis thaliana protein match is: heptahelical tran…	Molecular Function: signaling receptor activity (GO:0004872);Biological Process: response to oxidative stress (GO:0006979);Biological Process: response to hormone (GO:0009725);Biological Process: response to sucrose (GO:0009744);Cellular Component: integral component of membrane (GO:0016021);
BnaC08g34600D	174	0	1	0	122	2	0.983871	0.016129	172	7	0.960894	0.0391061	0	242	1	0	0	239	1	0	1	249	0.996	0.004	0	Cellular Component: plasma membrane (GO:0005886);Biological Process: megasporogenesis (GO:0009554);Cellular Component: anchored component of membrane (GO:0031225);
BnaC08g35220D	253	4	0.984436	0.0155642	246	2	0.991935	0.00806452	340	0	1	0	0	217	1	0	0	192	1	0	2	165	0.988024	0.011976	RAB GTPase homolog H1D (RABH1d); FUNCTIONS IN: GTP binding; INVOLVED IN: protein transport, small GTPase mediated signal transduction; LOCATED IN: mitochondrion; EXPRESSED IN: male gametophyte, flower, pollen tube; EXPRESSED DURING: L mature pollen stage, M germinated pollen stage, 4 anthesis; CONTAINS InterPro DOMAIN/s: Ras GTPase (InterPro:IPR001806), Small GTP-binding protein (InterPro:IPR0052…	Cellular Component: Golgi membrane (GO:0000139);Molecular Function: GTP binding (GO:0005525);Cellular Component: mitochondrion (GO:0005739);Cellular Component: Golgi apparatus (GO:0005794);Cellular Component: cytosol (GO:0005829);Biological Process: retrograde vesicle-mediated transport, Golgi to ER (GO:0006890);Biological Process: intra-Golgi vesicle-mediated transport (GO:0006891);Biological Pr…
BnaC08g37760D	45	0	1	0	147	5	0.967105	0.0328947	153	9	0.944444	0.0555556	0	121	1	0	2	109	0.981982	0.018018	0	104	1	0	lipoxygenase 3 (LOX3); FUNCTIONS IN: oxidoreductase activity, acting on single donors with incorporation of molecular oxygen, incorporation of two atoms of oxygen, lipoxygenase activity, iron ion binding, metal ion binding; INVOLVED IN: growth, response to fungus, jasmonic acid biosynthetic process, response to wounding, defense response; LOCATED IN: chloroplast; EXPRESSED IN: 22 plant structures…	Cellular Component: chloroplast (GO:0009507);Biological Process: pollen development (GO:0009555);Biological Process: response to wounding (GO:0009611);Biological Process: response to fungus (GO:0009620);Biological Process: response to high light intensity (GO:0009644);Biological Process: response to jasmonic acid (GO:0009753);Biological Process: anther dehiscence (GO:0009901);Molecular Function: …
BnaC08g49050D	18	0	1	0	57	4	0.934426	0.0655738	33	0	1	0	0	58	1	0	1	54	0.981818	0.0181818	4	37	0.902439	0.097561	Peroxidase superfamily protein; FUNCTIONS IN: peroxidase activity, heme binding; INVOLVED IN: oxidation reduction, response to oxidative stress; LOCATED IN: endomembrane system; EXPRESSED IN: leaf whorl, sperm cell, sepal, flower; EXPRESSED DURING: petal differentiation and expansion stage; CONTAINS InterPro DOMAIN/s: Haem peroxidase (InterPro:IPR010255), Plant peroxidase (InterPro:IPR000823), Pe…	Molecular Function: peroxidase activity (GO:0004601);Cellular Component: extracellular region (GO:0005576);Biological Process: response to oxidative stress (GO:0006979);Cellular Component: plant-type cell wall (GO:0009505);Biological Process: plant-type cell wall organization (GO:0009664);Molecular Function: heme binding (GO:0020037);Biological Process: hydrogen peroxide catabolic process (GO:004…
BnaC09g20470D	71	2	0.972603	0.0273973	115	0	1	0	131	0	1	0	4	52	0.928571	0.0714286	0	60	1	0	2	43	0.955556	0.0444444	unknown protein; BEST Arabidopsis thaliana protein match is: unknown protein (TAIR:AT1G15010.1); Has 73 Blast hits to 73 proteins in 12 species: Archae - 0; Bacteria - 0; Metazoa - 0; Fungi - 0; Plants - 73; Viruses - 0; Other Eukaryotes - 0 (source: NCBI BLink).	#N/A
BnaC09g52460D	38	4	0.904762	0.0952381	76	0	1	0	103	0	1	0	0	86	1	0	0	97	1	0	0	101	1	0	18S pre-ribosomal assembly protein gar2-related; FUNCTIONS IN: molecular_function unknown; LOCATED IN: plasma membrane; EXPRESSED IN: cotyledon; BEST Arabidopsis thaliana protein match is: unknown protein (TAIR:AT1G13650.1); Has 30201 Blast hits to 17322 proteins in 780 species: Archae - 12; Bacteria - 1396; Metazoa - 17338; Fungi - 3422; Plants - 5037; Viruses - 0; Other Eukaryotes - 2996 (sourc…	#N/A
BnaC09g54550D	38	2	0.95	0.05	35	0	1	0	29	0	1	0	0	89	1	0	0	67	1	0	0	114	1	0	Peroxidase superfamily protein; FUNCTIONS IN: peroxidase activity, heme binding; INVOLVED IN: response to oxidative stress, oxidation reduction; LOCATED IN: endomembrane system; EXPRESSED IN: embryo, hypocotyl, fruit, root; EXPRESSED DURING: C globular stage; CONTAINS InterPro DOMAIN/s: Haem peroxidase (InterPro:IPR010255), Plant peroxidase (InterPro:IPR000823), Peroxidases heam-ligand binding si…	Molecular Function: peroxidase activity (GO:0004601);Cellular Component: extracellular region (GO:0005576);Biological Process: response to oxidative stress (GO:0006979);Molecular Function: heme binding (GO:0020037);Biological Process: hydrogen peroxide catabolic process (GO:0042744);Molecular Function: metal ion binding (GO:0046872);
BnaC09g54560D	32	0	1	0	17	0	1	0	16	0	1	0	0	71	1	0	0	51	1	0	0	82	1	0	Major facilitator superfamily protein; LOCATED IN: plasma membrane, vacuole; EXPRESSED IN: 26 plant structures; EXPRESSED DURING: 15 growth stages; CONTAINS InterPro DOMAIN/s: Nodulin-like (InterPro:IPR010658), Major facilitator superfamily, general substrate transporter (InterPro:IPR016196); BEST Arabidopsis thaliana protein match is: Major facilitator superfamily protein (TAIR:AT3G01930.2); Has…	Biological Process: karyogamy (GO:0000741);Biological Process: transport (GO:0006810);Biological Process: response to salt stress (GO:0009651);Biological Process: polar nucleus fusion (GO:0010197);Cellular Component: integral component of membrane (GO:0016021);
BnaCnng08810D	95	0	1	0	129	0	1	0	140	0	1	0	0	188	1	0	0	240	1	0	0	186	1	0	Sec14p-like phosphatidylinositol transfer family protein; CONTAINS InterPro DOMAIN/s: Cellular retinaldehyde-binding/triple function, C-terminal (InterPro:IPR001251), Cellular retinaldehyde-binding/triple function, N-terminal (InterPro:IPR008273), Phosphatidylinositol transfer protein-like, N-terminal (InterPro:IPR011074); BEST Arabidopsis thaliana protein match is: Sec14p-like phosphatidylinosit…	Cellular Component: Golgi membrane (GO:0000139);Molecular Function: transporter activity (GO:0005215);Cellular Component: plasma membrane (GO:0005886);Biological Process: protein transport (GO:0015031);
BnaCnng16700D	76	0	1	0	123	2	0.984	0.016	77	0	1	0	1	80	0.987654	0.0123457	1	54	0.981818	0.0181818	5	64	0.927536	0.0724638	METHIONINE OVER-ACCUMULATOR 3 (MTO3); FUNCTIONS IN: methionine adenosyltransferase activity; INVOLVED IN: lignin biosynthetic process, response to cold, methionine metabolic process, S-adenosylmethionine biosynthetic process; LOCATED IN: nucleolus, cell wall, plasma membrane, membrane; EXPRESSED IN: 28 plant structures; EXPRESSED DURING: 16 growth stages; CONTAINS InterPro DOMAIN/s: S-adenosylmet…	Molecular Function: methionine adenosyltransferase activity (GO:0004478);Molecular Function: ATP binding (GO:0005524);Cellular Component: cytoplasm (GO:0005737);Biological Process: S-adenosylmethionine biosynthetic process (GO:0006556);Biological Process: one-carbon metabolic process (GO:0006730);Molecular Function: metal ion binding (GO:0046872);
BnaCnng28410D	58	0	1	0	128	0	1	0	79	0	1	0	0	39	1	0	2	68	0.971429	0.0285714	0	74	1	0	SKU5 similar 5 (sks5); FUNCTIONS IN: oxidoreductase activity, copper ion binding; INVOLVED IN: oxidation reduction; LOCATED IN: apoplast, cell wall, plant-type cell wall; EXPRESSED IN: 24 plant structures; EXPRESSED DURING: 13 growth stages; CONTAINS InterPro DOMAIN/s: Multicopper oxidase, type 3 (InterPro:IPR011707), Cupredoxin (InterPro:IPR008972), Multicopper oxidase, type 2 (InterPro:IPR01170…	Molecular Function: copper ion binding (GO:0005507);Cellular Component: extracellular region (GO:0005576);Molecular Function: oxidoreductase activity (GO:0016491);
BnaCnng28760D	25	0	1	0	17	1	0.944444	0.0555556	20	0	1	0	0	11	1	0	0	14	1	0	0	11	1	0	Heavy metal transport/detoxification superfamily protein ; FUNCTIONS IN: metal ion binding; INVOLVED IN: metal ion transport; LOCATED IN: chloroplast; EXPRESSED IN: 22 plant structures; EXPRESSED DURING: 12 growth stages; CONTAINS InterPro DOMAIN/s: Heavy metal transport/detoxification protein (InterPro:IPR006121); BEST Arabidopsis thaliana protein match is: Chloroplast-targeted copper chaperone …	Cellular Component: nucleus (GO:0005634);Cellular Component: cytoplasm (GO:0005737);Cellular Component: endoplasmic reticulum (GO:0005783);Biological Process: flower development (GO:0009908);Biological Process: root morphogenesis (GO:0010015);Biological Process: phloem transport (GO:0010233);Biological Process: metal ion transport (GO:0030001);Molecular Function: metal ion binding (GO:0046872);Mo…
BnaCnng40210D	12	1	0.923077	0.0769231	17	0	1	0	46	0	1	0	0	33	1	0	0	19	1	0	0	61	1	0	TOXICOS EN LEVADURA 2 (ATL2); FUNCTIONS IN: zinc ion binding; INVOLVED IN: response to chitin, defense response; EXPRESSED IN: 22 plant structures; EXPRESSED DURING: 13 growth stages; CONTAINS InterPro DOMAIN/s: Zinc finger, RING-type (InterPro:IPR001841), Zinc finger, C3HC4 RING-type (InterPro:IPR018957); BEST Arabidopsis thaliana protein match is: RING/U-box superfamily protein (TAIR:AT4G15975.…	Biological Process: defense response (GO:0006952);Molecular Function: zinc ion binding (GO:0008270);Biological Process: response to chitin (GO:0010200);Cellular Component: integral component of membrane (GO:0016021);Biological Process: proteasome-mediated ubiquitin-dependent protein catabolic process (GO:0043161);Molecular Function: ubiquitin protein ligase activity (GO:0061630);
BnaCnng40650D	14	0	1	0	15	0	1	0	12	0	1	0	0	23	1	0	0	11	1	0	0	16	1	0	unknown protein; FUNCTIONS IN: molecular_function unknown; INVOLVED IN: biological_process unknown; LOCATED IN: chloroplast; EXPRESSED IN: 19 plant structures; EXPRESSED DURING: 13 growth stages; Has 121 Blast hits to 121 proteins in 12 species: Archae - 0; Bacteria - 0; Metazoa - 0; Fungi - 0; Plants - 121; Viruses - 0; Other Eukaryotes - 0 (source: NCBI BLink).	#N/A
BnaCnng44170D	60	0	1	0	43	0	1	0	65	0	1	0	0	44	1	0	0	51	1	0	0	44	1	0	UDP-D-glucuronate 4-epimerase 6 (GAE6); FUNCTIONS IN: UDP-glucuronate 4-epimerase activity, catalytic activity; INVOLVED IN: cellular metabolic process, carbohydrate metabolic process, nucleotide-sugar metabolic process, metabolic process; LOCATED IN: cellular_component unknown; EXPRESSED IN: 26 plant structures; EXPRESSED DURING: 15 growth stages; CONTAINS InterPro DOMAIN/s: NAD-dependent epimer…	Cellular Component: endosome (GO:0005768);Cellular Component: Golgi apparatus (GO:0005794);Cellular Component: trans-Golgi network (GO:0005802);Cellular Component: integral component of membrane (GO:0016021);Cellular Component: Golgi cisterna membrane (GO:0032580);Biological Process: galacturonate biosynthetic process (GO:0033481);Molecular Function: UDP-glucuronate 4-epimerase activity (GO:00503…
BnaCnng65670D	12	0	1	0	27	0	1	0	31	0	1	0	0	60	1	0	0	36	1	0	0	33	1	0	TIFY7; CONTAINS InterPro DOMAIN/s: Tify (InterPro:IPR010399), CCT domain-like (InterPro:IPR018467); BEST Arabidopsis thaliana protein match is: jasmonate-zim-domain protein 4 (TAIR:AT1G48500.1); Has 360 Blast hits to 360 proteins in 27 species: Archae - 0; Bacteria - 0; Metazoa - 0; Fungi - 0; Plants - 360; Viruses - 0; Other Eukaryotes - 0 (source: NCBI BLink).	Molecular Function: transcription corepressor activity (GO:0003714);Cellular Component: nucleus (GO:0005634);Biological Process: transcription, DNA-templated (GO:0006351);Biological Process: regulation of transcription, DNA-templated (GO:0006355);Biological Process: defense response (GO:0006952);Biological Process: response to wounding (GO:0009611);Biological Process: response to jasmonic acid (G…
BnaCnng66150D	91	5	0.947917	0.0520833	133	3	0.977941	0.0220588	79	0	1	0	0	39	1	0	0	30	1	0	2	30	0.9375	0.0625	Plant L-ascorbate oxidase; FUNCTIONS IN: oxidoreductase activity, L-ascorbate oxidase activity, copper ion binding; INVOLVED IN: oxidation reduction; LOCATED IN: cell wall; EXPRESSED IN: 23 plant structures; EXPRESSED DURING: 13 growth stages; CONTAINS InterPro DOMAIN/s: Multicopper oxidase, type 2 (InterPro:IPR011706), Multicopper oxidase, type 3 (InterPro:IPR011707), Cupredoxin (InterPro:IPR008…	Molecular Function: copper ion binding (GO:0005507);Cellular Component: extracellular region (GO:0005576);Molecular Function: L-ascorbate oxidase activity (GO:0008447);
	♀ Y6×ZS11 ♂_20 DAP_rep1				♀ Y6×ZS11 ♂_20 DAP_rep2				♀ Y6×ZS11 ♂_20 DAP_rep3				♀ ZS11×Y6 ♂_20 DAP_rep1				♀ ZS11×Y6 ♂_20 DAP_rep2				♀ ZS11×Y6 ♂_20 DAP_rep3
	maternal reads	paternal reads			maternal reads	paternal reads			maternal reads	paternal reads			paternal reads	maternal reads			paternal reads	maternal reads			paternal reads	maternal reads
PEGs	Y6_20 DAP	ZS11_20 DAP	m/m+p	p/m+p	Y6_20 DAP	ZS11_20 DAP	m/m+p	p/m+p	Y6_20 DAP	ZS11_20 DAP	m/m+p	p/m+p	Y6_20 DAP	ZS11_20 DAP	m/m+p	p/m+p	Y6_20 DAP	ZS11_20 DAP	m/m+p	p/m+p	Y6_20 DAP	ZS11_20 DAP	m/m+p	p/m+p	description	GO term
BnaA01g26250D	7	61	0.102941	0.897059	18	74	0.195652	0.804348	24	51	0.32	0.68	65	12	0.155844	0.844156	58	6	0.09375	0.90625	66	19	0.223529	0.776471	RNA-binding protein 47B (RBP47B); FUNCTIONS IN: RNA binding; EXPRESSED IN: 23 plant structures; EXPRESSED DURING: 14 growth stages; CONTAINS InterPro DOMAIN/s: RNA recognition motif, RNP-1 (InterPro:IPR000504), Nucleotide-binding, alpha-beta plait (InterPro:IPR012677); BEST Arabidopsis thaliana protein match is: RNA-binding protein 47A (TAIR:AT1G49600.1); Has 37628 Blast hits to 21966 proteins in…	Molecular Function: nucleotide binding (GO:0000166);Molecular Function: mRNA binding (GO:0003729);Cellular Component: nucleus (GO:0005634);Cellular Component: cytosol (GO:0005829);Biological Process: mRNA processing (GO:0006397);Molecular Function: poly(A) binding (GO:0008143);Cellular Component: cytoplasmic stress granule (GO:0010494);Biological Process: cellular response to heat (GO:0034605);
BnaA02g01030D	12	92	0.115385	0.884615	35	84	0.294118	0.705882	24	60	0.285714	0.714286	93	7	0.07	0.93	79	27	0.254717	0.745283	101	19	0.158333	0.841667	embryonic flower 1 (EMF1); Has 1807 Blast hits to 1807 proteins in 277 species: Archae - 0; Bacteria - 0; Metazoa - 736; Fungi - 347; Plants - 385; Viruses - 0; Other Eukaryotes - 339 (source: NCBI BLink).	Molecular Function: double-stranded DNA binding (GO:0003690);Molecular Function: single-stranded DNA binding (GO:0003697);Molecular Function: RNA binding (GO:0003723);Cellular Component: nucleus (GO:0005634);Biological Process: post-embryonic development (GO:0009791);Biological Process: negative regulation of flower development (GO:0009910);Biological Process: meristem determinacy (GO:0010022);Bi…
BnaA04g19090D	16	691	0.0226308	0.977369	41	489	0.0773585	0.922642	16	134	0.106667	0.893333	108	60	0.357143	0.642857	130	85	0.395349	0.604651	80	45	0.36	0.64	zinc finger nuclease 2 (ZFN2); CONTAINS InterPro DOMAIN/s: Zinc finger, CCCH-type (InterPro:IPR000571); BEST Arabidopsis thaliana protein match is: Zinc finger C-x8-C-x5-C-x3-H type family protein (TAIR:AT1G04990.1); Has 1502 Blast hits to 1018 proteins in 167 species: Archae - 0; Bacteria - 2; Metazoa - 453; Fungi - 164; Plants - 727; Viruses - 0; Other Eukaryotes - 156 (source: NCBI BLink).	Molecular Function: DNA binding (GO:0003677);Cellular Component: nucleus (GO:0005634);Molecular Function: metal ion binding (GO:0046872);
BnaA05g08770D	17	165	0.0934066	0.906593	26	168	0.134021	0.865979	4	175	0.0223464	0.977654	93	49	0.34507	0.65493	82	24	0.226415	0.773585	144	38	0.208791	0.791209	SU(VAR)3-9 homolog 5 (SUVH5); FUNCTIONS IN: histone methyltransferase activity; INVOLVED IN: maintenance of DNA methylation, histone methylation, regulation of gene expression, epigenetic, response to chitin, chromatin silencing by small RNA; LOCATED IN: nucleus; EXPRESSED IN: 13 plant structures; EXPRESSED DURING: 7 growth stages; CONTAINS InterPro DOMAIN/s: SET domain (InterPro:IPR001214), SRA-…	Cellular Component: chromosome, centromeric region (GO:0000775);Cellular Component: nucleus (GO:0005634);Molecular Function: zinc ion binding (GO:0008270);Biological Process: response to chitin (GO:0010200);Biological Process: histone methylation (GO:0016571);Molecular Function: histone-lysine N-methyltransferase activity (GO:0018024);Biological Process: chromatin silencing by small RNA (GO:00310…
BnaAnng11890D	27	310	0.0801187	0.919881	17	377	0.0431472	0.956853	23	545	0.040493	0.959507	650	190	0.22619	0.77381	525	136	0.205749	0.794251	906	150	0.142045	0.857955	0	Molecular Function: RNA polymerase II regulatory region sequence-specific DNA binding (GO:0000977);Molecular Function: DNA binding (GO:0003677);Molecular Function: DNA-binding transcription factor activity (GO:0003700);Cellular Component: nucleus (GO:0005634);Biological Process: transcription, DNA-templated (GO:0006351);Biological Process: pollen development (GO:0009555);Biological Process: posit…
BnaC01g34710D	2	8	0.2	0.8	0	14	0	1	2	14	0.125	0.875	14	0	0	1	10	0	0	1	23	0	0	1	F-box and associated interaction domains-containing protein; CONTAINS InterPro DOMAIN/s: F-box domain, cyclin-like (InterPro:IPR001810), F-box domain, Skp2-like (InterPro:IPR022364), F-box associated domain, type 1 (InterPro:IPR006527), F-box associated interaction domain (InterPro:IPR017451); BEST Arabidopsis thaliana protein match is: F-box and associated interaction domains-containing protein …	Molecular Function: ubiquitin-protein transferase activity (GO:0004842);Biological Process: SCF-dependent proteasomal ubiquitin-dependent protein catabolic process (GO:0031146);
BnaC02g44930D	0	20	0	1	0	19	0	1	0	20	0	1	15	2	0.117647	0.882353	12	0	0	1	16	1	0.0588235	0.941176	F-box/RNI-like/FBD-like domains-containing protein; CONTAINS InterPro DOMAIN/s: F-box domain, cyclin-like (InterPro:IPR001810), FBD (InterPro:IPR013596), FBD-like (InterPro:IPR006566), F-box domain, Skp2-like (InterPro:IPR022364), Leucine-rich repeat 2 (InterPro:IPR013101); BEST Arabidopsis thaliana protein match is: F-box/RNI-like/FBD-like domains-containing protein (TAIR:AT1G16930.1); Has 1942 …	#N/A
BnaC02g44940D	0	16	0	1	4	46	0.08	0.92	0	29	0	1	14	0	0	1	25	7	0.21875	0.78125	26	5	0.16129	0.83871	Protein kinase superfamily protein; FUNCTIONS IN: protein serine/threonine/tyrosine kinase activity, kinase activity; INVOLVED IN: protein amino acid phosphorylation; LOCATED IN: cellular_component unknown; EXPRESSED IN: 22 plant structures; EXPRESSED DURING: 13 growth stages; CONTAINS InterPro DOMAIN/s: Protein kinase, catalytic domain (InterPro:IPR000719), Serine-threonine/tyrosine-protein kina…	#N/A
BnaC03g36920D	9	26	0.257143	0.742857	20	46	0.30303	0.69697	12	19	0.387097	0.612903	31	0	0	1	24	1	0.04	0.96	24	5	0.172414	0.827586	Transcription elongation factor (TFIIS) family protein; FUNCTIONS IN: transcription regulator activity, DNA binding; INVOLVED IN: transcription; LOCATED IN: nucleus; CONTAINS InterPro DOMAIN/s: Transcription factor IIS, N-terminal (InterPro:IPR017923), Transcription elongation factor, TFIIS/CRSP70, N-terminal, sub-type (InterPro:IPR003617), Transcription elongation factor, TFIIS/elongin A/CRSP70,…	Molecular Function: translation elongation factor activity (GO:0003746);Biological Process: regulation of transcription, DNA-templated (GO:0006355);Biological Process: transcription elongation from RNA polymerase II promoter (GO:0006368);Cellular Component: elongin complex (GO:0070449);
