# Supplementary material for: Genomic imprinted genes in reciprocal hybrid endosperm of Brassica napus
Source: BMC Plant Biol. 2021 Mar 16;21:140. doi: 10.1186/s12870-021-02908-8 (PMC7968328; doi:10.1186/s12870-021-02908-8)
Supplement: Supplementary file 7 — Additional file 7: Table S6. Imprinted genes identified in 25 DAP endosperm of reciprocal hybrids. [file 12870_2021_2908_MOESM7_ESM.xlsx]

## Sheet: Table S6
Additional file 7: Table S6. Imprinted genes indentified in 25 DAP endosperm of reciprocal hybrids
	♀ Y6×ZS11 ♂_25 DAP_rep1				♀ Y6×ZS11 ♂_25 DAP_rep2				♀ Y6×ZS11 ♂_25 DAP_rep3				♀ ZS11×Y6 ♂_25 DAP_rep1				♀ ZS11×Y6 ♂_25 DAP_rep2				♀ ZS11×Y6 ♂_25 DAP_rep3
	maternal reads	paternal reads			maternal reads	paternal reads			maternal reads	paternal reads			paternal reads	maternal reads			paternal reads	maternal reads			paternal reads	maternal reads
MEGs	Y6_25 DAP	ZS11_25 DAP	m/m+p	p/m+p	Y6_25 DAP	ZS11_25 DAP	m/m+p	p/m+p	Y6_25 DAP	ZS11_25 DAP	m/m+p	p/m+p	Y6_25 DAP	ZS11_25 DAP	m/m+p	p/m+p	Y6_25 DAP	ZS11_25 DAP	m/m+p	p/m+p	Y6_25 DAP	ZS11_25 DAP	m/m+p	q	description	GO term
BnaA01g15540D	11	0	1	0	10	0	1	0	10	0	1	0	0	14	1	0	0	25	1	0	0	21	1	#REF!	GAMT1; CONTAINS InterPro DOMAIN/s: SAM dependent carboxyl methyltransferase (InterPro:IPR005299); BEST Arabidopsis thaliana protein match is: gibberellic acid methyltransferase 2 (TAIR:AT5G56300.1); Has 916 Blast hits to 905 proteins in 122 species: Archae - 0; Bacteria - 67; Metazoa - 9; Fungi - 3; Plants - 723; Viruses - 0; Other Eukaryotes - 114 (source: NCBI BLink).	Molecular Function: S-adenosylmethionine-dependent methyltransferase activity (GO:0008757);Molecular Function: gibberellin carboxyl-O-methyltransferase activity (GO:0010341);Molecular Function: metal ion binding (GO:0046872);Molecular Function: gibberellin A9 carboxyl methyltransferase activity (GO:0102117);
BnaA01g15710D	59	0	1	0	27	0	1	0	25	2	0.925926	0.0740741	0	15	1	0	0	51	1	0	0	41	1	#REF!	oligopeptide transporter 5 (OPT5); CONTAINS InterPro DOMAIN/s: Tetrapeptide transporter, OPT1/isp4 (InterPro:IPR004648), Oligopeptide transporter OPT superfamily (InterPro:IPR004813); BEST Arabidopsis thaliana protein match is: oligopeptide transporter 1 (TAIR:AT5G55930.1); Has 1807 Blast hits to 1807 proteins in 277 species: Archae - 0; Bacteria - 0; Metazoa - 736; Fungi - 347; Plants - 385; Vir…	Cellular Component: integral component of plasma membrane (GO:0005887);Biological Process: protein transport (GO:0015031);Cellular Component: membrane (GO:0016020);Molecular Function: oligopeptide transmembrane transporter activity (GO:0035673);
BnaA01g36200D	137	0	1	0	126	0	1	0	89	0	1	0	2	131	0.984962	0.0150376	2	130	0.984848	0.0151515	2	158	0.9875	#REF!	BANYULS (BAN); FUNCTIONS IN: oxidoreductase activity, anthocyanidin reductase activity; INVOLVED IN: negative regulation of flavonoid biosynthetic process; EXPRESSED IN: 12 plant structures; EXPRESSED DURING: C globular stage, seed development stages; CONTAINS InterPro DOMAIN/s: NAD-dependent epimerase/dehydratase (InterPro:IPR001509), NAD(P)-binding domain (InterPro:IPR016040); BEST Arabidopsis …	Biological Process: flavonoid biosynthetic process (GO:0009813);Biological Process: negative regulation of flavonoid biosynthetic process (GO:0009964);Molecular Function: oxidoreductase activity (GO:0016491);Molecular Function: anthocyanidin reductase activity (GO:0033729);Molecular Function: coenzyme binding (GO:0050662);
BnaA02g12430D	29	0	1	0	28	0	1	0	32	0	1	0	0	127	1	0	0	152	1	0	0	145	1	#REF!	glutamine synthase clone F11 (GSR2); FUNCTIONS IN: glutamate-ammonia ligase activity, copper ion binding; INVOLVED IN: nitrate assimilation, response to fructose stimulus, response to salt stress, response to sucrose stimulus, response to glucose stimulus; LOCATED IN: cytosol, cytosolic ribosome, apoplast, vacuole, chloroplast envelope; EXPRESSED IN: 24 plant structures; EXPRESSED DURING: 14 grow…	Molecular Function: glutamate-ammonia ligase activity (GO:0004356);Molecular Function: ATP binding (GO:0005524);Cellular Component: cytoplasm (GO:0005737);Biological Process: glutamine biosynthetic process (GO:0006542);Biological Process: nitrogen fixation (GO:0009399);
BnaA02g15580D	94	0	1	0	49	1	0.98	0.02	78	0	1	0	0	156	1	0	0	158	1	0	0	119	1	#REF!	cytochrome P450, family 709, subfamily B, polypeptide 1 (CYP709B1); FUNCTIONS IN: electron carrier activity, monooxygenase activity, iron ion binding, oxygen binding, heme binding; INVOLVED IN: oxidation reduction; LOCATED IN: endomembrane system; EXPRESSED IN: embryo; EXPRESSED DURING: C globular stage; CONTAINS InterPro DOMAIN/s: Cytochrome P450 (InterPro:IPR001128), Cytochrome P450, E-class, g…	Molecular Function: monooxygenase activity (GO:0004497);Molecular Function: iron ion binding (GO:0005506);Cellular Component: integral component of membrane (GO:0016021);Molecular Function: oxidoreductase activity, acting on paired donors, with incorporation or reduction of molecular oxygen (GO:0016705);Molecular Function: heme binding (GO:0020037);
BnaA02g34950D	106	2	0.981481	0.0185185	67	0	1	0	71	1	0.986111	0.0138889	0	60	1	0	1	68	0.985507	0.0144928	0	71	1	#REF!	N-MYC downregulated-like 2 (NDL2); CONTAINS InterPro DOMAIN/s: Pollen specific protein SF21 (InterPro:IPR015511), Ndr (InterPro:IPR004142); BEST Arabidopsis thaliana protein match is: N-MYC downregulated-like 1 (TAIR:AT5G56750.1); Has 30201 Blast hits to 17322 proteins in 780 species: Archae - 12; Bacteria - 1396; Metazoa - 17338; Fungi - 3422; Plants - 5037; Viruses - 0; Other Eukaryotes - 2996 …	#N/A
BnaA02g35620D	17	0	1	0	16	0	1	0	18	0	1	0	0	15	1	0	0	16	1	0	0	19	1	#REF!	RING/U-box superfamily protein; FUNCTIONS IN: zinc ion binding; EXPRESSED IN: inflorescence meristem, root, flower; EXPRESSED DURING: 4 anthesis, petal differentiation and expansion stage; CONTAINS InterPro DOMAIN/s: Zinc finger, RING-type (InterPro:IPR001841), Zinc finger, C3HC4 RING-type (InterPro:IPR018957); BEST Arabidopsis thaliana protein match is: RING/U-box superfamily protein (TAIR:AT4G3…	Molecular Function: zinc ion binding (GO:0008270);Cellular Component: integral component of membrane (GO:0016021);Biological Process: proteasome-mediated ubiquitin-dependent protein catabolic process (GO:0043161);Molecular Function: ubiquitin protein ligase activity (GO:0061630);
BnaA03g00760D	26	0	1	0	11	0	1	0	16	0	1	0	0	29	1	0	0	17	1	0	0	16	1	#REF!	Concanavalin A-like lectin protein kinase family protein; FUNCTIONS IN: carbohydrate binding, kinase activity; INVOLVED IN: protein amino acid phosphorylation; LOCATED IN: endomembrane system; EXPRESSED IN: 19 plant structures; EXPRESSED DURING: 13 growth stages; CONTAINS InterPro DOMAIN/s: Legume lectin, beta chain (InterPro:IPR001220), Protein kinase, ATP binding site (InterPro:IPR017441), Seri…	Biological Process: defense response to oomycetes (GO:0002229);Molecular Function: protein serine/threonine kinase activity (GO:0004674);Molecular Function: ATP binding (GO:0005524);Cellular Component: plasma membrane (GO:0005886);Cellular Component: integral component of membrane (GO:0016021);Molecular Function: carbohydrate binding (GO:0030246);
BnaA03g05560D	101	7	0.935185	0.0648148	111	4	0.965217	0.0347826	95	1	0.989583	0.0104167	0	71	1	0	4	90	0.957447	0.0425532	2	65	0.970149	#REF!	IRREGULAR XYLEM 6 (IRX6); INVOLVED IN: secondary cell wall biogenesis; LOCATED IN: plasma membrane, anchored to membrane; EXPRESSED IN: 21 plant structures; EXPRESSED DURING: 12 growth stages; CONTAINS InterPro DOMAIN/s: Glycosyl-phosphatidyl inositol-anchored, plant (InterPro:IPR006918), COBRA-like (InterPro:IPR017391); BEST Arabidopsis thaliana protein match is: COBRA-like extracellular glycosy…	Cellular Component: vacuolar membrane (GO:0005774);Cellular Component: plasma membrane (GO:0005886);Biological Process: plant-type secondary cell wall biogenesis (GO:0009834);Biological Process: cellulose microfibril organization (GO:0010215);Biological Process: cell growth (GO:0016049);Cellular Component: anchored component of membrane (GO:0031225);
BnaA03g13510D	182	0	1	0	183	2	0.989189	0.0108108	142	0	1	0	2	51	0.962264	0.0377358	0	57	1	0	0	46	1	#REF!	unknown protein; Has 4750 Blast hits to 3160 proteins in 341 species: Archae - 14; Bacteria - 239; Metazoa - 1329; Fungi - 394; Plants - 197; Viruses - 79; Other Eukaryotes - 2498 (source: NCBI BLink).	#N/A
BnaA03g17390D	22	0	1	0	14	0	1	0	16	0	1	0	0	19	1	0	1	35	0.972222	0.0277778	0	19	1	#REF!	unknown protein; Has 21 Blast hits to 21 proteins in 7 species: Archae - 0; Bacteria - 0; Metazoa - 0; Fungi - 0; Plants - 21; Viruses - 0; Other Eukaryotes - 0 (source: NCBI BLink).	#N/A
BnaA03g21500D	156	3	0.981132	0.0188679	99	0	1	0	120	6	0.952381	0.047619	3	87	0.966667	0.0333333	0	37	1	0	0	199	1	#REF!	Calcium-binding EF-hand family protein; FUNCTIONS IN: calcium ion binding; LOCATED IN: cellular_component unknown; EXPRESSED IN: 24 plant structures; EXPRESSED DURING: 14 growth stages; CONTAINS InterPro DOMAIN/s: EF-Hand 1, calcium-binding site (InterPro:IPR018247), EF-HAND 2 (InterPro:IPR018249), EF-hand-like domain (InterPro:IPR011992); BEST Arabidopsis thaliana protein match is: pinoid-bindin…	Molecular Function: calcium ion binding (GO:0005509);Biological Process: trichome branching (GO:0010091);
BnaA03g22900D	133	0	1	0	140	3	0.979021	0.020979	96	0	1	0	0	135	1	0	0	178	1	0	0	178	1	#REF!	cytochrome P450, family 711, subfamily A, polypeptide 1 (CYP711A1); FUNCTIONS IN: electron carrier activity, monooxygenase activity, iron ion binding, oxygen binding, heme binding; INVOLVED IN: carotenoid biosynthetic process, positive regulation of flavonoid biosynthetic process, regulation of meristem structural organization, secondary shoot formation, auxin polar transport; LOCATED IN: endomem…	Molecular Function: monooxygenase activity (GO:0004497);Molecular Function: iron ion binding (GO:0005506);Biological Process: auxin polar transport (GO:0009926);Biological Process: regulation of meristem structural organization (GO:0009934);Biological Process: positive regulation of flavonoid biosynthetic process (GO:0009963);Biological Process: secondary shoot formation (GO:0010223);Cellular Com…
BnaA03g24210D	14	0	1	0	24	0	1	0	39	0	1	0	0	40	1	0	2	31	0.939394	0.0606061	0	49	1	#REF!	SEEDSTICK (STK); FUNCTIONS IN: protein binding, sequence-specific DNA binding transcription factor activity; INVOLVED IN: regulation of transcription, DNA-dependent, ovule development, carpel development; LOCATED IN: nucleus; EXPRESSED IN: 11 plant structures; EXPRESSED DURING: 4 anthesis, C globular stage, petal differentiation and expansion stage, E expanded cotyledon stage; CONTAINS InterPro D…	Biological Process: MAPK cascade (GO:0000165);Molecular Function: RNA polymerase II regulatory region sequence-specific DNA binding (GO:0000977);Molecular Function: DNA-binding transcription factor activity (GO:0003700);Cellular Component: nucleus (GO:0005634);Biological Process: transcription, DNA-templated (GO:0006351);Biological Process: positive regulation of transcription by RNA polymerase I…
BnaA03g31730D	238	0	1	0	242	0	1	0	240	0	1	0	5	224	0.978166	0.0218341	4	229	0.982833	0.0171674	9	223	0.961207	#REF!	BSMT1; CONTAINS InterPro DOMAIN/s: SAM dependent carboxyl methyltransferase (InterPro:IPR005299); BEST Arabidopsis thaliana protein match is: S-adenosyl-L-methionine-dependent methyltransferases superfamily protein (TAIR:AT5G04370.1); Has 958 Blast hits to 946 proteins in 124 species: Archae - 0; Bacteria - 67; Metazoa - 9; Fungi - 5; Plants - 736; Viruses - 0; Other Eukaryotes - 141 (source: NCB…	Biological Process: defense response (GO:0006952);Molecular Function: S-adenosylmethionine-dependent methyltransferase activity (GO:0008757);Biological Process: response to wounding (GO:0009611);Molecular Function: metal ion binding (GO:0046872);Biological Process: response to other organism (GO:0051707);Molecular Function: 2-phytyl-1,4-naphthoquinone methyltransferase activity (GO:0052624);Molec…
BnaA03g47450D	107	1	0.990741	0.00925926	87	0	1	0	80	0	1	0	1	40	0.97561	0.0243902	0	37	1	0	0	24	1	#REF!	alpha/beta-Hydrolases superfamily protein; CONTAINS InterPro DOMAIN/s: Alpha/beta hydrolase fold-1 (InterPro:IPR000073); BEST Arabidopsis thaliana protein match is: alpha/beta-Hydrolases superfamily protein (TAIR:AT2G36290.1); Has 1039 Blast hits to 1035 proteins in 267 species: Archae - 10; Bacteria - 561; Metazoa - 10; Fungi - 51; Plants - 319; Viruses - 0; Other Eukaryotes - 88 (source: NCBI B…	Cellular Component: extracellular region (GO:0005576);Cellular Component: cell wall (GO:0005618);Cellular Component: plasma membrane (GO:0005886);Molecular Function: hydrolase activity (GO:0016787);Biological Process: cell wall organization (GO:0071555);
BnaA03g58750D	128	0	1	0	47	0	1	0	79	0	1	0	0	160	1	0	0	245	1	0	0	238	1	#REF!	Disease resistance-responsive (dirigent-like protein) family protein; FUNCTIONS IN: molecular_function unknown; INVOLVED IN: lignan biosynthetic process, defense response; LOCATED IN: endomembrane system; EXPRESSED IN: 21 plant structures; EXPRESSED DURING: 13 growth stages; CONTAINS InterPro DOMAIN/s: Plant disease resistance response protein (InterPro:IPR004265); BEST Arabidopsis thaliana prote…	Molecular Function: guiding stereospecific synthesis activity (GO:0042349);Molecular Function: identical protein binding (GO:0042802);Molecular Function: protein homodimerization activity (GO:0042803);Cellular Component: apoplast (GO:0048046);Biological Process: regulation of catalytic activity (GO:0050790);Biological Process: (-)-pinoresinol biosynthetic process (GO:1901599);
BnaA04g10200D	71	0	1	0	74	0	1	0	32	0	1	0	8	90	0.918367	0.0816327	0	99	1	0	0	86	1	#REF!	Protein of unknown function (DUF1645); CONTAINS InterPro DOMAIN/s: Protein of unknown function DUF1645 (InterPro:IPR012442); BEST Arabidopsis thaliana protein match is: Protein of unknown function (DUF1645) (TAIR:AT1G23710.1); Has 180 Blast hits to 180 proteins in 16 species: Archae - 0; Bacteria - 0; Metazoa - 2; Fungi - 0; Plants - 176; Viruses - 0; Other Eukaryotes - 2 (source: NCBI BLink).	#N/A
BnaA04g15260D	21	1	0.954545	0.0454545	11	0	1	0	14	0	1	0	2	20	0.909091	0.0909091	2	23	0.92	0.08	0	23	1	#REF!	EARLY FLOWERING 3 (ELF3); BEST Arabidopsis thaliana protein match is: unknown protein (TAIR:AT3G21320.1); Has 3878 Blast hits to 3344 proteins in 292 species: Archae - 0; Bacteria - 125; Metazoa - 1474; Fungi - 865; Plants - 343; Viruses - 16; Other Eukaryotes - 1055 (source: NCBI BLink).	Molecular Function: DNA-binding transcription factor activity (GO:0003700);Cellular Component: nucleus (GO:0005634);Biological Process: transcription, DNA-templated (GO:0006351);Biological Process: circadian rhythm (GO:0007623);Biological Process: response to cold (GO:0009409);Biological Process: red, far-red light phototransduction (GO:0009585);Biological Process: response to auxin (GO:0009733);…
BnaA04g15380D	165	0	1	0	146	0	1	0	111	0	1	0	1	40	0.97561	0.0243902	0	39	1	0	1	22	0.956522	#REF!	3-ketoacyl-CoA synthase 10 (KCS10); FUNCTIONS IN: transferase activity, transferring acyl groups other than amino-acyl groups, catalytic activity, acyltransferase activity; INVOLVED IN: in 8 processes; LOCATED IN: endoplasmic reticulum, membrane; EXPRESSED IN: 26 plant structures; EXPRESSED DURING: 13 growth stages; CONTAINS InterPro DOMAIN/s: Thiolase-like (InterPro:IPR016039), Very-long-chain 3…	Cellular Component: endoplasmic reticulum (GO:0005783);Cellular Component: endoplasmic reticulum membrane (GO:0005789);Biological Process: fatty acid biosynthetic process (GO:0006633);Biological Process: response to cold (GO:0009409);Biological Process: response to light stimulus (GO:0009416);Cellular Component: membrane (GO:0016020);Cellular Component: integral component of membrane (GO:0016021)…
BnaA04g22990D	325	1	0.996933	0.00306748	231	2	0.991416	0.00858369	207	2	0.990431	0.00956938	0	248	1	0	0	255	1	0	0	249	1	#REF!	nodulin MtN21 /EamA-like transporter family protein; FUNCTIONS IN: molecular_function unknown; INVOLVED IN: biological_process unknown; LOCATED IN: endomembrane system, membrane; EXPRESSED IN: 15 plant structures; EXPRESSED DURING: 6 growth stages; CONTAINS InterPro DOMAIN/s: Protein of unknown function DUF6, transmembrane (InterPro:IPR000620); BEST Arabidopsis thaliana protein match is: nodulin …	Cellular Component: plasma membrane (GO:0005886);Molecular Function: L-glutamine transmembrane transporter activity (GO:0015186);Cellular Component: integral component of membrane (GO:0016021);Biological Process: amino acid export across plasma membrane (GO:0044746);Biological Process: seed development (GO:0048316);Biological Process: amino acid homeostasis (GO:0080144);Biological Process: L-glut…
BnaA04g24790D	2114	1	0.999527	0.000472813	2071	1	0.999517	0.000482625	1879	1	0.999468	0.000531915	2	1032	0.998066	0.00193424	0	1087	1	0	3	985	0.996964	#REF!	ATPMEPCRD; FUNCTIONS IN: enzyme inhibitor activity, pectinesterase activity; INVOLVED IN: cell wall modification; LOCATED IN: cell wall, plant-type cell wall; EXPRESSED IN: 9 plant structures; EXPRESSED DURING: 4 anthesis, petal differentiation and expansion stage; CONTAINS InterPro DOMAIN/s: Pectinesterase, active site (InterPro:IPR018040), Pectin lyase fold/virulence factor (InterPro:IPR011050)…	Cellular Component: extracellular region (GO:0005576);Cellular Component: cell wall (GO:0005618);Molecular Function: pectinesterase activity (GO:0030599);Biological Process: cell wall modification (GO:0042545);Molecular Function: aspartyl esterase activity (GO:0045330);Biological Process: pectin catabolic process (GO:0045490);Molecular Function: pectinesterase inhibitor activity (GO:0046910);Cell…
BnaA05g04610D	54	0	1	0	41	0	1	0	51	0	1	0	0	32	1	0	0	28	1	0	0	44	1	#REF!	Plant invertase/pectin methylesterase inhibitor superfamily; FUNCTIONS IN: enzyme inhibitor activity, pectinesterase activity; INVOLVED IN: cell wall modification; LOCATED IN: membrane, plant-type cell wall; EXPRESSED IN: 9 plant structures; EXPRESSED DURING: 4 anthesis, C globular stage, petal differentiation and expansion stage; CONTAINS InterPro DOMAIN/s: Carbohydrate-binding/sugar hydrolysis …	Cellular Component: extracellular region (GO:0005576);Cellular Component: cell wall (GO:0005618);Biological Process: response to bacterium (GO:0009617);Biological Process: response to fungus (GO:0009620);Cellular Component: membrane (GO:0016020);Molecular Function: pectinesterase activity (GO:0030599);Biological Process: cell wall modification (GO:0042545);Molecular Function: aspartyl esterase ac…
BnaA05g08350D	85	0	1	0	106	0	1	0	83	0	1	0	2	50	0.961538	0.0384615	0	50	1	0	3	35	0.921053	#REF!	FERTILIZATION INDEPENDENT SEED 2 (FIS2); CONTAINS InterPro DOMAIN/s: Zinc finger, C2H2-like (InterPro:IPR015880), Polycomb protein, VEFS-Box (InterPro:IPR019135); BEST Arabidopsis thaliana protein match is: VEFS-Box of polycomb protein (TAIR:AT4G16845.2); Has 12278 Blast hits to 7688 proteins in 680 species: Archae - 7; Bacteria - 1319; Metazoa - 4326; Fungi - 1979; Plants - 496; Viruses - 125; O…	Cellular Component: nucleus (GO:0005634);Biological Process: transcription, DNA-templated (GO:0006351);Biological Process: regulation of transcription, DNA-templated (GO:0006355);Biological Process: multicellular organism development (GO:0007275);Molecular Function: metal ion binding (GO:0046872);
BnaA05g27950D	32	0	1	0	18	1	0.947368	0.0526316	10	0	1	0	0	10	1	0	0	10	1	0	1	10	0.909091	#REF!	senescence associated gene 20 (SAG20); CONTAINS InterPro DOMAIN/s: Wound-induced protein, Wun1, subgroup (InterPro:IPR016533), Wound-induced protein, Wun1 (InterPro:IPR009798); BEST Arabidopsis thaliana protein match is: Nuclear transport factor 2 (NTF2) family protein (TAIR:AT5G01740.1); Has 35333 Blast hits to 34131 proteins in 2444 species: Archae - 798; Bacteria - 22429; Metazoa - 974; Fungi …	#N/A
BnaA05g34230D	19	0	1	0	25	0	1	0	29	0	1	0	0	75	1	0	0	64	1	0	3	55	0.948276	#REF!	cytochrome P450, family 718 (CYP718); FUNCTIONS IN: electron carrier activity, monooxygenase activity, iron ion binding, oxygen binding, heme binding; INVOLVED IN: oxidation reduction; LOCATED IN: endomembrane system; CONTAINS InterPro DOMAIN/s: Cytochrome P450 (InterPro:IPR001128), Cytochrome P450, E-class, group I (InterPro:IPR002401), Cytochrome P450, conserved site (InterPro:IPR017972); BEST …	Molecular Function: monooxygenase activity (GO:0004497);Molecular Function: iron ion binding (GO:0005506);Cellular Component: integral component of membrane (GO:0016021);Molecular Function: heme binding (GO:0020037);Biological Process: paclitaxel biosynthetic process (GO:0042617);Molecular Function: taxadiene 5-alpha-hydroxylase activity (GO:0050604);
BnaA06g07630D	33	0	1	0	17	0	1	0	17	0	1	0	0	18	1	0	0	31	1	0	0	19	1	#REF!	cytochrome P450, family 71 subfamily B, polypeptide 7 (CYP71B7); FUNCTIONS IN: electron carrier activity, monooxygenase activity, iron ion binding, oxygen binding, heme binding; INVOLVED IN: oxidation reduction; EXPRESSED IN: 22 plant structures; EXPRESSED DURING: 13 growth stages; CONTAINS InterPro DOMAIN/s: Cytochrome P450 (InterPro:IPR001128), Cytochrome P450, E-class, group I (InterPro:IPR002…	Molecular Function: iron ion binding (GO:0005506);Cellular Component: membrane (GO:0016020);Cellular Component: integral component of membrane (GO:0016021);Molecular Function: oxidoreductase activity, acting on paired donors, with incorporation or reduction of molecular oxygen, NAD(P)H as one donor, and incorporation of one atom of oxygen (GO:0016709);Molecular Function: heme binding (GO:0020037)…
BnaA06g08340D	21	0	1	0	24	2	0.923077	0.0769231	30	0	1	0	2	36	0.947368	0.0526316	0	19	1	0	2	33	0.942857	#REF!	Plant protein of unknown function (DUF863); CONTAINS InterPro DOMAIN/s: Protein of unknown function DUF863, plant (InterPro:IPR008581); BEST Arabidopsis thaliana protein match is: Plant protein of unknown function (DUF863) (TAIR:AT1G62530.2); Has 160 Blast hits to 145 proteins in 37 species: Archae - 0; Bacteria - 2; Metazoa - 12; Fungi - 14; Plants - 101; Viruses - 0; Other Eukaryotes - 31 (sour…	#N/A
BnaA06g13850D	22	0	1	0	23	0	1	0	27	0	1	0	0	59	1	0	0	24	1	0	2	32	0.941176	#REF!	BEL1-like homeodomain 10 (BEL10); FUNCTIONS IN: DNA binding, sequence-specific DNA binding transcription factor activity; INVOLVED IN: regulation of transcription, DNA-dependent, regulation of transcription; LOCATED IN: nucleus; EXPRESSED IN: 20 plant structures; EXPRESSED DURING: 11 growth stages; CONTAINS InterPro DOMAIN/s: Homeobox (InterPro:IPR001356), Homeodomain-like (InterPro:IPR009057), P…	Molecular Function: DNA binding (GO:0003677);Molecular Function: DNA-binding transcription factor activity (GO:0003700);Cellular Component: nucleus (GO:0005634);Biological Process: transcription, DNA-templated (GO:0006351);
BnaA06g18900D	40	0	1	0	61	0	1	0	34	0	1	0	0	21	1	0	0	23	1	0	0	33	1	#REF!	GDSL-like Lipase/Acylhydrolase superfamily protein; FUNCTIONS IN: hydrolase activity, acting on ester bonds, carboxylesterase activity; INVOLVED IN: glycerol biosynthetic process, lipid metabolic process; LOCATED IN: endomembrane system; EXPRESSED IN: 22 plant structures; EXPRESSED DURING: 14 growth stages; CONTAINS InterPro DOMAIN/s: Lipase, GDSL (InterPro:IPR001087); BEST Arabidopsis thaliana p…	Cellular Component: extracellular region (GO:0005576);Biological Process: lipid catabolic process (GO:0016042);Molecular Function: hydrolase activity, acting on ester bonds (GO:0016788);
BnaA06g21330D	136	2	0.985507	0.0144928	88	1	0.988764	0.011236	112	1	0.99115	0.00884956	1	17	0.944444	0.0555556	0	26	1	0	0	21	1	#REF!	FUNCTIONS IN: molecular_function unknown; INVOLVED IN: biological_process unknown; LOCATED IN: vacuole; EXPRESSED IN: 24 plant structures; EXPRESSED DURING: 15 growth stages; CONTAINS InterPro DOMAIN/s: Stress up-regulated Nod 19 (InterPro:IPR011692); Has 30201 Blast hits to 17322 proteins in 780 species: Archae - 12; Bacteria - 1396; Metazoa - 17338; Fungi - 3422; Plants - 5037; Viruses - 0; Oth…	#N/A
BnaA06g23340D	142	0	1	0	117	0	1	0	85	0	1	0	0	50	1	0	0	54	1	0	0	58	1	#REF!	unknown protein; BEST Arabidopsis thaliana protein match is: unknown protein (TAIR:AT2G40390.1); Has 1807 Blast hits to 1807 proteins in 277 species: Archae - 0; Bacteria - 0; Metazoa - 736; Fungi - 347; Plants - 385; Viruses - 0; Other Eukaryotes - 339 (source: NCBI BLink).	#N/A
BnaA06g23800D	18	0	1	0	17	0	1	0	18	0	1	0	0	25	1	0	0	53	1	0	0	29	1	#REF!	FUNCTIONS IN: molecular_function unknown; INVOLVED IN: biological_process unknown; LOCATED IN: plasma membrane; EXPRESSED IN: 22 plant structures; EXPRESSED DURING: 13 growth stages; CONTAINS InterPro DOMAIN/s: RPM1-interacting protein 4, defence response (InterPro:IPR008700); BEST Arabidopsis thaliana protein match is: unknown protein (TAIR:AT5G09960.1); Has 30201 Blast hits to 17322 proteins in…	#N/A
BnaA06g26050D	21	0	1	0	25	0	1	0	33	1	0.970588	0.0294118	0	23	1	0	1	30	0.967742	0.0322581	2	37	0.948718	#REF!	RNI-like superfamily protein; CONTAINS InterPro DOMAIN/s: Leucine-rich repeat, cysteine-containing subtype (InterPro:IPR006553); BEST Arabidopsis thaliana protein match is: F-box/RNI-like superfamily protein (TAIR:AT4G15475.1); Has 1807 Blast hits to 1807 proteins in 277 species: Archae - 0; Bacteria - 0; Metazoa - 736; Fungi - 347; Plants - 385; Viruses - 0; Other Eukaryotes - 339 (source: NCBI …	#N/A
BnaA06g36440D	61	0	1	0	84	0	1	0	79	0	1	0	0	34	1	0	0	42	1	0	0	46	1	#REF!	Nuclear transport factor 2 (NTF2) family protein with RNA binding (RRM-RBD-RNP motifs) domain; FUNCTIONS IN: RNA binding, nucleotide binding, nucleic acid binding; INVOLVED IN: transport, nucleocytoplasmic transport; LOCATED IN: intracellular; EXPRESSED IN: 23 plant structures; EXPRESSED DURING: 13 growth stages; CONTAINS InterPro DOMAIN/s: Nuclear transport factor 2 (InterPro:IPR002075), RNA rec…	Molecular Function: nucleotide binding (GO:0000166);Molecular Function: RNA binding (GO:0003723);Cellular Component: cytoplasm (GO:0005737);Biological Process: mRNA processing (GO:0006397);Cellular Component: nuclear speck (GO:0016607);
BnaA06g40090D	105	1	0.990566	0.00943396	100	0	1	0	134	0	1	0	0	89	1	0	3	41	0.931818	0.0681818	0	141	1	#REF!	HAT2; FUNCTIONS IN: transcription repressor activity, DNA binding, sequence-specific DNA binding transcription factor activity; INVOLVED IN: response to auxin stimulus, auxin mediated signaling pathway, shade avoidance, regulation of transcription, DNA-dependent, unidimensional cell growth; LOCATED IN: nucleus; EXPRESSED IN: 21 plant structures; EXPRESSED DURING: 13 growth stages; CONTAINS InterP…	Molecular Function: DNA binding (GO:0003677);Molecular Function: DNA-binding transcription factor activity (GO:0003700);Cellular Component: nucleus (GO:0005634);Biological Process: transcription, DNA-templated (GO:0006351);Biological Process: shade avoidance (GO:0009641);Biological Process: response to auxin (GO:0009733);Biological Process: auxin-activated signaling pathway (GO:0009734);Biologica…
BnaA07g09530D	29	0	1	0	17	0	1	0	19	0	1	0	0	102	1	0	0	137	1	0	1	93	0.989362	#REF!	plasmodesmata callose-binding protein 4 (PDCB4); FUNCTIONS IN: callose binding, polysaccharide binding; INVOLVED IN: biological_process unknown; LOCATED IN: plasmodesma, plasma membrane, anchored to membrane; EXPRESSED IN: 22 plant structures; EXPRESSED DURING: 13 growth stages; CONTAINS InterPro DOMAIN/s: X8 (InterPro:IPR012946); BEST Arabidopsis thaliana protein match is: Carbohydrate-binding X…	Molecular Function: hydrolase activity, hydrolyzing O-glycosyl compounds (GO:0004553);Molecular Function: polysaccharide binding (GO:0030247);Cellular Component: anchored component of membrane (GO:0031225);Cellular Component: anchored component of plasma membrane (GO:0046658);
BnaA07g13930D	11	0	1	0	13	0	1	0	27	0	1	0	1	71	0.986111	0.0138889	12	109	0.900826	0.0991736	0	79	1	#REF!	beta-galactosidase 8 (BGAL8); FUNCTIONS IN: cation binding, sugar binding, beta-galactosidase activity, hydrolase activity, hydrolyzing O-glycosyl compounds, catalytic activity; INVOLVED IN: carbohydrate metabolic process; LOCATED IN: cell wall; EXPRESSED IN: 26 plant structures; EXPRESSED DURING: 13 growth stages; CONTAINS InterPro DOMAIN/s: Glycoside hydrolase, family 35, conserved site (InterP…	Molecular Function: beta-galactosidase activity (GO:0004565);Cellular Component: cell wall (GO:0005618);Cellular Component: vacuole (GO:0005773);Biological Process: carbohydrate metabolic process (GO:0005975);Molecular Function: carbohydrate binding (GO:0030246);Cellular Component: apoplast (GO:0048046);
BnaA07g22750D	81	0	1	0	96	0	1	0	82	1	0.987952	0.0120482	0	164	1	0	0	194	1	0	1	222	0.995516	#REF!	kunitz trypsin inhibitor 1 (KTI1); FUNCTIONS IN: endopeptidase inhibitor activity; INVOLVED IN: response to salt stress, response to hydrogen peroxide, defense response to bacterium, programmed cell death, response to salicylic acid stimulus; LOCATED IN: mitochondrion; EXPRESSED IN: 8 plant structures; EXPRESSED DURING: LP.06 six leaves visible, LP.04 four leaves visible, 4 anthesis, petal differ…	Biological Process: response to molecule of bacterial origin (GO:0002237);Biological Process: response to molecule of fungal origin (GO:0002238);Molecular Function: endopeptidase inhibitor activity (GO:0004866);Cellular Component: mitochondrion (GO:0005739);Biological Process: response to wounding (GO:0009611);Biological Process: response to nematode (GO:0009624);Biological Process: response to i…
BnaA07g23370D	467	0	1	0	432	0	1	0	426	0	1	0	3	327	0.990909	0.00909091	2	476	0.995816	0.0041841	0	424	1	#REF!	cytochrome P450, family 709, subfamily B, polypeptide 1 (CYP709B1); FUNCTIONS IN: electron carrier activity, monooxygenase activity, iron ion binding, oxygen binding, heme binding; INVOLVED IN: oxidation reduction; LOCATED IN: endomembrane system; EXPRESSED IN: embryo; EXPRESSED DURING: C globular stage; CONTAINS InterPro DOMAIN/s: Cytochrome P450 (InterPro:IPR001128), Cytochrome P450, E-class, g…	Molecular Function: monooxygenase activity (GO:0004497);Molecular Function: iron ion binding (GO:0005506);Cellular Component: integral component of membrane (GO:0016021);Molecular Function: oxidoreductase activity, acting on paired donors, with incorporation or reduction of molecular oxygen (GO:0016705);Molecular Function: heme binding (GO:0020037);
BnaA07g33880D	103	0	1	0	75	0	1	0	66	0	1	0	0	71	1	0	0	62	1	0	0	123	1	#REF!	Protein of unknown function (DUF581); EXPRESSED IN: 23 plant structures; EXPRESSED DURING: 13 growth stages; CONTAINS InterPro DOMAIN/s: Protein of unknown function DUF581 (InterPro:IPR007650); BEST Arabidopsis thaliana protein match is: Protein of unknown function (DUF581) (TAIR:AT1G22160.1); Has 525 Blast hits to 525 proteins in 19 species: Archae - 0; Bacteria - 0; Metazoa - 0; Fungi - 0; Plan…	Molecular Function: metal ion binding (GO:0046872);
BnaA08g24420D	96	0	1	0	74	0	1	0	67	3	0.957143	0.0428571	0	180	1	0	0	156	1	0	0	152	1	#REF!	cytochrome P450, family 71, subfamily B, polypeptide 2 (CYP71B2); FUNCTIONS IN: electron carrier activity, monooxygenase activity, iron ion binding, oxygen binding, heme binding; INVOLVED IN: response to cyclopentenone, heat acclimation; EXPRESSED IN: 24 plant structures; EXPRESSED DURING: 13 growth stages; CONTAINS InterPro DOMAIN/s: Cytochrome P450 (InterPro:IPR001128), Cytochrome P450, E-class…	Molecular Function: iron ion binding (GO:0005506);Biological Process: heat acclimation (GO:0010286);Cellular Component: membrane (GO:0016020);Cellular Component: integral component of membrane (GO:0016021);Molecular Function: oxidoreductase activity, acting on paired donors, with incorporation or reduction of molecular oxygen, NAD(P)H as one donor, and incorporation of one atom of oxygen (GO:0016…
BnaA08g25430D	52	0	1	0	27	0	1	0	22	0	1	0	0	16	1	0	0	11	1	0	0	16	1	#REF!	Protein of unknown function (DUF707); CONTAINS InterPro DOMAIN/s: Protein of unknown function DUF707 (InterPro:IPR007877); BEST Arabidopsis thaliana protein match is: Protein of unknown function (DUF707) (TAIR:AT1G61240.4); Has 308 Blast hits to 308 proteins in 23 species: Archae - 0; Bacteria - 5; Metazoa - 0; Fungi - 0; Plants - 300; Viruses - 0; Other Eukaryotes - 3 (source: NCBI BLink).	#N/A
BnaA08g26320D	144	0	1	0	171	0	1	0	116	0	1	0	0	53	1	0	0	56	1	0	0	56	1	#REF!	myb domain protein 61 (MYB61); CONTAINS InterPro DOMAIN/s: SANT, DNA-binding (InterPro:IPR001005), Homeodomain-like (InterPro:IPR009057), Myb, DNA-binding (InterPro:IPR014778), HTH transcriptional regulator, Myb-type, DNA-binding (InterPro:IPR017930), Homeodomain-related (InterPro:IPR012287), Myb transcription factor (InterPro:IPR015495); BEST Arabidopsis thaliana protein match is: myb domain pro…	#N/A
BnaA09g15490D	126	0	1	0	136	0	1	0	81	0	1	0	0	31	1	0	0	24	1	0	0	46	1	#REF!	NIMA-related kinase 3 (NEK3); FUNCTIONS IN: protein serine/threonine kinase activity, protein kinase activity, kinase activity, ATP binding; INVOLVED IN: protein amino acid phosphorylation; LOCATED IN: cellular_component unknown; EXPRESSED IN: 16 plant structures; EXPRESSED DURING: 11 growth stages; CONTAINS InterPro DOMAIN/s: Protein kinase, ATP binding site (InterPro:IPR017441), Protein kinase,…	Molecular Function: protein serine/threonine kinase activity (GO:0004674);Molecular Function: ATP binding (GO:0005524);
BnaA09g17870D	114	0	1	0	79	0	1	0	89	0	1	0	0	18	1	0	0	27	1	0	0	25	1	#REF!	Ribosomal protein L14p/L23e family protein; FUNCTIONS IN: structural constituent of ribosome; INVOLVED IN: translation; LOCATED IN: ribosome, intracellular, large ribosomal subunit; EXPRESSED IN: 22 plant structures; EXPRESSED DURING: 13 growth stages; CONTAINS InterPro DOMAIN/s: Ribosomal protein L14, bacterial-type (InterPro:IPR005745), Ribosomal protein L14b/L23e (InterPro:IPR000218), Ribosoma…	Molecular Function: structural constituent of ribosome (GO:0003735);Cellular Component: mitochondrion (GO:0005739);Cellular Component: mitochondrial large ribosomal subunit (GO:0005762);Biological Process: translation (GO:0006412);Molecular Function: large ribosomal subunit rRNA binding (GO:0070180);
BnaA09g19970D	141	0	1	0	117	6	0.95122	0.0487805	99	1	0.99	0.01	0	111	1	0	0	51	1	0	1	149	0.993333	#REF!	Wound-responsive family protein; FUNCTIONS IN: molecular_function unknown; INVOLVED IN: biological_process unknown; LOCATED IN: chloroplast; EXPRESSED IN: 22 plant structures; EXPRESSED DURING: 13 growth stages; CONTAINS InterPro DOMAIN/s: Protein of unknown function wound-induced (InterPro:IPR022251); Has 30201 Blast hits to 17322 proteins in 780 species: Archae - 12; Bacteria - 1396; Metazoa - …	#N/A
BnaA09g31650D	31	0	1	0	29	0	1	0	20	0	1	0	0	28	1	0	0	19	1	0	0	14	1	#REF!	Peroxidase superfamily protein; FUNCTIONS IN: peroxidase activity, heme binding; INVOLVED IN: oxidation reduction, response to oxidative stress; LOCATED IN: endomembrane system; CONTAINS InterPro DOMAIN/s: Haem peroxidase (InterPro:IPR010255), Plant peroxidase (InterPro:IPR000823), Peroxidases heam-ligand binding site (InterPro:IPR019793), Haem peroxidase, plant/fungal/bacterial (InterPro:IPR0020…	Molecular Function: peroxidase activity (GO:0004601);Cellular Component: extracellular region (GO:0005576);Biological Process: response to oxidative stress (GO:0006979);Cellular Component: plant-type cell wall (GO:0009505);Molecular Function: heme binding (GO:0020037);Biological Process: hydrogen peroxide catabolic process (GO:0042744);Biological Process: cell wall polysaccharide catabolic proces…
BnaA09g42170D	31	0	1	0	24	1	0.96	0.04	11	0	1	0	0	90	1	0	0	78	1	0	0	87	1	#REF!	0	Cellular Component: plasma membrane (GO:0005886);Biological Process: megasporogenesis (GO:0009554);Cellular Component: anchored component of membrane (GO:0031225);
BnaA10g02720D	86	2	0.977273	0.0227273	62	0	1	0	49	2	0.960784	0.0392157	0	47	1	0	3	86	0.966292	0.0337079	1	50	0.980392	#REF!	aldehyde oxidase 4 (AO4); CONTAINS InterPro DOMAIN/s: Aldehyde oxidase/xanthine dehydrogenase (InterPro:IPR016208), Ferredoxin (InterPro:IPR001041), Molybdopterin dehydrogenase, FAD-binding (InterPro:IPR002346), Beta-grasp fold, ferredoxin-type (InterPro:IPR012675), [2Fe-2S]-binding (InterPro:IPR002888), FAD-binding, type 2 (InterPro:IPR016166), CO dehydrogenase flavoprotein, C-terminal (InterPro…	Molecular Function: iron ion binding (GO:0005506);Cellular Component: cytosol (GO:0005829);Molecular Function: electron transfer activity (GO:0009055);Biological Process: abscisic acid biosynthetic process (GO:0009688);Biological Process: auxin biosynthetic process (GO:0009851);Molecular Function: oxidoreductase activity, acting on CH-OH group of donors (GO:0016614);Molecular Function: benzaldehy…
BnaA10g14600D	57	4	0.934426	0.0655738	44	1	0.977778	0.0222222	34	0	1	0	0	133	1	0	0	156	1	0	0	171	1	#REF!	aldehyde oxidase 1 (AAO1); CONTAINS InterPro DOMAIN/s: Aldehyde oxidase/xanthine dehydrogenase (InterPro:IPR016208), Ferredoxin (InterPro:IPR001041), Molybdopterin dehydrogenase, FAD-binding (InterPro:IPR002346), Beta-grasp fold, ferredoxin-type (InterPro:IPR012675), [2Fe-2S]-binding (InterPro:IPR002888), FAD-binding, type 2 (InterPro:IPR016166), CO dehydrogenase flavoprotein, C-terminal (InterPr…	Molecular Function: aldehyde oxidase activity (GO:0004031);Molecular Function: iron ion binding (GO:0005506);Cellular Component: cytosol (GO:0005829);Molecular Function: electron transfer activity (GO:0009055);Biological Process: abscisic acid biosynthetic process (GO:0009688);Biological Process: auxin biosynthetic process (GO:0009851);Molecular Function: oxidoreductase activity, acting on CH-OH …
BnaA10g15570D	70	0	1	0	67	0	1	0	42	0	1	0	1	13	0.928571	0.0714286	0	26	1	0	0	13	1	#REF!	glyoxal oxidase-related protein; FUNCTIONS IN: molecular_function unknown; INVOLVED IN: biological_process unknown; LOCATED IN: endomembrane system; EXPRESSED IN: 10 plant structures; EXPRESSED DURING: L mature pollen stage, M germinated pollen stage, 4 anthesis, C globular stage, petal differentiation and expansion stage; CONTAINS InterPro DOMAIN/s: Galactose oxidase/kelch, beta-propeller (Inter…	Molecular Function: aldehyde oxidase activity (GO:0004031);Cellular Component: extracellular region (GO:0005576);Biological Process: multicellular organism development (GO:0007275);
BnaA10g22490D	63	0	1	0	59	0	1	0	36	0	1	0	0	139	1	0	0	124	1	0	0	152	1	#REF!	0	#N/A
BnaA10g23330D	385	0	1	0	325	0	1	0	301	0	1	0	1	315	0.996835	0.00316456	0	292	1	0	0	275	1	#REF!	TRANSPARENT TESTA 7 (TT7); CONTAINS InterPro DOMAIN/s: Cytochrome P450 (InterPro:IPR001128), Cytochrome P450, E-class, group I (InterPro:IPR002401), Cytochrome P450, conserved site (InterPro:IPR017972); BEST Arabidopsis thaliana protein match is: cytochrome P450, family 706, subfamily A, polypeptide 6 (TAIR:AT4G12320.1); Has 35179 Blast hits to 34934 proteins in 1774 species: Archae - 51; Bacteri…	Molecular Function: iron ion binding (GO:0005506);Cellular Component: endoplasmic reticulum membrane (GO:0005789);Biological Process: response to auxin (GO:0009733);Biological Process: flavonoid biosynthetic process (GO:0009813);Cellular Component: membrane (GO:0016020);Cellular Component: integral component of membrane (GO:0016021);Molecular Function: flavonoid 3'-monooxygenase activity (GO:0016…
BnaA10g24450D	18	0	1	0	22	0	1	0	11	1	0.916667	0.0833333	0	22	1	0	0	16	1	0	0	15	1	#REF!	0	#N/A
BnaAnng03730D	89	0	1	0	62	0	1	0	60	0	1	0	2	38	0.95	0.05	5	55	0.916667	0.0833333	0	64	1	#REF!	cooperatively regulated by ethylene and jasmonate 1 (CEJ1); CONTAINS InterPro DOMAIN/s: DNA-binding, integrase-type (InterPro:IPR016177), Pathogenesis-related transcriptional factor/ERF, DNA-binding (InterPro:IPR001471); BEST Arabidopsis thaliana protein match is: DREB and EAR motif protein 2 (TAIR:AT5G67190.1); Has 5544 Blast hits to 5466 proteins in 235 species: Archae - 0; Bacteria - 0; Metazo…	Molecular Function: DNA binding (GO:0003677);Molecular Function: DNA-binding transcription factor activity (GO:0003700);Cellular Component: nucleus (GO:0005634);Biological Process: transcription, DNA-templated (GO:0006351);Biological Process: response to cold (GO:0009409);Biological Process: response to bacterium (GO:0009617);Biological Process: ethylene-activated signaling pathway (GO:0009873);B…
BnaAnng25160D	58	4	0.935484	0.0645161	40	2	0.952381	0.047619	22	2	0.916667	0.0833333	3	33	0.916667	0.0833333	0	43	1	0	2	37	0.948718	#REF!	S-adenosyl-L-methionine-dependent methyltransferases superfamily protein; CONTAINS InterPro DOMAIN/s: Protein of unknown function DUF248, methyltransferase putative (InterPro:IPR004159); BEST Arabidopsis thaliana protein match is: S-adenosyl-L-methionine-dependent methyltransferases superfamily protein (TAIR:AT4G19120.2); Has 1070 Blast hits to 1059 proteins in 86 species: Archae - 5; Bacteria - …	Cellular Component: Golgi membrane (GO:0000139);Cellular Component: cytoplasm (GO:0005737);Cellular Component: endosome (GO:0005768);Cellular Component: Golgi apparatus (GO:0005794);Cellular Component: trans-Golgi network (GO:0005802);Molecular Function: S-adenosylmethionine-dependent methyltransferase activity (GO:0008757);Cellular Component: integral component of membrane (GO:0016021);Biologica…
BnaAnng26700D	90	0	1	0	77	0	1	0	77	0	1	0	0	36	1	0	0	49	1	0	0	58	1	#REF!	FERTILIZATION-INDEPENDENT ENDOSPERM (FIE); CONTAINS InterPro DOMAIN/s: WD40 repeat 2 (InterPro:IPR019782), WD40 repeat, conserved site (InterPro:IPR019775), WD40 repeat (InterPro:IPR001680), G-protein beta WD-40 repeat, region (InterPro:IPR020472), WD40 repeat-like-containing domain (InterPro:IPR011046), WD40-repeat-containing domain (InterPro:IPR017986), WD40/YVTN repeat-like-containing domain (…	Molecular Function: DNA-binding transcription factor activity (GO:0003700);Cellular Component: chromatin silencing complex (GO:0005677);Biological Process: regulation of gene expression by genetic imprinting (GO:0006349);Biological Process: transcription, DNA-templated (GO:0006351);Biological Process: multicellular organism development (GO:0007275);Biological Process: response to cold (GO:0009409…
BnaC01g31810D	232	0	1	0	224	0	1	0	237	0	1	0	0	68	1	0	0	50	1	0	1	99	0.99	#REF!	Peroxidase superfamily protein; FUNCTIONS IN: peroxidase activity, transferase activity, transferring glycosyl groups; INVOLVED IN: response to oxidative stress, oxidation reduction; LOCATED IN: cell wall, nucleus, plant-type cell wall, cytoplasm; EXPRESSED IN: 15 plant structures; EXPRESSED DURING: 9 growth stages; CONTAINS InterPro DOMAIN/s: Haem peroxidase (InterPro:IPR010255), Plant peroxidas…	Molecular Function: peroxidase activity (GO:0004601);Cellular Component: extracellular region (GO:0005576);Cellular Component: cell wall (GO:0005618);Cellular Component: nucleus (GO:0005634);Cellular Component: cytoplasm (GO:0005737);Biological Process: response to oxidative stress (GO:0006979);Cellular Component: plant-type cell wall (GO:0009505);Cellular Component: plasmodesma (GO:0009506);Biol…
BnaC02g00130D	61	2	0.968254	0.031746	66	0	1	0	59	0	1	0	0	39	1	0	1	27	0.964286	0.0357143	0	54	1	#REF!	Eukaryotic aspartyl protease family protein; FUNCTIONS IN: DNA binding, aspartic-type endopeptidase activity; INVOLVED IN: proteolysis; EXPRESSED IN: 12 plant structures; EXPRESSED DURING: 4 anthesis, C globular stage, petal differentiation and expansion stage, E expanded cotyledon stage; CONTAINS InterPro DOMAIN/s: Peptidase aspartic (InterPro:IPR021109), Peptidase aspartic, catalytic (InterPro:…	Molecular Function: aspartic-type endopeptidase activity (GO:0004190);Cellular Component: plasma membrane (GO:0005886);Biological Process: proteolysis (GO:0006508);Biological Process: protein catabolic process (GO:0030163);Cellular Component: anchored component of membrane (GO:0031225);
BnaC02g26290D	212	0	1	0	181	0	1	0	136	0	1	0	0	284	1	0	0	309	1	0	0	306	1	#REF!	0	#N/A
BnaC02g30630D	24	0	1	0	12	0	1	0	26	0	1	0	0	15	1	0	0	44	1	0	0	12	1	#REF!	FUNCTIONS IN: phosphoinositide binding; INVOLVED IN: signal transduction; LOCATED IN: plasma membrane; EXPRESSED IN: 21 plant structures; EXPRESSED DURING: 13 growth stages; CONTAINS InterPro DOMAIN/s: Pleckstrin-like, plant (InterPro:IPR013666), Protein of unknown function DUF828 (InterPro:IPR008546); BEST Arabidopsis thaliana protein match is: Plant protein of unknown function (DUF828) with pla…	Biological Process: response to auxin (GO:0009733);Biological Process: auxin-activated signaling pathway (GO:0009734);Biological Process: phloem or xylem histogenesis (GO:0010087);Biological Process: leaf vascular tissue pattern formation (GO:0010305);
BnaC02g31140D	43	0	1	0	38	4	0.904762	0.0952381	41	0	1	0	0	151	1	0	0	166	1	0	0	140	1	#REF!	GASSHO 2 (GSO2); FUNCTIONS IN: protein serine/threonine kinase activity, protein kinase activity, ATP binding; INVOLVED IN: protein amino acid phosphorylation, transmembrane receptor protein tyrosine kinase signaling pathway, embryo sac development, embryo development, epidermis development; LOCATED IN: endomembrane system; EXPRESSED IN: 13 plant structures; EXPRESSED DURING: 7 growth stages; CON…	Molecular Function: protein serine/threonine kinase activity (GO:0004674);Molecular Function: ATP binding (GO:0005524);Biological Process: embryo sac development (GO:0009553);Biological Process: embryo development ending in seed dormancy (GO:0009793);Cellular Component: integral component of membrane (GO:0016021);Biological Process: plant epidermis development (GO:0090558);
BnaC03g16290D	27	0	1	0	46	0	1	0	13	0	1	0	0	46	1	0	0	39	1	0	0	53	1	#REF!	basic helix-loop-helix (bHLH) DNA-binding superfamily protein; FUNCTIONS IN: DNA binding, sequence-specific DNA binding transcription factor activity; INVOLVED IN: response to gibberellin stimulus; LOCATED IN: nucleus; EXPRESSED IN: 23 plant structures; EXPRESSED DURING: 13 growth stages; CONTAINS InterPro DOMAIN/s: Helix-loop-helix DNA-binding domain (InterPro:IPR001092), Helix-loop-helix DNA-bi…	Molecular Function: DNA binding (GO:0003677);Molecular Function: DNA-binding transcription factor activity (GO:0003700);Cellular Component: nucleus (GO:0005634);Biological Process: transcription, DNA-templated (GO:0006351);Biological Process: response to gibberellin (GO:0009739);
BnaC03g33640D	266	0	1	0	244	0	1	0	232	0	1	0	12	249	0.954023	0.045977	17	240	0.933852	0.0661479	12	322	0.964072	#REF!	response regulator 22 (RR22); CONTAINS InterPro DOMAIN/s: CheY-like (InterPro:IPR011006), Signal transduction response regulator, receiver domain (InterPro:IPR001789); BEST Arabidopsis thaliana protein match is: response regulator 24 (TAIR:AT5G26594.1); Has 38453 Blast hits to 37735 proteins in 2650 species: Archae - 260; Bacteria - 34151; Metazoa - 17; Fungi - 1133; Plants - 527; Viruses - 9; Ot…	Molecular Function: phosphorelay response regulator activity (GO:0000156);Biological Process: phosphorelay signal transduction system (GO:0000160);Cellular Component: nucleus (GO:0005634);Cellular Component: cytoplasm (GO:0005737);Biological Process: transcription, DNA-templated (GO:0006351);Biological Process: regulation of transcription, DNA-templated (GO:0006355);Molecular Function: protein hi…
BnaC04g00750D	56	0	1	0	70	0	1	0	57	0	1	0	0	25	1	0	0	23	1	0	0	47	1	#REF!	homeobox 7 (HB-7); FUNCTIONS IN: transcription activator activity, sequence-specific DNA binding transcription factor activity; INVOLVED IN: response to water deprivation, abscisic acid mediated signaling pathway, regulation of transcription, DNA-dependent, response to abscisic acid stimulus; LOCATED IN: nucleus; EXPRESSED IN: 21 plant structures; EXPRESSED DURING: 6 growth stages; CONTAINS Inter…	Molecular Function: DNA-binding transcription factor activity (GO:0003700);Cellular Component: nucleus (GO:0005634);Biological Process: transcription, DNA-templated (GO:0006351);Biological Process: response to water deprivation (GO:0009414);Biological Process: response to abscisic acid (GO:0009737);Molecular Function: sequence-specific DNA binding (GO:0043565);Biological Process: positive regulat…
BnaC04g08090D	65	0	1	0	42	0	1	0	27	0	1	0	0	26	1	0	0	53	1	0	0	50	1	#REF!	plasma membrane intrinsic protein 2 (PIP2B); FUNCTIONS IN: water channel activity; INVOLVED IN: response to water deprivation, response to salt stress, transport, water transport; LOCATED IN: plasma membrane, chloroplast, membrane; EXPRESSED IN: root, cultured cell, callus; EXPRESSED DURING: seedling growth; CONTAINS InterPro DOMAIN/s: Major intrinsic protein, conserved site (InterPro:IPR022357),…	Molecular Function: mRNA binding (GO:0003729);Cellular Component: plasma membrane (GO:0005886);Cellular Component: integral component of plasma membrane (GO:0005887);Biological Process: water transport (GO:0006833);Biological Process: response to water deprivation (GO:0009414);Cellular Component: plasmodesma (GO:0009506);Cellular Component: chloroplast (GO:0009507);Biological Process: response to…
BnaC05g01780D	31	0	1	0	22	0	1	0	15	0	1	0	0	28	1	0	0	32	1	0	0	26	1	#REF!	Protein of unknown function (DUF3049); CONTAINS InterPro DOMAIN/s: Protein of unknown function DUF3049 (InterPro:IPR021410); BEST Arabidopsis thaliana protein match is: Protein of unknown function (DUF3049) (TAIR:AT4G02810.1); Has 91 Blast hits to 91 proteins in 14 species: Archae - 0; Bacteria - 0; Metazoa - 0; Fungi - 2; Plants - 89; Viruses - 0; Other Eukaryotes - 0 (source: NCBI BLink).	Biological Process: regulation of meristem growth (GO:0010075);
BnaC05g18500D	110	0	1	0	97	2	0.979798	0.020202	77	0	1	0	0	383	1	0	0	415	1	0	0	380	1	#REF!	Plant invertase/pectin methylesterase inhibitor superfamily; FUNCTIONS IN: enzyme inhibitor activity, pectinesterase activity; INVOLVED IN: cell wall modification; LOCATED IN: endomembrane system, cell wall, plant-type cell wall; EXPRESSED IN: 8 plant structures; EXPRESSED DURING: 4 anthesis, petal differentiation and expansion stage; CONTAINS InterPro DOMAIN/s: Pectinesterase, active site (Inter…	Cellular Component: extracellular region (GO:0005576);Cellular Component: cell wall (GO:0005618);Molecular Function: pectinesterase activity (GO:0030599);Biological Process: cell wall modification (GO:0042545);Molecular Function: aspartyl esterase activity (GO:0045330);Biological Process: pectin catabolic process (GO:0045490);Molecular Function: pectinesterase inhibitor activity (GO:0046910);Cell…
BnaC06g35400D	69	0	1	0	105	0	1	0	50	2	0.961538	0.0384615	0	22	1	0	0	35	1	0	0	25	1	#REF!	unknown protein; LOCATED IN: endomembrane system; Has 9 Blast hits to 9 proteins in 4 species: Archae - 0; Bacteria - 0; Metazoa - 0; Fungi - 0; Plants - 9; Viruses - 0; Other Eukaryotes - 0 (source: NCBI BLink).	#N/A
BnaC06g42070D	132	0	1	0	134	0	1	0	94	0	1	0	2	130	0.984848	0.0151515	0	207	1	0	0	134	1	#REF!	cytochrome p450 81d1 (CYP81D1); FUNCTIONS IN: electron carrier activity, monooxygenase activity, iron ion binding, oxygen binding, heme binding; INVOLVED IN: oxidation reduction; LOCATED IN: endomembrane system; EXPRESSED IN: 18 plant structures; EXPRESSED DURING: 8 growth stages; CONTAINS InterPro DOMAIN/s: Cytochrome P450 (InterPro:IPR001128), Cytochrome P450, conserved site (InterPro:IPR017972…	Molecular Function: iron ion binding (GO:0005506);Cellular Component: membrane (GO:0016020);Cellular Component: integral component of membrane (GO:0016021);Molecular Function: oxidoreductase activity, acting on paired donors, with incorporation or reduction of molecular oxygen, NAD(P)H as one donor, and incorporation of one atom of oxygen (GO:0016709);Molecular Function: heme binding (GO:0020037)…
BnaC07g39690D	44	0	1	0	47	1	0.979167	0.0208333	29	0	1	0	0	45	1	0	0	41	1	0	0	52	1	#REF!	arginine/serine-rich splicing factor 35 (RSP35); FUNCTIONS IN: RNA binding, nucleotide binding, nucleic acid binding; INVOLVED IN: nuclear mRNA splicing, via spliceosome, RNA splicing; LOCATED IN: nuclear speck, spliceosomal complex; EXPRESSED IN: 22 plant structures; EXPRESSED DURING: 13 growth stages; CONTAINS InterPro DOMAIN/s: RNA recognition motif, RNP-1 (InterPro:IPR000504), Nucleotide-bind…	Molecular Function: nucleotide binding (GO:0000166);Biological Process: mRNA splicing, via spliceosome (GO:0000398);Molecular Function: RNA binding (GO:0003723);Cellular Component: spliceosomal complex (GO:0005681);Biological Process: RNA splicing (GO:0008380);Cellular Component: nuclear dicing body (GO:0010445);Cellular Component: nuclear speck (GO:0016607);Biological Process: primary miRNA proc…
BnaC08g17490D	105	4	0.963303	0.0366972	59	2	0.967213	0.0327869	81	0	1	0	0	48	1	0	1	40	0.97561	0.0243902	0	90	1	#REF!	Pyridoxal phosphate phosphatase-related protein; FUNCTIONS IN: phosphatase activity; INVOLVED IN: metabolic process; EXPRESSED IN: 9 plant structures; EXPRESSED DURING: L mature pollen stage, M germinated pollen stage, 4 anthesis, petal differentiation and expansion stage; CONTAINS InterPro DOMAIN/s: Pyridoxal phosphate phosphatase, PHOSPHO2 (InterPro:IPR016965), HAD-superfamily hydrolase, subfam…	Molecular Function: inorganic diphosphatase activity (GO:0004427);Molecular Function: metal ion binding (GO:0046872);Biological Process: protein tetramerization (GO:0051262);Molecular Function: phosphocholine phosphatase activity (GO:0052731);Molecular Function: phosphoethanolamine phosphatase activity (GO:0052732);
BnaC08g30150D	41	1	0.97619	0.0238095	51	2	0.962264	0.0377358	34	2	0.944444	0.0555556	0	34	1	0	1	21	0.954545	0.0454545	0	26	1	#REF!	Galactose oxidase/kelch repeat superfamily protein; CONTAINS InterPro DOMAIN/s: F-box domain, cyclin-like (InterPro:IPR001810), Galactose oxidase/kelch, beta-propeller (InterPro:IPR011043), Kelch repeat type 1 (InterPro:IPR006652), Kelch related (InterPro:IPR013089), Kelch-type beta propeller (InterPro:IPR015915); BEST Arabidopsis thaliana protein match is: Galactose oxidase/kelch repeat superfam…	Cellular Component: nucleus (GO:0005634);Cellular Component: cytosol (GO:0005829);Biological Process: protein ubiquitination (GO:0016567);Biological Process: negative regulation of cytokinin-activated signaling pathway (GO:0080037);Biological Process: regulation of phenylpropanoid metabolic process (GO:2000762);
BnaC08g34600D	61	0	1	0	53	5	0.913793	0.0862069	36	1	0.972973	0.027027	0	151	1	0	4	209	0.981221	0.0187793	0	208	1	#REF!	0	Cellular Component: plasma membrane (GO:0005886);Biological Process: megasporogenesis (GO:0009554);Cellular Component: anchored component of membrane (GO:0031225);
BnaC09g14600D	23	1	0.958333	0.0416667	18	0	1	0	20	0	1	0	2	19	0.904762	0.0952381	1	21	0.954545	0.0454545	0	24	1	#REF!	ARF-GAP domain 2 (AGD2); FUNCTIONS IN: ARF GTPase activator activity, zinc ion binding; INVOLVED IN: regulation of ARF GTPase activity; LOCATED IN: cytoplasm; EXPRESSED IN: 22 plant structures; EXPRESSED DURING: 15 growth stages; CONTAINS InterPro DOMAIN/s: Arf GTPase activating protein (InterPro:IPR001164), Pleckstrin homology-type (InterPro:IPR011993), Ankyrin repeat-containing domain (InterPro…	Molecular Function: GTPase activator activity (GO:0005096);Cellular Component: cytoplasm (GO:0005737);Molecular Function: metal ion binding (GO:0046872);
	♀ Y6×ZS11 ♂_25 DAP_rep1				♀ Y6×ZS11 ♂_25 DAP_rep2				♀ Y6×ZS11 ♂_25 DAP_rep3				♀ ZS11×Y6 ♂_25 DAP_rep1				♀ ZS11×Y6 ♂_25 DAP_rep2				♀ ZS11×Y6 ♂_25 DAP_rep3
	maternal reads	paternal reads			maternal reads	paternal reads			maternal reads	paternal reads			paternal reads	maternal reads			paternal reads	maternal reads			paternal reads	maternal reads
PEGs	Y6_25 DAP	ZS11_25 DAP	m/m+p	p/m+p	Y6_25 DAP	ZS11_25 DAP	m/m+p	p/m+p	Y6_25 DAP	ZS11_25 DAP	m/m+p	p/m+p	Y6_25 DAP	ZS11_25 DAP	m/m+p	p/m+p	Y6_25 DAP	ZS11_25 DAP	m/m+p	p/m+p	Y6_25 DAP	ZS11_25 DAP	m/m+p	p/m+p	description	GO term
BnaA01g26250D	32	49	0.395062	0.604938	26	43	0.376812	0.623188	19	38	0.333333	0.666667	70	15	0.176471	0.823529	48	8	0.142857	0.857143	31	12	0.27907	0.72093	RNA-binding protein 47B (RBP47B); FUNCTIONS IN: RNA binding; EXPRESSED IN: 23 plant structures; EXPRESSED DURING: 14 growth stages; CONTAINS InterPro DOMAIN/s: RNA recognition motif, RNP-1 (InterPro:IPR000504), Nucleotide-binding, alpha-beta plait (InterPro:IPR012677); BEST Arabidopsis thaliana protein match is: RNA-binding protein 47A (TAIR:AT1G49600.1); Has 37628 Blast hits to 21966 proteins in…	Molecular Function: nucleotide binding (GO:0000166);Molecular Function: mRNA binding (GO:0003729);Cellular Component: nucleus (GO:0005634);Cellular Component: cytosol (GO:0005829);Biological Process: mRNA processing (GO:0006397);Molecular Function: poly(A) binding (GO:0008143);Cellular Component: cytoplasmic stress granule (GO:0010494);Biological Process: cellular response to heat (GO:0034605);
BnaA09g42030D	40	384	0.0943396	0.90566	38	344	0.0994764	0.900524	33	270	0.108911	0.891089	104	42	0.287671	0.712329	91	42	0.315789	0.684211	93	31	0.25	0.75	poly(A) binding protein 4 (PAB4); FUNCTIONS IN: RNA binding, translation initiation factor activity; INVOLVED IN: response to cadmium ion; EXPRESSED IN: 24 plant structures; EXPRESSED DURING: 14 growth stages; CONTAINS InterPro DOMAIN/s: Polyadenylate-binding protein/Hyperplastic disc protein (InterPro:IPR002004), RNA recognition motif, RNP-1 (InterPro:IPR000504), Polyadenylate binding protein, h…	Molecular Function: nucleotide binding (GO:0000166);Molecular Function: mRNA binding (GO:0003729);Cellular Component: nucleus (GO:0005634);Cellular Component: cytosol (GO:0005829);Biological Process: regulation of translation (GO:0006417);Biological Process: viral process (GO:0016032);Biological Process: response to cadmium ion (GO:0046686);
BnaC04g37510D	1	9	0.1	0.9	1	10	0.0909091	0.909091	0	10	0	1	26	2	0.0714286	0.928571	40	11	0.215686	0.784314	25	6	0.193548	0.806452	Protein phosphatase 2C family protein; FUNCTIONS IN: protein serine/threonine phosphatase activity, catalytic activity; INVOLVED IN: protein amino acid dephosphorylation, N-terminal protein myristoylation; LOCATED IN: plasma membrane; EXPRESSED IN: 23 plant structures; EXPRESSED DURING: 13 growth stages; CONTAINS InterPro DOMAIN/s: Protein phosphatase 2C, manganese/magnesium aspartate binding sit…	Molecular Function: protein serine/threonine phosphatase activity (GO:0004722);Cellular Component: plasma membrane (GO:0005886);Biological Process: response to abscisic acid (GO:0009737);Molecular Function: metal ion binding (GO:0046872);
BnaC06g04190D	7	25	0.21875	0.78125	1	14	0.0666667	0.933333	6	12	0.333333	0.666667	11	1	0.0833333	0.916667	10	0	0	1	8	2	0.2	0.8	F-box/RNI-like/FBD-like domains-containing protein; FUNCTIONS IN: molecular_function unknown; INVOLVED IN: biological_process unknown; LOCATED IN: membrane; EXPRESSED IN: leaf; CONTAINS InterPro DOMAIN/s: F-box domain, cyclin-like (InterPro:IPR001810), FBD (InterPro:IPR013596), F-box domain, Skp2-like (InterPro:IPR022364), FBD-like (InterPro:IPR006566); BEST Arabidopsis thaliana protein match is:…	Cellular Component: membrane (GO:0016020);
BnaCnng55890D	12	57	0.173913	0.826087	13	54	0.19403	0.80597	14	39	0.264151	0.735849	19	0	0	1	21	0	0	1	25	0	0	1	haloacid dehalogenase-like hydrolase family protein; FUNCTIONS IN: in 7 functions; INVOLVED IN: L-methionine salvage from methylthioadenosine, L-methionine salvage, metabolic process; LOCATED IN: chloroplast; EXPRESSED IN: 23 plant structures; EXPRESSED DURING: 13 growth stages; CONTAINS InterPro DOMAIN/s: Haloacid dehalogenase-like hydrolase (InterPro:IPR005834), 2,3-diketo-5-methylthio-1-phosph…	Molecular Function: magnesium ion binding (GO:0000287);Cellular Component: cytosol (GO:0005829);Cellular Component: chloroplast (GO:0009507);Cellular Component: chloroplast stroma (GO:0009570);Biological Process: L-methionine salvage from methylthioadenosine (GO:0019509);Molecular Function: acireductone synthase activity (GO:0043874);Molecular Function: methylthioribulose 1-phosphate dehydratase …
BnaCnng74930D	1	10	0.909091	0.857143	0	10	0	1	0	11	0	1	11	0	0	1	10	1	0	1	12	1	0.125	0.875	sterol methyltransferase 2 (SMT2); FUNCTIONS IN: S-adenosylmethionine-dependent methyltransferase activity; INVOLVED IN: xylem and phloem pattern formation, negative regulation of DNA endoreduplication, multidimensional cell growth, sterol biosynthetic process, pattern specification process; LOCATED IN: endoplasmic reticulum; EXPRESSED IN: 30 plant structures; EXPRESSED DURING: 14 growth stages; …	Cellular Component: endoplasmic reticulum (GO:0005783);Cellular Component: Golgi apparatus (GO:0005794);Biological Process: pattern specification process (GO:0007389);Molecular Function: S-adenosylmethionine-dependent methyltransferase activity (GO:0008757);Biological Process: multidimensional cell growth (GO:0009825);Biological Process: xylem and phloem pattern formation (GO:0010051);Biological …
