# Supplementary material for: Genomic imprinted genes in reciprocal hybrid endosperm of Brassica napus
Source: BMC Plant Biol. 2021 Mar 16;21:140. doi: 10.1186/s12870-021-02908-8 (PMC7968328; doi:10.1186/s12870-021-02908-8)
Supplement: Supplementary file 8 — Additional file 8: Table S7. Comparison of imprinted genes between 20 DAP and 25 DAP endosperm of reciprocal hybrids. [file 12870_2021_2908_MOESM8_ESM.xlsx]

## Sheet: Table S7
Additional file 8: Table S7. Comparison of imprinted genes between 20 DAP and 25 DAP endosperm of reciprocal hybrids
Gene ID	MEG_20 DAP	MEG_25 DAP	PEG_20 DAP	PEG_25 DAP	Description
BnaA01g00050D	BnaA01g00050D				homeobox protein 16 (HB16); FUNCTIONS IN: sequence-specific DNA binding, transcription activator activity, sequence-specific DNA binding transcription factor activity; INVOLVED IN: in 6 processes; LOCATED IN: nucleus; EXPRESSED IN: 23 plant structures; EXPRESSED DURING: 13 growth stages; CONTAINS InterPro DOMAIN/s: Homeobox, conserved site (InterPro:IPR017970), Homeobox (InterPro:IPR001356), Home…
BnaA01g03570D	BnaA01g03570D				plant glycogenin-like starch initiation protein 3 (PGSIP3); FUNCTIONS IN: transferase activity, transferring glycosyl groups; INVOLVED IN: biosynthetic process; LOCATED IN: endomembrane system; EXPRESSED IN: inflorescence meristem, sperm cell, root, flower; EXPRESSED DURING: petal differentiation and expansion stage; CONTAINS InterPro DOMAIN/s: Glycosyl transferase, family 8 (InterPro:IPR002495);…
BnaA01g07610D	BnaA01g07610D				phosphofructokinase 1 (PFK1); FUNCTIONS IN: 6-phosphofructokinase activity; INVOLVED IN: glycolysis; LOCATED IN: cytosol, 6-phosphofructokinase complex, plasma membrane; EXPRESSED IN: 25 plant structures; EXPRESSED DURING: 16 growth stages; CONTAINS InterPro DOMAIN/s: Pyrophosphate-dependent phosphofructokinase TP0108 (InterPro:IPR012004), Phosphofructokinase (InterPro:IPR000023); BEST Arabidopsi…
BnaA01g07810D	BnaA01g07810D				phytochrome-associated protein 2 (PAP2); FUNCTIONS IN: sequence-specific DNA binding transcription factor activity; INVOLVED IN: response to auxin stimulus, regulation of translation; LOCATED IN: intracellular, nucleus; EXPRESSED IN: 22 plant structures; EXPRESSED DURING: 13 growth stages; CONTAINS InterPro DOMAIN/s: Aux/IAA-ARF-dimerisation (InterPro:IPR011525), AUX/IAA protein (InterPro:IPR0033…
BnaA01g08850D	BnaA01g08850D				BR-signaling kinase 2 (BSK2); FUNCTIONS IN: binding, protein kinase activity, kinase activity, ATP binding; INVOLVED IN: brassinosteroid mediated signaling pathway, N-terminal protein myristoylation; LOCATED IN: plasma membrane; EXPRESSED IN: 22 plant structures; EXPRESSED DURING: 10 growth stages; CONTAINS InterPro DOMAIN/s: Tetratricopeptide-like helical (InterPro:IPR011990), Protein kinase, ca…
BnaA01g08860D	BnaA01g08860D				myo-inositol polyphosphate 5-phosphatase 2 (5PTASE2); CONTAINS InterPro DOMAIN/s: Inositol polyphosphate related phosphatase (InterPro:IPR000300), Endonuclease/exonuclease/phosphatase (InterPro:IPR005135); BEST Arabidopsis thaliana protein match is: DNAse I-like superfamily protein (TAIR:AT1G71710.2); Has 30201 Blast hits to 17322 proteins in 780 species: Archae - 12; Bacteria - 1396; Metazoa - 1…
BnaA01g15010D	BnaA01g15010D				Uncharacterised protein family (UPF0497); FUNCTIONS IN: molecular_function unknown; INVOLVED IN: biological_process unknown; LOCATED IN: endomembrane system; EXPRESSED IN: 22 plant structures; EXPRESSED DURING: 13 growth stages; CONTAINS InterPro DOMAIN/s: Uncharacterised protein family UPF0497, trans-membrane plant (InterPro:IPR006702), Uncharacterised protein family UPF0497, trans-membrane plan…
BnaA01g15540D		BnaA01g15540D			GAMT1; CONTAINS InterPro DOMAIN/s: SAM dependent carboxyl methyltransferase (InterPro:IPR005299); BEST Arabidopsis thaliana protein match is: gibberellic acid methyltransferase 2 (TAIR:AT5G56300.1); Has 916 Blast hits to 905 proteins in 122 species: Archae - 0; Bacteria - 67; Metazoa - 9; Fungi - 3; Plants - 723; Viruses - 0; Other Eukaryotes - 114 (source: NCBI BLink).
BnaA01g15710D	BnaA01g15710D	BnaA01g15710D			oligopeptide transporter 5 (OPT5); CONTAINS InterPro DOMAIN/s: Tetrapeptide transporter, OPT1/isp4 (InterPro:IPR004648), Oligopeptide transporter OPT superfamily (InterPro:IPR004813); BEST Arabidopsis thaliana protein match is: oligopeptide transporter 1 (TAIR:AT5G55930.1); Has 1807 Blast hits to 1807 proteins in 277 species: Archae - 0; Bacteria - 0; Metazoa - 736; Fungi - 347; Plants - 385; Vir…
BnaA01g23480D	BnaA01g23480D				UDP-D-glucuronate 4-epimerase 6 (GAE6); FUNCTIONS IN: UDP-glucuronate 4-epimerase activity, catalytic activity; INVOLVED IN: cellular metabolic process, carbohydrate metabolic process, nucleotide-sugar metabolic process, metabolic process; LOCATED IN: cellular_component unknown; EXPRESSED IN: 26 plant structures; EXPRESSED DURING: 15 growth stages; CONTAINS InterPro DOMAIN/s: NAD-dependent epimer…
BnaA01g23520D	BnaA01g23520D				ralf-like 24 (RALFL24); CONTAINS InterPro DOMAIN/s: Rapid ALkalinization Factor (InterPro:IPR008801); BEST Arabidopsis thaliana protein match is: ralf-like 31 (TAIR:AT4G13950.1); Has 244 Blast hits to 244 proteins in 20 species: Archae - 0; Bacteria - 0; Metazoa - 0; Fungi - 2; Plants - 242; Viruses - 0; Other Eukaryotes - 0 (source: NCBI BLink).
BnaA01g23900D	BnaA01g23900D				XB3 ortholog 5 in Arabidopsis thaliana (XBAT35); FUNCTIONS IN: zinc ion binding; EXPRESSED IN: 23 plant structures; EXPRESSED DURING: 15 growth stages; CONTAINS InterPro DOMAIN/s: Zinc finger, RING-type (InterPro:IPR001841), Ankyrin repeat-containing domain (InterPro:IPR020683), Ankyrin repeat (InterPro:IPR002110); BEST Arabidopsis thaliana protein match is: XB3 ortholog 4 in Arabidopsis thaliana…
BnaA01g24820D	BnaA01g24820D				POLLEN-PISTIL INCOMPATIBILITY 2 (POP2); FUNCTIONS IN: 4-aminobutyrate:pyruvate transaminase activity, cobalt ion binding, 4-aminobutyrate transaminase activity, zinc ion binding; INVOLVED IN: in 11 processes; LOCATED IN: mitochondrion, plasma membrane; EXPRESSED IN: 28 plant structures; EXPRESSED DURING: 16 growth stages; CONTAINS InterPro DOMAIN/s: Pyridoxal phosphate-dependent transferase, majo…
BnaA01g26250D			BnaA01g26250D	BnaA01g26250D	RNA-binding protein 47B (RBP47B); FUNCTIONS IN: RNA binding; EXPRESSED IN: 23 plant structures; EXPRESSED DURING: 14 growth stages; CONTAINS InterPro DOMAIN/s: RNA recognition motif, RNP-1 (InterPro:IPR000504), Nucleotide-binding, alpha-beta plait (InterPro:IPR012677); BEST Arabidopsis thaliana protein match is: RNA-binding protein 47A (TAIR:AT1G49600.1); Has 37628 Blast hits to 21966 proteins in…
BnaA01g34750D	BnaA01g34750D				Transcriptional factor B3 family protein; FUNCTIONS IN: DNA binding, sequence-specific DNA binding transcription factor activity; INVOLVED IN: regulation of transcription, DNA-dependent; LOCATED IN: cellular_component unknown; CONTAINS InterPro DOMAIN/s: Transcriptional factor B3 (InterPro:IPR003340); BEST Arabidopsis thaliana protein match is: Transcriptional factor B3 family protein (TAIR:AT4G3…
BnaA01g35070D	BnaA01g35070D				trehalase 1 (TRE1); CONTAINS InterPro DOMAIN/s: Glycoside hydrolase, family 37 (InterPro:IPR001661), Six-hairpin glycosidase-like (InterPro:IPR008928), Glycoside hydrolase, family 37, conserved site (InterPro:IPR018232); Has 1925 Blast hits to 1909 proteins in 569 species: Archae - 2; Bacteria - 1056; Metazoa - 507; Fungi - 235; Plants - 71; Viruses - 0; Other Eukaryotes - 54 (source: NCBI BLink).
BnaA01g36200D	BnaA01g36200D	BnaA01g36200D			BANYULS (BAN); FUNCTIONS IN: oxidoreductase activity, anthocyanidin reductase activity; INVOLVED IN: negative regulation of flavonoid biosynthetic process; EXPRESSED IN: 12 plant structures; EXPRESSED DURING: C globular stage, seed development stages; CONTAINS InterPro DOMAIN/s: NAD-dependent epimerase/dehydratase (InterPro:IPR001509), NAD(P)-binding domain (InterPro:IPR016040); BEST Arabidopsis …
BnaA02g00810D	BnaA02g00810D				KNOTTED1-like homeobox gene 4 (KNAT4); FUNCTIONS IN: transcription activator activity, sequence-specific DNA binding transcription factor activity; INVOLVED IN: response to light stimulus; LOCATED IN: cytosol, nucleus, cytoplasm; EXPRESSED IN: 30 plant structures; EXPRESSED DURING: 14 growth stages; CONTAINS InterPro DOMAIN/s: ELK (InterPro:IPR005539), KNOX1 (InterPro:IPR005540), Homeobox (InterP…
BnaA02g01030D			BnaA02g01030D		embryonic flower 1 (EMF1); Has 1807 Blast hits to 1807 proteins in 277 species: Archae - 0; Bacteria - 0; Metazoa - 736; Fungi - 347; Plants - 385; Viruses - 0; Other Eukaryotes - 339 (source: NCBI BLink).
BnaA02g01340D	BnaA02g01340D				FUNCTIONS IN: catalytic activity; LOCATED IN: vacuole, plant-type cell wall; EXPRESSED IN: stem, male gametophyte, guard cell, pollen tube; EXPRESSED DURING: L mature pollen stage, M germinated pollen stage; CONTAINS InterPro DOMAIN/s: Protein of unknown function DUF1680 (InterPro:IPR012878), Six-hairpin glycosidase-like (InterPro:IPR008928); BEST Arabidopsis thaliana protein match is: Putative g…
BnaA02g08160D	BnaA02g08160D				H(+)-ATPase 3 (HA3); FUNCTIONS IN: ATPase activity, hydrogen-exporting ATPase activity, phosphorylative mechanism; INVOLVED IN: cation transport, metabolic process, ATP biosynthetic process; LOCATED IN: plasma membrane; EXPRESSED IN: 24 plant structures; EXPRESSED DURING: 13 growth stages; CONTAINS InterPro DOMAIN/s: ATPase, P-type, ATPase-associated domain (InterPro:IPR008250), ATPase, P-type ca…
BnaA02g09820D	BnaA02g09820D				unknown protein; FUNCTIONS IN: molecular_function unknown; INVOLVED IN: biological_process unknown; LOCATED IN: endomembrane system; BEST Arabidopsis thaliana protein match is: unknown protein (TAIR:AT4G27657.1); Has 30201 Blast hits to 17322 proteins in 780 species: Archae - 12; Bacteria - 1396; Metazoa - 17338; Fungi - 3422; Plants - 5037; Viruses - 0; Other Eukaryotes - 2996 (source: NCBI BLin…
BnaA02g11050D	BnaA02g11050D				BCL-2-associated athanogene 1 (BAG1); INVOLVED IN: regulation of apoptosis, apoptosis; LOCATED IN: mitochondrion; EXPRESSED IN: 22 plant structures; EXPRESSED DURING: 13 growth stages; CONTAINS InterPro DOMAIN/s: Apoptosis regulator, Bcl-2 protein, BAG (InterPro:IPR003103), Ubiquitin supergroup (InterPro:IPR019955); BEST Arabidopsis thaliana protein match is: BCL-2-associated athanogene 3 (TAIR:A…
BnaA02g12430D		BnaA02g12430D			glutamine synthase clone F11 (GSR2); FUNCTIONS IN: glutamate-ammonia ligase activity, copper ion binding; INVOLVED IN: nitrate assimilation, response to fructose stimulus, response to salt stress, response to sucrose stimulus, response to glucose stimulus; LOCATED IN: cytosol, cytosolic ribosome, apoplast, vacuole, chloroplast envelope; EXPRESSED IN: 24 plant structures; EXPRESSED DURING: 14 grow…
BnaA02g15110D	BnaA02g15110D				HOPW1-1-INDUCED GENE1 (HWI1); CONTAINS InterPro DOMAIN/s: Protein of unknown function DUF26 (InterPro:IPR002902); BEST Arabidopsis thaliana protein match is: plasmodesmata-located protein 6 (TAIR:AT2G01660.1); Has 1576 Blast hits to 1438 proteins in 26 species: Archae - 0; Bacteria - 0; Metazoa - 0; Fungi - 0; Plants - 1576; Viruses - 0; Other Eukaryotes - 0 (source: NCBI BLink).
BnaA02g15580D		BnaA02g15580D			cytochrome P450, family 709, subfamily B, polypeptide 1 (CYP709B1); FUNCTIONS IN: electron carrier activity, monooxygenase activity, iron ion binding, oxygen binding, heme binding; INVOLVED IN: oxidation reduction; LOCATED IN: endomembrane system; EXPRESSED IN: embryo; EXPRESSED DURING: C globular stage; CONTAINS InterPro DOMAIN/s: Cytochrome P450 (InterPro:IPR001128), Cytochrome P450, E-class, g…
BnaA02g16520D	BnaA02g16520D				alpha dioxygenase (ALPHA DOX2); CONTAINS InterPro DOMAIN/s: Haem peroxidase (InterPro:IPR010255), Haem peroxidase, animal (InterPro:IPR002007); BEST Arabidopsis thaliana protein match is: Peroxidase superfamily protein (TAIR:AT3G01420.1); Has 1634 Blast hits to 1495 proteins in 223 species: Archae - 0; Bacteria - 102; Metazoa - 1237; Fungi - 165; Plants - 68; Viruses - 3; Other Eukaryotes - 59 (s…
BnaA02g22020D	BnaA02g22020D				Protein kinase superfamily protein; FUNCTIONS IN: protein serine/threonine kinase activity, protein kinase activity, kinase activity, ATP binding; INVOLVED IN: response to wounding; LOCATED IN: cellular_component unknown; EXPRESSED IN: 18 plant structures; EXPRESSED DURING: 11 growth stages; CONTAINS InterPro DOMAIN/s: Protein kinase, ATP binding site (InterPro:IPR017441), Protein kinase, catalyt…
BnaA02g27720D	BnaA02g27720D				Adenine nucleotide alpha hydrolases-like superfamily protein; FUNCTIONS IN: molecular_function unknown; INVOLVED IN: response to stress; LOCATED IN: cellular_component unknown; EXPRESSED IN: 7 plant structures; EXPRESSED DURING: petal differentiation and expansion stage; CONTAINS InterPro DOMAIN/s: UspA (InterPro:IPR006016), Rossmann-like alpha/beta/alpha sandwich fold (InterPro:IPR014729); BEST …
BnaA02g34940D	BnaA02g34940D				K+ efflux antiporter 6 (KEA6); FUNCTIONS IN: potassium:hydrogen antiporter activity, potassium ion transmembrane transporter activity; INVOLVED IN: potassium ion transport, cation transport, transmembrane transport; LOCATED IN: membrane; EXPRESSED IN: 22 plant structures; EXPRESSED DURING: 13 growth stages; CONTAINS InterPro DOMAIN/s: Cation/H+ exchanger (InterPro:IPR006153); BEST Arabidopsis tha…
BnaA02g34950D		BnaA02g34950D			N-MYC downregulated-like 2 (NDL2); CONTAINS InterPro DOMAIN/s: Pollen specific protein SF21 (InterPro:IPR015511), Ndr (InterPro:IPR004142); BEST Arabidopsis thaliana protein match is: N-MYC downregulated-like 1 (TAIR:AT5G56750.1); Has 30201 Blast hits to 17322 proteins in 780 species: Archae - 12; Bacteria - 1396; Metazoa - 17338; Fungi - 3422; Plants - 5037; Viruses - 0; Other Eukaryotes - 2996 …
BnaA02g35620D		BnaA02g35620D			RING/U-box superfamily protein; FUNCTIONS IN: zinc ion binding; EXPRESSED IN: inflorescence meristem, root, flower; EXPRESSED DURING: 4 anthesis, petal differentiation and expansion stage; CONTAINS InterPro DOMAIN/s: Zinc finger, RING-type (InterPro:IPR001841), Zinc finger, C3HC4 RING-type (InterPro:IPR018957); BEST Arabidopsis thaliana protein match is: RING/U-box superfamily protein (TAIR:AT4G3…
BnaA03g00550D	BnaA03g00550D				Plant protein 1589 of unknown function; CONTAINS InterPro DOMAIN/s: Conserved hypothetical protein CHP01589, plant (InterPro:IPR006476); BEST Arabidopsis thaliana protein match is: Plant protein 1589 of unknown function (TAIR:AT3G55240.1); Has 206 Blast hits to 206 proteins in 21 species: Archae - 0; Bacteria - 0; Metazoa - 0; Fungi - 0; Plants - 202; Viruses - 0; Other Eukaryotes - 4 (source: NC…
BnaA03g00760D	BnaA03g00760D	BnaA03g00760D			Concanavalin A-like lectin protein kinase family protein; FUNCTIONS IN: carbohydrate binding, kinase activity; INVOLVED IN: protein amino acid phosphorylation; LOCATED IN: endomembrane system; EXPRESSED IN: 19 plant structures; EXPRESSED DURING: 13 growth stages; CONTAINS InterPro DOMAIN/s: Legume lectin, beta chain (InterPro:IPR001220), Protein kinase, ATP binding site (InterPro:IPR017441), Seri…
BnaA03g03440D	BnaA03g03440D				NADP-malic enzyme 2 (NADP-ME2); FUNCTIONS IN: malate dehydrogenase (oxaloacetate-decarboxylating) (NADP+) activity, oxidoreductase activity, acting on NADH or NADPH, NAD or NADP as acceptor, malic enzyme activity; INVOLVED IN: response to cadmium ion, malate metabolic process, pentose-phosphate shunt, oxidative branch, protein homooligomerization; LOCATED IN: in 6 components; EXPRESSED IN: 26 pla…
BnaA03g05560D	BnaA03g05560D	BnaA03g05560D			IRREGULAR XYLEM 6 (IRX6); INVOLVED IN: secondary cell wall biogenesis; LOCATED IN: plasma membrane, anchored to membrane; EXPRESSED IN: 21 plant structures; EXPRESSED DURING: 12 growth stages; CONTAINS InterPro DOMAIN/s: Glycosyl-phosphatidyl inositol-anchored, plant (InterPro:IPR006918), COBRA-like (InterPro:IPR017391); BEST Arabidopsis thaliana protein match is: COBRA-like extracellular glycosy…
BnaA03g05620D	BnaA03g05620D				O-fucosyltransferase family protein; CONTAINS InterPro DOMAIN/s: GDP-fucose protein O-fucosyltransferase (InterPro:IPR019378); BEST Arabidopsis thaliana protein match is: O-fucosyltransferase family protein (TAIR:AT3G02250.1); Has 822 Blast hits to 815 proteins in 30 species: Archae - 0; Bacteria - 0; Metazoa - 0; Fungi - 0; Plants - 822; Viruses - 0; Other Eukaryotes - 0 (source: NCBI BLink).
BnaA03g13480D	BnaA03g13480D				Protein kinase superfamily protein; FUNCTIONS IN: protein serine/threonine kinase activity, protein kinase activity, ATP binding; INVOLVED IN: N-terminal protein myristoylation, protein amino acid phosphorylation; LOCATED IN: plasma membrane; EXPRESSED IN: 21 plant structures; EXPRESSED DURING: 13 growth stages; CONTAINS InterPro DOMAIN/s: Protein kinase, ATP binding site (InterPro:IPR017441), Pr…
BnaA03g13510D		BnaA03g13510D			unknown protein; Has 4750 Blast hits to 3160 proteins in 341 species: Archae - 14; Bacteria - 239; Metazoa - 1329; Fungi - 394; Plants - 197; Viruses - 79; Other Eukaryotes - 2498 (source: NCBI BLink).
BnaA03g15020D	BnaA03g15020D				glycine-rich protein 23 (GRP23); INVOLVED IN: response to abscisic acid stimulus, response to salicylic acid stimulus; LOCATED IN: endomembrane system; EXPRESSED IN: 21 plant structures; EXPRESSED DURING: 13 growth stages; Has 494 Blast hits to 482 proteins in 134 species: Archae - 0; Bacteria - 114; Metazoa - 221; Fungi - 41; Plants - 79; Viruses - 0; Other Eukaryotes - 39 (source: NCBI BLink).
BnaA03g17390D		BnaA03g17390D			unknown protein; Has 21 Blast hits to 21 proteins in 7 species: Archae - 0; Bacteria - 0; Metazoa - 0; Fungi - 0; Plants - 21; Viruses - 0; Other Eukaryotes - 0 (source: NCBI BLink).
BnaA03g21500D		BnaA03g21500D			Calcium-binding EF-hand family protein; FUNCTIONS IN: calcium ion binding; LOCATED IN: cellular_component unknown; EXPRESSED IN: 24 plant structures; EXPRESSED DURING: 14 growth stages; CONTAINS InterPro DOMAIN/s: EF-Hand 1, calcium-binding site (InterPro:IPR018247), EF-HAND 2 (InterPro:IPR018249), EF-hand-like domain (InterPro:IPR011992); BEST Arabidopsis thaliana protein match is: pinoid-bindin…
BnaA03g21790D	BnaA03g21790D				myb domain protein 12 (MYB12); CONTAINS InterPro DOMAIN/s: SANT, DNA-binding (InterPro:IPR001005), Homeodomain-like (InterPro:IPR009057), Myb, DNA-binding (InterPro:IPR014778), HTH transcriptional regulator, Myb-type, DNA-binding (InterPro:IPR017930), Homeodomain-related (InterPro:IPR012287), Myb transcription factor (InterPro:IPR015495); BEST Arabidopsis thaliana protein match is: myb domain pro…
BnaA03g22900D	BnaA03g22900D	BnaA03g22900D			cytochrome P450, family 711, subfamily A, polypeptide 1 (CYP711A1); FUNCTIONS IN: electron carrier activity, monooxygenase activity, iron ion binding, oxygen binding, heme binding; INVOLVED IN: carotenoid biosynthetic process, positive regulation of flavonoid biosynthetic process, regulation of meristem structural organization, secondary shoot formation, auxin polar transport; LOCATED IN: endomem…
BnaA03g24210D	BnaA03g24210D	BnaA03g24210D			SEEDSTICK (STK); FUNCTIONS IN: protein binding, sequence-specific DNA binding transcription factor activity; INVOLVED IN: regulation of transcription, DNA-dependent, ovule development, carpel development; LOCATED IN: nucleus; EXPRESSED IN: 11 plant structures; EXPRESSED DURING: 4 anthesis, C globular stage, petal differentiation and expansion stage, E expanded cotyledon stage; CONTAINS InterPro D…
BnaA03g27380D	BnaA03g27380D				glucuronokinase G (GLCAK); FUNCTIONS IN: poly(U) RNA binding, glucuronokinase activity, ATP binding; INVOLVED IN: cell wall biogenesis, inositol metabolic process, pollen tube development; LOCATED IN: cytoplasm; EXPRESSED IN: 24 plant structures; EXPRESSED DURING: 15 growth stages; CONTAINS InterPro DOMAIN/s: Mevalonate/galactokinase (InterPro:IPR006206), Ribosomal protein S5 domain 2-type fold (…
BnaA03g28400D	BnaA03g28400D				methionine synthase 2 (MS2); FUNCTIONS IN: 5-methyltetrahydropteroyltriglutamate-homocysteine S-methyltransferase activity, methionine synthase activity; INVOLVED IN: response to salt stress, methionine biosynthetic process; LOCATED IN: cytosol, apoplast, chloroplast, plasma membrane; EXPRESSED IN: 7 plant structures; EXPRESSED DURING: L mature pollen stage, M germinated pollen stage, seedling gr…
BnaA03g31380D	BnaA03g31380D				alpha-L-arabinofuranosidase 1 (ASD1); FUNCTIONS IN: hydrolase activity, acting on glycosyl bonds, xylan 1,4-beta-xylosidase activity, alpha-N-arabinofuranosidase activity; INVOLVED IN: xylan catabolic process; LOCATED IN: apoplast, vacuole, plant-type cell wall; EXPRESSED IN: 23 plant structures; EXPRESSED DURING: 13 growth stages; CONTAINS InterPro DOMAIN/s: Alpha-L-arabinofuranosidase, C-termin…
BnaA03g31730D		BnaA03g31730D			BSMT1; CONTAINS InterPro DOMAIN/s: SAM dependent carboxyl methyltransferase (InterPro:IPR005299); BEST Arabidopsis thaliana protein match is: S-adenosyl-L-methionine-dependent methyltransferases superfamily protein (TAIR:AT5G04370.1); Has 958 Blast hits to 946 proteins in 124 species: Archae - 0; Bacteria - 67; Metazoa - 9; Fungi - 5; Plants - 736; Viruses - 0; Other Eukaryotes - 141 (source: NCB…
BnaA03g37120D	BnaA03g37120D				UDP-D-glucuronate 4-epimerase 6 (GAE6); FUNCTIONS IN: UDP-glucuronate 4-epimerase activity, catalytic activity; INVOLVED IN: cellular metabolic process, carbohydrate metabolic process, nucleotide-sugar metabolic process, metabolic process; LOCATED IN: cellular_component unknown; EXPRESSED IN: 26 plant structures; EXPRESSED DURING: 15 growth stages; CONTAINS InterPro DOMAIN/s: NAD-dependent epimer…
BnaA03g38180D	BnaA03g38180D				xyloglucan endotransglucosylase/hydrolase 4 (XTH4); FUNCTIONS IN: hydrolase activity, acting on glycosyl bonds, xyloglucan:xyloglucosyl transferase activity; INVOLVED IN: response to auxin stimulus, response to mechanical stimulus, response to low light intensity stimulus, unidimensional cell growth; LOCATED IN: in 6 components; EXPRESSED IN: 24 plant structures; EXPRESSED DURING: 15 growth stage…
BnaA03g41900D	BnaA03g41900D				hydroperoxide lyase 1 (HPL1); FUNCTIONS IN: electron carrier activity, monooxygenase activity, iron ion binding, heme binding; INVOLVED IN: fatty acid metabolic process, response to wounding; LOCATED IN: chloroplast envelope; EXPRESSED IN: 22 plant structures; EXPRESSED DURING: 13 growth stages; CONTAINS InterPro DOMAIN/s: Cytochrome P450 (InterPro:IPR001128), Cytochrome P450, E-class, group IV (…
BnaA03g42520D	BnaA03g42520D				Heavy metal transport/detoxification superfamily protein ; FUNCTIONS IN: metal ion binding; INVOLVED IN: metal ion transport; LOCATED IN: cellular_component unknown; CONTAINS InterPro DOMAIN/s: Heavy metal transport/detoxification protein (InterPro:IPR006121); BEST Arabidopsis thaliana protein match is: Heavy metal transport/detoxification superfamily protein (TAIR:AT1G51090.1); Has 3914 Blast hi…
BnaA03g47450D	BnaA03g47450D	BnaA03g47450D			alpha/beta-Hydrolases superfamily protein; CONTAINS InterPro DOMAIN/s: Alpha/beta hydrolase fold-1 (InterPro:IPR000073); BEST Arabidopsis thaliana protein match is: alpha/beta-Hydrolases superfamily protein (TAIR:AT2G36290.1); Has 1039 Blast hits to 1035 proteins in 267 species: Archae - 10; Bacteria - 561; Metazoa - 10; Fungi - 51; Plants - 319; Viruses - 0; Other Eukaryotes - 88 (source: NCBI B…
BnaA03g48600D	BnaA03g48600D				Protein of unknown function (DUF1218); FUNCTIONS IN: molecular_function unknown; INVOLVED IN: biological_process unknown; LOCATED IN: endomembrane system; EXPRESSED IN: 23 plant structures; EXPRESSED DURING: 13 growth stages; CONTAINS InterPro DOMAIN/s: Protein of unknown function DUF1218 (InterPro:IPR009606); BEST Arabidopsis thaliana protein match is: Protein of unknown function (DUF1218) (TAIR…
BnaA03g58750D		BnaA03g58750D			Disease resistance-responsive (dirigent-like protein) family protein; FUNCTIONS IN: molecular_function unknown; INVOLVED IN: lignan biosynthetic process, defense response; LOCATED IN: endomembrane system; EXPRESSED IN: 21 plant structures; EXPRESSED DURING: 13 growth stages; CONTAINS InterPro DOMAIN/s: Plant disease resistance response protein (InterPro:IPR004265); BEST Arabidopsis thaliana prote…
BnaA04g10200D	BnaA04g10200D	BnaA04g10200D			Protein of unknown function (DUF1645); CONTAINS InterPro DOMAIN/s: Protein of unknown function DUF1645 (InterPro:IPR012442); BEST Arabidopsis thaliana protein match is: Protein of unknown function (DUF1645) (TAIR:AT1G23710.1); Has 180 Blast hits to 180 proteins in 16 species: Archae - 0; Bacteria - 0; Metazoa - 2; Fungi - 0; Plants - 176; Viruses - 0; Other Eukaryotes - 2 (source: NCBI BLink).
BnaA04g15260D		BnaA04g15260D			EARLY FLOWERING 3 (ELF3); BEST Arabidopsis thaliana protein match is: unknown protein (TAIR:AT3G21320.1); Has 3878 Blast hits to 3344 proteins in 292 species: Archae - 0; Bacteria - 125; Metazoa - 1474; Fungi - 865; Plants - 343; Viruses - 16; Other Eukaryotes - 1055 (source: NCBI BLink).
BnaA04g15380D	BnaA04g15380D	BnaA04g15380D			3-ketoacyl-CoA synthase 10 (KCS10); FUNCTIONS IN: transferase activity, transferring acyl groups other than amino-acyl groups, catalytic activity, acyltransferase activity; INVOLVED IN: in 8 processes; LOCATED IN: endoplasmic reticulum, membrane; EXPRESSED IN: 26 plant structures; EXPRESSED DURING: 13 growth stages; CONTAINS InterPro DOMAIN/s: Thiolase-like (InterPro:IPR016039), Very-long-chain 3…
BnaA04g16230D	BnaA04g16230D				UDP-Glycosyltransferase superfamily protein; FUNCTIONS IN: transferase activity, transferring glycosyl groups; INVOLVED IN: metabolic process; LOCATED IN: cellular_component unknown; EXPRESSED IN: 22 plant structures; EXPRESSED DURING: 15 growth stages; CONTAINS InterPro DOMAIN/s: UDP-glucuronosyl/UDP-glucosyltransferase (InterPro:IPR002213); BEST Arabidopsis thaliana protein match is: UDP-Glycos…
BnaA04g19090D			BnaA04g19090D		zinc finger nuclease 2 (ZFN2); CONTAINS InterPro DOMAIN/s: Zinc finger, CCCH-type (InterPro:IPR000571); BEST Arabidopsis thaliana protein match is: Zinc finger C-x8-C-x5-C-x3-H type family protein (TAIR:AT1G04990.1); Has 1502 Blast hits to 1018 proteins in 167 species: Archae - 0; Bacteria - 2; Metazoa - 453; Fungi - 164; Plants - 727; Viruses - 0; Other Eukaryotes - 156 (source: NCBI BLink).
BnaA04g19750D	BnaA04g19750D				phosphate 2 (PHO2); CONTAINS InterPro DOMAIN/s: Ubiquitin-conjugating enzyme/RWD-like (InterPro:IPR016135), Ubiquitin-conjugating enzyme, E2 (InterPro:IPR000608); BEST Arabidopsis thaliana protein match is: ubiquitin-conjugating enzyme 23 (TAIR:AT2G16920.1); Has 6405 Blast hits to 6302 proteins in 368 species: Archae - 0; Bacteria - 0; Metazoa - 2716; Fungi - 1263; Plants - 1493; Viruses - 17; Ot…
BnaA04g19760D	BnaA04g19760D				Protein of unknown function (DUF616); CONTAINS InterPro DOMAIN/s: Protein of unknown function DUF616 (InterPro:IPR006852); BEST Arabidopsis thaliana protein match is: Protein of unknown function (DUF616) (TAIR:AT1G53040.2); Has 322 Blast hits to 322 proteins in 41 species: Archae - 14; Bacteria - 34; Metazoa - 0; Fungi - 4; Plants - 225; Viruses - 1; Other Eukaryotes - 44 (source: NCBI BLink).
BnaA04g20880D	BnaA04g20880D				FASCICLIN-like arabinogalactan protein 16 precursor (FLA16); INVOLVED IN: cell adhesion; LOCATED IN: endomembrane system; EXPRESSED IN: 22 plant structures; EXPRESSED DURING: 13 growth stages; CONTAINS InterPro DOMAIN/s: FAS1 domain (InterPro:IPR000782); BEST Arabidopsis thaliana protein match is: FASCICLIN-like arabinogalactan protein 15 precursor (TAIR:AT3G52370.1); Has 1005 Blast hits to 970 p…
BnaA04g22990D		BnaA04g22990D			nodulin MtN21 /EamA-like transporter family protein; FUNCTIONS IN: molecular_function unknown; INVOLVED IN: biological_process unknown; LOCATED IN: endomembrane system, membrane; EXPRESSED IN: 15 plant structures; EXPRESSED DURING: 6 growth stages; CONTAINS InterPro DOMAIN/s: Protein of unknown function DUF6, transmembrane (InterPro:IPR000620); BEST Arabidopsis thaliana protein match is: nodulin …
BnaA04g24420D	BnaA04g24420D				nucleolar protein gar2-related; BEST Arabidopsis thaliana protein match is: unknown protein (TAIR:AT3G57780.1); Has 35333 Blast hits to 34131 proteins in 2444 species: Archae - 798; Bacteria - 22429; Metazoa - 974; Fungi - 991; Plants - 531; Viruses - 0; Other Eukaryotes - 9610 (source: NCBI BLink).
BnaA04g24790D		BnaA04g24790D			ATPMEPCRD; FUNCTIONS IN: enzyme inhibitor activity, pectinesterase activity; INVOLVED IN: cell wall modification; LOCATED IN: cell wall, plant-type cell wall; EXPRESSED IN: 9 plant structures; EXPRESSED DURING: 4 anthesis, petal differentiation and expansion stage; CONTAINS InterPro DOMAIN/s: Pectinesterase, active site (InterPro:IPR018040), Pectin lyase fold/virulence factor (InterPro:IPR011050)…
BnaA04g24870D	BnaA04g24870D				Proline-rich extensin-like family protein; FUNCTIONS IN: structural constituent of cell wall; INVOLVED IN: plant-type cell wall organization; LOCATED IN: endomembrane system; EXPRESSED IN: 16 plant structures; EXPRESSED DURING: 12 growth stages; CONTAINS InterPro DOMAIN/s: Extensin-like repeat (InterPro:IPR006706); Has 134937 Blast hits to 39196 proteins in 1663 species: Archae - 308; Bacteria - …
BnaA04g26050D	BnaA04g26050D				C2H2-like zinc finger protein; FUNCTIONS IN: sequence-specific DNA binding transcription factor activity, zinc ion binding, nucleic acid binding; INVOLVED IN: regulation of transcription; LOCATED IN: intracellular; CONTAINS InterPro DOMAIN/s: Zinc finger, C2H2-like (InterPro:IPR015880), Zinc finger, C2H2-type (InterPro:IPR007087); BEST Arabidopsis thaliana protein match is: C2H2-like zinc finger …
BnaA04g27830D	BnaA04g27830D				Glutaredoxin family protein; FUNCTIONS IN: electron carrier activity, protein disulfide oxidoreductase activity; INVOLVED IN: N-terminal protein myristoylation, cell redox homeostasis; LOCATED IN: plasma membrane; CONTAINS InterPro DOMAIN/s: Thioredoxin fold (InterPro:IPR012335), Glutaredoxin (InterPro:IPR002109), Thioredoxin-like fold (InterPro:IPR012336); BEST Arabidopsis thaliana protein match…
BnaA05g00320D	BnaA05g00320D				Plant invertase/pectin methylesterase inhibitor superfamily protein; FUNCTIONS IN: enzyme inhibitor activity, pectinesterase inhibitor activity, pectinesterase activity; INVOLVED IN: biological_process unknown; LOCATED IN: endomembrane system; EXPRESSED IN: 6 plant structures; EXPRESSED DURING: 4 anthesis, petal differentiation and expansion stage; CONTAINS InterPro DOMAIN/s: Pectinesterase inhib…
BnaA05g00640D	BnaA05g00640D				LONG-CHAIN ACYL-COA SYNTHASE 1 (LACS1); FUNCTIONS IN: long-chain fatty acid-CoA ligase activity, very long-chain fatty acid-CoA ligase activity; INVOLVED IN: fatty acid biosynthetic process, cutin biosynthetic process, wax biosynthetic process; LOCATED IN: cellular_component unknown; EXPRESSED IN: 29 plant structures; EXPRESSED DURING: 13 growth stages; CONTAINS InterPro DOMAIN/s: AMP-binding, co…
BnaA05g00790D	BnaA05g00790D				Protein kinase superfamily protein; FUNCTIONS IN: protein serine/threonine kinase activity, protein kinase activity, kinase activity, ATP binding; INVOLVED IN: protein amino acid phosphorylation; EXPRESSED IN: 22 plant structures; EXPRESSED DURING: 13 growth stages; CONTAINS InterPro DOMAIN/s: Protein kinase, ATP binding site (InterPro:IPR017441), Serine/threonine-protein kinase domain (InterPro:…
BnaA05g03790D	BnaA05g03790D				methylenetetrahydrofolate reductase 2 (MTHFR2); FUNCTIONS IN: methylenetetrahydrofolate reductase (NADPH) activity; INVOLVED IN: oxidation reduction, methionine metabolic process; EXPRESSED IN: male gametophyte, guard cell, cultured cell, leaf; EXPRESSED DURING: L mature pollen stage, M germinated pollen stage; CONTAINS InterPro DOMAIN/s: Methylenetetrahydrofolate reductase (InterPro:IPR003171), …
BnaA05g04610D	BnaA05g04610D	BnaA05g04610D			Plant invertase/pectin methylesterase inhibitor superfamily; FUNCTIONS IN: enzyme inhibitor activity, pectinesterase activity; INVOLVED IN: cell wall modification; LOCATED IN: membrane, plant-type cell wall; EXPRESSED IN: 9 plant structures; EXPRESSED DURING: 4 anthesis, C globular stage, petal differentiation and expansion stage; CONTAINS InterPro DOMAIN/s: Carbohydrate-binding/sugar hydrolysis …
BnaA05g08310D	BnaA05g08310D				BEL1-like homeodomain 1 (BLH1); CONTAINS InterPro DOMAIN/s: Homeobox (InterPro:IPR001356), Homeodomain-like (InterPro:IPR009057), POX (InterPro:IPR006563), Homeodomain-related (InterPro:IPR012287); BEST Arabidopsis thaliana protein match is: BEL1-like homeodomain 6 (TAIR:AT4G34610.2); Has 35333 Blast hits to 34131 proteins in 2444 species: Archae - 798; Bacteria - 22429; Metazoa - 974; Fungi - 99…
BnaA05g08350D		BnaA05g08350D			FERTILIZATION INDEPENDENT SEED 2 (FIS2); CONTAINS InterPro DOMAIN/s: Zinc finger, C2H2-like (InterPro:IPR015880), Polycomb protein, VEFS-Box (InterPro:IPR019135); BEST Arabidopsis thaliana protein match is: VEFS-Box of polycomb protein (TAIR:AT4G16845.2); Has 12278 Blast hits to 7688 proteins in 680 species: Archae - 7; Bacteria - 1319; Metazoa - 4326; Fungi - 1979; Plants - 496; Viruses - 125; O…
BnaA05g08770D			BnaA05g08770D		SU(VAR)3-9 homolog 5 (SUVH5); FUNCTIONS IN: histone methyltransferase activity; INVOLVED IN: maintenance of DNA methylation, histone methylation, regulation of gene expression, epigenetic, response to chitin, chromatin silencing by small RNA; LOCATED IN: nucleus; EXPRESSED IN: 13 plant structures; EXPRESSED DURING: 7 growth stages; CONTAINS InterPro DOMAIN/s: SET domain (InterPro:IPR001214), SRA-…
BnaA05g10110D	BnaA05g10110D				NAC domain containing protein 41 (NAC041); FUNCTIONS IN: sequence-specific DNA binding transcription factor activity; INVOLVED IN: multicellular organismal development, regulation of transcription; EXPRESSED IN: 22 plant structures; EXPRESSED DURING: 13 growth stages; CONTAINS InterPro DOMAIN/s: No apical meristem (NAM) protein (InterPro:IPR003441); BEST Arabidopsis thaliana protein match is: NAC…
BnaA05g11200D	BnaA05g11200D				basic helix-loop-helix (bHLH) DNA-binding superfamily protein; FUNCTIONS IN: sequence-specific DNA binding transcription factor activity; INVOLVED IN: response to ethylene stimulus, regulation of transcription; LOCATED IN: nucleus; EXPRESSED IN: 22 plant structures; EXPRESSED DURING: 13 growth stages; CONTAINS InterPro DOMAIN/s: Helix-loop-helix DNA-binding domain (InterPro:IPR001092), Helix-loop…
BnaA05g13790D	BnaA05g13790D				Protein of unknown function (DUF1639); CONTAINS InterPro DOMAIN/s: Protein of unknown function DUF1639 (InterPro:IPR012438); BEST Arabidopsis thaliana protein match is: Protein of unknown function (DUF1639) (TAIR:AT3G03880.1); Has 249 Blast hits to 246 proteins in 15 species: Archae - 0; Bacteria - 0; Metazoa - 0; Fungi - 0; Plants - 249; Viruses - 0; Other Eukaryotes - 0 (source: NCBI BLink).
BnaA05g24200D	BnaA05g24200D				metallothionein 3 (MT3); Has 268 Blast hits to 268 proteins in 64 species: Archae - 0; Bacteria - 0; Metazoa - 0; Fungi - 0; Plants - 268; Viruses - 0; Other Eukaryotes - 0 (source: NCBI BLink).
BnaA05g24870D	BnaA05g24870D				cytochrome P450, family 72, subfamily A, polypeptide 15 (CYP72A15); FUNCTIONS IN: electron carrier activity, monooxygenase activity, iron ion binding, oxygen binding, heme binding; INVOLVED IN: response to cyclopentenone; LOCATED IN: endomembrane system; EXPRESSED IN: 22 plant structures; EXPRESSED DURING: 13 growth stages; CONTAINS InterPro DOMAIN/s: Cytochrome P450 (InterPro:IPR001128), Cytochr…
BnaA05g24880D	BnaA05g24880D				cytochrome P450, family 72, subfamily A, polypeptide 15 (CYP72A15); FUNCTIONS IN: electron carrier activity, monooxygenase activity, iron ion binding, oxygen binding, heme binding; INVOLVED IN: response to cyclopentenone; LOCATED IN: endomembrane system; EXPRESSED IN: 22 plant structures; EXPRESSED DURING: 13 growth stages; CONTAINS InterPro DOMAIN/s: Cytochrome P450 (InterPro:IPR001128), Cytochr…
BnaA05g25300D	BnaA05g25300D				FUNCTIONS IN: molecular_function unknown; INVOLVED IN: biological_process unknown; LOCATED IN: cellular_component unknown; BEST Arabidopsis thaliana protein match is: COP1-interacting protein-related (TAIR:AT1G72410.1); Has 30201 Blast hits to 17322 proteins in 780 species: Archae - 12; Bacteria - 1396; Metazoa - 17338; Fungi - 3422; Plants - 5037; Viruses - 0; Other Eukaryotes - 2996 (source: NC…
BnaA05g25310D	BnaA05g25310D				Plant protein of unknown function (DUF936); CONTAINS InterPro DOMAIN/s: Protein of unknown function DUF936, plant (InterPro:IPR010341); BEST Arabidopsis thaliana protein match is: Plant protein of unknown function (DUF936) (TAIR:AT1G08760.1); Has 314 Blast hits to 224 proteins in 22 species: Archae - 0; Bacteria - 0; Metazoa - 17; Fungi - 0; Plants - 291; Viruses - 0; Other Eukaryotes - 6 (source…
BnaA05g27940D	BnaA05g27940D				DCD (Development and Cell Death) domain protein; LOCATED IN: endomembrane system; EXPRESSED IN: 10 plant structures; EXPRESSED DURING: 6 growth stages; CONTAINS InterPro DOMAIN/s: Development/cell death domain (InterPro:IPR013989), Kelch related (InterPro:IPR013089); BEST Arabidopsis thaliana protein match is: unknown protein (TAIR:AT5G01660.1); Has 325 Blast hits to 316 proteins in 41 species: A…
BnaA05g27950D		BnaA05g27950D			senescence associated gene 20 (SAG20); CONTAINS InterPro DOMAIN/s: Wound-induced protein, Wun1, subgroup (InterPro:IPR016533), Wound-induced protein, Wun1 (InterPro:IPR009798); BEST Arabidopsis thaliana protein match is: Nuclear transport factor 2 (NTF2) family protein (TAIR:AT5G01740.1); Has 35333 Blast hits to 34131 proteins in 2444 species: Archae - 798; Bacteria - 22429; Metazoa - 974; Fungi …
BnaA05g30670D	BnaA05g30670D				hydroxyproline-rich glycoprotein family protein; Has 6317 Blast hits to 3436 proteins in 319 species: Archae - 0; Bacteria - 429; Metazoa - 2195; Fungi - 739; Plants - 2175; Viruses - 83; Other Eukaryotes - 696 (source: NCBI BLink).
BnaA05g34230D	BnaA05g34230D	BnaA05g34230D			cytochrome P450, family 718 (CYP718); FUNCTIONS IN: electron carrier activity, monooxygenase activity, iron ion binding, oxygen binding, heme binding; INVOLVED IN: oxidation reduction; LOCATED IN: endomembrane system; CONTAINS InterPro DOMAIN/s: Cytochrome P450 (InterPro:IPR001128), Cytochrome P450, E-class, group I (InterPro:IPR002401), Cytochrome P450, conserved site (InterPro:IPR017972); BEST …
BnaA05g34540D	BnaA05g34540D				CZF1; CONTAINS InterPro DOMAIN/s: Zinc finger, CCCH-type (InterPro:IPR000571), Ankyrin repeat-containing domain (InterPro:IPR020683), Ankyrin repeat (InterPro:IPR002110); BEST Arabidopsis thaliana protein match is: salt-inducible zinc finger 1 (TAIR:AT3G55980.1); Has 35333 Blast hits to 34131 proteins in 2444 species: Archae - 798; Bacteria - 22429; Metazoa - 974; Fungi - 991; Plants - 531; Virus…
BnaA06g00980D	BnaA06g00980D				P-loop containing nucleoside triphosphate hydrolases superfamily protein; FUNCTIONS IN: ATPase activity, coupled to transmembrane movement of substances; LOCATED IN: plasma membrane; EXPRESSED IN: 23 plant structures; EXPRESSED DURING: 13 growth stages; CONTAINS InterPro DOMAIN/s: ATPase, AAA+ type, core (InterPro:IPR003593), ABC transporter-like (InterPro:IPR003439), ABC transporter, conserved s…
BnaA06g05440D	BnaA06g05440D				myb domain protein 61 (MYB61); CONTAINS InterPro DOMAIN/s: SANT, DNA-binding (InterPro:IPR001005), Homeodomain-like (InterPro:IPR009057), Myb, DNA-binding (InterPro:IPR014778), HTH transcriptional regulator, Myb-type, DNA-binding (InterPro:IPR017930), Homeodomain-related (InterPro:IPR012287), Myb transcription factor (InterPro:IPR015495); BEST Arabidopsis thaliana protein match is: myb domain pro…
BnaA06g07630D	BnaA06g07630D	BnaA06g07630D			cytochrome P450, family 71 subfamily B, polypeptide 7 (CYP71B7); FUNCTIONS IN: electron carrier activity, monooxygenase activity, iron ion binding, oxygen binding, heme binding; INVOLVED IN: oxidation reduction; EXPRESSED IN: 22 plant structures; EXPRESSED DURING: 13 growth stages; CONTAINS InterPro DOMAIN/s: Cytochrome P450 (InterPro:IPR001128), Cytochrome P450, E-class, group I (InterPro:IPR002…
BnaA06g08340D		BnaA06g08340D			Plant protein of unknown function (DUF863); CONTAINS InterPro DOMAIN/s: Protein of unknown function DUF863, plant (InterPro:IPR008581); BEST Arabidopsis thaliana protein match is: Plant protein of unknown function (DUF863) (TAIR:AT1G62530.2); Has 160 Blast hits to 145 proteins in 37 species: Archae - 0; Bacteria - 2; Metazoa - 12; Fungi - 14; Plants - 101; Viruses - 0; Other Eukaryotes - 31 (sour…
BnaA06g12060D	BnaA06g12060D				white-brown complex homolog protein 11 (WBC11); FUNCTIONS IN: ATPase activity, coupled to transmembrane movement of substances, fatty acid transporter activity; INVOLVED IN: cutin transport, fatty acid transport; LOCATED IN: plasma membrane, external side of plasma membrane; EXPRESSED IN: 26 plant structures; EXPRESSED DURING: 13 growth stages; CONTAINS InterPro DOMAIN/s: ATPase, AAA+ type, core …
BnaA06g13850D	BnaA06g13850D	BnaA06g13850D			BEL1-like homeodomain 10 (BEL10); FUNCTIONS IN: DNA binding, sequence-specific DNA binding transcription factor activity; INVOLVED IN: regulation of transcription, DNA-dependent, regulation of transcription; LOCATED IN: nucleus; EXPRESSED IN: 20 plant structures; EXPRESSED DURING: 11 growth stages; CONTAINS InterPro DOMAIN/s: Homeobox (InterPro:IPR001356), Homeodomain-like (InterPro:IPR009057), P…
BnaA06g14220D	BnaA06g14220D				unknown protein; FUNCTIONS IN: molecular_function unknown; INVOLVED IN: biological_process unknown; LOCATED IN: chloroplast; EXPRESSED IN: 20 plant structures; EXPRESSED DURING: 11 growth stages; Has 26 Blast hits to 26 proteins in 9 species: Archae - 0; Bacteria - 0; Metazoa - 0; Fungi - 2; Plants - 24; Viruses - 0; Other Eukaryotes - 0 (source: NCBI BLink).
BnaA06g18900D		BnaA06g18900D			GDSL-like Lipase/Acylhydrolase superfamily protein; FUNCTIONS IN: hydrolase activity, acting on ester bonds, carboxylesterase activity; INVOLVED IN: glycerol biosynthetic process, lipid metabolic process; LOCATED IN: endomembrane system; EXPRESSED IN: 22 plant structures; EXPRESSED DURING: 14 growth stages; CONTAINS InterPro DOMAIN/s: Lipase, GDSL (InterPro:IPR001087); BEST Arabidopsis thaliana p…
BnaA06g19070D	BnaA06g19070D				long chain base2 (LCB2); CONTAINS InterPro DOMAIN/s: Aminotransferase, class I/classII (InterPro:IPR004839), Pyridoxal phosphate-dependent transferase, major domain (InterPro:IPR015424), Aminotransferase, class-II, pyridoxal-phosphate binding site (InterPro:IPR001917), Pyridoxal phosphate-dependent transferase, major region, subdomain 1 (InterPro:IPR015421); BEST Arabidopsis thaliana protein matc…
BnaA06g20970D	BnaA06g20970D				IQ-domain 21 (iqd21); CONTAINS InterPro DOMAIN/s: IQ calmodulin-binding region (InterPro:IPR000048); BEST Arabidopsis thaliana protein match is: IQ-domain 2 (TAIR:AT5G03040.3); Has 35333 Blast hits to 34131 proteins in 2444 species: Archae - 798; Bacteria - 22429; Metazoa - 974; Fungi - 991; Plants - 531; Viruses - 0; Other Eukaryotes - 9610 (source: NCBI BLink).
BnaA06g21330D		BnaA06g21330D			FUNCTIONS IN: molecular_function unknown; INVOLVED IN: biological_process unknown; LOCATED IN: vacuole; EXPRESSED IN: 24 plant structures; EXPRESSED DURING: 15 growth stages; CONTAINS InterPro DOMAIN/s: Stress up-regulated Nod 19 (InterPro:IPR011692); Has 30201 Blast hits to 17322 proteins in 780 species: Archae - 12; Bacteria - 1396; Metazoa - 17338; Fungi - 3422; Plants - 5037; Viruses - 0; Oth…
BnaA06g21800D	BnaA06g21800D				Plant invertase/pectin methylesterase inhibitor superfamily protein; FUNCTIONS IN: enzyme inhibitor activity, pectinesterase inhibitor activity, pectinesterase activity; INVOLVED IN: biological_process unknown; LOCATED IN: cellular_component unknown; EXPRESSED IN: 22 plant structures; EXPRESSED DURING: 13 growth stages; CONTAINS InterPro DOMAIN/s: Pectinesterase inhibitor (InterPro:IPR006501); BE…
BnaA06g23340D	BnaA06g23340D	BnaA06g23340D			unknown protein; BEST Arabidopsis thaliana protein match is: unknown protein (TAIR:AT2G40390.1); Has 1807 Blast hits to 1807 proteins in 277 species: Archae - 0; Bacteria - 0; Metazoa - 736; Fungi - 347; Plants - 385; Viruses - 0; Other Eukaryotes - 339 (source: NCBI BLink).
BnaA06g23800D	BnaA06g23800D	BnaA06g23800D			FUNCTIONS IN: molecular_function unknown; INVOLVED IN: biological_process unknown; LOCATED IN: plasma membrane; EXPRESSED IN: 22 plant structures; EXPRESSED DURING: 13 growth stages; CONTAINS InterPro DOMAIN/s: RPM1-interacting protein 4, defence response (InterPro:IPR008700); BEST Arabidopsis thaliana protein match is: unknown protein (TAIR:AT5G09960.1); Has 30201 Blast hits to 17322 proteins in…
BnaA06g26050D		BnaA06g26050D			RNI-like superfamily protein; CONTAINS InterPro DOMAIN/s: Leucine-rich repeat, cysteine-containing subtype (InterPro:IPR006553); BEST Arabidopsis thaliana protein match is: F-box/RNI-like superfamily protein (TAIR:AT4G15475.1); Has 1807 Blast hits to 1807 proteins in 277 species: Archae - 0; Bacteria - 0; Metazoa - 736; Fungi - 347; Plants - 385; Viruses - 0; Other Eukaryotes - 339 (source: NCBI …
BnaA06g27330D	BnaA06g27330D				unknown protein; FUNCTIONS IN: molecular_function unknown; INVOLVED IN: biological_process unknown; LOCATED IN: cellular_component unknown; EXPRESSED IN: 24 plant structures; EXPRESSED DURING: 13 growth stages; BEST Arabidopsis thaliana protein match is: unknown protein (TAIR:AT2G24550.1); Has 1807 Blast hits to 1807 proteins in 277 species: Archae - 0; Bacteria - 0; Metazoa - 736; Fungi - 347; P…
BnaA06g27560D	BnaA06g27560D				KNOTTED1-like homeobox gene 3 (KNAT3); FUNCTIONS IN: transcription activator activity, sequence-specific DNA binding transcription factor activity; INVOLVED IN: response to light stimulus, detection of cytokinin stimulus, cellular response to cytokine stimulus; LOCATED IN: cytosol, nucleus; EXPRESSED IN: 35 plant structures; EXPRESSED DURING: 13 growth stages; CONTAINS InterPro DOMAIN/s: ELK (Int…
BnaA06g27920D	BnaA06g27920D				GATA transcription factor 12 (GATA12); CONTAINS InterPro DOMAIN/s: Zinc finger, NHR/GATA-type (InterPro:IPR013088), Transcription factor, GATA, plant (InterPro:IPR016679), Zinc finger, GATA-type (InterPro:IPR000679); BEST Arabidopsis thaliana protein match is: GATA transcription factor 9 (TAIR:AT4G32890.1); Has 1807 Blast hits to 1807 proteins in 277 species: Archae - 0; Bacteria - 0; Metazoa - 7…
BnaA06g33710D	BnaA06g33710D				Glycosyltransferase family 61 protein; FUNCTIONS IN: transferase activity, transferring glycosyl groups; INVOLVED IN: biological_process unknown; LOCATED IN: endomembrane system; CONTAINS InterPro DOMAIN/s: Glycosyltransferase AER61, uncharacterised (InterPro:IPR007657); BEST Arabidopsis thaliana protein match is: Glycosyltransferase family 61 protein (TAIR:AT2G03370.1); Has 30201 Blast hits to 1…
BnaA06g34330D	BnaA06g34330D				indeterminate(ID)-domain 4 (IDD4); FUNCTIONS IN: sequence-specific DNA binding transcription factor activity; LOCATED IN: intracellular, chloroplast; EXPRESSED IN: 20 plant structures; EXPRESSED DURING: 13 growth stages; CONTAINS InterPro DOMAIN/s: Zinc finger, C2H2-like (InterPro:IPR015880), Zinc finger, C2H2-type (InterPro:IPR007087), Zinc finger, double-stranded RNA binding (InterPro:IPR022755…
BnaA06g36440D		BnaA06g36440D			Nuclear transport factor 2 (NTF2) family protein with RNA binding (RRM-RBD-RNP motifs) domain; FUNCTIONS IN: RNA binding, nucleotide binding, nucleic acid binding; INVOLVED IN: transport, nucleocytoplasmic transport; LOCATED IN: intracellular; EXPRESSED IN: 23 plant structures; EXPRESSED DURING: 13 growth stages; CONTAINS InterPro DOMAIN/s: Nuclear transport factor 2 (InterPro:IPR002075), RNA rec…
BnaA06g37610D	BnaA06g37610D				Family of unknown function (DUF566) ; LOCATED IN: chloroplast; EXPRESSED IN: 23 plant structures; EXPRESSED DURING: 13 growth stages; CONTAINS InterPro DOMAIN/s: Protein of unknown function DUF566 (InterPro:IPR007573); BEST Arabidopsis thaliana protein match is: Family of unknown function (DUF566) (TAIR:AT3G19570.2); Has 9198 Blast hits to 4153 proteins in 422 species: Archae - 34; Bacteria - 134…
BnaA06g37970D	BnaA06g37970D				branched-chain amino acid transaminase 1 (BCAT-1); FUNCTIONS IN: branched-chain-amino-acid transaminase activity, protein binding, catalytic activity; INVOLVED IN: branched chain family amino acid metabolic process, metabolic process; LOCATED IN: mitochondrion; EXPRESSED IN: 15 plant structures; EXPRESSED DURING: 8 growth stages; CONTAINS InterPro DOMAIN/s: Aminotransferase, class IV (InterPro:IP…
BnaA06g38220D	BnaA06g38220D				extensin-like protein (ELP); FUNCTIONS IN: lipid binding; INVOLVED IN: lipid transport; LOCATED IN: endomembrane system; EXPRESSED IN: 22 plant structures; EXPRESSED DURING: 13 growth stages; CONTAINS InterPro DOMAIN/s: Bifunctional inhibitor/plant lipid transfer protein/seed storage (InterPro:IPR016140), Plant lipid transfer protein/seed storage/trypsin-alpha amylase inhibitor (InterPro:IPR00361…
BnaA06g39120D	BnaA06g39120D				NIMA (never in mitosis, gene A)-related 6 (NEK6); FUNCTIONS IN: protein serine/threonine kinase activity, protein kinase activity, kinase activity, ATP binding; INVOLVED IN: microtubule-based process, epidermal cell differentiation; LOCATED IN: cortical microtubule; EXPRESSED IN: 22 plant structures; EXPRESSED DURING: 13 growth stages; CONTAINS InterPro DOMAIN/s: Protein kinase, ATP binding site …
BnaA06g40090D		BnaA06g40090D			HAT2; FUNCTIONS IN: transcription repressor activity, DNA binding, sequence-specific DNA binding transcription factor activity; INVOLVED IN: response to auxin stimulus, auxin mediated signaling pathway, shade avoidance, regulation of transcription, DNA-dependent, unidimensional cell growth; LOCATED IN: nucleus; EXPRESSED IN: 21 plant structures; EXPRESSED DURING: 13 growth stages; CONTAINS InterP…
BnaA06g40360D	BnaA06g40360D				PYR1-like 1 (PYL1); CONTAINS InterPro DOMAIN/s: Polyketide cyclase/dehydrase (InterPro:IPR019587); BEST Arabidopsis thaliana protein match is: Polyketide cyclase/dehydrase and lipid transport superfamily protein (TAIR:AT4G17870.1); Has 30201 Blast hits to 17322 proteins in 780 species: Archae - 12; Bacteria - 1396; Metazoa - 17338; Fungi - 3422; Plants - 5037; Viruses - 0; Other Eukaryotes - 2996…
BnaA07g08950D	BnaA07g08950D				SEPALLATA3 (SEP3); FUNCTIONS IN: protein binding, DNA binding, sequence-specific DNA binding transcription factor activity; INVOLVED IN: in 6 processes; LOCATED IN: nucleus; EXPRESSED IN: 16 plant structures; EXPRESSED DURING: 7 growth stages; CONTAINS InterPro DOMAIN/s: Transcription factor, MADS-box (InterPro:IPR002100), Transcription factor, K-box (InterPro:IPR002487); BEST Arabidopsis thalian…
BnaA07g09530D		BnaA07g09530D			plasmodesmata callose-binding protein 4 (PDCB4); FUNCTIONS IN: callose binding, polysaccharide binding; INVOLVED IN: biological_process unknown; LOCATED IN: plasmodesma, plasma membrane, anchored to membrane; EXPRESSED IN: 22 plant structures; EXPRESSED DURING: 13 growth stages; CONTAINS InterPro DOMAIN/s: X8 (InterPro:IPR012946); BEST Arabidopsis thaliana protein match is: Carbohydrate-binding X…
BnaA07g10540D	BnaA07g10540D				RNA-binding (RRM/RBD/RNP motifs) family protein; FUNCTIONS IN: RNA binding, nucleotide binding, nucleic acid binding; INVOLVED IN: biological_process unknown; LOCATED IN: cellular_component unknown; EXPRESSED IN: 20 plant structures; EXPRESSED DURING: 13 growth stages; CONTAINS InterPro DOMAIN/s: RNA recognition motif, RNP-1 (InterPro:IPR000504), Nucleotide-binding, alpha-beta plait (InterPro:IPR…
BnaA07g11660D	BnaA07g11660D				MONOPTEROS (MP); FUNCTIONS IN: sequence-specific DNA binding transcription factor activity, promoter binding; INVOLVED IN: in 8 processes; LOCATED IN: nucleus, membrane; EXPRESSED IN: 21 plant structures; EXPRESSED DURING: 11 growth stages; CONTAINS InterPro DOMAIN/s: Aux/IAA-ARF-dimerisation (InterPro:IPR011525), Transcriptional factor B3 (InterPro:IPR003340), AUX/IAA protein (InterPro:IPR003311…
BnaA07g11770D	BnaA07g11770D				Major facilitator superfamily protein; FUNCTIONS IN: carbohydrate transmembrane transporter activity, sugar:hydrogen symporter activity; INVOLVED IN: transport, transmembrane transport; LOCATED IN: plasma membrane, chloroplast, vacuole, membrane; EXPRESSED IN: 24 plant structures; EXPRESSED DURING: 14 growth stages; CONTAINS InterPro DOMAIN/s: Sugar transporter, conserved site (InterPro:IPR005829…
BnaA07g12260D	BnaA07g12260D				SKU5 similar 17 (sks17); FUNCTIONS IN: oxidoreductase activity, copper ion binding; INVOLVED IN: response to karrikin; LOCATED IN: cell wall, plant-type cell wall; EXPRESSED IN: 21 plant structures; EXPRESSED DURING: 13 growth stages; CONTAINS InterPro DOMAIN/s: Multicopper oxidase, type 3 (InterPro:IPR011707), Cupredoxin (InterPro:IPR008972), Multicopper oxidase, type 2 (InterPro:IPR011706), Mul…
BnaA07g13830D	BnaA07g13830D				auxin response factor 10 (ARF10); FUNCTIONS IN: sequence-specific DNA binding transcription factor activity, miRNA binding; INVOLVED IN: in 13 processes; LOCATED IN: nucleus; EXPRESSED IN: 25 plant structures; EXPRESSED DURING: 15 growth stages; CONTAINS InterPro DOMAIN/s: Aux/IAA-ARF-dimerisation (InterPro:IPR011525), Transcriptional factor B3 (InterPro:IPR003340), AUX/IAA protein (InterPro:IPR0…
BnaA07g13930D	BnaA07g13930D	BnaA07g13930D			beta-galactosidase 8 (BGAL8); FUNCTIONS IN: cation binding, sugar binding, beta-galactosidase activity, hydrolase activity, hydrolyzing O-glycosyl compounds, catalytic activity; INVOLVED IN: carbohydrate metabolic process; LOCATED IN: cell wall; EXPRESSED IN: 26 plant structures; EXPRESSED DURING: 13 growth stages; CONTAINS InterPro DOMAIN/s: Glycoside hydrolase, family 35, conserved site (InterP…
BnaA07g15500D	BnaA07g15500D				unknown protein; BEST Arabidopsis thaliana protein match is: unknown protein (TAIR:AT1G64340.1); Has 876 Blast hits to 690 proteins in 132 species: Archae - 0; Bacteria - 38; Metazoa - 180; Fungi - 112; Plants - 59; Viruses - 2; Other Eukaryotes - 485 (source: NCBI BLink).
BnaA07g17130D	BnaA07g17130D				Calcium-dependent phosphotriesterase superfamily protein; FUNCTIONS IN: strictosidine synthase activity; INVOLVED IN: alkaloid biosynthetic process, biosynthetic process; LOCATED IN: endoplasmic reticulum, vacuole; EXPRESSED IN: 20 plant structures; EXPRESSED DURING: 10 growth stages; CONTAINS InterPro DOMAIN/s: Strictosidine synthase, conserved region (InterPro:IPR018119), Strictosidine synthase…
BnaA07g18120D	BnaA07g18120D				TRANSPARENT TESTA 12 (TT12); CONTAINS InterPro DOMAIN/s: Multi antimicrobial extrusion protein MatE (InterPro:IPR002528); BEST Arabidopsis thaliana protein match is: MATE efflux family protein (TAIR:AT3G21690.1); Has 8592 Blast hits to 8553 proteins in 1935 species: Archae - 188; Bacteria - 5730; Metazoa - 144; Fungi - 324; Plants - 1347; Viruses - 0; Other Eukaryotes - 859 (source: NCBI BLink).
BnaA07g21970D	BnaA07g21970D				Protein of unknown function (DUF581); CONTAINS InterPro DOMAIN/s: Protein of unknown function DUF581 (InterPro:IPR007650); BEST Arabidopsis thaliana protein match is: Protein of unknown function (DUF581) (TAIR:AT1G19200.1); Has 483 Blast hits to 483 proteins in 20 species: Archae - 0; Bacteria - 0; Metazoa - 0; Fungi - 0; Plants - 483; Viruses - 0; Other Eukaryotes - 0 (source: NCBI BLink).
BnaA07g22750D		BnaA07g22750D			kunitz trypsin inhibitor 1 (KTI1); FUNCTIONS IN: endopeptidase inhibitor activity; INVOLVED IN: response to salt stress, response to hydrogen peroxide, defense response to bacterium, programmed cell death, response to salicylic acid stimulus; LOCATED IN: mitochondrion; EXPRESSED IN: 8 plant structures; EXPRESSED DURING: LP.06 six leaves visible, LP.04 four leaves visible, 4 anthesis, petal differ…
BnaA07g23370D	BnaA07g23370D	BnaA07g23370D			cytochrome P450, family 709, subfamily B, polypeptide 1 (CYP709B1); FUNCTIONS IN: electron carrier activity, monooxygenase activity, iron ion binding, oxygen binding, heme binding; INVOLVED IN: oxidation reduction; LOCATED IN: endomembrane system; EXPRESSED IN: embryo; EXPRESSED DURING: C globular stage; CONTAINS InterPro DOMAIN/s: Cytochrome P450 (InterPro:IPR001128), Cytochrome P450, E-class, g…
BnaA07g25310D	BnaA07g25310D				TWIN SISTER OF FT (TSF); CONTAINS InterPro DOMAIN/s: Phosphatidylethanolamine-binding, conserved site (InterPro:IPR001858), Phosphatidylethanolamine-binding protein PEBP (InterPro:IPR008914); BEST Arabidopsis thaliana protein match is: PEBP (phosphatidylethanolamine-binding protein) family protein (TAIR:AT1G65480.1); Has 1807 Blast hits to 1807 proteins in 277 species: Archae - 0; Bacteria - 0; M…
BnaA07g25870D	BnaA07g25870D				plastid movement impaired 2 (PMI2); FUNCTIONS IN: molecular_function unknown; INVOLVED IN: response to blue light, N-terminal protein myristoylation, chloroplast avoidance movement; LOCATED IN: plasma membrane; EXPRESSED IN: 17 plant structures; EXPRESSED DURING: 9 growth stages; BEST Arabidopsis thaliana protein match is: unknown protein (TAIR:AT5G37840.1); Has 100 Blast hits to 100 proteins in …
BnaA07g33830D	BnaA07g33830D				unknown protein; BEST Arabidopsis thaliana protein match is: unknown protein (TAIR:AT1G28630.4); Has 13187 Blast hits to 6837 proteins in 407 species: Archae - 0; Bacteria - 447; Metazoa - 4509; Fungi - 1333; Plants - 399; Viruses - 45; Other Eukaryotes - 6454 (source: NCBI BLink).
BnaA07g33880D	BnaA07g33880D	BnaA07g33880D			Protein of unknown function (DUF581); EXPRESSED IN: 23 plant structures; EXPRESSED DURING: 13 growth stages; CONTAINS InterPro DOMAIN/s: Protein of unknown function DUF581 (InterPro:IPR007650); BEST Arabidopsis thaliana protein match is: Protein of unknown function (DUF581) (TAIR:AT1G22160.1); Has 525 Blast hits to 525 proteins in 19 species: Archae - 0; Bacteria - 0; Metazoa - 0; Fungi - 0; Plan…
BnaA07g36480D	BnaA07g36480D				TRICHOME BIREFRINGENCE-LIKE 38 (TBL38); INVOLVED IN: biological_process unknown; LOCATED IN: endomembrane system; EXPRESSED IN: 22 plant structures; EXPRESSED DURING: 12 growth stages; CONTAINS InterPro DOMAIN/s: Protein of unknown function DUF231, plant (InterPro:IPR004253); BEST Arabidopsis thaliana protein match is: TRICHOME BIREFRINGENCE-LIKE 37 (TAIR:AT2G34070.1); Has 1347 Blast hits to 1329…
BnaA08g02370D	BnaA08g02370D				Protein of unknown function (DUF620); FUNCTIONS IN: molecular_function unknown; INVOLVED IN: biological_process unknown; LOCATED IN: chloroplast; EXPRESSED IN: 23 plant structures; EXPRESSED DURING: 13 growth stages; CONTAINS InterPro DOMAIN/s: Protein of unknown function DUF620 (InterPro:IPR006873); BEST Arabidopsis thaliana protein match is: Protein of unknown function (DUF620) (TAIR:AT3G19540.…
BnaA08g06260D	BnaA08g06260D				annexin 1 (ANNAT1); FUNCTIONS IN: in 7 functions; INVOLVED IN: in 8 processes; LOCATED IN: in 10 components; EXPRESSED IN: 31 plant structures; EXPRESSED DURING: 16 growth stages; CONTAINS InterPro DOMAIN/s: Annexin like protein (InterPro:IPR015472), Annexin repeat (InterPro:IPR018502), Annexin repeat, conserved site (InterPro:IPR018252), Annexin (InterPro:IPR001464), Annexin, type plant (InterPr…
BnaA08g08620D	BnaA08g08620D				purine permease 10 (PUP10); CONTAINS InterPro DOMAIN/s: Protein of unknown function DUF250 (InterPro:IPR004853); BEST Arabidopsis thaliana protein match is: Drug/metabolite transporter superfamily protein (TAIR:AT4G18220.1); Has 419 Blast hits to 410 proteins in 44 species: Archae - 2; Bacteria - 21; Metazoa - 7; Fungi - 18; Plants - 360; Viruses - 0; Other Eukaryotes - 11 (source: NCBI BLink).
BnaA08g08630D	BnaA08g08630D				purine permease 10 (PUP10); CONTAINS InterPro DOMAIN/s: Protein of unknown function DUF250 (InterPro:IPR004853); BEST Arabidopsis thaliana protein match is: Drug/metabolite transporter superfamily protein (TAIR:AT4G18220.1); Has 419 Blast hits to 410 proteins in 44 species: Archae - 2; Bacteria - 21; Metazoa - 7; Fungi - 18; Plants - 360; Viruses - 0; Other Eukaryotes - 11 (source: NCBI BLink).
BnaA08g14360D	BnaA08g14360D				GAMT1; CONTAINS InterPro DOMAIN/s: SAM dependent carboxyl methyltransferase (InterPro:IPR005299); BEST Arabidopsis thaliana protein match is: gibberellic acid methyltransferase 2 (TAIR:AT5G56300.1); Has 916 Blast hits to 905 proteins in 122 species: Archae - 0; Bacteria - 67; Metazoa - 9; Fungi - 3; Plants - 723; Viruses - 0; Other Eukaryotes - 114 (source: NCBI BLink).
BnaA08g16960D	BnaA08g16960D				Glycosyl hydrolase family 10 protein; FUNCTIONS IN: cation binding, hydrolase activity, hydrolyzing O-glycosyl compounds, catalytic activity; INVOLVED IN: carbohydrate metabolic process; LOCATED IN: endomembrane system; CONTAINS InterPro DOMAIN/s: Glycoside hydrolase, family 10 (InterPro:IPR001000), Glycoside hydrolase, catalytic core (InterPro:IPR017853), Glycoside hydrolase, subgroup, catalytic…
BnaA08g18690D	BnaA08g18690D				glycosylphosphatidylinositol-anchored lipid protein transfer 1 (LTPG1); FUNCTIONS IN: molecular_function unknown; INVOLVED IN: lipid transport; LOCATED IN: anchored to plasma membrane, plasma membrane, anchored to membrane; EXPRESSED IN: 24 plant structures; EXPRESSED DURING: 13 growth stages; CONTAINS InterPro DOMAIN/s: Bifunctional inhibitor/plant lipid transfer protein/seed storage (InterPro:I…
BnaA08g19500D	BnaA08g19500D				Major facilitator superfamily protein; FUNCTIONS IN: transporter activity; INVOLVED IN: oligopeptide transport; LOCATED IN: membrane; EXPRESSED IN: 19 plant structures; EXPRESSED DURING: 9 growth stages; CONTAINS InterPro DOMAIN/s: PTR2 family proton/oligopeptide symporter, conserved site (InterPro:IPR018456), Oligopeptide transporter (InterPro:IPR000109), Major facilitator superfamily, general s…
BnaA08g21920D	BnaA08g21920D				Plant protein of unknown function (DUF869); FUNCTIONS IN: molecular_function unknown; INVOLVED IN: biological_process unknown; EXPRESSED IN: 22 plant structures; EXPRESSED DURING: 13 growth stages; CONTAINS InterPro DOMAIN/s: Protein of unknown function DUF869, plant (InterPro:IPR008587); BEST Arabidopsis thaliana protein match is: Plant protein of unknown function (DUF869) (TAIR:AT1G47900.2).
BnaA08g22060D	BnaA08g22060D				Protein of unknown function (DUF1195); CONTAINS InterPro DOMAIN/s: Protein of unknown function DUF1195 (InterPro:IPR010608); BEST Arabidopsis thaliana protein match is: Protein of unknown function (DUF1195) (TAIR:AT4G36660.1); Has 67 Blast hits to 67 proteins in 15 species: Archae - 0; Bacteria - 0; Metazoa - 0; Fungi - 0; Plants - 67; Viruses - 0; Other Eukaryotes - 0 (source: NCBI BLink).
BnaA08g22220D	BnaA08g22220D				CONTAINS InterPro DOMAIN/s: Protein of unknown function DUF985 (InterPro:IPR009327), RmlC-like jelly roll fold (InterPro:IPR014710); Has 1465 Blast hits to 1465 proteins in 584 species: Archae - 10; Bacteria - 1038; Metazoa - 19; Fungi - 43; Plants - 51; Viruses - 0; Other Eukaryotes - 304 (source: NCBI BLink).
BnaA08g22970D	BnaA08g22970D				3-phosphoglycerate dehydrogenase (PGDH); FUNCTIONS IN: phosphoglycerate dehydrogenase activity, protein binding; INVOLVED IN: L-serine biosynthetic process; LOCATED IN: cytosol, nucleus, chloroplast; EXPRESSED IN: 24 plant structures; EXPRESSED DURING: 14 growth stages; CONTAINS InterPro DOMAIN/s: D-3-phosphoglycerate dehydrogenase (InterPro:IPR006236), D-isomer specific 2-hydroxyacid dehydrogena…
BnaA08g23500D	BnaA08g23500D				Protein of unknown function, DUF547; CONTAINS InterPro DOMAIN/s: Protein of unknown function DUF547 (InterPro:IPR006869); BEST Arabidopsis thaliana protein match is: Protein of unknown function, DUF547 (TAIR:AT3G13000.2); Has 699 Blast hits to 674 proteins in 105 species: Archae - 2; Bacteria - 80; Metazoa - 34; Fungi - 2; Plants - 533; Viruses - 0; Other Eukaryotes - 48 (source: NCBI BLink).
BnaA08g24100D	BnaA08g24100D				fucosyltransferase 8 (FUT8); FUNCTIONS IN: galactoside 2-alpha-L-fucosyltransferase activity; INVOLVED IN: cell wall biogenesis; LOCATED IN: endomembrane system, membrane; EXPRESSED IN: leaf whorl, sepal, flower; EXPRESSED DURING: petal differentiation and expansion stage; CONTAINS InterPro DOMAIN/s: Xyloglucan fucosyltransferase (InterPro:IPR004938); BEST Arabidopsis thaliana protein match is: f…
BnaA08g24420D		BnaA08g24420D			cytochrome P450, family 71, subfamily B, polypeptide 2 (CYP71B2); FUNCTIONS IN: electron carrier activity, monooxygenase activity, iron ion binding, oxygen binding, heme binding; INVOLVED IN: response to cyclopentenone, heat acclimation; EXPRESSED IN: 24 plant structures; EXPRESSED DURING: 13 growth stages; CONTAINS InterPro DOMAIN/s: Cytochrome P450 (InterPro:IPR001128), Cytochrome P450, E-class…
BnaA08g24600D	BnaA08g24600D				UDP-D-glucose/UDP-D-galactose 4-epimerase 1 (UGE1); FUNCTIONS IN: UDP-glucose 4-epimerase activity, protein dimerization activity; INVOLVED IN: response to stress, galactose biosynthetic process; LOCATED IN: cytosol, plasma membrane; EXPRESSED IN: 32 plant structures; EXPRESSED DURING: 16 growth stages; CONTAINS InterPro DOMAIN/s: NAD-dependent epimerase/dehydratase (InterPro:IPR001509), NAD(P)-b…
BnaA08g24790D	BnaA08g24790D				unknown protein; INVOLVED IN: biological_process unknown; LOCATED IN: chloroplast; EXPRESSED IN: 21 plant structures; EXPRESSED DURING: 12 growth stages; BEST Arabidopsis thaliana protein match is: unknown protein (TAIR:AT5G12900.1); Has 249 Blast hits to 249 proteins in 27 species: Archae - 0; Bacteria - 0; Metazoa - 7; Fungi - 14; Plants - 217; Viruses - 0; Other Eukaryotes - 11 (source: NCBI B…
BnaA08g25430D		BnaA08g25430D			Protein of unknown function (DUF707); CONTAINS InterPro DOMAIN/s: Protein of unknown function DUF707 (InterPro:IPR007877); BEST Arabidopsis thaliana protein match is: Protein of unknown function (DUF707) (TAIR:AT1G61240.4); Has 308 Blast hits to 308 proteins in 23 species: Archae - 0; Bacteria - 5; Metazoa - 0; Fungi - 0; Plants - 300; Viruses - 0; Other Eukaryotes - 3 (source: NCBI BLink).
BnaA08g26320D	BnaA08g26320D	BnaA08g26320D			myb domain protein 61 (MYB61); CONTAINS InterPro DOMAIN/s: SANT, DNA-binding (InterPro:IPR001005), Homeodomain-like (InterPro:IPR009057), Myb, DNA-binding (InterPro:IPR014778), HTH transcriptional regulator, Myb-type, DNA-binding (InterPro:IPR017930), Homeodomain-related (InterPro:IPR012287), Myb transcription factor (InterPro:IPR015495); BEST Arabidopsis thaliana protein match is: myb domain pro…
BnaA08g29710D	BnaA08g29710D				Major facilitator superfamily protein; FUNCTIONS IN: carbohydrate transmembrane transporter activity, sugar:hydrogen symporter activity; INVOLVED IN: transport, transmembrane transport; LOCATED IN: integral to membrane, membrane; EXPRESSED IN: 12 plant structures; EXPRESSED DURING: 7 growth stages; CONTAINS InterPro DOMAIN/s: Sugar transporter, conserved site (InterPro:IPR005829), Major facilitat…
BnaA09g01830D	BnaA09g01830D				membrane-anchored ubiquitin-fold protein 4 precursor (MUB4); CONTAINS InterPro DOMAIN/s: Membrane-anchored ubiquitin-fold protein, HCG-1 (InterPro:IPR017000), Ubiquitin (InterPro:IPR000626), Ubiquitin supergroup (InterPro:IPR019955); BEST Arabidopsis thaliana protein match is: Ubiquitin family protein (TAIR:AT4G24990.1); Has 168 Blast hits to 168 proteins in 26 species: Archae - 0; Bacteria - 0; …
BnaA09g01980D	BnaA09g01980D				glucose-6-phosphate dehydrogenase 5 (G6PD5); FUNCTIONS IN: glucose-6-phosphate dehydrogenase activity; INVOLVED IN: pentose-phosphate shunt, oxidative branch, glucose metabolic process; LOCATED IN: cytosol, chloroplast; EXPRESSED IN: 24 plant structures; EXPRESSED DURING: 14 growth stages; CONTAINS InterPro DOMAIN/s: Glucose-6-phosphate dehydrogenase, active site (InterPro:IPR019796), Glucose-6-p…
BnaA09g04280D	BnaA09g04280D				TRAF-like family protein; FUNCTIONS IN: molecular_function unknown; INVOLVED IN: biological_process unknown; LOCATED IN: membrane; EXPRESSED IN: 8 plant structures; EXPRESSED DURING: seedling growth; CONTAINS InterPro DOMAIN/s: TRAF-like (InterPro:IPR008974), MATH (InterPro:IPR002083); BEST Arabidopsis thaliana protein match is: TRAF-like family protein (TAIR:AT5G26300.1); Has 30201 Blast hits to…
BnaA09g04750D	BnaA09g04750D				unknown protein; FUNCTIONS IN: molecular_function unknown; INVOLVED IN: biological_process unknown; LOCATED IN: cellular_component unknown; EXPRESSED IN: 24 plant structures; EXPRESSED DURING: 13 growth stages; BEST Arabidopsis thaliana protein match is: unknown protein (TAIR:AT2G24550.1); Has 1807 Blast hits to 1807 proteins in 277 species: Archae - 0; Bacteria - 0; Metazoa - 736; Fungi - 347; P…
BnaA09g09140D	BnaA09g09140D				MILDEW RESISTANCE LOCUS O 8 (MLO8); FUNCTIONS IN: calmodulin binding; INVOLVED IN: cell death, defense response; LOCATED IN: plasma membrane; EXPRESSED IN: 25 plant structures; EXPRESSED DURING: 14 growth stages; CONTAINS InterPro DOMAIN/s: Mlo-related protein (InterPro:IPR004326); BEST Arabidopsis thaliana protein match is: Seven transmembrane MLO family protein (TAIR:AT5G65970.1); Has 544 Blast…
BnaA09g10440D	BnaA09g10440D
BnaA09g10870D	BnaA09g10870D				Calcium-dependent lipid-binding (CaLB domain) family protein; CONTAINS InterPro DOMAIN/s: C2 membrane targeting protein (InterPro:IPR018029), C2 calcium/lipid-binding domain, CaLB (InterPro:IPR008973), C2 calcium-dependent membrane targeting (InterPro:IPR000008); BEST Arabidopsis thaliana protein match is: Calcium-dependent lipid-binding (CaLB domain) family protein (TAIR:AT3G55470.2); Has 1688 B…
BnaA09g13800D	BnaA09g13800D				Protein of unknown function (DUF761); FUNCTIONS IN: molecular_function unknown; INVOLVED IN: biological_process unknown; LOCATED IN: endomembrane system; EXPRESSED IN: 12 plant structures; EXPRESSED DURING: 7 growth stages; CONTAINS InterPro DOMAIN/s: Protein of unknown function DUF761, plant (InterPro:IPR008480); BEST Arabidopsis thaliana protein match is: Protein of unknown function (DUF761) (T…
BnaA09g15490D	BnaA09g15490D	BnaA09g15490D			NIMA-related kinase 3 (NEK3); FUNCTIONS IN: protein serine/threonine kinase activity, protein kinase activity, kinase activity, ATP binding; INVOLVED IN: protein amino acid phosphorylation; LOCATED IN: cellular_component unknown; EXPRESSED IN: 16 plant structures; EXPRESSED DURING: 11 growth stages; CONTAINS InterPro DOMAIN/s: Protein kinase, ATP binding site (InterPro:IPR017441), Protein kinase,…
BnaA09g17870D	BnaA09g17870D	BnaA09g17870D			Ribosomal protein L14p/L23e family protein; FUNCTIONS IN: structural constituent of ribosome; INVOLVED IN: translation; LOCATED IN: ribosome, intracellular, large ribosomal subunit; EXPRESSED IN: 22 plant structures; EXPRESSED DURING: 13 growth stages; CONTAINS InterPro DOMAIN/s: Ribosomal protein L14, bacterial-type (InterPro:IPR005745), Ribosomal protein L14b/L23e (InterPro:IPR000218), Ribosoma…
BnaA09g19970D		BnaA09g19970D			Wound-responsive family protein; FUNCTIONS IN: molecular_function unknown; INVOLVED IN: biological_process unknown; LOCATED IN: chloroplast; EXPRESSED IN: 22 plant structures; EXPRESSED DURING: 13 growth stages; CONTAINS InterPro DOMAIN/s: Protein of unknown function wound-induced (InterPro:IPR022251); Has 30201 Blast hits to 17322 proteins in 780 species: Archae - 12; Bacteria - 1396; Metazoa - …
BnaA09g31590D	BnaA09g31590D				unknown protein; BEST Arabidopsis thaliana protein match is: unknown protein (TAIR:AT4G34560.1); Has 1807 Blast hits to 1807 proteins in 277 species: Archae - 0; Bacteria - 0; Metazoa - 736; Fungi - 347; Plants - 385; Viruses - 0; Other Eukaryotes - 339 (source: NCBI BLink).
BnaA09g31650D		BnaA09g31650D			Peroxidase superfamily protein; FUNCTIONS IN: peroxidase activity, heme binding; INVOLVED IN: oxidation reduction, response to oxidative stress; LOCATED IN: endomembrane system; CONTAINS InterPro DOMAIN/s: Haem peroxidase (InterPro:IPR010255), Plant peroxidase (InterPro:IPR000823), Peroxidases heam-ligand binding site (InterPro:IPR019793), Haem peroxidase, plant/fungal/bacterial (InterPro:IPR0020…
BnaA09g42020D	BnaA09g42020D				Plant protein of unknown function (DUF869); CONTAINS InterPro DOMAIN/s: Protein of unknown function DUF869, plant (InterPro:IPR008587); BEST Arabidopsis thaliana protein match is: Plant protein of unknown function (DUF869) (TAIR:AT1G19835.2); Has 38218 Blast hits to 24021 proteins in 1620 species: Archae - 547; Bacteria - 4231; Metazoa - 19834; Fungi - 3463; Plants - 2306; Viruses - 121; Other Eu…
BnaA09g42030D				BnaA09g42030D	poly(A) binding protein 4 (PAB4); FUNCTIONS IN: RNA binding, translation initiation factor activity; INVOLVED IN: response to cadmium ion; EXPRESSED IN: 24 plant structures; EXPRESSED DURING: 14 growth stages; CONTAINS InterPro DOMAIN/s: Polyadenylate-binding protein/Hyperplastic disc protein (InterPro:IPR002004), RNA recognition motif, RNP-1 (InterPro:IPR000504), Polyadenylate binding protein, h…
BnaA09g42170D		BnaA09g42170D
BnaA09g42740D	BnaA09g42740D				RAB GTPase homolog H1D (RABH1d); FUNCTIONS IN: GTP binding; INVOLVED IN: protein transport, small GTPase mediated signal transduction; LOCATED IN: mitochondrion; EXPRESSED IN: male gametophyte, flower, pollen tube; EXPRESSED DURING: L mature pollen stage, M germinated pollen stage, 4 anthesis; CONTAINS InterPro DOMAIN/s: Ras GTPase (InterPro:IPR001806), Small GTP-binding protein (InterPro:IPR0052…
BnaA09g52990D	BnaA09g52990D				KNOTTED-like homeobox of Arabidopsis thaliana 7 (KNAT7); CONTAINS InterPro DOMAIN/s: ELK (InterPro:IPR005539), KNOX1 (InterPro:IPR005540), Homeobox (InterPro:IPR001356), Homeodomain-like (InterPro:IPR009057), KNOX2 (InterPro:IPR005541), Homeodomain-related (InterPro:IPR012287); BEST Arabidopsis thaliana protein match is: KNOTTED1-like homeobox gene 3 (TAIR:AT5G25220.1); Has 5187 Blast hits to 518…
BnaA09g55760D	BnaA09g55760D
BnaA09g56340D	BnaA09g56340D				LEM3 (ligand-effect modulator 3) family protein / CDC50 family protein; INVOLVED IN: biological_process unknown; LOCATED IN: membrane; EXPRESSED IN: 8 plant structures; EXPRESSED DURING: L mature pollen stage, M germinated pollen stage, 4 anthesis, petal differentiation and expansion stage; CONTAINS InterPro DOMAIN/s: Protein of unknown function DUF284, transmembrane eukaryotic (InterPro:IPR00504…
BnaA10g00200D	BnaA10g00200D				NAD(P)-binding Rossmann-fold superfamily protein; FUNCTIONS IN: oxidoreductase activity, binding, catalytic activity; INVOLVED IN: oxidation reduction, metabolic process; LOCATED IN: plant-type cell wall; EXPRESSED IN: 22 plant structures; EXPRESSED DURING: 13 growth stages; CONTAINS InterPro DOMAIN/s: NAD(P)-binding domain (InterPro:IPR016040), Glucose/ribitol dehydrogenase (InterPro:IPR002347),…
BnaA10g02720D		BnaA10g02720D			aldehyde oxidase 4 (AO4); CONTAINS InterPro DOMAIN/s: Aldehyde oxidase/xanthine dehydrogenase (InterPro:IPR016208), Ferredoxin (InterPro:IPR001041), Molybdopterin dehydrogenase, FAD-binding (InterPro:IPR002346), Beta-grasp fold, ferredoxin-type (InterPro:IPR012675), [2Fe-2S]-binding (InterPro:IPR002888), FAD-binding, type 2 (InterPro:IPR016166), CO dehydrogenase flavoprotein, C-terminal (InterPro…
BnaA10g05890D	BnaA10g05890D				unknown protein; CONTAINS InterPro DOMAIN/s: Protein of unknown function DUF339 (InterPro:IPR005631); Has 532 Blast hits to 532 proteins in 207 species: Archae - 0; Bacteria - 285; Metazoa - 16; Fungi - 41; Plants - 40; Viruses - 0; Other Eukaryotes - 150 (source: NCBI BLink).
BnaA10g11810D	BnaA10g11810D				Protein kinase superfamily protein; FUNCTIONS IN: protein kinase activity, kinase activity, ATP binding; INVOLVED IN: protein amino acid phosphorylation; EXPRESSED IN: 7 plant structures; EXPRESSED DURING: LP.04 four leaves visible, 4 anthesis, petal differentiation and expansion stage; CONTAINS InterPro DOMAIN/s: Protein kinase, catalytic domain (InterPro:IPR000719), Serine-threonine/tyrosine-pr…
BnaA10g11830D	BnaA10g11830D				LIGHT SENSITIVE HYPOCOTYLS 5 (LSH5); CONTAINS InterPro DOMAIN/s: Protein of unknown function DUF640 (InterPro:IPR006936); BEST Arabidopsis thaliana protein match is: Protein of unknown function (DUF640) (TAIR:AT1G07090.1); Has 1807 Blast hits to 1807 proteins in 277 species: Archae - 0; Bacteria - 0; Metazoa - 736; Fungi - 347; Plants - 385; Viruses - 0; Other Eukaryotes - 339 (source: NCBI BLink…
BnaA10g14140D	BnaA10g14140D				Late embryogenesis abundant (LEA) hydroxyproline-rich glycoprotein family; CONTAINS InterPro DOMAIN/s: Late embryogenesis abundant protein, group 2 (InterPro:IPR004864); BEST Arabidopsis thaliana protein match is: Late embryogenesis abundant (LEA) hydroxyproline-rich glycoprotein family (TAIR:AT5G22200.1); Has 838 Blast hits to 838 proteins in 28 species: Archae - 0; Bacteria - 0; Metazoa - 0; Fu…
BnaA10g14600D		BnaA10g14600D			aldehyde oxidase 1 (AAO1); CONTAINS InterPro DOMAIN/s: Aldehyde oxidase/xanthine dehydrogenase (InterPro:IPR016208), Ferredoxin (InterPro:IPR001041), Molybdopterin dehydrogenase, FAD-binding (InterPro:IPR002346), Beta-grasp fold, ferredoxin-type (InterPro:IPR012675), [2Fe-2S]-binding (InterPro:IPR002888), FAD-binding, type 2 (InterPro:IPR016166), CO dehydrogenase flavoprotein, C-terminal (InterPr…
BnaA10g15570D	BnaA10g15570D	BnaA10g15570D			glyoxal oxidase-related protein; FUNCTIONS IN: molecular_function unknown; INVOLVED IN: biological_process unknown; LOCATED IN: endomembrane system; EXPRESSED IN: 10 plant structures; EXPRESSED DURING: L mature pollen stage, M germinated pollen stage, 4 anthesis, C globular stage, petal differentiation and expansion stage; CONTAINS InterPro DOMAIN/s: Galactose oxidase/kelch, beta-propeller (Inter…
BnaA10g19500D	BnaA10g19500D				Peroxidase superfamily protein; FUNCTIONS IN: peroxidase activity, heme binding; INVOLVED IN: response to oxidative stress, oxidation reduction; LOCATED IN: endomembrane system; EXPRESSED IN: embryo, hypocotyl, fruit, root; EXPRESSED DURING: C globular stage; CONTAINS InterPro DOMAIN/s: Haem peroxidase (InterPro:IPR010255), Plant peroxidase (InterPro:IPR000823), Peroxidases heam-ligand binding si…
BnaA10g19970D	BnaA10g19970D				AVRPPHB SUSCEPTIBLE 3 (PBS3); CONTAINS InterPro DOMAIN/s: GH3 auxin-responsive promoter (InterPro:IPR004993); BEST Arabidopsis thaliana protein match is: Auxin-responsive GH3 family protein (TAIR:AT1G23160.1); Has 1807 Blast hits to 1807 proteins in 277 species: Archae - 0; Bacteria - 0; Metazoa - 736; Fungi - 347; Plants - 385; Viruses - 0; Other Eukaryotes - 339 (source: NCBI BLink).
BnaA10g22490D		BnaA10g22490D
BnaA10g22530D	BnaA10g22530D				EXORDIUM like 2 (EXL2); FUNCTIONS IN: molecular_function unknown; INVOLVED IN: biological_process unknown; LOCATED IN: cell wall, plant-type cell wall; EXPRESSED IN: 23 plant structures; EXPRESSED DURING: 13 growth stages; CONTAINS InterPro DOMAIN/s: Phosphate-induced protein 1 (InterPro:IPR006766); BEST Arabidopsis thaliana protein match is: EXORDIUM like 4 (TAIR:AT5G09440.1); Has 1807 Blast hit…
BnaA10g23330D	BnaA10g23330D	BnaA10g23330D			TRANSPARENT TESTA 7 (TT7); CONTAINS InterPro DOMAIN/s: Cytochrome P450 (InterPro:IPR001128), Cytochrome P450, E-class, group I (InterPro:IPR002401), Cytochrome P450, conserved site (InterPro:IPR017972); BEST Arabidopsis thaliana protein match is: cytochrome P450, family 706, subfamily A, polypeptide 6 (TAIR:AT4G12320.1); Has 35179 Blast hits to 34934 proteins in 1774 species: Archae - 51; Bacteri…
BnaA10g23620D	BnaA10g23620D				ERECTA-like 2 (ERL2); FUNCTIONS IN: kinase activity; INVOLVED IN: stomatal complex morphogenesis, embryo sac development, ovule development; LOCATED IN: endomembrane system; EXPRESSED IN: 10 plant structures; EXPRESSED DURING: 6 growth stages; CONTAINS InterPro DOMAIN/s: Protein kinase, ATP binding site (InterPro:IPR017441), Protein kinase, catalytic domain (InterPro:IPR000719), Leucine-rich repe…
BnaA10g23660D	BnaA10g23660D				BCL-2-associated athanogene 3 (BAG3); INVOLVED IN: regulation of apoptosis, apoptosis; LOCATED IN: cellular_component unknown; EXPRESSED IN: 20 plant structures; EXPRESSED DURING: 10 growth stages; CONTAINS InterPro DOMAIN/s: Apoptosis regulator, Bcl-2 protein, BAG (InterPro:IPR003103), Ubiquitin supergroup (InterPro:IPR019955); BEST Arabidopsis thaliana protein match is: BCL-2-associated athanog…
BnaA10g23680D	BnaA10g23680D				IQ-domain 24 (IQD24); CONTAINS InterPro DOMAIN/s: IQ calmodulin-binding region (InterPro:IPR000048); BEST Arabidopsis thaliana protein match is: IQ-domain 23 (TAIR:AT5G62070.1); Has 1807 Blast hits to 1807 proteins in 277 species: Archae - 0; Bacteria - 0; Metazoa - 736; Fungi - 347; Plants - 385; Viruses - 0; Other Eukaryotes - 339 (source: NCBI BLink).
BnaA10g24450D	BnaA10g24450D	BnaA10g24450D
BnaA10g24990D	BnaA10g24990D				PYRABACTIN RESISTANCE 1-LIKE 5 (PYL5); CONTAINS InterPro DOMAIN/s: Polyketide cyclase/dehydrase (InterPro:IPR019587); BEST Arabidopsis thaliana protein match is: PYR1-like 6 (TAIR:AT2G40330.1); Has 1807 Blast hits to 1807 proteins in 277 species: Archae - 0; Bacteria - 0; Metazoa - 736; Fungi - 347; Plants - 385; Viruses - 0; Other Eukaryotes - 339 (source: NCBI BLink).
BnaA10g25040D	BnaA10g25040D				Heavy metal transport/detoxification superfamily protein ; FUNCTIONS IN: metal ion binding; INVOLVED IN: metal ion transport; LOCATED IN: cellular_component unknown; CONTAINS InterPro DOMAIN/s: Heavy metal transport/detoxification protein (InterPro:IPR006121); BEST Arabidopsis thaliana protein match is: Heavy metal transport/detoxification superfamily protein (TAIR:AT5G19090.3); Has 886 Blast hit…
BnaA10g25490D	BnaA10g25490D				ovate family protein 13 (OFP13); INVOLVED IN: biological_process unknown; LOCATED IN: endomembrane system; EXPRESSED IN: 23 plant structures; EXPRESSED DURING: 14 growth stages; CONTAINS InterPro DOMAIN/s: Protein of unknown function DUF623 (InterPro:IPR006458); BEST Arabidopsis thaliana protein match is: ovate family protein 15 (TAIR:AT2G36050.1); Has 1807 Blast hits to 1807 proteins in 277 spec…
BnaA10g27950D	BnaA10g27950D				Leucine-rich repeat protein kinase family protein; FUNCTIONS IN: protein serine/threonine kinase activity, protein kinase activity, ATP binding; INVOLVED IN: transmembrane receptor protein tyrosine kinase signaling pathway, protein amino acid phosphorylation; LOCATED IN: plasma membrane, membrane; EXPRESSED IN: 20 plant structures; EXPRESSED DURING: 9 growth stages; CONTAINS InterPro DOMAIN/s: Pr…
BnaA10g28210D	BnaA10g28210D				beta-galactosidase 5 (BGAL5); FUNCTIONS IN: cation binding, beta-galactosidase activity, hydrolase activity, hydrolyzing O-glycosyl compounds, catalytic activity; INVOLVED IN: lactose catabolic process, using glucoside 3-dehydrogenase, carbohydrate metabolic process, lactose catabolic process via UDP-galactose, lactose catabolic process; LOCATED IN: endomembrane system; EXPRESSED IN: 24 plant str…
BnaA10g29500D	BnaA10g29500D				phosphatidylinositol-speciwc phospholipase C5 (PLC5); FUNCTIONS IN: phosphoinositide phospholipase C activity, phospholipase C activity, phosphoric diester hydrolase activity, calcium ion binding; INVOLVED IN: signal transduction, intracellular signaling pathway, lipid metabolic process; LOCATED IN: cellular_component unknown; EXPRESSED IN: 16 plant structures; EXPRESSED DURING: 11 growth stages;…
BnaA10g30410D	BnaA10g30410D				BEST Arabidopsis thaliana protein match is: Polyketide cyclase/dehydrase and lipid transport superfamily protein (TAIR:AT3G11720.3); Has 157 Blast hits to 155 proteins in 41 species: Archae - 0; Bacteria - 6; Metazoa - 5; Fungi - 6; Plants - 99; Viruses - 0; Other Eukaryotes - 41 (source: NCBI BLink).
BnaAnng03730D	BnaAnng03730D	BnaAnng03730D			cooperatively regulated by ethylene and jasmonate 1 (CEJ1); CONTAINS InterPro DOMAIN/s: DNA-binding, integrase-type (InterPro:IPR016177), Pathogenesis-related transcriptional factor/ERF, DNA-binding (InterPro:IPR001471); BEST Arabidopsis thaliana protein match is: DREB and EAR motif protein 2 (TAIR:AT5G67190.1); Has 5544 Blast hits to 5466 proteins in 235 species: Archae - 0; Bacteria - 0; Metazo…
BnaAnng03940D	BnaAnng03940D				Phototropic-responsive NPH3 family protein; FUNCTIONS IN: signal transducer activity; INVOLVED IN: response to light stimulus; EXPRESSED IN: 11 plant structures; EXPRESSED DURING: 6 growth stages; CONTAINS InterPro DOMAIN/s: NPH3 (InterPro:IPR004249), BTB/POZ fold (InterPro:IPR011333), BTB/POZ-like (InterPro:IPR000210); BEST Arabidopsis thaliana protein match is: Phototropic-responsive NPH3 famil…
BnaAnng05710D	BnaAnng05710D				GDSL-like Lipase/Acylhydrolase superfamily protein; FUNCTIONS IN: hydrolase activity, acting on ester bonds, carboxylesterase activity; INVOLVED IN: lipid metabolic process; LOCATED IN: endomembrane system; EXPRESSED IN: 19 plant structures; EXPRESSED DURING: 13 growth stages; CONTAINS InterPro DOMAIN/s: Lipase, GDSL (InterPro:IPR001087); BEST Arabidopsis thaliana protein match is: GDSL-like Lipa…
BnaAnng10750D	BnaAnng10750D				cysteine synthase D1 (CYSD1); CONTAINS InterPro DOMAIN/s: Cysteine synthase/cystathionine beta-synthase P-phosphate-binding site (InterPro:IPR001216), Cysteine synthase A (InterPro:IPR005859), Pyridoxal phosphate-dependent enzyme, beta subunit (InterPro:IPR001926), Cysteine synthase K/M (InterPro:IPR005856); BEST Arabidopsis thaliana protein match is: cysteine synthase D2 (TAIR:AT5G28020.6); Has …
BnaAnng11890D			BnaAnng11890D
BnaAnng25160D		BnaAnng25160D			S-adenosyl-L-methionine-dependent methyltransferases superfamily protein; CONTAINS InterPro DOMAIN/s: Protein of unknown function DUF248, methyltransferase putative (InterPro:IPR004159); BEST Arabidopsis thaliana protein match is: S-adenosyl-L-methionine-dependent methyltransferases superfamily protein (TAIR:AT4G19120.2); Has 1070 Blast hits to 1059 proteins in 86 species: Archae - 5; Bacteria - …
BnaAnng26700D		BnaAnng26700D			FERTILIZATION-INDEPENDENT ENDOSPERM (FIE); CONTAINS InterPro DOMAIN/s: WD40 repeat 2 (InterPro:IPR019782), WD40 repeat, conserved site (InterPro:IPR019775), WD40 repeat (InterPro:IPR001680), G-protein beta WD-40 repeat, region (InterPro:IPR020472), WD40 repeat-like-containing domain (InterPro:IPR011046), WD40-repeat-containing domain (InterPro:IPR017986), WD40/YVTN repeat-like-containing domain (…
BnaC01g01690D	BnaC01g01690D				irregular xylem 14 (IRX14); CONTAINS InterPro DOMAIN/s: Glycosyl transferase, family 43 (InterPro:IPR005027); BEST Arabidopsis thaliana protein match is: Nucleotide-diphospho-sugar transferases superfamily protein (TAIR:AT5G67230.1); Has 636 Blast hits to 635 proteins in 91 species: Archae - 0; Bacteria - 2; Metazoa - 399; Fungi - 0; Plants - 221; Viruses - 0; Other Eukaryotes - 14 (source: NCBI …
BnaC01g04990D	BnaC01g04990D				alpha/beta-Hydrolases superfamily protein; FUNCTIONS IN: catalytic activity; EXPRESSED IN: 24 plant structures; EXPRESSED DURING: 13 growth stages; CONTAINS InterPro DOMAIN/s: Epoxide hydrolase-like (InterPro:IPR000639), Alpha/beta hydrolase fold-1 (InterPro:IPR000073); BEST Arabidopsis thaliana protein match is: alpha/beta-Hydrolases superfamily protein (TAIR:AT5G21950.1); Has 8643 Blast hits to…
BnaC01g31810D	BnaC01g31810D	BnaC01g31810D			Peroxidase superfamily protein; FUNCTIONS IN: peroxidase activity, transferase activity, transferring glycosyl groups; INVOLVED IN: response to oxidative stress, oxidation reduction; LOCATED IN: cell wall, nucleus, plant-type cell wall, cytoplasm; EXPRESSED IN: 15 plant structures; EXPRESSED DURING: 9 growth stages; CONTAINS InterPro DOMAIN/s: Haem peroxidase (InterPro:IPR010255), Plant peroxidas…
BnaC01g34710D			BnaC01g34710D		F-box and associated interaction domains-containing protein; CONTAINS InterPro DOMAIN/s: F-box domain, cyclin-like (InterPro:IPR001810), F-box domain, Skp2-like (InterPro:IPR022364), F-box associated domain, type 1 (InterPro:IPR006527), F-box associated interaction domain (InterPro:IPR017451); BEST Arabidopsis thaliana protein match is: F-box and associated interaction domains-containing protein …
BnaC01g43540D	BnaC01g43540D				S-adenosyl-l-homocysteine (SAH) hydrolase 2 (SAHH2); FUNCTIONS IN: adenosylhomocysteinase activity; INVOLVED IN: one-carbon metabolic process; LOCATED IN: plasma membrane, vacuole, membrane; EXPRESSED IN: 33 plant structures; EXPRESSED DURING: 15 growth stages; CONTAINS InterPro DOMAIN/s: S-adenosyl-L-homocysteine hydrolase (InterPro:IPR000043), S-adenosyl-L-homocysteine hydrolase, conserved site…
BnaC02g00130D	BnaC02g00130D	BnaC02g00130D			Eukaryotic aspartyl protease family protein; FUNCTIONS IN: DNA binding, aspartic-type endopeptidase activity; INVOLVED IN: proteolysis; EXPRESSED IN: 12 plant structures; EXPRESSED DURING: 4 anthesis, C globular stage, petal differentiation and expansion stage, E expanded cotyledon stage; CONTAINS InterPro DOMAIN/s: Peptidase aspartic (InterPro:IPR021109), Peptidase aspartic, catalytic (InterPro:…
BnaC02g10080D	BnaC02g10080D				UDP-glucuronic acid decarboxylase 3 (UXS3); CONTAINS InterPro DOMAIN/s: NAD-dependent epimerase/dehydratase (InterPro:IPR001509), NAD(P)-binding domain (InterPro:IPR016040); BEST Arabidopsis thaliana protein match is: UDP-XYL synthase 5 (TAIR:AT3G46440.2); Has 42743 Blast hits to 42677 proteins in 3006 species: Archae - 845; Bacteria - 24952; Metazoa - 655; Fungi - 341; Plants - 1394; Viruses - 8…
BnaC02g12430D	BnaC02g12430D				LORELEI-LIKE-GPI-ANCHORED PROTEIN 1 (LLG1); BEST Arabidopsis thaliana protein match is: lorelei (TAIR:AT4G26466.1); Has 1807 Blast hits to 1807 proteins in 277 species: Archae - 0; Bacteria - 0; Metazoa - 736; Fungi - 347; Plants - 385; Viruses - 0; Other Eukaryotes - 339 (source: NCBI BLink).
BnaC02g22640D	BnaC02g22640D				sulfotransferase 16 (SOT16); FUNCTIONS IN: sulfotransferase activity, desulfoglucosinolate sulfotransferase activity; INVOLVED IN: glucosinolate biosynthetic process, response to jasmonic acid stimulus involved in jasmonic acid and ethylene-dependent systemic resistance; LOCATED IN: cellular_component unknown; EXPRESSED IN: 22 plant structures; EXPRESSED DURING: 13 growth stages; CONTAINS InterPr…
BnaC02g26290D	BnaC02g26290D	BnaC02g26290D
BnaC02g30630D		BnaC02g30630D			FUNCTIONS IN: phosphoinositide binding; INVOLVED IN: signal transduction; LOCATED IN: plasma membrane; EXPRESSED IN: 21 plant structures; EXPRESSED DURING: 13 growth stages; CONTAINS InterPro DOMAIN/s: Pleckstrin-like, plant (InterPro:IPR013666), Protein of unknown function DUF828 (InterPro:IPR008546); BEST Arabidopsis thaliana protein match is: Plant protein of unknown function (DUF828) with pla…
BnaC02g31140D		BnaC02g31140D			GASSHO 2 (GSO2); FUNCTIONS IN: protein serine/threonine kinase activity, protein kinase activity, ATP binding; INVOLVED IN: protein amino acid phosphorylation, transmembrane receptor protein tyrosine kinase signaling pathway, embryo sac development, embryo development, epidermis development; LOCATED IN: endomembrane system; EXPRESSED IN: 13 plant structures; EXPRESSED DURING: 7 growth stages; CON…
BnaC02g44660D	BnaC02g44660D				HEAT-INTOLERANT 1 (HIT1); CONTAINS InterPro DOMAIN/s: Vps53-like, N-terminal (InterPro:IPR007234); BEST Arabidopsis thaliana protein match is: Membrane trafficking VPS53 family protein (TAIR:AT1G50970.1); Has 898 Blast hits to 860 proteins in 251 species: Archae - 12; Bacteria - 82; Metazoa - 379; Fungi - 169; Plants - 68; Viruses - 0; Other Eukaryotes - 188 (source: NCBI BLink).
BnaC02g44930D			BnaC02g44930D		F-box/RNI-like/FBD-like domains-containing protein; CONTAINS InterPro DOMAIN/s: F-box domain, cyclin-like (InterPro:IPR001810), FBD (InterPro:IPR013596), FBD-like (InterPro:IPR006566), F-box domain, Skp2-like (InterPro:IPR022364), Leucine-rich repeat 2 (InterPro:IPR013101); BEST Arabidopsis thaliana protein match is: F-box/RNI-like/FBD-like domains-containing protein (TAIR:AT1G16930.1); Has 1942 …
BnaC02g44940D			BnaC02g44940D		Protein kinase superfamily protein; FUNCTIONS IN: protein serine/threonine/tyrosine kinase activity, kinase activity; INVOLVED IN: protein amino acid phosphorylation; LOCATED IN: cellular_component unknown; EXPRESSED IN: 22 plant structures; EXPRESSED DURING: 13 growth stages; CONTAINS InterPro DOMAIN/s: Protein kinase, catalytic domain (InterPro:IPR000719), Serine-threonine/tyrosine-protein kina…
BnaC03g09620D	BnaC03g09620D				RPM1-interacting protein 4 (RIN4) family protein; CONTAINS InterPro DOMAIN/s: RPM1-interacting protein 4, defence response (InterPro:IPR008700); BEST Arabidopsis thaliana protein match is: unknown protein (TAIR:AT5G09960.1); Has 77 Blast hits to 77 proteins in 15 species: Archae - 0; Bacteria - 0; Metazoa - 0; Fungi - 0; Plants - 77; Viruses - 0; Other Eukaryotes - 0 (source: NCBI BLink).
BnaC03g16290D	BnaC03g16290D	BnaC03g16290D			basic helix-loop-helix (bHLH) DNA-binding superfamily protein; FUNCTIONS IN: DNA binding, sequence-specific DNA binding transcription factor activity; INVOLVED IN: response to gibberellin stimulus; LOCATED IN: nucleus; EXPRESSED IN: 23 plant structures; EXPRESSED DURING: 13 growth stages; CONTAINS InterPro DOMAIN/s: Helix-loop-helix DNA-binding domain (InterPro:IPR001092), Helix-loop-helix DNA-bi…
BnaC03g25150D	BnaC03g25150D				AUTOPHAGY 8E (ATATG8E); CONTAINS InterPro DOMAIN/s: Light chain 3 (LC3) (InterPro:IPR004241); BEST Arabidopsis thaliana protein match is: Ubiquitin-like superfamily protein (TAIR:AT4G16520.2); Has 30201 Blast hits to 17322 proteins in 780 species: Archae - 12; Bacteria - 1396; Metazoa - 17338; Fungi - 3422; Plants - 5037; Viruses - 0; Other Eukaryotes - 2996 (source: NCBI BLink).
BnaC03g26060D	BnaC03g26060D				myb domain protein 12 (MYB12); CONTAINS InterPro DOMAIN/s: SANT, DNA-binding (InterPro:IPR001005), Homeodomain-like (InterPro:IPR009057), Myb, DNA-binding (InterPro:IPR014778), HTH transcriptional regulator, Myb-type, DNA-binding (InterPro:IPR017930), Homeodomain-related (InterPro:IPR012287), Myb transcription factor (InterPro:IPR015495); BEST Arabidopsis thaliana protein match is: myb domain pro…
BnaC03g29210D	BnaC03g29210D				Nodulin MtN3 family protein; LOCATED IN: endomembrane system, integral to membrane, membrane; EXPRESSED IN: 9 plant structures; EXPRESSED DURING: 4 anthesis, C globular stage, petal differentiation and expansion stage, E expanded cotyledon stage; CONTAINS InterPro DOMAIN/s: MtN3/saliva-related transmembrane protein, conserved region (InterPro:IPR018169), RAG1-activating protein 1 homologue (Inter…
BnaC03g30720D	BnaC03g30720D				Dormancy/auxin associated family protein; CONTAINS InterPro DOMAIN/s: Dormancyauxin associated (InterPro:IPR008406); BEST Arabidopsis thaliana protein match is: Dormancy/auxin associated family protein (TAIR:AT1G54070.1); Has 195 Blast hits to 194 proteins in 35 species: Archae - 0; Bacteria - 0; Metazoa - 0; Fungi - 0; Plants - 194; Viruses - 0; Other Eukaryotes - 1 (source: NCBI BLink).
BnaC03g33640D		BnaC03g33640D			response regulator 22 (RR22); CONTAINS InterPro DOMAIN/s: CheY-like (InterPro:IPR011006), Signal transduction response regulator, receiver domain (InterPro:IPR001789); BEST Arabidopsis thaliana protein match is: response regulator 24 (TAIR:AT5G26594.1); Has 38453 Blast hits to 37735 proteins in 2650 species: Archae - 260; Bacteria - 34151; Metazoa - 17; Fungi - 1133; Plants - 527; Viruses - 9; Ot…
BnaC03g36920D			BnaC03g36920D		Transcription elongation factor (TFIIS) family protein; FUNCTIONS IN: transcription regulator activity, DNA binding; INVOLVED IN: transcription; LOCATED IN: nucleus; CONTAINS InterPro DOMAIN/s: Transcription factor IIS, N-terminal (InterPro:IPR017923), Transcription elongation factor, TFIIS/CRSP70, N-terminal, sub-type (InterPro:IPR003617), Transcription elongation factor, TFIIS/elongin A/CRSP70,…
BnaC03g42000D	BnaC03g42000D				4-coumarate:CoA ligase 5 (4CL5); CONTAINS InterPro DOMAIN/s: AMP-binding, conserved site (InterPro:IPR020845), AMP-dependent synthetase/ligase (InterPro:IPR000873); BEST Arabidopsis thaliana protein match is: 4-coumarate:CoA ligase 2 (TAIR:AT3G21240.1); Has 86695 Blast hits to 79061 proteins in 3832 species: Archae - 1152; Bacteria - 55057; Metazoa - 3672; Fungi - 4648; Plants - 2823; Viruses - 1…
BnaC03g42040D	BnaC03g42040D				DOF zinc finger protein 2 (DOF2); CONTAINS InterPro DOMAIN/s: Zinc finger, Dof-type (InterPro:IPR003851); BEST Arabidopsis thaliana protein match is: DOF zinc finger protein 1 (TAIR:AT1G51700.1); Has 1111 Blast hits to 1102 proteins in 62 species: Archae - 0; Bacteria - 5; Metazoa - 2; Fungi - 4; Plants - 1092; Viruses - 0; Other Eukaryotes - 8 (source: NCBI BLink).
BnaC03g43270D	BnaC03g43270D				S-adenosyl-L-methionine-dependent methyltransferases superfamily protein; INVOLVED IN: biological_process unknown; LOCATED IN: Golgi apparatus, plasma membrane, nucleus; EXPRESSED IN: 24 plant structures; EXPRESSED DURING: 13 growth stages; CONTAINS InterPro DOMAIN/s: Protein of unknown function DUF248, methyltransferase putative (InterPro:IPR004159); BEST Arabidopsis thaliana protein match is: S…
BnaC03g49920D	BnaC03g49920D				EXORDIUM like 2 (EXL2); FUNCTIONS IN: molecular_function unknown; INVOLVED IN: biological_process unknown; LOCATED IN: cell wall, plant-type cell wall; EXPRESSED IN: 23 plant structures; EXPRESSED DURING: 13 growth stages; CONTAINS InterPro DOMAIN/s: Phosphate-induced protein 1 (InterPro:IPR006766); BEST Arabidopsis thaliana protein match is: EXORDIUM like 4 (TAIR:AT5G09440.1); Has 1807 Blast hit…
BnaC03g51360D	BnaC03g51360D				unknown protein; FUNCTIONS IN: molecular_function unknown; INVOLVED IN: N-terminal protein myristoylation; LOCATED IN: cellular_component unknown; EXPRESSED IN: 22 plant structures; EXPRESSED DURING: 12 growth stages; BEST Arabidopsis thaliana protein match is: unknown protein (TAIR:AT5G50090.1); Has 157 Blast hits to 157 proteins in 14 species: Archae - 0; Bacteria - 0; Metazoa - 0; Fungi - 0; P…
BnaC03g58040D	BnaC03g58040D				basic helix-loop-helix (bHLH) DNA-binding superfamily protein; FUNCTIONS IN: sequence-specific DNA binding transcription factor activity; INVOLVED IN: regulation of transcription; LOCATED IN: nucleus; CONTAINS InterPro DOMAIN/s: Helix-loop-helix DNA-binding domain (InterPro:IPR001092), Helix-loop-helix DNA-binding (InterPro:IPR011598); BEST Arabidopsis thaliana protein match is: basic helix-loop-…
BnaC03g58190D	BnaC03g58190D				glycosylphosphatidylinositol-anchored lipid protein transfer 1 (LTPG1); FUNCTIONS IN: molecular_function unknown; INVOLVED IN: lipid transport; LOCATED IN: anchored to plasma membrane, plasma membrane, anchored to membrane; EXPRESSED IN: 24 plant structures; EXPRESSED DURING: 13 growth stages; CONTAINS InterPro DOMAIN/s: Bifunctional inhibitor/plant lipid transfer protein/seed storage (InterPro:I…
BnaC03g58720D	BnaC03g58720D				HAESA-like 1 (HSL1); FUNCTIONS IN: protein serine/threonine kinase activity, kinase activity, ATP binding; INVOLVED IN: transmembrane receptor protein tyrosine kinase signaling pathway, protein amino acid phosphorylation; EXPRESSED IN: 22 plant structures; EXPRESSED DURING: 13 growth stages; CONTAINS InterPro DOMAIN/s: Protein kinase, ATP binding site (InterPro:IPR017441), Protein kinase, catalyt…
BnaC04g00040D	BnaC04g00040D				B-box type zinc finger protein with CCT domain; FUNCTIONS IN: sequence-specific DNA binding transcription factor activity, zinc ion binding; INVOLVED IN: regulation of transcription; LOCATED IN: intracellular; EXPRESSED IN: stem, inflorescence meristem, root, flower, stamen; EXPRESSED DURING: 4 anthesis, petal differentiation and expansion stage; CONTAINS InterPro DOMAIN/s: CCT domain (InterPro:I…
BnaC04g00080D	BnaC04g00080D				Zinc finger C-x8-C-x5-C-x3-H type family protein; FUNCTIONS IN: zinc ion binding, nucleic acid binding; INVOLVED IN: biological_process unknown; EXPRESSED IN: 22 plant structures; EXPRESSED DURING: 13 growth stages; CONTAINS InterPro DOMAIN/s: Zinc finger, CCCH-type (InterPro:IPR000571); BEST Arabidopsis thaliana protein match is: Zinc finger C-x8-C-x5-C-x3-H type family protein (TAIR:AT5G18550.1…
BnaC04g00750D	BnaC04g00750D	BnaC04g00750D			homeobox 7 (HB-7); FUNCTIONS IN: transcription activator activity, sequence-specific DNA binding transcription factor activity; INVOLVED IN: response to water deprivation, abscisic acid mediated signaling pathway, regulation of transcription, DNA-dependent, response to abscisic acid stimulus; LOCATED IN: nucleus; EXPRESSED IN: 21 plant structures; EXPRESSED DURING: 6 growth stages; CONTAINS Inter…
BnaC04g01250D	BnaC04g01250D				cyclic nucleotide gated channel 3 (CNGC3); FUNCTIONS IN: ion channel activity, cyclic nucleotide binding, calmodulin binding; INVOLVED IN: ion transport, transmembrane transport; LOCATED IN: membrane; CONTAINS InterPro DOMAIN/s: Cyclic nucleotide-binding (InterPro:IPR000595), Ion transport (InterPro:IPR005821), Cyclic nucleotide-binding-like (InterPro:IPR018490), RmlC-like jelly roll fold (InterP…
BnaC04g06760D	BnaC04g06760D				lipid transfer protein 1 (LP1); FUNCTIONS IN: calmodulin binding; INVOLVED IN: lipid transport; LOCATED IN: apoplast, plant-type cell wall; EXPRESSED IN: 22 plant structures; EXPRESSED DURING: 13 growth stages; CONTAINS InterPro DOMAIN/s: Bifunctional inhibitor/plant lipid transfer protein/seed storage (InterPro:IPR016140), Plant lipid transfer protein/seed storage/trypsin-alpha amylase inhibitor…
BnaC04g07720D	BnaC04g07720D				Haloacid dehalogenase-like hydrolase (HAD) superfamily protein; FUNCTIONS IN: hydrolase activity, catalytic activity; INVOLVED IN: metabolic process; LOCATED IN: cellular_component unknown; EXPRESSED IN: 24 plant structures; EXPRESSED DURING: 15 growth stages; CONTAINS InterPro DOMAIN/s: Haloacid dehalogenase-like hydrolase (InterPro:IPR005834), Pyrimidine 5-nucleotidase (InterPro:IPR010237), HAD…
BnaC04g08090D		BnaC04g08090D			plasma membrane intrinsic protein 2 (PIP2B); FUNCTIONS IN: water channel activity; INVOLVED IN: response to water deprivation, response to salt stress, transport, water transport; LOCATED IN: plasma membrane, chloroplast, membrane; EXPRESSED IN: root, cultured cell, callus; EXPRESSED DURING: seedling growth; CONTAINS InterPro DOMAIN/s: Major intrinsic protein, conserved site (InterPro:IPR022357),…
BnaC04g33980D	BnaC04g33980D				EamA-like transporter family; FUNCTIONS IN: molecular_function unknown; INVOLVED IN: biological_process unknown; LOCATED IN: membrane; CONTAINS InterPro DOMAIN/s: Protein of unknown function DUF6, transmembrane (InterPro:IPR000620); BEST Arabidopsis thaliana protein match is: nodulin MtN21 /EamA-like transporter family protein (TAIR:AT5G40230.1); Has 30201 Blast hits to 17322 proteins in 780 spec…
BnaC04g34200D	BnaC04g34200D				HXXXD-type acyl-transferase family protein; FUNCTIONS IN: transferase activity, transferring acyl groups other than amino-acyl groups, transferase activity; INVOLVED IN: biological_process unknown; EXPRESSED IN: root; CONTAINS InterPro DOMAIN/s: Transferase (InterPro:IPR003480); BEST Arabidopsis thaliana protein match is: HXXXD-type acyl-transferase family protein (TAIR:AT3G29680.1); Has 2281 Bla…
BnaC04g37510D				BnaC04g37510D	Protein phosphatase 2C family protein; FUNCTIONS IN: protein serine/threonine phosphatase activity, catalytic activity; INVOLVED IN: protein amino acid dephosphorylation, N-terminal protein myristoylation; LOCATED IN: plasma membrane; EXPRESSED IN: 23 plant structures; EXPRESSED DURING: 13 growth stages; CONTAINS InterPro DOMAIN/s: Protein phosphatase 2C, manganese/magnesium aspartate binding sit…
BnaC04g51420D	BnaC04g51420D				LONG-CHAIN ACYL-COA SYNTHASE 1 (LACS1); FUNCTIONS IN: long-chain fatty acid-CoA ligase activity, very long-chain fatty acid-CoA ligase activity; INVOLVED IN: fatty acid biosynthetic process, cutin biosynthetic process, wax biosynthetic process; LOCATED IN: cellular_component unknown; EXPRESSED IN: 29 plant structures; EXPRESSED DURING: 13 growth stages; CONTAINS InterPro DOMAIN/s: AMP-binding, co…
BnaC05g01780D	BnaC05g01780D	BnaC05g01780D			Protein of unknown function (DUF3049); CONTAINS InterPro DOMAIN/s: Protein of unknown function DUF3049 (InterPro:IPR021410); BEST Arabidopsis thaliana protein match is: Protein of unknown function (DUF3049) (TAIR:AT4G02810.1); Has 91 Blast hits to 91 proteins in 14 species: Archae - 0; Bacteria - 0; Metazoa - 0; Fungi - 2; Plants - 89; Viruses - 0; Other Eukaryotes - 0 (source: NCBI BLink).
BnaC05g02220D	BnaC05g02220D				Long-chain fatty alcohol dehydrogenase family protein; FUNCTIONS IN: oxidoreductase activity, oxidoreductase activity, acting on CH-OH group of donors, FAD binding; CONTAINS InterPro DOMAIN/s: Glucose-methanol-choline oxidoreductase, N-terminal (InterPro:IPR000172), Glucose-methanol-choline oxidoreductase, C-terminal (InterPro:IPR007867), Long-chain fatty alcohol dehydrogenase (InterPro:IPR012400…
BnaC05g02550D	BnaC05g02550D				S-adenosyl-L-methionine-dependent methyltransferases superfamily protein; INVOLVED IN: biological_process unknown; LOCATED IN: Golgi apparatus, plasma membrane; EXPRESSED IN: 26 plant structures; EXPRESSED DURING: 15 growth stages; CONTAINS InterPro DOMAIN/s: Protein of unknown function DUF248, methyltransferase putative (InterPro:IPR004159); BEST Arabidopsis thaliana protein match is: S-adenosyl…
BnaC05g09100D	BnaC05g09100D				cytochrome P450, family 71 subfamily B, polypeptide 7 (CYP71B7); FUNCTIONS IN: electron carrier activity, monooxygenase activity, iron ion binding, oxygen binding, heme binding; INVOLVED IN: oxidation reduction; EXPRESSED IN: 22 plant structures; EXPRESSED DURING: 13 growth stages; CONTAINS InterPro DOMAIN/s: Cytochrome P450 (InterPro:IPR001128), Cytochrome P450, E-class, group I (InterPro:IPR002…
BnaC05g18500D	BnaC05g18500D	BnaC05g18500D			Plant invertase/pectin methylesterase inhibitor superfamily; FUNCTIONS IN: enzyme inhibitor activity, pectinesterase activity; INVOLVED IN: cell wall modification; LOCATED IN: endomembrane system, cell wall, plant-type cell wall; EXPRESSED IN: 8 plant structures; EXPRESSED DURING: 4 anthesis, petal differentiation and expansion stage; CONTAINS InterPro DOMAIN/s: Pectinesterase, active site (Inter…
BnaC05g19630D	BnaC05g19630D				Actin cross-linking protein; FUNCTIONS IN: molecular_function unknown; INVOLVED IN: biological_process unknown; LOCATED IN: vacuole; EXPRESSED IN: 23 plant structures; EXPRESSED DURING: 13 growth stages; CONTAINS InterPro DOMAIN/s: Protein of unknown function DUF569 (InterPro:IPR007679), Actin cross-linking (InterPro:IPR008999); BEST Arabidopsis thaliana protein match is: Protein of unknown funct…
BnaC05g36470D	BnaC05g36470D				acyl-activating enzyme 7 (AAE7); FUNCTIONS IN: acetate-CoA ligase activity, AMP binding; INVOLVED IN: glyoxylate cycle, acetate metabolic process; LOCATED IN: peroxisome; EXPRESSED IN: 23 plant structures; EXPRESSED DURING: 14 growth stages; CONTAINS InterPro DOMAIN/s: AMP-dependent synthetase/ligase (InterPro:IPR000873); BEST Arabidopsis thaliana protein match is: acyl activating enzyme 1 (TAIR:…
BnaC05g48510D	BnaC05g48510D				serine carboxypeptidase-like 25 (scpl25); FUNCTIONS IN: serine-type carboxypeptidase activity; INVOLVED IN: proteolysis; LOCATED IN: endomembrane system; EXPRESSED IN: 22 plant structures; EXPRESSED DURING: 13 growth stages; CONTAINS InterPro DOMAIN/s: Peptidase S10, serine carboxypeptidase (InterPro:IPR001563), Peptidase S10, serine carboxypeptidase, active site (InterPro:IPR018202); BEST Arabid…
BnaC06g04190D				BnaC06g04190D	F-box/RNI-like/FBD-like domains-containing protein; FUNCTIONS IN: molecular_function unknown; INVOLVED IN: biological_process unknown; LOCATED IN: membrane; EXPRESSED IN: leaf; CONTAINS InterPro DOMAIN/s: F-box domain, cyclin-like (InterPro:IPR001810), FBD (InterPro:IPR013596), F-box domain, Skp2-like (InterPro:IPR022364), FBD-like (InterPro:IPR006566); BEST Arabidopsis thaliana protein match is:…
BnaC06g12100D	BnaC06g12100D				beta glucosidase 42 (BGLU42); FUNCTIONS IN: cation binding, beta-glucosidase activity, hydrolase activity, hydrolyzing O-glycosyl compounds, catalytic activity; INVOLVED IN: cellulose catabolic process, carbohydrate metabolic process; EXPRESSED IN: 23 plant structures; EXPRESSED DURING: 13 growth stages; CONTAINS InterPro DOMAIN/s: Glycoside hydrolase, family 1, beta-glucosidase (InterPro:IPR0177…
BnaC06g35400D		BnaC06g35400D			unknown protein; LOCATED IN: endomembrane system; Has 9 Blast hits to 9 proteins in 4 species: Archae - 0; Bacteria - 0; Metazoa - 0; Fungi - 0; Plants - 9; Viruses - 0; Other Eukaryotes - 0 (source: NCBI BLink).
BnaC06g39960D	BnaC06g39960D				AP2/B3-like transcriptional factor family protein; FUNCTIONS IN: DNA binding; INVOLVED IN: regulation of transcription, DNA-dependent; LOCATED IN: cellular_component unknown; EXPRESSED IN: 7 plant structures; EXPRESSED DURING: F mature embryo stage, petal differentiation and expansion stage, E expanded cotyledon stage, D bilateral stage; CONTAINS InterPro DOMAIN/s: Transcriptional factor B3 (Inte…
BnaC06g42070D	BnaC06g42070D	BnaC06g42070D			cytochrome p450 81d1 (CYP81D1); FUNCTIONS IN: electron carrier activity, monooxygenase activity, iron ion binding, oxygen binding, heme binding; INVOLVED IN: oxidation reduction; LOCATED IN: endomembrane system; EXPRESSED IN: 18 plant structures; EXPRESSED DURING: 8 growth stages; CONTAINS InterPro DOMAIN/s: Cytochrome P450 (InterPro:IPR001128), Cytochrome P450, conserved site (InterPro:IPR017972…
BnaC07g06340D	BnaC07g06340D				EXORDIUM like 5 (EXL5); FUNCTIONS IN: molecular_function unknown; INVOLVED IN: biological_process unknown; LOCATED IN: endomembrane system; EXPRESSED IN: 22 plant structures; EXPRESSED DURING: 13 growth stages; CONTAINS InterPro DOMAIN/s: Phosphate-induced protein 1 (InterPro:IPR006766); BEST Arabidopsis thaliana protein match is: EXORDIUM like 1 (TAIR:AT2G35150.1); Has 402 Blast hits to 401 prot…
BnaC07g22140D	BnaC07g22140D				fucosyltransferase 2 (FUT2); FUNCTIONS IN: transferase activity, transferring glycosyl groups, fucosyltransferase activity; INVOLVED IN: cell wall biogenesis; LOCATED IN: endomembrane system, membrane; EXPRESSED IN: 9 plant structures; EXPRESSED DURING: 4 anthesis, petal differentiation and expansion stage; CONTAINS InterPro DOMAIN/s: Xyloglucan fucosyltransferase (InterPro:IPR004938); BEST Arabi…
BnaC07g25500D	BnaC07g25500D				expansin A5 (EXPA5); INVOLVED IN: plant-type cell wall modification involved in multidimensional cell growth, unidimensional cell growth, plant-type cell wall loosening; LOCATED IN: endomembrane system, extracellular region; EXPRESSED IN: 21 plant structures; EXPRESSED DURING: 13 growth stages; CONTAINS InterPro DOMAIN/s: Pollen allergen, N-terminal (InterPro:IPR014734), Rare lipoprotein A (Inter…
BnaC07g25550D	BnaC07g25550D				glycine-rich protein; FUNCTIONS IN: molecular_function unknown; INVOLVED IN: biological_process unknown; LOCATED IN: cellular_component unknown; EXPRESSED IN: 25 plant structures; EXPRESSED DURING: 15 growth stages; BEST Arabidopsis thaliana protein match is: unknown protein (TAIR:AT5G39570.1); Has 110108 Blast hits to 41750 proteins in 1670 species: Archae - 199; Bacteria - 11749; Metazoa - 3476…
BnaC07g27750D	BnaC07g27750D				Frigida-like protein; FUNCTIONS IN: molecular_function unknown; INVOLVED IN: biological_process unknown; LOCATED IN: cellular_component unknown; EXPRESSED IN: 24 plant structures; EXPRESSED DURING: 14 growth stages; CONTAINS InterPro DOMAIN/s: Frigida-like (InterPro:IPR012474); BEST Arabidopsis thaliana protein match is: FRIGIDA-like protein (TAIR:AT5G48385.1); Has 1807 Blast hits to 1807 protein…
BnaC07g33390D	BnaC07g33390D				alpha/beta-Hydrolases superfamily protein; FUNCTIONS IN: epoxide hydrolase activity, catalytic activity; INVOLVED IN: biological_process unknown; LOCATED IN: mitochondrion; CONTAINS InterPro DOMAIN/s: Epoxide hydrolase-like (InterPro:IPR000639), Alpha/beta hydrolase fold-1 (InterPro:IPR000073); BEST Arabidopsis thaliana protein match is: alpha/beta-Hydrolases superfamily protein (TAIR:AT4G15955.3…
BnaC07g36310D	BnaC07g36310D				plasma-membrane associated cation-binding protein 1 (PCAP1); FUNCTIONS IN: calmodulin binding, copper ion binding, phosphatidylinositol-3,4,5-trisphosphate binding, phosphatidylinositol-3,5-bisphosphate binding, calcium ion binding; INVOLVED IN: response to cold, N-terminal peptidyl-glycine N-myristoylation, defense response to bacterium; LOCATED IN: plasma membrane, vacuole; EXPRESSED IN: 35 pla…
BnaC07g39690D	BnaC07g39690D	BnaC07g39690D			arginine/serine-rich splicing factor 35 (RSP35); FUNCTIONS IN: RNA binding, nucleotide binding, nucleic acid binding; INVOLVED IN: nuclear mRNA splicing, via spliceosome, RNA splicing; LOCATED IN: nuclear speck, spliceosomal complex; EXPRESSED IN: 22 plant structures; EXPRESSED DURING: 13 growth stages; CONTAINS InterPro DOMAIN/s: RNA recognition motif, RNP-1 (InterPro:IPR000504), Nucleotide-bind…
BnaC07g42280D	BnaC07g42280D				PA-domain containing subtilase family protein; FUNCTIONS IN: identical protein binding, serine-type endopeptidase activity; INVOLVED IN: proteolysis, negative regulation of catalytic activity; LOCATED IN: endomembrane system, cell wall, membrane; EXPRESSED IN: 20 plant structures; EXPRESSED DURING: 13 growth stages; CONTAINS InterPro DOMAIN/s: Protease-associated PA (InterPro:IPR003137), Proteina…
BnaC08g17490D		BnaC08g17490D			Pyridoxal phosphate phosphatase-related protein; FUNCTIONS IN: phosphatase activity; INVOLVED IN: metabolic process; EXPRESSED IN: 9 plant structures; EXPRESSED DURING: L mature pollen stage, M germinated pollen stage, 4 anthesis, petal differentiation and expansion stage; CONTAINS InterPro DOMAIN/s: Pyridoxal phosphate phosphatase, PHOSPHO2 (InterPro:IPR016965), HAD-superfamily hydrolase, subfam…
BnaC08g29330D	BnaC08g29330D				tetratricopetide-repeat thioredoxin-like 4 (TTL4); FUNCTIONS IN: binding; INVOLVED IN: cell redox homeostasis; LOCATED IN: cellular_component unknown; EXPRESSED IN: 22 plant structures; EXPRESSED DURING: 13 growth stages; CONTAINS InterPro DOMAIN/s: Molecular chaperone, heat shock protein, Hsp40, DnaJ (InterPro:IPR015609), Tetratricopeptide TPR-1 (InterPro:IPR001440), Thioredoxin fold (InterPro:I…
BnaC08g30150D		BnaC08g30150D			Galactose oxidase/kelch repeat superfamily protein; CONTAINS InterPro DOMAIN/s: F-box domain, cyclin-like (InterPro:IPR001810), Galactose oxidase/kelch, beta-propeller (InterPro:IPR011043), Kelch repeat type 1 (InterPro:IPR006652), Kelch related (InterPro:IPR013089), Kelch-type beta propeller (InterPro:IPR015915); BEST Arabidopsis thaliana protein match is: Galactose oxidase/kelch repeat superfam…
BnaC08g30360D	BnaC08g30360D				beta glucosidase 27 (BGLU27); FUNCTIONS IN: cation binding, hydrolase activity, hydrolyzing O-glycosyl compounds, catalytic activity; INVOLVED IN: carbohydrate metabolic process; LOCATED IN: cellular_component unknown; EXPRESSED IN: stem, hypocotyl, sepal, stamen; EXPRESSED DURING: 4 anthesis; CONTAINS InterPro DOMAIN/s: Glycoside hydrolase, family 1 (InterPro:IPR001360), Glycoside hydrolase, fam…
BnaC08g34170D	BnaC08g34170D				heptahelical protein 3 (HHP3); FUNCTIONS IN: receptor activity; INVOLVED IN: response to oxidative stress, response to hormone stimulus, response to sucrose stimulus; LOCATED IN: integral to membrane; EXPRESSED IN: 23 plant structures; EXPRESSED DURING: 13 growth stages; CONTAINS InterPro DOMAIN/s: Hly-III related (InterPro:IPR004254); BEST Arabidopsis thaliana protein match is: heptahelical tran…
BnaC08g34600D	BnaC08g34600D	BnaC08g34600D
BnaC08g35220D	BnaC08g35220D				RAB GTPase homolog H1D (RABH1d); FUNCTIONS IN: GTP binding; INVOLVED IN: protein transport, small GTPase mediated signal transduction; LOCATED IN: mitochondrion; EXPRESSED IN: male gametophyte, flower, pollen tube; EXPRESSED DURING: L mature pollen stage, M germinated pollen stage, 4 anthesis; CONTAINS InterPro DOMAIN/s: Ras GTPase (InterPro:IPR001806), Small GTP-binding protein (InterPro:IPR0052…
BnaC08g37760D	BnaC08g37760D				lipoxygenase 3 (LOX3); FUNCTIONS IN: oxidoreductase activity, acting on single donors with incorporation of molecular oxygen, incorporation of two atoms of oxygen, lipoxygenase activity, iron ion binding, metal ion binding; INVOLVED IN: growth, response to fungus, jasmonic acid biosynthetic process, response to wounding, defense response; LOCATED IN: chloroplast; EXPRESSED IN: 22 plant structures…
BnaC08g49050D	BnaC08g49050D				Peroxidase superfamily protein; FUNCTIONS IN: peroxidase activity, heme binding; INVOLVED IN: oxidation reduction, response to oxidative stress; LOCATED IN: endomembrane system; EXPRESSED IN: leaf whorl, sperm cell, sepal, flower; EXPRESSED DURING: petal differentiation and expansion stage; CONTAINS InterPro DOMAIN/s: Haem peroxidase (InterPro:IPR010255), Plant peroxidase (InterPro:IPR000823), Pe…
BnaC09g14600D		BnaC09g14600D			ARF-GAP domain 2 (AGD2); FUNCTIONS IN: ARF GTPase activator activity, zinc ion binding; INVOLVED IN: regulation of ARF GTPase activity; LOCATED IN: cytoplasm; EXPRESSED IN: 22 plant structures; EXPRESSED DURING: 15 growth stages; CONTAINS InterPro DOMAIN/s: Arf GTPase activating protein (InterPro:IPR001164), Pleckstrin homology-type (InterPro:IPR011993), Ankyrin repeat-containing domain (InterPro…
BnaC09g20470D	BnaC09g20470D				unknown protein; BEST Arabidopsis thaliana protein match is: unknown protein (TAIR:AT1G15010.1); Has 73 Blast hits to 73 proteins in 12 species: Archae - 0; Bacteria - 0; Metazoa - 0; Fungi - 0; Plants - 73; Viruses - 0; Other Eukaryotes - 0 (source: NCBI BLink).
BnaC09g52460D	BnaC09g52460D				18S pre-ribosomal assembly protein gar2-related; FUNCTIONS IN: molecular_function unknown; LOCATED IN: plasma membrane; EXPRESSED IN: cotyledon; BEST Arabidopsis thaliana protein match is: unknown protein (TAIR:AT1G13650.1); Has 30201 Blast hits to 17322 proteins in 780 species: Archae - 12; Bacteria - 1396; Metazoa - 17338; Fungi - 3422; Plants - 5037; Viruses - 0; Other Eukaryotes - 2996 (sourc…
BnaC09g54550D	BnaC09g54550D				Peroxidase superfamily protein; FUNCTIONS IN: peroxidase activity, heme binding; INVOLVED IN: response to oxidative stress, oxidation reduction; LOCATED IN: endomembrane system; EXPRESSED IN: embryo, hypocotyl, fruit, root; EXPRESSED DURING: C globular stage; CONTAINS InterPro DOMAIN/s: Haem peroxidase (InterPro:IPR010255), Plant peroxidase (InterPro:IPR000823), Peroxidases heam-ligand binding si…
BnaC09g54560D	BnaC09g54560D				Major facilitator superfamily protein; LOCATED IN: plasma membrane, vacuole; EXPRESSED IN: 26 plant structures; EXPRESSED DURING: 15 growth stages; CONTAINS InterPro DOMAIN/s: Nodulin-like (InterPro:IPR010658), Major facilitator superfamily, general substrate transporter (InterPro:IPR016196); BEST Arabidopsis thaliana protein match is: Major facilitator superfamily protein (TAIR:AT3G01930.2); Has…
BnaCnng08810D	BnaCnng08810D				Sec14p-like phosphatidylinositol transfer family protein; CONTAINS InterPro DOMAIN/s: Cellular retinaldehyde-binding/triple function, C-terminal (InterPro:IPR001251), Cellular retinaldehyde-binding/triple function, N-terminal (InterPro:IPR008273), Phosphatidylinositol transfer protein-like, N-terminal (InterPro:IPR011074); BEST Arabidopsis thaliana protein match is: Sec14p-like phosphatidylinosit…
BnaCnng16700D	BnaCnng16700D				METHIONINE OVER-ACCUMULATOR 3 (MTO3); FUNCTIONS IN: methionine adenosyltransferase activity; INVOLVED IN: lignin biosynthetic process, response to cold, methionine metabolic process, S-adenosylmethionine biosynthetic process; LOCATED IN: nucleolus, cell wall, plasma membrane, membrane; EXPRESSED IN: 28 plant structures; EXPRESSED DURING: 16 growth stages; CONTAINS InterPro DOMAIN/s: S-adenosylmet…
BnaCnng28410D	BnaCnng28410D				SKU5 similar 5 (sks5); FUNCTIONS IN: oxidoreductase activity, copper ion binding; INVOLVED IN: oxidation reduction; LOCATED IN: apoplast, cell wall, plant-type cell wall; EXPRESSED IN: 24 plant structures; EXPRESSED DURING: 13 growth stages; CONTAINS InterPro DOMAIN/s: Multicopper oxidase, type 3 (InterPro:IPR011707), Cupredoxin (InterPro:IPR008972), Multicopper oxidase, type 2 (InterPro:IPR01170…
BnaCnng28760D	BnaCnng28760D				Heavy metal transport/detoxification superfamily protein ; FUNCTIONS IN: metal ion binding; INVOLVED IN: metal ion transport; LOCATED IN: chloroplast; EXPRESSED IN: 22 plant structures; EXPRESSED DURING: 12 growth stages; CONTAINS InterPro DOMAIN/s: Heavy metal transport/detoxification protein (InterPro:IPR006121); BEST Arabidopsis thaliana protein match is: Chloroplast-targeted copper chaperone …
BnaCnng40210D	BnaCnng40210D				TOXICOS EN LEVADURA 2 (ATL2); FUNCTIONS IN: zinc ion binding; INVOLVED IN: response to chitin, defense response; EXPRESSED IN: 22 plant structures; EXPRESSED DURING: 13 growth stages; CONTAINS InterPro DOMAIN/s: Zinc finger, RING-type (InterPro:IPR001841), Zinc finger, C3HC4 RING-type (InterPro:IPR018957); BEST Arabidopsis thaliana protein match is: RING/U-box superfamily protein (TAIR:AT4G15975.…
BnaCnng40650D	BnaCnng40650D				unknown protein; FUNCTIONS IN: molecular_function unknown; INVOLVED IN: biological_process unknown; LOCATED IN: chloroplast; EXPRESSED IN: 19 plant structures; EXPRESSED DURING: 13 growth stages; Has 121 Blast hits to 121 proteins in 12 species: Archae - 0; Bacteria - 0; Metazoa - 0; Fungi - 0; Plants - 121; Viruses - 0; Other Eukaryotes - 0 (source: NCBI BLink).
BnaCnng44170D	BnaCnng44170D				UDP-D-glucuronate 4-epimerase 6 (GAE6); FUNCTIONS IN: UDP-glucuronate 4-epimerase activity, catalytic activity; INVOLVED IN: cellular metabolic process, carbohydrate metabolic process, nucleotide-sugar metabolic process, metabolic process; LOCATED IN: cellular_component unknown; EXPRESSED IN: 26 plant structures; EXPRESSED DURING: 15 growth stages; CONTAINS InterPro DOMAIN/s: NAD-dependent epimer…
BnaCnng55890D				BnaCnng55890D	haloacid dehalogenase-like hydrolase family protein; FUNCTIONS IN: in 7 functions; INVOLVED IN: L-methionine salvage from methylthioadenosine, L-methionine salvage, metabolic process; LOCATED IN: chloroplast; EXPRESSED IN: 23 plant structures; EXPRESSED DURING: 13 growth stages; CONTAINS InterPro DOMAIN/s: Haloacid dehalogenase-like hydrolase (InterPro:IPR005834), 2,3-diketo-5-methylthio-1-phosph…
BnaCnng65670D	BnaCnng65670D				TIFY7; CONTAINS InterPro DOMAIN/s: Tify (InterPro:IPR010399), CCT domain-like (InterPro:IPR018467); BEST Arabidopsis thaliana protein match is: jasmonate-zim-domain protein 4 (TAIR:AT1G48500.1); Has 360 Blast hits to 360 proteins in 27 species: Archae - 0; Bacteria - 0; Metazoa - 0; Fungi - 0; Plants - 360; Viruses - 0; Other Eukaryotes - 0 (source: NCBI BLink).
BnaCnng66150D	BnaCnng66150D				Plant L-ascorbate oxidase; FUNCTIONS IN: oxidoreductase activity, L-ascorbate oxidase activity, copper ion binding; INVOLVED IN: oxidation reduction; LOCATED IN: cell wall; EXPRESSED IN: 23 plant structures; EXPRESSED DURING: 13 growth stages; CONTAINS InterPro DOMAIN/s: Multicopper oxidase, type 2 (InterPro:IPR011706), Multicopper oxidase, type 3 (InterPro:IPR011707), Cupredoxin (InterPro:IPR008…
BnaCnng74930D				BnaCnng74930D	sterol methyltransferase 2 (SMT2); FUNCTIONS IN: S-adenosylmethionine-dependent methyltransferase activity; INVOLVED IN: xylem and phloem pattern formation, negative regulation of DNA endoreduplication, multidimensional cell growth, sterol biosynthetic process, pattern specification process; LOCATED IN: endoplasmic reticulum; EXPRESSED IN: 30 plant structures; EXPRESSED DURING: 14 growth stages; …
