# Supplementary material for: Genomic imprinted genes in reciprocal hybrid endosperm of Brassica napus
Source: BMC Plant Biol. 2021 Mar 16;21:140. doi: 10.1186/s12870-021-02908-8 (PMC7968328; doi:10.1186/s12870-021-02908-8)
Supplement: Supplementary file 9 — Additional file 9: Table S8. Tissue expressional pattern of imprinted genes (FPKM). [file 12870_2021_2908_MOESM9_ESM.xlsx]

## Sheet: Table S8
Additional file 9: Table S8. Tissue expressional pattern of imprinted genes (FPKM).
Gene ID	Root	Stem	Leaf	Bud	Endosperm
BnaA01g00050D	20.9962	7.40312	39.801	16.4602	1.7629
BnaA01g03570D	0.467563	15.1928	0.559047	4.00447	1.53185
BnaA01g07610D	4.08214	10.0856	6.211	7.21074	1.05957
BnaA01g07810D	3.6771	21.6526	3.32859	10.3209	2.06712
BnaA01g08850D	0.840344	3.353	1.62621	3.77779	21.3691
BnaA01g08860D	24.5629	0.607848	0.813959	0.909351	0.063471
BnaA01g15010D	0.0226713	12.9345	17.3574	59.8227	4.13487
BnaA01g15710D	0.00520633	0.007085	0	10.3447	2.09024
BnaA01g23480D	11.6461	42.6027	11.3786	12.6468	1.8491
BnaA01g23520D	0.228441	7.14208	3.08457	3.86581	1.32194
BnaA01g23900D	0.820391	1.68746	2.60861	1.60522	0.227145
BnaA01g24820D	54.8821	20.48	9.79154	20.8961	6.78059
BnaA01g34750D	0.0779584	0.657895	0.651174	1.09881	0.0834104
BnaA01g35070D	1.27666	0.216021	0.0657363	0.728288	13.073
BnaA01g36200D	0.0115944	0	0	0	44.9245
BnaA02g00810D	0.032622	1.86634	6.88426	7.95399	1.15734
BnaA02g01340D	1.08355	8.26074	6.39001	49.9118	6.65267
BnaA02g08160D	7.74861	8.32667	5.91204	13.2717	10.3076
BnaA02g09820D	4.89844	1.56397	1.83338	0.513341	1.24618
BnaA02g11050D	8.98078	13.5424	10.8232	3.13661	18.5156
BnaA02g15110D	77.8014	21.2625	1.7542	3.47395	2.17875
BnaA02g16520D	0.47067	2.67844	0.616278	0.861386	0.606181
BnaA02g22020D	3.59418	1.34564	0.135344	0.386926	1.90289
BnaA02g27720D	13.7402	0.159685	0	0.748723	3.261
BnaA02g34940D	35.4177	2.13252	0.170262	0.158394	1.06407
BnaA03g00550D	1.9867	0.195366	1.15238	74.6739	0.311238
BnaA03g00760D	1.83034	5.59851	0.69761	4.09407	1.89883
BnaA03g03440D	0.036713	29.5472	36.4982	10.7293	1.12828
BnaA03g05560D	0.289392	11.9175	0.858183	3.31431	13.2873
BnaA03g05620D	0.4633	13.8931	3.51927	17.3098	2.03921
BnaA03g13480D	0.937957	0.759687	1.40502	2.88871	1.15055
BnaA03g15020D	0	1.22639	0.933002	3.0891	2.05173
BnaA03g21790D	0.0716187	1.79622	2.51498	5.08523	3.62103
BnaA03g22900D	8.31931	3.74584	2.35383	7.39481	2.04941
BnaA03g24210D	0.00730123	0.00633381	0	1.00696	1.31532
BnaA03g27380D	8.36202	17.2711	6.37492	16.2895	3.96148
BnaA03g28400D	17.7605	58.5044	5.28541	94.4066	1.1833
BnaA03g31380D	2.69225	13.4715	7.45899	13.3936	5.73421
BnaA03g37120D	8.50792	35.0899	25.2428	14.4785	14.4925
BnaA03g38180D	19.1494	179.661	57.633	42.8601	0.0560523
BnaA03g41900D	0	4.20244	46.3306	48.1276	0.143408
BnaA03g42520D	13.328	25.5665	16.7072	7.42227	0.867555
BnaA03g47450D	1.21196	0.427394	1.65872	14.5309	3.51073
BnaA03g48600D	12.2128	90.3688	3.64678	42.4351	52.0218
BnaA04g10200D	0.615408	0.990269	0.163711	6.99252	49.8292
BnaA04g15380D	1.81986	17.0764	25.8125	76.1525	32.1167
BnaA04g16230D	7.55733	7.83003	6.57071	8.43177	9.01566
BnaA04g19750D	82.6902	22.805	21.1186	6.61542	1.3172
BnaA04g19760D	0.019176	0	0	0	0.766907
BnaA04g20880D	5.64245	38.8516	9.73263	17.7516	67.1623
BnaA04g24420D	0.478636	11.8398	11.1942	5.3061	1.16691
BnaA04g24870D	106.822	1.15921	2.6193	0.760178	0.970889
BnaA04g26050D	0.292824	0.25951	0.389719	5.97963	3.72146
BnaA04g27830D	0.355997	4.29736	0.177673	0.72723	3.65879
BnaA05g00320D	2.36637	0.402707	0.182972	6.29889	7.01806
BnaA05g00640D	1.10994	5.43057	9.81561	91.6891	4.17581
BnaA05g00790D	44.0306	19.8422	11.4263	15.0573	10.8851
BnaA05g03790D	8.1946	47.5437	19.0481	60.3176	10.6015
BnaA05g04610D	44.8601	78.3786	0.103872	0.239047	143.491
BnaA05g08310D	7.1782	19.3947	6.00597	3.69216	1.58674
BnaA05g10110D	5.68429	0.202849	0.0155917	0.975235	3.33615
BnaA05g11200D	4.17224	5.89414	1.01693	4.44596	0.418328
BnaA05g13790D	3.77967	3.65381	8.09121	4.47074	1.53674
BnaA05g24200D	103.257	5.79423	10.8378	19.1497	0.149766
BnaA05g24870D	1.65585	3.66419	9.36481	3.54166	2.34488
BnaA05g24880D	5.57082	0.69056	7.04195	3.33847	1.25268
BnaA05g25300D	3.98681	6.64378	3.19259	3.80538	2.31044
BnaA05g25310D	0.499254	2.38636	0.703835	0.701497	6.36675
BnaA05g27940D	0	0	0.0111527	1.67371	2.16203
BnaA05g30670D	1.11677	13.4508	15.1458	6.35919	0.05105
BnaA05g34230D	3.05012	0.00327267	0	0	2.56039
BnaA05g34540D	76.7608	1.38269	0.655166	0.707408	4.53466
BnaA06g00980D	1.19513	1.29998	2.28002	0.862885	0.390872
BnaA06g05440D	2.80743	7.87811	0.00919102	0.118033	24.9999
BnaA06g07630D	0.774855	0.454614	1.32602	1.29778	20.8596
BnaA06g12060D	0.0830897	6.49371	12.4179	9.53253	1.58561
BnaA06g13850D	1.3106	2.84964	1.3259	1.89757	5.79348
BnaA06g14220D	5.66785	1.47106	0.30503	4.3003	1.72399
BnaA06g19070D	0	0.0170878	0.0311141	0.669679	0.0156196
BnaA06g20970D	0.0251167	1.49584	13.5765	5.73405	6.71493
BnaA06g21800D	0.187208	0.665081	41.1955	0	3.77499
BnaA06g23340D	0.0279727	0	0	0.128894	25.8094
BnaA06g23800D	53.93	9.51741	18.4261	35.7777	1.05859
BnaA06g27330D	12.7842	2.8231	1.06581	3.11924	2.13057
BnaA06g27560D	5.06148	7.39363	15.2941	21.3115	8.06619
BnaA06g27920D	5.65768	21.7162	6.22119	18.8447	1.88292
BnaA06g33710D	3.11683	0.00995333	0	1.448	1.03153
BnaA06g34330D	0.035975	0.0209268	4.26032	0.365387	10.9435
BnaA06g37610D	0.845614	2.26685	1.6186	1.99934	2.32557
BnaA06g37970D	0.026664	5.91194	92.4277	21.0549	7.61304
BnaA06g38220D	20.7749	11.4399	100.313	251.971	0.605799
BnaA06g39120D	4.15597	8.13617	2.27201	3.34141	1.13758
BnaA06g40360D	16.2296	19.1895	6.81171	5.53928	4.7305
BnaA07g08950D	0	0	0	6.97984	2.19398
BnaA07g10540D	0.314468	1.53231	0.816955	1.23781	0.226899
BnaA07g11660D	1.3403	1.4065	2.1694	6.71316	2.64044
BnaA07g11770D	6.76129	3.99105	4.70724	6.85417	0.268639
BnaA07g12260D	2.51662	34.5581	4.33438	7.52001	1.04314
BnaA07g13830D	3.90405	5.2292	3.37891	6.39081	3.30208
BnaA07g13930D	0.931607	34.3589	26.6801	9.44297	58.8985
BnaA07g15500D	31.0166	1.79566	5.71233	6.31853	6.88465
BnaA07g17130D	1.49379	12.1458	6.91352	8.84441	1.66546
BnaA07g18120D	0	1.79252	0	0.0317477	7.55672
BnaA07g21970D	1.6783	6.74869	0.761062	4.02381	3.41615
BnaA07g23370D	0	0.917055	0	0.022449	2.29433
BnaA07g25310D	0.17573	16.611	2.65913	12.1536	71.3371
BnaA07g25870D	14.0094	4.21214	2.35756	0.773905	16.9991
BnaA07g33830D	0.0461288	0	0	0.0834317	9.79586
BnaA07g33880D	5.8852	98.2586	26.5848	31.1624	16.2733
BnaA07g36480D	33.5921	4.36615	2.16943	3.20596	5.65065
BnaA08g02370D	2.74581	3.12894	3.21486	2.9206	1.52368
BnaA08g06260D	26.927	9.93819	14.32	10.0805	11.9963
BnaA08g08620D	0.0769606	4.99317	3.18104	3.34083	2.57451
BnaA08g08630D	0.512131	0.699408	0.0637067	0.781481	4.45411
BnaA08g14360D	0.256145	0.104236	0	0.0315473	1.25212
BnaA08g16960D	0.170879	0.222534	1.9503	2.44184	4.19663
BnaA08g18690D	0.0157721	1.12442	6.32858	3.9599	0.686526
BnaA08g19500D	0.112034	0	0	0.0102545	4.09118
BnaA08g21920D	7.2218	7.01074	2.97744	3.67129	2.76145
BnaA08g22060D	71.9379	15.1692	6.13273	3.96176	1.73657
BnaA08g22220D	12.6421	15.9362	20.4861	11.0887	12.1234
BnaA08g22970D	18.9727	35.0514	7.53093	10.9197	0.0883927
BnaA08g23500D	0.0901376	1.44933	2.4655	11.303	1.62997
BnaA08g24100D	0	0	0	0	6.68618
BnaA08g24600D	24.8543	37.2306	9.24101	38.0452	66.2962
BnaA08g24790D	0.139428	0.319961	0.256387	0.587853	2.06995
BnaA08g26320D	0.303003	5.99943	0.0403016	0.113794	13.3751
BnaA08g29710D	0.281194	2.55307	0.676144	4.47287	9.71613
BnaA09g01830D	53.206	0.295934	1.68141	0.386111	1.41757
BnaA09g01980D	10.3596	13.8492	9.72843	8.1584	1.61426
BnaA09g04280D	0.635251	2.34283	1.31768	52.892	2.93145
BnaA09g04750D	21.3946	4.34594	3.68396	7.96586	3.5394
BnaA09g09140D	2.83112	11.2354	6.95278	7.71497	1.61331
BnaA09g10440D	0	0	0	0	5.32181
BnaA09g10870D	1.75067	19.0737	1.24339	11.6742	5.93196
BnaA09g13800D	5.31342	3.10959	1.35273	0.963677	4.06144
BnaA09g15490D	0.00490241	0	0	0.0099675	0.780378
BnaA09g17870D	0.0745519	0.0946503	0	0	6.01661
BnaA09g31590D	2.80744	0.812407	0.4796	1.80791	0.0759633
BnaA09g42020D	0.249845	0.534217	1.04691	0.578765	0.314321
BnaA09g42740D	0.060273	0.0160077	0	3.53113	6.85353
BnaA09g52990D	0.534273	17.3541	1.29425	12.2589	22.7561
BnaA09g55760D	0.328135	20.984	124.148	11.8767	0.0407773
BnaA09g56340D	0.01595	0.861711	0.087974	4.44472	3.14879
BnaA10g00200D	23.5726	11.4173	8.48046	11.5686	17.5259
BnaA10g05890D	16.1	14.4164	15.2859	26.0679	6.68213
BnaA10g11810D	9.46144	11.5435	2.22095	2.02862	9.56395
BnaA10g11830D	0	0	0	0	2.82696
BnaA10g14140D	0.0109657	0.0918217	0	1.18209	2.09832
BnaA10g15570D	0.130336	1.23917	0.120727	216.035	24.6706
BnaA10g19500D	0.0238777	0.647088	0.0430423	0.0469213	13.0045
BnaA10g19970D	1.75999	3.50384	6.1637	7.97264	2.47375
BnaA10g22530D	152.563	18.7844	8.02226	13.8779	14.1874
BnaA10g23330D	0.0170767	10.5049	24.7512	89.2944	58.2647
BnaA10g23620D	0	2.34007	2.01167	5.33537	2.25157
BnaA10g23660D	11.0022	82.6033	10.2166	31.6657	9.61406
BnaA10g23680D	2.55706	3.69559	2.7932	3.29186	1.06888
BnaA10g24450D	4.73728	2.6566	0.0231745	0.058482	3.884
BnaA10g24990D	144.637	1.50402	0.217555	1.53439	0.675042
BnaA10g25040D	1.80126	1.1666	0.180351	0.451298	0.106087
BnaA10g25490D	2.22658	1.34262	2.12951	7.0601	22.046
BnaA10g27950D	11.1537	1.28508	0.631288	0.690281	0.0739777
BnaA10g28210D	8.33414	47.9202	9.88688	5.40696	70.7049
BnaA10g29500D	0.663957	0.0238167	0.0324823	0.106702	1.92098
BnaA10g30410D	4.75812	4.27974	6.62851	4.0792	0.416215
BnaAnng03730D	70.6649	5.1487	10.721	5.58067	7.84541
BnaAnng03940D	0.0172417	0.386085	3.80503	3.96489	3.86226
BnaAnng05710D	0.738551	2.12551	11.8699	13.5106	0.710346
BnaAnng10750D	1.25234	9.33137	8.24515	21.8657	22.9721
BnaC01g01690D	9.05818	39.4691	3.91233	11.278	8.49564
BnaC01g04990D	9.85208	0.947434	5.30005	8.0218	4.11734
BnaC01g31810D	6.68978	1.71839	2.84093	0.474424	117.354
BnaC01g43540D	0.864046	299.083	186.055	224.402	0.813429
BnaC02g00130D	1.48755	92.7049	1.48158	3.35442	34.1978
BnaC02g10080D	49.9768	470.282	29.7018	66.0837	110.189
BnaC02g12430D	0.233261	0.729543	2.23424	7.2858	27.1898
BnaC02g22640D	53.4676	0.956391	6.30963	6.353	3.92264
BnaC02g26290D	7.33325	1.08719	0.599169	2.60989	4.83848
BnaC02g44660D	0.28317	0	0.0040942	0.235144	0.533666
BnaC03g09620D	0.00841797	0	0.0176074	0.327371	1.57103
BnaC03g16290D	0.0975666	17.3097	6.7559	0.971425	19.3624
BnaC03g25150D	107.755	4.03921	3.96019	2.6846	8.76066
BnaC03g26060D	0.248994	1.17668	1.93503	1.54301	4.06022
BnaC03g29210D	0	0	0	0.415656	1.32398
BnaC03g30720D	114.25	35.9575	16.0724	33.4478	35.8414
BnaC03g42000D	13.3388	13.8775	0.694451	3.84683	2.81924
BnaC03g42040D	2.0944	0.57624	0.463098	0.996358	1.50752
BnaC03g43270D	3.10298	20.2057	9.07839	30.3742	2.41644
BnaC03g49920D	88.413	63.8413	52.1868	17.6254	11.8546
BnaC03g51360D	4.03821	4.62254	1.86055	5.18084	7.27471
BnaC03g58040D	0.692682	4.76036	1.60981	2.81585	0.025053
BnaC03g58190D	0.337106	10.8905	82.2856	34.0066	3.05945
BnaC03g58720D	8.73477	13.4867	9.13074	8.98083	1.06021
BnaC04g00040D	7.15503	2.70533	13.6986	3.2076	2.55425
BnaC04g00080D	2.89535	5.30922	4.62307	6.12651	21.7228
BnaC04g00750D	6.82842	11.1034	6.59178	4.77043	39.4232
BnaC04g01250D	13.623	2.3732	4.63364	2.3198	0.445814
BnaC04g06760D	3.37491	518.99	983.81	785.457	0.580321
BnaC04g07720D	5.02133	2.64937	0.114417	1.17017	3.24689
BnaC04g33980D	2.80953	2.92296	0.89064	2.52205	2.93516
BnaC04g34200D	4.69604	0.661907	0.008437	0.181958	2.31149
BnaC04g51420D	0.637862	28.9307	78.5066	29.678	2.22653
BnaC05g01780D	0.289873	8.8769	1.04214	13.172	0.00782333
BnaC05g02220D	1.17146	0.0944477	0.0203345	0.279623	0.208897
BnaC05g02550D	7.51746	39.7774	26.4528	20.0011	5.50935
BnaC05g09100D	4.98244	1.22313	0.314403	0.712193	6.97316
BnaC05g18500D	0.488029	0.616151	0.446521	2.23183	47.1466
BnaC05g19630D	46.4243	1.03087	12.2408	0.981764	2.54069
BnaC05g36470D	19.1362	16.0713	8.73996	11.5023	1.60328
BnaC05g48510D	0.312529	1.61019	3.93323	10.1988	0.0387707
BnaC06g12100D	2.46887	2.39074	1.96998	2.63701	0.631874
BnaC06g39960D	0	5.17187	3.50364	1.99405	2.95123
BnaC06g42070D	33.1587	1.99051	0.058389	4.01407	19.0472
BnaC07g06340D	6.77264	32.1758	89.0743	35.7835	2.39258
BnaC07g22140D	0.513692	0.142202	0.064717	3.16279	1.84848
BnaC07g25500D	0	9.29957	1.36321	26.8585	0.92049
BnaC07g25550D	9.52667	7.32517	11.0938	16.2178	5.21663
BnaC07g27750D	0.318461	0.908523	0.323124	0.742304	0.226306
BnaC07g33390D	9.31198	21.0926	9.21335	18.3441	0.489948
BnaC07g36310D	53.8602	32.5809	3.54163	4.70956	12.6756
BnaC07g39690D	6.70707	0.115407	11.927	2.74292	2.55501
BnaC07g42280D	1.63699	22.7383	11.1792	13.7456	3.8758
BnaC08g29330D	2.95514	6.79424	4.18668	3.67777	0.227156
BnaC08g30360D	2.83506	0.0737663	0.0765993	0.433528	0.0189587
BnaC08g34170D	5.17893	6.50064	10.1958	19.557	5.27011
BnaC08g34600D	0.136697	10.189	7.29689	7.70308	36.9069
BnaC08g35220D	0.286569	0.0580736	0	2.03195	6.17315
BnaC08g37760D	1.69607	0.241411	1.60891	0.99939	2.39674
BnaC08g49050D	0	0.0337591	0.199615	0.124328	3.15884
BnaC09g20470D	13.5384	2.91174	2.67197	0.676264	5.56002
BnaC09g52460D	1.17482	1.16527	0.800167	5.58831	1.57927
BnaC09g54550D	0.869647	0.256104	0.0210652	0.0899022	28.8907
BnaC09g54560D	2.8119	12.431	3.1006	4.36371	6.11575
BnaCnng08810D	1.05097	12.5749	29.5482	54.4495	2.28698
BnaCnng16700D	5.99649	22.5359	10.5733	2.37089	0.304513
BnaCnng28410D	2.18913	25.1727	6.24976	26.7439	0.60406
BnaCnng28760D	0	0.26699	0.523978	0.802133	5.48176
BnaCnng40210D	86.0701	3.6314	3.41499	0.751229	1.56253
BnaCnng40650D	0.0906143	1.48534	1.39121	2.50123	10.0265
BnaCnng44170D	20.584	140.684	61.8116	47.3919	11.7532
BnaCnng65670D	5.18392	2.74256	9.71619	38.6976	0.300192
BnaCnng66150D	1.24057	3.47385	2.54081	1.35753	1.54161
BnaA01g26250D	9.21296	8.38156	6.48811	1.1974	7.47715
BnaA02g01030D	1.17974	0.477948	0.253772	0.560903	0.741478
BnaA04g19090D	0.393577	0.308997	0.708385	9.10745	2.65018
BnaA05g08770D	0.497391	1.7203	2.18303	1.95187	1.62363
BnaAnng11890D	0.0116374	0	0	0	1.4357
BnaC01g34710D	0	0	0	0	0
BnaC02g44930D	0.0227323	0.0086731	0	0.554897	1.19563
BnaC02g44940D	10.5357	4.86422	4.68339	1.75568	7.66585
BnaC03g36920D	0	0	0	0	1.45272
BnaA01g15540D	3.21126	0	0	0.0610276	3.9497
BnaA02g12430D	126.626	33.6091	51.6867	85.1023	4.5766
BnaA02g15580D	0.243404	0.0248553	0	0.443529	2.30976
BnaA02g34950D	6.47621	21.1127	4.39401	8.91289	12.9811
BnaA02g35620D	2.62392	9.45756	0.0150223	0.931449	13.0711
BnaA03g13510D	0.192711	0.256663	0	14.0614	31.6505
BnaA03g17390D	43.4011	1.07705	0.0538803	0.592832	20.5873
BnaA03g21500D	43.9627	15.3656	2.71199	5.40639	2.09169
BnaA03g31730D	1.9088	0.190043	0	4.14405	18.0825
BnaA03g58750D	4.53113	78.366	3.83699	10.3786	124.796
BnaA04g15260D	11.6396	2.83332	4.83197	2.2867	2.14035
BnaA04g22990D	11.081	1.80979	0	8.32083	0.0467759
BnaA04g24790D	0.401779	25.3597	0.0534107	0.058754	494.341
BnaA05g08350D	0.0531213	0.0118137	0	0.03197	6.63098
BnaA05g27950D	62.4429	3.03747	3.31036	29.4724	2.33437
BnaA06g08340D	2.16328	2.23063	2.47942	2.20793	1.11566
BnaA06g18900D	0.0434137	2.81571	3.45751	14.0391	1.44098
BnaA06g21330D	52.805	8.03927	13.8724	20.316	4.58157
BnaA06g26050D	4.73194	2.99709	1.39707	2.43237	3.43222
BnaA06g36440D	0.135518	1.54063	3.14143	0.95966	5.91507
BnaA06g40090D	32.5017	15.6869	14.7111	7.96605	12.3273
BnaA07g09530D	2.71071	8.07862	2.62297	3.87023	0.0396042
BnaA07g22750D	106.443	0.216587	0.122675	0	4.97298
BnaA08g24420D	0.00906833	0.198383	0	0	51.8016
BnaA08g25430D	0.00808381	0.0144828	0	0.0587374	10.4195
BnaA09g19970D	13.806	3.40331	8.54264	1.66618	27.5423
BnaA09g31650D	0	0	0	0	22.1847
BnaA09g42170D	0	5.98735	3.64473	2.86674	45.2877
BnaA10g02720D	0.933028	0.261311	1.80606	13.0278	46.9098
BnaA10g14600D	18.6409	6.26098	2.82032	1.93276	3.78162
BnaA10g22490D	2.70817	0.0644013	0.0251322	0.00771254	11.072
BnaAnng25160D	4.6743	9.07376	4.3668	4.73326	2.07057
BnaAnng26700D	0.0113147	0	0.00605717	0.0616713	3.85297
BnaC02g30630D	0.224322	1.28006	0.82302	0.421193	10.9634
BnaC02g31140D	0.105266	0	0.0129673	1.36309	5.34467
BnaC03g33640D	0.0158327	0	0	0.0263373	45.036
BnaC04g08090D	129.998	101.777	20.0144	35.3811	3.90295
BnaC06g35400D	1.65838	0.288478	0.266494	0.521015	0.183601
BnaC08g17490D	0.946595	15.9136	17.0286	12.6719	2.3138
BnaC08g30150D	26.9206	52.321	44.325	18.5407	26.9703
BnaC09g14600D	2.42306	2.92558	1.39296	3.4794	2.68875
BnaA09g42030D	1.71277	0.0122371	0.0136071	0.978124	2.07692
BnaC04g37510D	11.7854	10.0616	11.4306	6.65129	4.51661
BnaC06g04190D	0	0	0	0	1.56375
BnaCnng55890D	1.51125	1.89634	2.25889	2.1556	0.91441
BnaCnng74930D	39.7079	62.4024	23.1781	50.5031	10.0014
