# Supplementary material for: Genomic imprinted genes in reciprocal hybrid endosperm of Brassica napus
Source: BMC Plant Biol. 2021 Mar 16;21:140. doi: 10.1186/s12870-021-02908-8 (PMC7968328; doi:10.1186/s12870-021-02908-8)
Supplement: Supplementary file 10 — Additional file 10: Table S9. Cluster analysis of imprinted genes on B. napus chromosomes. [file 12870_2021_2908_MOESM10_ESM.xlsx]

## Sheet: Table S9
Additional file 10: Table S9. Cluster analysis of imprinted genes on B. napus chromosomes
Gene ID	Cluster number	Imprinting type	Chromosome	Gene location
BnaA01g07610D	Cluster 1	20 DAP, MEG	ChrA01	3560941
BnaA01g07810D	Cluster 1	20 DAP, MEG	ChrA01	3704598
BnaA01g08850D	Cluster 1	20 DAP, MEG	ChrA01	4276591
BnaA01g08860D	Cluster 1	20 DAP, MEG	ChrA01	4288488
BnaA01g15010D	Cluster 2	20 DAP, MEG	ChrA01	7632848
BnaA01g15540D	Cluster 2	25 DAP, MEG	ChrA01	7956997
BnaA01g15710D	Cluster 2	20 DAP, MEG	ChrA01	8053190
BnaA01g23480D	Cluster 3	20 DAP, MEG	ChrA01	15848337
BnaA01g23520D	Cluster 3	20 DAP, MEG	ChrA01	15885971
BnaA01g23900D	Cluster 3	20 DAP, MEG	ChrA01	16332043
BnaA02g00810D	Cluster 4	20 DAP, MEG	ChrA02	304149
BnaA02g01030D	Cluster 4	20 DAP, PEG	ChrA02	409168
BnaA02g01340D	Cluster 4	20 DAP, MEG	ChrA02	605474
BnaA02g15110D	Cluster 5	20 DAP, MEG	ChrA02	8676386
BnaA02g15580D	Cluster 5	25 DAP, MEG	ChrA02	9009738
BnaA03g00550D	Cluster 6	20 DAP, MEG	ChrA03	255489
BnaA03g00760D	Cluster 6	20 DAP, MEG	ChrA03	324104
BnaA03g21500D	Cluster 7	25 DAP, MEG	ChrA03	10193787
BnaA03g21790D	Cluster 7	20 DAP, MEG	ChrA03	10293559
BnaA03g22900D	Cluster 7	20 DAP, MEG	ChrA03	10902850
BnaA03g27380D	Cluster 8	20 DAP, MEG	ChrA03	13498238
BnaA03g28400D	Cluster 8	20 DAP, MEG	ChrA03	13872972
BnaA03g31380D	Cluster 9	20 DAP, MEG	ChrA03	15154439
BnaA03g31730D	Cluster 9	25 DAP, MEG	ChrA03	15305749
BnaA03g41900D	Cluster 10	20 DAP, MEG	ChrA03	21050091
BnaA03g42520D	Cluster 10	20 DAP, MEG	ChrA03	21325494
BnaA04g15260D	Cluster 11	25 DAP, MEG	ChrA04	12693367
BnaA04g15380D	Cluster 11	20 DAP, MEG	ChrA04	12759089
BnaA04g16230D	Cluster 11	20 DAP, MEG	ChrA04	13261964
BnaA04g19090D	Cluster 12	20 DAP, PEG	ChrA04	15145471
BnaA04g19750D	Cluster 12	20 DAP, MEG	ChrA04	15424505
BnaA04g19760D	Cluster 12	20 DAP, MEG	ChrA04	15434897
BnaA04g24420D	Cluster 13	20 DAP, MEG	ChrA04	17872659
BnaA04g24790D	Cluster 13	25 DAP, MEG	ChrA04	18040334
BnaA04g24870D	Cluster 13	20 DAP, MEG	ChrA04	18095012
BnaA05g00320D	Cluster 14	20 DAP, MEG	ChrA05	132108
BnaA05g00640D	Cluster 14	20 DAP, MEG	ChrA05	369046
BnaA05g00790D	Cluster 14	20 DAP, MEG	ChrA05	463688
BnaA05g08310D	Cluster 15	20 DAP, MEG	ChrA05	4587941
BnaA05g08350D	Cluster 15	25 DAP, MEG	ChrA05	4633552
BnaA05g08770D	Cluster 15	20 DAP, PEG	ChrA05	4846707
BnaA05g24200D	Cluster 16	20 DAP, MEG	ChrA05	18177870
BnaA05g24870D	Cluster 16	20 DAP, MEG	ChrA05	18514074
BnaA05g24880D	Cluster 16	20 DAP, MEG	ChrA05	18516998
BnaA05g25300D	Cluster 16	20 DAP, MEG	ChrA05	18755346
BnaA05g25310D	Cluster 16	20 DAP, MEG	ChrA05	18762132
BnaA06g18900D	Cluster 17	25 DAP, MEG	ChrA06	11164689
BnaA06g19070D	Cluster 17	20 DAP, MEG	ChrA06	11400252
BnaA06g20970D	Cluster 18	20 DAP, MEG	ChrA06	14565518
BnaA06g21330D	Cluster 18	25 DAP, MEG	ChrA06	14787803
BnaA06g21800D	Cluster 18	20 DAP, MEG	ChrA06	15218776
BnaA06g27330D	Cluster 19	20 DAP, MEG	ChrA06	18756117
BnaA06g27560D	Cluster 19	20 DAP, MEG	ChrA06	18939821
BnaA06g27920D	Cluster 19	20 DAP, MEG	ChrA06	19204053
BnaA07g11660D	Cluster 20	20 DAP, MEG	ChrA07	10780303
BnaA07g11770D	Cluster 20	20 DAP, MEG	ChrA07	10885969
BnaA07g12260D	Cluster 20	20 DAP, MEG	ChrA07	11191532
BnaA07g13830D	Cluster 21	20 DAP, MEG	ChrA07	12221706
BnaA07g13930D	Cluster 21	20 DAP, MEG	ChrA07	12274562
BnaA07g21970D	Cluster 22	20 DAP, MEG	ChrA07	16902800
BnaA07g22750D	Cluster 22	25 DAP, MEG	ChrA07	17280758
BnaA07g23370D	Cluster 22	20 DAP, MEG	ChrA07	17601909
BnaA07g33830D	Cluster 23	20 DAP, MEG	ChrA07	23116262
BnaA07g33880D	Cluster 23	20 DAP, MEG	ChrA07	23156261
BnaA08g21920D	Cluster 24	20 DAP, MEG	ChrA08	16100199
BnaA08g22060D	Cluster 24	20 DAP, MEG	ChrA08	16157718
BnaA08g22220D	Cluster 24	20 DAP, MEG	ChrA08	16224888
BnaA08g22970D	Cluster 24	20 DAP, MEG	ChrA08	16516196
BnaA08g23500D	Cluster 24	20 DAP, MEG	ChrA08	16712133
BnaA08g24100D	Cluster 25	20 DAP, MEG	ChrA08	16957231
BnaA08g24420D	Cluster 25	25 DAP, MEG	ChrA08	17092248
BnaA08g24600D	Cluster 25	20 DAP, MEG	ChrA08	17150256
BnaA08g24790D	Cluster 25	20 DAP, MEG	ChrA08	17224699
BnaA08g25430D	Cluster 25	25 DAP, MEG	ChrA08	17504570
BnaA08g26320D	Cluster 25	20 DAP, MEG	ChrA08	17848759
BnaA09g42020D	Cluster 26	20 DAP, MEG	ChrA09	29266626
BnaA09g42030D	Cluster 26	25 DAP, PEG	ChrA09	29271599
BnaA09g42170D	Cluster 26	25 DAP, MEG	ChrA09	29339417
BnaA09g42740D	Cluster 26	20 DAP, MEG	ChrA09	29731727
BnaA10g14140D	Cluster 27	20 DAP, MEG	ChrA10	11291180
BnaA10g14600D	Cluster 27	25 DAP, MEG	ChrA10	11566878
BnaA10g15570D	Cluster 27	20 DAP, MEG	ChrA10	12053350
BnaA10g22490D	Cluster 28	25 DAP, MEG	ChrA10	15150869
BnaA10g22530D	Cluster 28	20 DAP, MEG	ChrA10	15160795
BnaA10g23330D	Cluster 28	20 DAP, MEG	ChrA10	15436388
BnaA10g23620D	Cluster 28	20 DAP, MEG	ChrA10	15559966
BnaA10g23660D	Cluster 28	20 DAP, MEG	ChrA10	15593788
BnaA10g23680D	Cluster 29	20 DAP, MEG	ChrA10	15597475
BnaA10g24450D	Cluster 29	20 DAP, MEG	ChrA10	15945357
BnaA10g24990D	Cluster 29	20 DAP, MEG	ChrA10	16198837
BnaA10g25040D	Cluster 29	20 DAP, MEG	ChrA10	16211410
BnaA10g25490D	Cluster 29	20 DAP, MEG	ChrA10	16400704
BnaC03g58040D	Cluster 30	20 DAP, MEG	ChrC03	47411390
BnaC03g58190D	Cluster 30	20 DAP, MEG	ChrC03	47570861
BnaC03g58720D	Cluster 30	20 DAP, MEG	ChrC03	48051558
BnaC04g00040D	Cluster 31	20 DAP, MEG	ChrC04	7111
BnaC04g00080D	Cluster 31	20 DAP, MEG	ChrC04	22107
BnaC04g00750D	Cluster 31	20 DAP, MEG	ChrC04	632942
BnaC04g01250D	Cluster 31	20 DAP, MEG	ChrC04	984081
BnaC04g33980D	Cluster 32	20 DAP, MEG	ChrC04	35475383
BnaC04g34200D	Cluster 32	20 DAP, MEG	ChrC04	35620135
BnaC05g01780D	Cluster 33	20 DAP, MEG	ChrC05	896453
BnaC05g02220D	Cluster 33	20 DAP, MEG	ChrC05	1061450
BnaC05g02550D	Cluster 33	20 DAP, MEG	ChrC05	1240504
BnaC07g25500D	Cluster 34	20 DAP, MEG	ChrC07	31674545
BnaC07g25550D	Cluster 34	20 DAP, MEG	ChrC07	31709018
BnaC08g34170D	Cluster 35	20 DAP, MEG	ChrC08	32349688
BnaC08g34600D	Cluster 35	20 DAP, MEG	ChrC08	32712160
BnaC08g35220D	Cluster 35	20 DAP, MEG	ChrC08	33177494
