# Supplementary material for: Genomic imprinted genes in reciprocal hybrid endosperm of Brassica napus
Source: BMC Plant Biol. 2021 Mar 16;21:140. doi: 10.1186/s12870-021-02908-8 (PMC7968328; doi:10.1186/s12870-021-02908-8)
Supplement: Supplementary file 11 — Additional file 11: Table S10. GO enrichment analysis of imprinted genes. [file 12870_2021_2908_MOESM11_ESM.xlsx]

## Sheet: Table S10
Additional file 11: Table S10. GO enrichment analysis of imprinted genes
GO ID	GO Term	Ontology	Gene Ratio	Background Ratio	Pvalue	FDR	Gene ID
GO:0020037	heme binding	MF	18	1281	3.42281e-07	0.000151973	BnaA02g15580D;BnaA02g16520D;BnaA03g22900D;BnaA03g41900D;BnaA05g24870D;BnaA05g24880D;BnaA05g34230D;BnaA06g07630D;BnaA07g23370D;BnaA08g24420D;BnaA09g31650D;BnaA10g19500D;BnaA10g23330D;BnaC01g31810D;BnaC05g09100D;BnaC06g42070D;BnaC08g49050D;BnaC09g54550D
GO:0046906	tetrapyrrole binding	MF	18	1434	1.69857e-06	0.000377082	BnaA02g15580D;BnaA02g16520D;BnaA03g22900D;BnaA03g41900D;BnaA05g24870D;BnaA05g24880D;BnaA05g34230D;BnaA06g07630D;BnaA07g23370D;BnaA08g24420D;BnaA09g31650D;BnaA10g19500D;BnaA10g23330D;BnaC01g31810D;BnaC05g09100D;BnaC06g42070D;BnaC08g49050D;BnaC09g54550D
GO:0033481	galacturonate biosynthetic process	BP	3	12	6.47511e-06	0.00392663	BnaA01g23480D;BnaA03g37120D;BnaCnng44170D
GO:0009962	regulation of flavonoid biosynthetic process	BP	5	89	9.49128e-06	0.00392663	BnaA01g36200D;BnaA03g21790D;BnaA03g22900D;BnaA07g13830D;BnaC03g26060D
GO:0006063	uronic acid metabolic process	BP	3	15	1.32993e-05	0.00392663	BnaA01g23480D;BnaA03g37120D;BnaCnng44170D
GO:0019586	galacturonate metabolic process	BP	3	15	1.32993e-05	0.00392663	BnaA01g23480D;BnaA03g37120D;BnaCnng44170D
GO:0050829	defense response to Gram-negative bacterium	BP	4	60	3.93113e-05	0.00928534	BnaA01g23480D;BnaA03g37120D;BnaA05g04610D;BnaCnng44170D
GO:0005506	iron ion binding	MF	14	1164	3.97308e-05	0.00508714	BnaA02g15580D;BnaA03g22900D;BnaA03g41900D;BnaA05g24870D;BnaA05g24880D;BnaA05g34230D;BnaA06g07630D;BnaA07g23370D;BnaA08g24420D;BnaA10g02720D;BnaA10g14600D;BnaA10g23330D;BnaC05g09100D;BnaC06g42070D
GO:0050378	UDP-glucuronate 4-epimerase activity	MF	3	21	4.58301e-05	0.00508714	BnaA01g23480D;BnaA03g37120D;BnaCnng44170D
GO:0009813	flavonoid biosynthetic process	BP	7	321	7.45602e-05	0.0146759	BnaA01g36200D;BnaA03g21790D;BnaA03g22900D;BnaA07g13830D;BnaA07g18120D;BnaA10g23330D;BnaC03g26060D
GO:0032580	Golgi cisterna membrane	CC	5	145	0.000105658	0.017011	BnaA01g23480D;BnaA03g37120D;BnaA08g24100D;BnaC07g22140D;BnaCnng44170D
GO:0009963	positive regulation of flavonoid biosynthetic process	BP	3	33	0.000152999	0.0258131	BnaA03g21790D;BnaA03g22900D;BnaC03g26060D
GO:0004497	monooxygenase activity	MF	12	1039	0.000205971	0.0182903	BnaA02g15580D;BnaA03g22900D;BnaA03g41900D;BnaA05g24870D;BnaA05g24880D;BnaA05g34230D;BnaA06g07630D;BnaA07g23370D;BnaA08g24420D;BnaA10g23330D;BnaC05g09100D;BnaC06g42070D
GO:0016491	oxidoreductase activity	MF	34	5537	0.00034286	0.0246466	BnaA01g36200D;BnaA02g15580D;BnaA02g16520D;BnaA03g03440D;BnaA03g22900D;BnaA03g41900D;BnaA04g27830D;BnaA05g03790D;BnaA05g24870D;BnaA05g24880D;BnaA05g34230D;BnaA06g07630D;BnaA07g12260D;BnaA07g23370D;BnaA08g06260D;BnaA08g22970D;BnaA08g24420D;BnaA09g01980D;BnaA09g31650D;BnaA10g00200D;BnaA10g02720D;BnaA10g14600D;BnaA10g15570D;BnaA10g19500D;BnaA10g23330D;BnaC01g31810D;BnaC05g02220D;BnaC05g09100D;BnaC06g…
GO:0009812	flavonoid metabolic process	BP	7	415	0.000357561	0.0527849	BnaA01g36200D;BnaA03g21790D;BnaA03g22900D;BnaA07g13830D;BnaA07g18120D;BnaA10g23330D;BnaC03g26060D
GO:0010341	gibberellin carboxyl-O-methyltransferase activity	MF	2	9	0.000388573	0.0246466	BnaA01g15540D;BnaA08g14360D
GO:0031985	Golgi cisterna	CC	5	193	0.000397415	0.0319919	BnaA01g23480D;BnaA03g37120D;BnaA08g24100D;BnaC07g22140D;BnaCnng44170D
GO:1900386	positive regulation of flavonol biosynthetic process	BP	2	11	0.000524585	0.0688373	BnaA03g21790D;BnaC03g26060D
GO:0016857	racemase and epimerase activity, acting on carbohydrates and derivatives	MF	4	114	0.00059075	0.0279365	BnaA01g23480D;BnaA03g37120D;BnaA08g24600D;BnaCnng44170D
GO:0004031	aldehyde oxidase activity	MF	3	50	0.000629199	0.0279365	BnaA10g02720D;BnaA10g14600D;BnaA10g15570D
GO:0016623	oxidoreductase activity, acting on the aldehyde or oxo group of donors, oxygen as acceptor	MF	3	50	0.000629199	0.0279365	BnaA10g02720D;BnaA10g14600D;BnaA10g15570D
GO:0031957	very long-chain fatty acid-CoA ligase activity	MF	2	12	0.000707722	0.0285662	BnaA05g00640D;BnaC04g51420D
GO:0005795	Golgi stack	CC	5	231	0.000893898	0.0479725	BnaA01g23480D;BnaA03g37120D;BnaA08g24100D;BnaC07g22140D;BnaCnng44170D
GO:0018488	aryl-aldehyde oxidase activity	MF	2	14	0.00097154	0.0314981	BnaA10g02720D;BnaA10g14600D
GO:0050302	indole-3-acetaldehyde oxidase activity	MF	2	14	0.00097154	0.0314981	BnaA10g02720D;BnaA10g14600D
GO:0004601	peroxidase activity	MF	7	465	0.000993183	0.0314981	BnaA02g16520D;BnaA08g06260D;BnaA09g31650D;BnaA10g19500D;BnaC01g31810D;BnaC08g49050D;BnaC09g54550D
GO:0044710	single-organism metabolic process	BP	69	15768	0.00102047	0.103284	BnaA01g03570D;BnaA01g07610D;BnaA01g08860D;BnaA01g23480D;BnaA01g35070D;BnaA02g01030D;BnaA02g08160D;BnaA02g11050D;BnaA02g12430D;BnaA02g16520D;BnaA03g03440D;BnaA03g21790D;BnaA03g22900D;BnaA03g24210D;BnaA03g27380D;BnaA03g28400D;BnaA03g31380D;BnaA03g37120D;BnaA03g41900D;BnaA03g58750D;BnaA04g15380D;BnaA05g00640D;BnaA05g03790D;BnaA05g08770D;BnaA05g34230D;BnaA06g07630D;BnaA06g18900D;BnaA06g19070D;BnaA06g…
GO:0010383	cell wall polysaccharide metabolic process	BP	7	503	0.0011029	0.103284	BnaA01g03570D;BnaA03g31380D;BnaA03g38180D;BnaA08g24100D;BnaA09g31650D;BnaC01g01690D;BnaC07g22140D
GO:1900384	regulation of flavonol biosynthetic process	BP	2	16	0.00113283	0.103284	BnaA03g21790D;BnaC03g26060D
GO:0010410	hemicellulose metabolic process	BP	6	369	0.00113691	0.103284	BnaA01g03570D;BnaA03g31380D;BnaA03g38180D;BnaA08g24100D;BnaC01g01690D;BnaC07g22140D
GO:0016684	oxidoreductase activity, acting on peroxide as acceptor	MF	7	488	0.00130971	0.0387674	BnaA02g16520D;BnaA08g06260D;BnaA09g31650D;BnaA10g19500D;BnaC01g31810D;BnaC08g49050D;BnaC09g54550D
GO:0000096	sulfur amino acid metabolic process	BP	5	258	0.00137007	0.115575	BnaA03g28400D;BnaA05g03790D;BnaAnng10750D;BnaC01g43540D;BnaCnng55890D
GO:0016854	racemase and epimerase activity	MF	4	153	0.0017576	0.0471634	BnaA01g23480D;BnaA03g37120D;BnaA08g24600D;BnaCnng44170D
GO:0010340	carboxyl-O-methyltransferase activity	MF	2	19	0.00180581	0.0471634	BnaA01g15540D;BnaA08g14360D
GO:0000139	Golgi membrane	CC	15	2018	0.00208388	0.0701998	BnaA01g03570D;BnaA01g23480D;BnaA03g37120D;BnaA04g19750D;BnaA08g24100D;BnaA09g42740D;BnaAnng25160D;BnaC01g01690D;BnaC02g44660D;BnaC03g43270D;BnaC05g02550D;BnaC07g22140D;BnaC08g35220D;BnaCnng08810D;BnaCnng44170D
GO:0016705	oxidoreductase activity, acting on paired donors, with incorporation or reduction of molecular oxygen	MF	12	1359	0.00209973	0.0505411	BnaA02g15580D;BnaA03g22900D;BnaA03g41900D;BnaA05g24870D;BnaA05g24880D;BnaA05g34230D;BnaA06g07630D;BnaA07g23370D;BnaA08g24420D;BnaA10g23330D;BnaC05g09100D;BnaC06g42070D
GO:0005576	extracellular region	CC	34	6451	0.00218012	0.0701998	BnaA01g23520D;BnaA03g03440D;BnaA03g28400D;BnaA03g31380D;BnaA03g38180D;BnaA03g47450D;BnaA03g58750D;BnaA04g20880D;BnaA04g24790D;BnaA04g24870D;BnaA05g04610D;BnaA06g18900D;BnaA07g12260D;BnaA07g13930D;BnaA08g06260D;BnaA08g18690D;BnaA09g31650D;BnaA10g15570D;BnaA10g19500D;BnaA10g22530D;BnaA10g28210D;BnaAnng05710D;BnaC01g31810D;BnaC03g49920D;BnaC03g58190D;BnaC05g18500D;BnaC05g48510D;BnaC07g06340D;BnaC07g…
GO:0016877	ligase activity, forming carbon-sulfur bonds	MF	4	164	0.0022617	0.0505411	BnaA05g00640D;BnaC03g42000D;BnaC04g51420D;BnaC05g36470D
GO:0008757	S-adenosylmethionine-dependent methyltransferase activity	MF	8	689	0.00227663	0.0505411	BnaA01g15540D;BnaA03g31730D;BnaA05g08770D;BnaA08g14360D;BnaAnng25160D;BnaC03g43270D;BnaC05g02550D;BnaCnng74930D
GO:0005996	monosaccharide metabolic process	BP	6	426	0.00234019	0.184251	BnaA01g23480D;BnaA03g31380D;BnaA03g37120D;BnaA08g24600D;BnaA09g01980D;BnaCnng44170D
GO:0006670	sphingosine metabolic process	BP	1	1	0.00312531	0.194262	BnaA06g19070D
GO:0034311	diol metabolic process	BP	1	1	0.00312531	0.194262	BnaA06g19070D
GO:0034312	diol biosynthetic process	BP	1	1	0.00312531	0.194262	BnaA06g19070D
GO:0046512	sphingosine biosynthetic process	BP	1	1	0.00312531	0.194262	BnaA06g19070D
GO:0031225	anchored component of membrane	CC	10	1115	0.0031577	0.0847316	BnaA03g05560D;BnaA07g09530D;BnaA08g18690D;BnaA09g42170D;BnaA10g14140D;BnaC02g00130D;BnaC02g12430D;BnaC03g58190D;BnaC07g36310D;BnaC08g34600D
GO:0042744	hydrogen peroxide catabolic process	BP	5	324	0.00365922	0.216077	BnaA09g31650D;BnaA10g19500D;BnaC01g31810D;BnaC08g49050D;BnaC09g54550D
GO:1901617	organic hydroxy compound biosynthetic process	BP	8	800	0.00389435	0.219011	BnaA03g21790D;BnaA03g58750D;BnaA06g19070D;BnaA07g18120D;BnaA10g02720D;BnaA10g14600D;BnaC03g26060D;BnaCnng74930D
GO:0044036	cell wall macromolecule metabolic process	BP	7	638	0.00414459	0.222489	BnaA01g03570D;BnaA03g31380D;BnaA03g38180D;BnaA08g24100D;BnaA09g31650D;BnaC01g01690D;BnaC07g22140D
GO:0008168	methyltransferase activity	MF	9	940	0.00443039	0.0936711	BnaA01g15540D;BnaA03g28400D;BnaA03g31730D;BnaA05g08770D;BnaA08g14360D;BnaAnng25160D;BnaC03g43270D;BnaC05g02550D;BnaCnng74930D
GO:0032787	monocarboxylic acid metabolic process	BP	14	2019	0.00470357	0.234627	BnaA01g07610D;BnaA01g23480D;BnaA02g16520D;BnaA03g03440D;BnaA03g37120D;BnaA03g41900D;BnaA04g15380D;BnaA05g00640D;BnaA10g02720D;BnaA10g14600D;BnaC04g51420D;BnaC05g36470D;BnaC08g37760D;BnaCnng44170D
GO:0005975	carbohydrate metabolic process	BP	24	4343	0.00476804	0.234627	BnaA01g03570D;BnaA01g07610D;BnaA01g08860D;BnaA01g23480D;BnaA01g35070D;BnaA03g27380D;BnaA03g31380D;BnaA03g37120D;BnaA03g38180D;BnaA04g24790D;BnaA05g04610D;BnaA07g13930D;BnaA08g24100D;BnaA08g24600D;BnaA09g01980D;BnaA09g31650D;BnaA10g28210D;BnaC01g01690D;BnaC05g18500D;BnaC05g36470D;BnaC06g12100D;BnaC07g22140D;BnaC08g30360D;BnaCnng44170D
GO:0019752	carboxylic acid metabolic process	BP	23	4138	0.00533654	0.238122	BnaA01g07610D;BnaA01g23480D;BnaA02g12430D;BnaA02g16520D;BnaA03g03440D;BnaA03g28400D;BnaA03g37120D;BnaA03g41900D;BnaA04g15380D;BnaA05g00640D;BnaA05g03790D;BnaA06g37970D;BnaA08g22970D;BnaA10g02720D;BnaA10g05890D;BnaA10g14600D;BnaAnng10750D;BnaC01g43540D;BnaC04g51420D;BnaC05g36470D;BnaC08g37760D;BnaCnng44170D;BnaCnng55890D
GO:0044711	single-organism biosynthetic process	BP	35	7246	0.00588554	0.238122	BnaA01g03570D;BnaA01g23480D;BnaA02g08160D;BnaA02g12430D;BnaA02g16520D;BnaA03g21790D;BnaA03g22900D;BnaA03g37120D;BnaA03g58750D;BnaA04g15380D;BnaA05g34230D;BnaA06g07630D;BnaA06g19070D;BnaA07g13830D;BnaA07g18120D;BnaA08g22970D;BnaA08g24100D;BnaA08g24420D;BnaA08g24600D;BnaA10g02720D;BnaA10g14600D;BnaA10g23330D;BnaAnng10750D;BnaC01g01690D;BnaC02g22640D;BnaC03g26060D;BnaC03g42000D;BnaC05g09100D;BnaC06g…
GO:0016741	transferase activity, transferring one-carbon groups	MF	9	991	0.00619261	0.1226	BnaA01g15540D;BnaA03g28400D;BnaA03g31730D;BnaA05g08770D;BnaA08g14360D;BnaAnng25160D;BnaC03g43270D;BnaC05g02550D;BnaCnng74930D
GO:0044347	cell wall polysaccharide catabolic process	BP	1	2	0.0062409	0.238122	BnaA09g31650D
GO:1903795	regulation of inorganic anion transmembrane transport	BP	1	2	0.0062409	0.238122	BnaA04g19750D
GO:2000185	regulation of phosphate transmembrane transport	BP	1	2	0.0062409	0.238122	BnaA04g19750D
GO:0044281	small molecule metabolic process	BP	34	7015	0.00632681	0.238122	BnaA01g07610D;BnaA01g08860D;BnaA01g23480D;BnaA02g08160D;BnaA02g12430D;BnaA02g16520D;BnaA03g03440D;BnaA03g27380D;BnaA03g28400D;BnaA03g31380D;BnaA03g37120D;BnaA03g41900D;BnaA04g15380D;BnaA05g00640D;BnaA05g03790D;BnaA06g19070D;BnaA06g37970D;BnaA08g22970D;BnaA08g24600D;BnaA09g01980D;BnaA10g02720D;BnaA10g05890D;BnaA10g14600D;BnaAnng10750D;BnaC01g43540D;BnaC02g22640D;BnaC04g51420D;BnaC05g36470D;BnaC06g…
GO:0042147	retrograde transport, endosome to Golgi	BP	3	120	0.00645532	0.238122	BnaA09g42740D;BnaC02g44660D;BnaC08g35220D
GO:0018479	benzaldehyde dehydrogenase (NAD+) activity	MF	1	2	0.00662702	0.1226	BnaA10g02720D
GO:0050604	taxadiene 5-alpha-hydroxylase activity	MF	1	2	0.00662702	0.1226	BnaA05g34230D
GO:0046500	S-adenosylmethionine metabolic process	BP	2	39	0.00667289	0.238122	BnaC01g43540D;BnaCnng16700D
GO:0043436	oxoacid metabolic process	BP	25	4727	0.00687763	0.238122	BnaA01g07610D;BnaA01g23480D;BnaA02g12430D;BnaA02g16520D;BnaA03g03440D;BnaA03g28400D;BnaA03g37120D;BnaA03g41900D;BnaA04g15380D;BnaA05g00640D;BnaA05g03790D;BnaA06g37970D;BnaA08g22970D;BnaA10g02720D;BnaA10g05890D;BnaA10g14600D;BnaAnng10750D;BnaC01g43540D;BnaC02g22640D;BnaC04g51420D;BnaC05g36470D;BnaC06g42070D;BnaC08g37760D;BnaCnng44170D;BnaCnng55890D
GO:0044723	single-organism carbohydrate metabolic process	BP	15	2340	0.00703157	0.238122	BnaA01g03570D;BnaA01g07610D;BnaA01g08860D;BnaA01g23480D;BnaA01g35070D;BnaA03g27380D;BnaA03g31380D;BnaA03g37120D;BnaA08g24100D;BnaA08g24600D;BnaA09g01980D;BnaC01g01690D;BnaC05g36470D;BnaC07g22140D;BnaCnng44170D
GO:0006082	organic acid metabolic process	BP	25	4737	0.00705697	0.238122	BnaA01g07610D;BnaA01g23480D;BnaA02g12430D;BnaA02g16520D;BnaA03g03440D;BnaA03g28400D;BnaA03g37120D;BnaA03g41900D;BnaA04g15380D;BnaA05g00640D;BnaA05g03790D;BnaA06g37970D;BnaA08g22970D;BnaA10g02720D;BnaA10g05890D;BnaA10g14600D;BnaAnng10750D;BnaC01g43540D;BnaC02g22640D;BnaC04g51420D;BnaC05g36470D;BnaC06g42070D;BnaC08g37760D;BnaCnng44170D;BnaCnng55890D
GO:0008107	galactoside 2-alpha-L-fucosyltransferase activity	MF	2	39	0.00749168	0.127935	BnaA08g24100D;BnaC07g22140D
GO:0031127	alpha-(1,2)-fucosyltransferase activity	MF	2	39	0.00749168	0.127935	BnaA08g24100D;BnaC07g22140D
GO:0051553	flavone biosynthetic process	BP	2	42	0.00770611	0.245971	BnaA03g21790D;BnaC03g26060D
GO:0051555	flavonol biosynthetic process	BP	2	42	0.00770611	0.245971	BnaA03g21790D;BnaC03g26060D
GO:0016209	antioxidant activity	MF	7	685	0.00829207	0.136359	BnaA02g16520D;BnaA08g06260D;BnaA09g31650D;BnaA10g19500D;BnaC01g31810D;BnaC08g49050D;BnaC09g54550D
GO:0030308	negative regulation of cell growth	BP	2	44	0.00843235	0.259472	BnaA01g00050D;BnaC07g36310D
GO:0010051	xylem and phloem pattern formation	BP	5	398	0.00856852	0.259472	BnaA06g12060D;BnaA07g11660D;BnaC01g01690D;BnaC02g30630D;BnaCnng74930D
GO:0019605	butyrate metabolic process	BP	1	3	0.0093468	0.27586	BnaC05g36470D
GO:0009051	pentose-phosphate shunt, oxidative branch	BP	2	47	0.00957685	0.27586	BnaA03g03440D;BnaA09g01980D
GO:0016711	flavonoid 3'-monooxygenase activity	MF	1	3	0.00992412	0.151942	BnaA10g23330D
GO:0047760	butyrate-CoA ligase activity	MF	1	3	0.00992412	0.151942	BnaC05g36470D
GO:0006730	one-carbon metabolic process	BP	3	143	0.0104115	0.29276	BnaA05g03790D;BnaC01g43540D;BnaCnng16700D
GO:1901615	organic hydroxy compound metabolic process	BP	10	1356	0.0107373	0.294901	BnaA01g08860D;BnaA03g21790D;BnaA03g27380D;BnaA03g58750D;BnaA06g19070D;BnaA07g18120D;BnaA10g02720D;BnaA10g14600D;BnaC03g26060D;BnaCnng74930D
GO:0004467	long-chain fatty acid-CoA ligase activity	MF	2	47	0.0107411	0.155176	BnaA05g00640D;BnaC04g51420D
GO:0008417	fucosyltransferase activity	MF	2	48	0.0111839	0.155176	BnaA08g24100D;BnaC07g22140D
GO:0016405	CoA-ligase activity	MF	2	48	0.0111839	0.155176	BnaC03g42000D;BnaC05g36470D
GO:0015645	fatty acid ligase activity	MF	2	49	0.0116345	0.156538	BnaA05g00640D;BnaC04g51420D
GO:0044262	cellular carbohydrate metabolic process	BP	11	1598	0.0122905	0.316216	BnaA01g03570D;BnaA01g08860D;BnaA01g35070D;BnaA03g27380D;BnaA03g38180D;BnaA08g24100D;BnaA08g24600D;BnaC01g01690D;BnaC05g36470D;BnaC06g12100D;BnaC07g22140D
GO:0004857	enzyme inhibitor activity	MF	8	924	0.0125528	0.163925	BnaA04g24790D;BnaA05g00320D;BnaA05g04610D;BnaA06g21800D;BnaA06g40360D;BnaA07g22750D;BnaA10g24990D;BnaC05g18500D
GO:0044431	Golgi apparatus part	CC	15	2471	0.0126681	0.232678	BnaA01g03570D;BnaA01g23480D;BnaA03g37120D;BnaA04g19750D;BnaA08g24100D;BnaA09g42740D;BnaAnng25160D;BnaC01g01690D;BnaC02g44660D;BnaC03g43270D;BnaC05g02550D;BnaC07g22140D;BnaC08g35220D;BnaCnng08810D;BnaCnng44170D
GO:0098791	Golgi subcompartment	CC	9	1170	0.0128642	0.232678	BnaA01g23480D;BnaA03g37120D;BnaA08g24100D;BnaAnng25160D;BnaC01g01690D;BnaC03g43270D;BnaC05g02550D;BnaC07g22140D;BnaCnng44170D
GO:0051554	flavonol metabolic process	BP	2	55	0.0129431	0.316216	BnaA03g21790D;BnaC03g26060D
GO:0044550	secondary metabolite biosynthetic process	BP	9	1193	0.0132626	0.316216	BnaA03g58750D;BnaA06g07630D;BnaA07g18120D;BnaA08g24420D;BnaA10g23330D;BnaC02g22640D;BnaC03g42000D;BnaC05g09100D;BnaC06g42070D
GO:0046910	pectinesterase inhibitor activity	MF	4	275	0.0136789	0.173527	BnaA04g24790D;BnaA05g00320D;BnaA05g04610D;BnaC05g18500D
GO:0071669	plant-type cell wall organization or biogenesis	BP	9	1214	0.0146965	0.316216	BnaA01g03570D;BnaA03g05560D;BnaA04g24870D;BnaA08g24100D;BnaC01g01690D;BnaC01g31810D;BnaC07g22140D;BnaC07g25500D;BnaC08g49050D
GO:0005976	polysaccharide metabolic process	BP	12	1863	0.0147207	0.316216	BnaA01g03570D;BnaA03g31380D;BnaA03g38180D;BnaA04g24790D;BnaA05g04610D;BnaA08g24100D;BnaA08g24600D;BnaA09g31650D;BnaC01g01690D;BnaC05g18500D;BnaC06g12100D;BnaC07g22140D
GO:0042743	hydrogen peroxide metabolic process	BP	5	457	0.014835	0.316216	BnaA09g31650D;BnaA10g19500D;BnaC01g31810D;BnaC08g49050D;BnaC09g54550D
GO:0006575	cellular modified amino acid metabolic process	BP	4	300	0.0149542	0.316216	BnaA03g28400D;BnaA05g03790D;BnaC01g43540D;BnaCnng16700D
GO:0004864	protein phosphatase inhibitor activity	MF	2	56	0.0150067	0.18008	BnaA06g40360D;BnaA10g24990D
GO:0016878	acid-thiol ligase activity	MF	2	56	0.0150067	0.18008	BnaC03g42000D;BnaC05g36470D
GO:0010413	glucuronoxylan metabolic process	BP	2	60	0.0152709	0.316216	BnaA01g03570D;BnaC01g01690D
GO:0010417	glucuronoxylan biosynthetic process	BP	2	60	0.0152709	0.316216	BnaA01g03570D;BnaC01g01690D
GO:0046364	monosaccharide biosynthetic process	BP	3	166	0.0155077	0.316216	BnaA01g23480D;BnaA03g37120D;BnaCnng44170D
GO:0006083	acetate metabolic process	BP	1	5	0.0155297	0.316216	BnaC05g36470D
GO:0009722	detection of cytokinin stimulus	BP	1	5	0.0155297	0.316216	BnaA06g27560D
GO:0009964	negative regulation of flavonoid biosynthetic process	BP	1	5	0.0155297	0.316216	BnaA01g36200D
GO:0034097	response to cytokine	BP	1	5	0.0155297	0.316216	BnaA06g27560D
GO:0071345	cellular response to cytokine stimulus	BP	1	5	0.0155297	0.316216	BnaA06g27560D
GO:0009505	plant-type cell wall	CC	10	1423	0.0159711	0.232678	BnaA03g31380D;BnaA04g24870D;BnaA08g18690D;BnaA09g31650D;BnaA10g22530D;BnaA10g28210D;BnaC01g31810D;BnaC03g49920D;BnaC03g58190D;BnaC08g49050D
GO:0003987	acetate-CoA ligase activity	MF	1	5	0.0164857	0.18269	BnaC05g36470D
GO:0008969	phosphohistidine phosphatase activity	MF	1	5	0.0164857	0.18269	BnaC03g33640D
GO:0033729	anthocyanidin reductase activity	MF	1	5	0.0164857	0.18269	BnaA01g36200D
GO:0071554	cell wall organization or biogenesis	BP	19	3568	0.0166914	0.318471	BnaA01g03570D;BnaA03g05560D;BnaA03g27380D;BnaA03g31380D;BnaA03g38180D;BnaA03g47450D;BnaA04g24790D;BnaA04g24870D;BnaA05g04610D;BnaA07g36480D;BnaA08g24100D;BnaA08g24600D;BnaA09g31650D;BnaC01g01690D;BnaC01g31810D;BnaC05g18500D;BnaC07g22140D;BnaC07g25500D;BnaC08g49050D
GO:0044421	extracellular region part	CC	6	642	0.017085	0.232678	BnaA03g31380D;BnaA07g12260D;BnaA10g22530D;BnaC03g49920D;BnaC05g48510D;BnaC07g06340D
GO:0010427	abscisic acid binding	MF	2	60	0.0170995	0.18269	BnaA06g40360D;BnaA10g24990D
GO:0009969	xyloglucan biosynthetic process	BP	2	64	0.0172525	0.318471	BnaA08g24100D;BnaC07g22140D
GO:0045491	xylan metabolic process	BP	3	173	0.0172915	0.318471	BnaA01g03570D;BnaA03g31380D;BnaC01g01690D
GO:0019212	phosphatase inhibitor activity	MF	2	61	0.017641	0.18269	BnaA06g40360D;BnaA10g24990D
GO:0005993	trehalose catabolic process	BP	1	6	0.0186067	0.318471	BnaA01g35070D
GO:0018293	protein-FAD linkage	BP	1	6	0.0186067	0.318471	BnaA10g05890D
GO:0034552	respiratory chain complex II assembly	BP	1	6	0.0186067	0.318471	BnaA10g05890D
GO:0034553	mitochondrial respiratory chain complex II assembly	BP	1	6	0.0186067	0.318471	BnaA10g05890D
GO:0070588	calcium ion transmembrane transport	BP	1	6	0.0186067	0.318471	BnaA08g06260D
GO:0071435	potassium ion export	BP	1	6	0.0186067	0.318471	BnaA08g06260D
GO:0071629	cytoplasm-associated proteasomal ubiquitin-dependent protein catabolic process	BP	1	6	0.0186067	0.318471	BnaA02g11050D
GO:0097032	mitochondrial respiratory chain complex II biogenesis	BP	1	6	0.0186067	0.318471	BnaA10g05890D
GO:0031224	intrinsic component of membrane	CC	68	17107	0.0189219	0.232678	BnaA01g03570D;BnaA01g15010D;BnaA01g15710D;BnaA01g23480D;BnaA01g35070D;BnaA02g08160D;BnaA02g15110D;BnaA02g15580D;BnaA02g34940D;BnaA02g35620D;BnaA03g00760D;BnaA03g05560D;BnaA03g22900D;BnaA03g37120D;BnaA04g15380D;BnaA04g22990D;BnaA05g24870D;BnaA05g24880D;BnaA05g34230D;BnaA06g00980D;BnaA06g07630D;BnaA06g12060D;BnaA06g19070D;BnaA06g38220D;BnaA07g09530D;BnaA07g11770D;BnaA07g18120D;BnaA07g23370D;BnaA07g…
GO:0045926	negative regulation of growth	BP	2	68	0.0193369	0.32624	BnaA01g00050D;BnaC07g36310D
GO:0004555	alpha,alpha-trehalase activity	MF	1	6	0.0197503	0.18269	BnaA01g35070D
GO:0043874	acireductone synthase activity	MF	1	6	0.0197503	0.18269	BnaCnng55890D
GO:0046570	methylthioribulose 1-phosphate dehydratase activity	MF	1	6	0.0197503	0.18269	BnaCnng55890D
GO:0047940	glucuronokinase activity	MF	1	6	0.0197503	0.18269	BnaA03g27380D
GO:0052731	phosphocholine phosphatase activity	MF	1	6	0.0197503	0.18269	BnaC08g17490D
GO:0052732	phosphoethanolamine phosphatase activity	MF	1	6	0.0197503	0.18269	BnaC08g17490D
GO:0009553	embryo sac development	BP	6	680	0.0206381	0.336246	BnaA05g08310D;BnaA09g42170D;BnaA10g23620D;BnaC02g31140D;BnaC08g34600D;BnaC09g54560D
GO:0051552	flavone metabolic process	BP	2	71	0.0209659	0.336246	BnaA03g21790D;BnaC03g26060D
GO:0032260	response to jasmonic acid stimulus involved in jasmonic acid and ethylene-dependent systemic resistance	BP	1	7	0.0216741	0.336246	BnaC02g22640D
GO:0042616	paclitaxel metabolic process	BP	1	7	0.0216741	0.336246	BnaA05g34230D
GO:0042617	paclitaxel biosynthetic process	BP	1	7	0.0216741	0.336246	BnaA05g34230D
GO:0080051	cutin transport	BP	1	7	0.0216741	0.336246	BnaA06g12060D
GO:0005618	cell wall	CC	20	3872	0.0219704	0.232678	BnaA03g03440D;BnaA03g31380D;BnaA03g38180D;BnaA03g47450D;BnaA04g24790D;BnaA04g24870D;BnaA05g04610D;BnaA07g13930D;BnaA08g06260D;BnaA08g18690D;BnaA09g31650D;BnaA10g22530D;BnaA10g28210D;BnaC01g31810D;BnaC03g49920D;BnaC03g58190D;BnaC05g18500D;BnaC07g25500D;BnaC07g42280D;BnaC08g49050D
GO:0030312	external encapsulating structure	CC	20	3872	0.0219704	0.232678	BnaA03g03440D;BnaA03g31380D;BnaA03g38180D;BnaA03g47450D;BnaA04g24790D;BnaA04g24870D;BnaA05g04610D;BnaA07g13930D;BnaA08g06260D;BnaA08g18690D;BnaA09g31650D;BnaA10g22530D;BnaA10g28210D;BnaC01g31810D;BnaC03g49920D;BnaC03g58190D;BnaC05g18500D;BnaC07g25500D;BnaC07g42280D;BnaC08g49050D
GO:0072330	monocarboxylic acid biosynthetic process	BP	8	1090	0.0219912	0.336246	BnaA01g23480D;BnaA02g16520D;BnaA03g37120D;BnaA04g15380D;BnaA10g02720D;BnaA10g14600D;BnaC08g37760D;BnaCnng44170D
GO:0005794	Golgi apparatus	CC	21	4126	0.0220682	0.232678	BnaA01g03570D;BnaA01g23480D;BnaA03g37120D;BnaA04g19750D;BnaA07g36480D;BnaA08g18690D;BnaA08g24100D;BnaA09g42740D;BnaA10g22530D;BnaAnng25160D;BnaC01g01690D;BnaC02g44660D;BnaC03g43270D;BnaC03g49920D;BnaC03g58190D;BnaC05g02550D;BnaC07g22140D;BnaC08g35220D;BnaCnng08810D;BnaCnng44170D;BnaCnng74930D
GO:0009719	response to endogenous stimulus	BP	34	7668	0.0222076	0.336246	BnaA01g07810D;BnaA01g08860D;BnaA03g15020D;BnaA03g21790D;BnaA04g15260D;BnaA05g08310D;BnaA05g08770D;BnaA05g34540D;BnaA06g12060D;BnaA06g27560D;BnaA06g40090D;BnaA06g40360D;BnaA07g10540D;BnaA07g11660D;BnaA07g13830D;BnaA08g06260D;BnaA10g23330D;BnaA10g24990D;BnaAnng03730D;BnaC02g22640D;BnaC02g30630D;BnaC03g16290D;BnaC03g26060D;BnaC03g33640D;BnaC04g00750D;BnaC04g08090D;BnaC04g37510D;BnaC05g48510D;BnaC06g…
GO:0015927	trehalase activity	MF	1	7	0.023004	0.204276	BnaA01g35070D
GO:0047517	1,4-beta-D-xylan synthase activity	MF	1	7	0.023004	0.204276	BnaC01g01690D
GO:0048046	apoplast	CC	12	1959	0.0230235	0.232678	BnaA01g23520D;BnaA03g03440D;BnaA03g28400D;BnaA03g31380D;BnaA03g38180D;BnaA03g58750D;BnaA07g13930D;BnaA08g06260D;BnaA10g22530D;BnaA10g28210D;BnaC03g49920D;BnaC07g06340D
GO:0005615	extracellular space	CC	5	506	0.0231233	0.232678	BnaA07g12260D;BnaA10g22530D;BnaC03g49920D;BnaC05g48510D;BnaC07g06340D
GO:0032259	methylation	BP	6	706	0.024238	0.362342	BnaA02g01030D;BnaA05g08770D;BnaAnng25160D;BnaAnng26700D;BnaC03g43270D;BnaC05g02550D
GO:0010966	regulation of phosphate transport	BP	1	8	0.0247321	0.364206	BnaA04g19750D
GO:0008171	O-methyltransferase activity	MF	3	187	0.024745	0.215427	BnaA01g15540D;BnaA03g31730D;BnaA08g14360D
GO:0006863	purine nucleobase transport	BP	2	78	0.0249794	0.364206	BnaA08g08620D;BnaA08g08630D
GO:0019840	isoprenoid binding	MF	2	74	0.0253181	0.216178	BnaA06g40360D;BnaA10g24990D
GO:0042546	cell wall biogenesis	BP	7	913	0.0254264	0.366202	BnaA01g03570D;BnaA03g05560D;BnaA03g27380D;BnaA03g38180D;BnaA08g24100D;BnaC01g01690D;BnaC07g22140D
GO:0004489	methylenetetrahydrofolate reductase (NAD(P)H) activity	MF	1	8	0.026247	0.219881	BnaA05g03790D
GO:0010411	xyloglucan metabolic process	BP	3	205	0.0268491	0.372156	BnaA03g38180D;BnaA08g24100D;BnaC07g22140D
GO:0006790	sulfur compound metabolic process	BP	9	1350	0.0268869	0.372156	BnaA03g28400D;BnaA05g03790D;BnaA10g02720D;BnaAnng10750D;BnaC01g43540D;BnaC02g22640D;BnaC06g42070D;BnaCnng16700D;BnaCnng55890D
GO:1901135	carbohydrate derivative metabolic process	BP	16	3006	0.0271255	0.372156	BnaA01g07610D;BnaA02g08160D;BnaA03g03440D;BnaA08g24100D;BnaA08g24600D;BnaA09g01980D;BnaA10g02720D;BnaA10g05890D;BnaC01g43540D;BnaC02g10080D;BnaC02g22640D;BnaC06g12100D;BnaC06g42070D;BnaC07g22140D;BnaC08g30360D;BnaCnng16700D
GO:0016614	oxidoreductase activity, acting on CH-OH group of donors	MF	7	874	0.0274943	0.226064	BnaA03g03440D;BnaA08g22970D;BnaA09g01980D;BnaA10g00200D;BnaA10g02720D;BnaA10g14600D;BnaC05g02220D
GO:0009610	response to symbiotic fungus	BP	2	83	0.0280217	0.372156	BnaA03g42520D;BnaA05g08310D
GO:0015851	nucleobase transport	BP	2	83	0.0280217	0.372156	BnaA08g08620D;BnaA08g08630D
GO:0005345	purine nucleobase transmembrane transporter activity	MF	2	80	0.0292411	0.229629	BnaA08g08620D;BnaA08g08630D
GO:0003867	4-aminobutyrate transaminase activity	MF	1	9	0.0294793	0.229629	BnaA01g24820D
GO:0030797	24-methylenesterol C-methyltransferase activity	MF	1	9	0.0294793	0.229629	BnaCnng74930D
GO:0009554	megasporogenesis	BP	2	86	0.0299148	0.372156	BnaA09g42170D;BnaC08g34600D
GO:0016197	endosomal transport	BP	3	214	0.0299523	0.372156	BnaA09g42740D;BnaC02g44660D;BnaC08g35220D
GO:0031109	microtubule polymerization or depolymerization	BP	2	87	0.0305569	0.372156	BnaA08g21920D;BnaC07g36310D
GO:0046459	short-chain fatty acid metabolic process	BP	1	10	0.0308194	0.372156	BnaC05g36470D
GO:0009608	response to symbiont	BP	2	89	0.0318574	0.372156	BnaA03g42520D;BnaA05g08310D
GO:0050896	response to stimulus	BP	90	24609	0.0321013	0.372156	BnaA01g00050D;BnaA01g07810D;BnaA01g08860D;BnaA01g23480D;BnaA01g23520D;BnaA01g26250D;BnaA02g00810D;BnaA02g01030D;BnaA02g11050D;BnaA02g15110D;BnaA02g16520D;BnaA02g22020D;BnaA03g00760D;BnaA03g03440D;BnaA03g15020D;BnaA03g21790D;BnaA03g24210D;BnaA03g28400D;BnaA03g31730D;BnaA03g37120D;BnaA03g42520D;BnaA04g15260D;BnaA04g15380D;BnaA04g19750D;BnaA05g00790D;BnaA05g04610D;BnaA05g08310D;BnaA05g08770D;BnaA05g…
GO:0008429	phosphatidylethanolamine binding	MF	1	10	0.032701	0.234164	BnaA07g25310D
GO:1901605	alpha-amino acid metabolic process	BP	8	1185	0.0336699	0.372156	BnaA02g12430D;BnaA03g28400D;BnaA05g03790D;BnaA06g37970D;BnaA08g22970D;BnaAnng10750D;BnaC01g43540D;BnaCnng55890D
GO:0010033	response to organic substance	BP	38	9052	0.0338017	0.372156	BnaA01g07810D;BnaA01g08860D;BnaA02g11050D;BnaA03g15020D;BnaA03g21790D;BnaA04g15260D;BnaA05g08310D;BnaA05g08770D;BnaA05g34540D;BnaA06g12060D;BnaA06g27560D;BnaA06g40090D;BnaA06g40360D;BnaA07g10540D;BnaA07g11660D;BnaA07g13830D;BnaA07g22750D;BnaA08g06260D;BnaA10g23330D;BnaA10g24990D;BnaAnng03730D;BnaC02g22640D;BnaC02g30630D;BnaC03g16290D;BnaC03g26060D;BnaC03g33640D;BnaC04g00750D;BnaC04g08090D;BnaC04g…
GO:0046373	L-arabinose metabolic process	BP	1	11	0.0338489	0.372156	BnaA03g31380D
GO:0046520	sphingoid biosynthetic process	BP	1	11	0.0338489	0.372156	BnaA06g19070D
GO:1901598	(-)-pinoresinol metabolic process	BP	1	11	0.0338489	0.372156	BnaA03g58750D
GO:1901599	(-)-pinoresinol biosynthetic process	BP	1	11	0.0338489	0.372156	BnaA03g58750D
GO:0015205	nucleobase transmembrane transporter activity	MF	2	87	0.0341014	0.234164	BnaA08g08620D;BnaA08g08630D
GO:0016571	histone methylation	BP	3	228	0.0351387	0.372156	BnaA02g01030D;BnaA05g08770D;BnaAnng26700D
GO:0046872	metal ion binding	MF	60	14579	0.0351595	0.234164	BnaA01g03570D;BnaA01g07610D;BnaA01g15540D;BnaA01g23900D;BnaA02g08160D;BnaA02g15580D;BnaA02g16520D;BnaA02g35620D;BnaA03g03440D;BnaA03g21500D;BnaA03g22900D;BnaA03g27380D;BnaA03g28400D;BnaA03g31730D;BnaA03g41900D;BnaA03g42520D;BnaA04g19090D;BnaA04g26050D;BnaA05g08350D;BnaA05g08770D;BnaA05g24200D;BnaA05g24870D;BnaA05g24880D;BnaA05g34230D;BnaA05g34540D;BnaA06g07630D;BnaA06g27920D;BnaA06g34330D;BnaA07g…
GO:0005507	copper ion binding	MF	6	727	0.0352353	0.234164	BnaA05g24200D;BnaA07g12260D;BnaA08g06260D;BnaC07g36310D;BnaCnng28410D;BnaCnng66150D
GO:0009725	response to hormone	BP	31	7114	0.0352916	0.372156	BnaA01g07810D;BnaA01g08860D;BnaA03g15020D;BnaA03g21790D;BnaA04g15260D;BnaA05g08310D;BnaA06g12060D;BnaA06g27560D;BnaA06g40090D;BnaA06g40360D;BnaA07g10540D;BnaA07g11660D;BnaA07g13830D;BnaA08g06260D;BnaA10g23330D;BnaA10g24990D;BnaAnng03730D;BnaC02g22640D;BnaC02g30630D;BnaC03g16290D;BnaC03g26060D;BnaC03g33640D;BnaC04g00750D;BnaC04g08090D;BnaC04g37510D;BnaC05g48510D;BnaC06g12100D;BnaC08g30150D;BnaC08g…
GO:0009611	response to wounding	BP	7	981	0.0354288	0.372156	BnaA02g22020D;BnaA03g31730D;BnaA06g12060D;BnaA07g22750D;BnaC02g22640D;BnaC08g37760D;BnaCnng65670D
GO:0006555	methionine metabolic process	BP	2	95	0.0358866	0.372156	BnaA05g03790D;BnaCnng55890D
GO:0004473	malate dehydrogenase (decarboxylating) (NADP+) activity	MF	1	11	0.035912	0.234164	BnaA03g03440D
GO:0042349	guiding stereospecific synthesis activity	MF	1	11	0.035912	0.234164	BnaA03g58750D
GO:0047501	(+)-neomenthol dehydrogenase activity	MF	1	11	0.035912	0.234164	BnaA10g00200D
GO:0030234	enzyme regulator activity	MF	10	1557	0.0360064	0.234164	BnaA03g58750D;BnaA04g24790D;BnaA05g00320D;BnaA05g04610D;BnaA06g21800D;BnaA06g40360D;BnaA07g22750D;BnaA10g24990D;BnaC05g18500D;BnaC09g14600D
GO:0010201	response to continuous far red light stimulus by the high-irradiance response system	BP	1	12	0.036869	0.372156	BnaA05g08310D
GO:0010350	cellular response to magnesium starvation	BP	1	12	0.036869	0.372156	BnaC07g36310D
GO:0032026	response to magnesium ion	BP	1	12	0.036869	0.372156	BnaC07g36310D
GO:0051938	L-glutamate import	BP	1	12	0.036869	0.372156	BnaA04g22990D
GO:0071286	cellular response to magnesium ion	BP	1	12	0.036869	0.372156	BnaC07g36310D
GO:0071325	cellular response to mannitol stimulus	BP	1	12	0.036869	0.372156	BnaC07g36310D
GO:0072709	cellular response to sorbitol	BP	1	12	0.036869	0.372156	BnaC07g36310D
GO:0089711	L-glutamate transmembrane transport	BP	1	12	0.036869	0.372156	BnaA04g22990D
GO:0089718	amino acid import across plasma membrane	BP	1	12	0.036869	0.372156	BnaA04g22990D
GO:0098712	L-glutamate import across plasma membrane	BP	1	12	0.036869	0.372156	BnaA04g22990D
GO:1902475	L-alpha-amino acid transmembrane transport	BP	1	12	0.036869	0.372156	BnaA04g22990D
GO:1902837	amino acid import into cell	BP	1	12	0.036869	0.372156	BnaA04g22990D
GO:1903802	L-glutamate(1-) import into cell	BP	1	12	0.036869	0.372156	BnaA04g22990D
GO:1990123	L-glutamate import into cell	BP	1	12	0.036869	0.372156	BnaA04g22990D
GO:0043169	cation binding	MF	60	14628	0.0373529	0.234164	BnaA01g03570D;BnaA01g07610D;BnaA01g15540D;BnaA01g23900D;BnaA02g08160D;BnaA02g15580D;BnaA02g16520D;BnaA02g35620D;BnaA03g03440D;BnaA03g21500D;BnaA03g22900D;BnaA03g27380D;BnaA03g28400D;BnaA03g31730D;BnaA03g41900D;BnaA03g42520D;BnaA04g19090D;BnaA04g26050D;BnaA05g08350D;BnaA05g08770D;BnaA05g24200D;BnaA05g24870D;BnaA05g24880D;BnaA05g34230D;BnaA05g34540D;BnaA06g07630D;BnaA06g27920D;BnaA06g34330D;BnaA07g…
GO:0048037	cofactor binding	MF	11	1794	0.0380626	0.234164	BnaA01g24820D;BnaA01g36200D;BnaA03g03440D;BnaA06g19070D;BnaA08g22970D;BnaA09g01980D;BnaA10g02720D;BnaA10g14600D;BnaAnng10750D;BnaC02g10080D;BnaC05g02220D
GO:0004758	serine C-palmitoyltransferase activity	MF	1	12	0.0391124	0.234164	BnaA06g19070D
GO:0005547	phosphatidylinositol-3,4,5-trisphosphate binding	MF	1	12	0.0391124	0.234164	BnaC07g36310D
GO:0008447	L-ascorbate oxidase activity	MF	1	12	0.0391124	0.234164	BnaCnng66150D
GO:0016454	C-palmitoyltransferase activity	MF	1	12	0.0391124	0.234164	BnaA06g19070D
GO:0043325	phosphatidylinositol-3,4-bisphosphate binding	MF	1	12	0.0391124	0.234164	BnaC07g36310D
GO:0080025	phosphatidylinositol-3,5-bisphosphate binding	MF	1	12	0.0391124	0.234164	BnaC07g36310D
GO:0071555	cell wall organization	BP	15	2903	0.0396473	0.382022	BnaA01g03570D;BnaA03g05560D;BnaA03g38180D;BnaA03g47450D;BnaA04g24790D;BnaA04g24870D;BnaA05g04610D;BnaA08g24100D;BnaA08g24600D;BnaC01g01690D;BnaC01g31810D;BnaC05g18500D;BnaC07g22140D;BnaC07g25500D;BnaC08g49050D
GO:0009399	nitrogen fixation	BP	1	13	0.0398796	0.382022	BnaA02g12430D
GO:0043666	regulation of phosphoprotein phosphatase activity	BP	1	13	0.0398796	0.382022	BnaA06g40360D
GO:0080163	regulation of protein serine/threonine phosphatase activity	BP	1	13	0.0398796	0.382022	BnaA06g40360D
GO:0006098	pentose-phosphate shunt	BP	2	101	0.0401008	0.382022	BnaA03g03440D;BnaA09g01980D
GO:0051156	glucose 6-phosphate metabolic process	BP	2	101	0.0401008	0.382022	BnaA03g03440D;BnaA09g01980D
GO:0016053	organic acid biosynthetic process	BP	12	2169	0.0407411	0.382022	BnaA01g23480D;BnaA02g12430D;BnaA02g16520D;BnaA03g37120D;BnaA04g15380D;BnaA08g22970D;BnaA10g02720D;BnaA10g14600D;BnaAnng10750D;BnaC08g37760D;BnaCnng44170D;BnaCnng55890D
GO:0046394	carboxylic acid biosynthetic process	BP	12	2169	0.0407411	0.382022	BnaA01g23480D;BnaA02g12430D;BnaA02g16520D;BnaA03g37120D;BnaA04g15380D;BnaA08g22970D;BnaA10g02720D;BnaA10g14600D;BnaAnng10750D;BnaC08g37760D;BnaCnng44170D;BnaCnng55890D
GO:0006081	cellular aldehyde metabolic process	BP	3	242	0.0407576	0.382022	BnaA03g03440D;BnaA09g01980D;BnaC05g36470D
GO:0005802	trans-Golgi network	CC	7	998	0.0407772	0.386184	BnaA01g23480D;BnaA03g37120D;BnaAnng25160D;BnaC01g01690D;BnaC03g43270D;BnaC05g02550D;BnaCnng44170D
GO:0003871	5-methyltetrahydropteroyltriglutamate-homocysteine S-methyltransferase activity	MF	1	13	0.0423022	0.234164	BnaA03g28400D
GO:0004013	adenosylhomocysteinase activity	MF	1	13	0.0423022	0.234164	BnaC01g43540D
GO:0004617	phosphoglycerate dehydrogenase activity	MF	1	13	0.0423022	0.234164	BnaA08g22970D
GO:0008705	methionine synthase activity	MF	1	13	0.0423022	0.234164	BnaA03g28400D
GO:0016802	trialkylsulfonium hydrolase activity	MF	1	13	0.0423022	0.234164	BnaC01g43540D
GO:0042084	5-methyltetrahydrofolate-dependent methyltransferase activity	MF	1	13	0.0423022	0.234164	BnaA03g28400D
GO:0042085	5-methyltetrahydropteroyltri-L-glutamate-dependent methyltransferase activity	MF	1	13	0.0423022	0.234164	BnaA03g28400D
GO:0008289	lipid binding	MF	8	1171	0.0427192	0.234164	BnaA06g40360D;BnaA07g25310D;BnaA08g06260D;BnaA08g18690D;BnaA10g24990D;BnaC03g58190D;BnaC04g06760D;BnaC07g36310D
GO:0006556	S-adenosylmethionine biosynthetic process	BP	1	14	0.0428809	0.386316	BnaCnng16700D
GO:0031117	positive regulation of microtubule depolymerization	BP	1	14	0.0428809	0.386316	BnaC07g36310D
GO:0043092	L-amino acid import	BP	1	14	0.0428809	0.386316	BnaA04g22990D
GO:0071280	cellular response to copper ion	BP	1	14	0.0428809	0.386316	BnaC07g36310D
GO:0019751	polyol metabolic process	BP	3	249	0.0437269	0.386316	BnaA01g08860D;BnaA03g27380D;BnaA06g19070D
GO:0046189	phenol-containing compound biosynthetic process	BP	2	106	0.0437481	0.386316	BnaA03g58750D;BnaA07g18120D
GO:0009066	aspartate family amino acid metabolic process	BP	3	250	0.0441597	0.386316	BnaA05g03790D;BnaC01g43540D;BnaCnng55890D
GO:0009069	serine family amino acid metabolic process	BP	3	250	0.0441597	0.386316	BnaA08g22970D;BnaAnng10750D;BnaC01g43540D
GO:0009834	plant-type secondary cell wall biogenesis	BP	3	250	0.0441597	0.386316	BnaA01g03570D;BnaA03g05560D;BnaC01g01690D
GO:0004478	methionine adenosyltransferase activity	MF	1	14	0.0454814	0.246265	BnaCnng16700D
GO:0010031	circumnutation	BP	1	15	0.0458729	0.392579	BnaA04g15260D
GO:0010921	regulation of phosphatase activity	BP	1	15	0.0458729	0.392579	BnaA06g40360D
GO:0050879	multicellular organismal movement	BP	1	15	0.0458729	0.392579	BnaA04g15260D
GO:0031226	intrinsic component of plasma membrane	CC	9	1472	0.0460382	0.411786	BnaA01g15710D;BnaA07g09530D;BnaA08g18690D;BnaA10g14140D;BnaC03g29210D;BnaC03g58190D;BnaC04g01250D;BnaC04g08090D;BnaC07g36310D
GO:0042562	hormone binding	MF	2	104	0.0470803	0.251851	BnaA06g40360D;BnaA10g24990D
GO:0035198	miRNA binding	MF	1	15	0.0486502	0.257151	BnaA07g13830D
GO:0010231	maintenance of seed dormancy	BP	1	16	0.0488556	0.398297	BnaA07g18120D
GO:0046519	sphingoid metabolic process	BP	1	16	0.0488556	0.398297	BnaA06g19070D
GO:0051511	negative regulation of unidimensional cell growth	BP	1	16	0.0488556	0.398297	BnaC07g36310D
GO:0097437	maintenance of dormancy	BP	1	16	0.0488556	0.398297	BnaA07g18120D
GO:0006563	L-serine metabolic process	BP	2	113	0.0490519	0.398297	BnaA08g22970D;BnaAnng10750D
GO:0009897	external side of plasma membrane	CC	1	16	0.0495109	0.41954	BnaA06g12060D
GO:0043178	alcohol binding	MF	2	107	0.0495313	0.258728	BnaA06g40360D;BnaA10g24990D
