# Supplementary material for: Genomic imprinted genes in reciprocal hybrid endosperm of Brassica napus
Source: BMC Plant Biol. 2021 Mar 16;21:140. doi: 10.1186/s12870-021-02908-8 (PMC7968328; doi:10.1186/s12870-021-02908-8)
Supplement: Supplementary file 12 — Additional file 12: Table S11. Primers used for validation of imprinted genes. [file 12870_2021_2908_MOESM12_ESM.xlsx]

## Sheet: Table S11
Additional file 12: Table S11. Primers used for validation of imprinted genes
Gene ID	Imprinting type	Sequence
BnaA02g11050D	MEG	GATGAGGAACAAACCGACAA
		CTTGCCTCTGTCCATTGCT
BnaA04g15380D	MEG	GATCTCGCAACCGTCATC
		GCTGCTCGGAGAAAGGAA
BnaA05g04610D	MEG	CTCAGCACGGCTCTAACCA
		GTGAACCTTGAAGCCTCTGAG
BnaA09g52990D	MEG	GGATTAGGGCTTTCAGGACAA
		GCTTGGACTTCAAGGAAGTGAG
BnaC02g10080D	MEG	GATGTTACGGAGCCTCTGTTG
		ACCGTTTCAGCCAGTTCCA
BnaC08g30150D	MEG	CGCTTCCAGGTCTTGTAATAAG
		GCATTAGACGTAGATTGAAGCA
BnaCnng51340D	MEG	CTTCTCCCTTTGCGTGTTGTA
		CAGCAAACCAAAACGGTCTAT
BnaA04g19090D	PEG	AAACTCCGCAGGTTCAGA
		GTCTCCTGTAATAACGAGCC
